# Supplementary material for: Direct formalin fixation induces widespread transcriptomic effects in archival tissue samples
Source: Sci Rep. 2020 Sep 2;10:14497. doi: 10.1038/s41598-020-71521-w (PMC7468282; doi:10.1038/s41598-020-71521-w)
Supplement: Supplementary file 1 [file 41598_2020_71521_MOESM1_ESM.xlsx]

## Sheet: Title
Direct Formalin Fixation Induces Widespread Transcriptomic Effects in Archival Tissue Samples
Leah Wehmas1*, Susan D. Hester1, Charles E. Wood1,2
1 Office of Research and Development, U.S. Environmental Protection Agency, Research Triangle Park, NC
2 Current affiliation: Boehringer Ingelheim Pharmaceuticals Inc., Ridgefield, CT
*To whom correspondence should be addressed at MD-B105-03, 109 T.W. Alexander Drive, U.S. Environmental Protection Agency, Research Triangle Park, NC, 27709 USA; Email: wehmas.leah@epa.gov
Supplementary files 1 of 4

## Sheet: Contents
Contents
Sheet number	Table Name															Notes
1	Supplementary Table S1. Study 1 Significant preservation effected genes compared to frozen identified by Partek Gene Specific Analysis (significance defined as FDR adjusted p-value <0.05 and absolute fold change ≥ 2)
2	Supplementary Table S2. IPA comparison analysis of Study 1 formalin effect across enriched canonical pathways. Enrichment determined by Right-Tailed Fisher's Exact Test (p-value <0.05)
3	Supplementary Table S3. IPA comparison analysis of Study 1 formalin effect across predicted upstream regulators. Significance determined by Right-Tailed Fisher's Exact Test p-value <0.05.
4	Supplementary Table S4. Study 1 Significant phenobarbital (PB) effected genes compared to vehicle controls (Con) identified by Partek Gene Specific Analysis across preservation groups (significance defined as FDR adjusted p-value <0.05 and absolute fold change ≥ 2)
5	Supplementary Table S5. Study 1 Low expression filtered (geometric mean of gene across all samples ≤1), counts per million normalized, log2 transformed gene counts quantified to MM10 Refseq 81 annotation model by Partek Expectation Maximization
6	Supplementary Table S6. Summary table of Study 1 top 10 PB marker genes by preservation. Statistically significant differences determined by two-tailed Wilcoxon Signed-Rank test on log2 transformed counts with Holm multiple comparison adjustment.
12	Supplementary Table S7. Summary table of Study 1 top 10 PB marker genes by treatment and preservation. Statistically significant differences determined by two-tailed Wilcoxon Signed-Rank test on log2 transformed counts with Holm multiple comparison adjustment.
7	Supplementary Table S8. IPA comparison analysis of significantly enriched canonical pathways derived from phenobarbital-induced genes across preservations (p-value <0.05 from Right-Tailed Fisher's Exact Test) with matched pathway z score
8	Supplementary Table S9. IPA comparison analysis of predicted upstream regulators derived from phenobarbital-induced genes across preservations (p-value <0.05 from Right-Tailed Fisher's Exact Test)
9	Supplementary Table S10. Sum of differentially expressed genes (DEGs) from Study 2A and 2B across treatments and overlap of DEGs from 2A and 2B across doses
10	Supplementary Table S11. Significant enrichment of IPA canonical pathways from formalin regulated genes across Studies 1 and 2 based on Right-Tailed Fisher's Exact Test p-value <0.05. Reported values are -log10 (p-values). Rank order based on -log10 (p-values) relative to Study 1 pathways.
11	Supplementary Table S12.Significant upstream regulators predicted from formalin effected genes across Studies 1 and 2 in IPA. Significance determined by Right-Tailed Fisher's Exact Test p-value <0.05.
13	Supplementary Table S13. Effects of formalin fixation across Study 1 and Study 2 on mitochondrial dysfunction pathway molecules. Significance determined by Right-Tailed Fisher's Exact Test p-value <0.05.
14	Supplementary Table S14. Effects of formalin fixation across Study 1 and Study 2 on oxidative phosphorylation pathway molecules. Significance determined by Right-Tailed Fisher's Exact Test p-value <0.05.
15	Supplementary Table S15. Effects of formalin fixation across Study 1 and Study 2 on sirtuin signaling pathway molecules. Significance determined by Right-Tailed Fisher's Exact Test p-value <0.05.
16	Supplementary Table S16. Effects of formalin fixation across Study 1 and Study 2 on EIF2 (Eukaryotic Translation Initiation Factors) signaling pathway molecules. Significance determined by Right-Tailed Fisher's Exact Test p-value <0.05.
Experimental groups and treatment groups
Study 1
FR	Fresh frozen tissue sample
FR>FFPE	Sample that was frozen first and then fixed in 10% neutral buffered formalin 18-24 hr. prior to paraffin embedding
FFPE	Sample that was directly fixed in 10% neutral buffered formalin 18-24 hr. prior to paraffin embedding
FR>OH	Sample that was frozen first and then fixed in 70% ethanol prior to paraffin embedding
Con	Sample from vehicle control exposed mouse
PB	Sample from 600 ppm phenobarbital exposed mouse
Study 2A
FR	Fresh frozen tissue sample
FFPE	Sample that was directly fixed in 10% neutral buffered formalin 18-24 hr. prior to paraffin embedding
DEHP 0	Sample from vehicle control exposed mouse
DEHP 1500 (1.5K)	Sample from mouse exposed to 1500 parts per million (ppm) Di-2-ethylhexyl phthalate (DEHP)
DEHP 3000 (3K)	Sample from mouse exposed to 3000 parts per million Di-2-ethylhexyl phthalate (DEHP)
DEHP 6000 (6K)	Sample from mouse exposed to 6000 parts per million Di-2-ethylhexyl phthalate (DEHP)
Study 2B
FR	Fresh frozen tissue sample
FFPE18hr.	Sample that was directly fixed in 10% neutral buffered formalin 18 hr. prior to paraffin embedding
FFPE3wk.	Sample that was directly fixed in 10% neutral buffered formalin 3 weeks prior to paraffin embedding
Furan	Sample from mouse exposed to 8 mg/kg/d furan
Con	Sample from mouse exposed to vehicle control

## Sheet: Sheet1
Supplementary Table S1. Study 1 Significant preservation effected genes compared to frozen identified by Partek Gene Specific Analysis (significance defined as FDR adjusted p-value <0.05 and absolute fold change ≥ 2)
FR>FFPE vs. FR															FFPE vs. FR															FR>OH vs. FR
Gene	Total counts	P-value (FR>FFPE*Con vs. FR*Con)	FDR step up (FR>FFPE*Con vs. FR*Con)	Ratio (FR>FFPE*Con vs. FR*Con)	Fold change (FR>FFPE*Con vs. FR*Con)	LSMean(FR>FFPE*Con) (FR>FFPE*Con vs. FR*Con)	LSMean(FR*Con) (FR>FFPE*Con vs. FR*Con)	P-value (FR>FFPE*PB vs. FR*PB)	FDR step up (FR>FFPE*PB vs. FR*PB)	Ratio (FR>FFPE*PB vs. FR*PB)	Fold change (FR>FFPE*PB vs. FR*PB)	LSMean(FR>FFPE*PB)	LSMean(FR*PB)		Gene	Total counts	P-value (FFPE*Con vs. FR*Con)	FDR step up (FFPE*Con vs. FR*Con)	Ratio (FFPE*Con vs. FR*Con)	Fold change (FFPE*Con vs. FR*Con)	LSMean(FFPE*Con) (FFPE*Con vs. FR*Con)	LSMean(FR*Con) (FFPE*Con vs. FR*Con)	P-value (FFPE*PB vs. FR*PB)	FDR step up (FFPE*PB vs. FR*PB)	Ratio (FFPE*PB vs. FR*PB)	Fold change (FFPE*PB vs. FR*PB)	LSMean(FFPE*PB)	LSMean(FR*PB)		Gene	Total counts	P-value (FR>OH*Con vs. FR*Con)	FDR step up (FR>OH*Con vs. FR*Con)	Ratio (FR>OH*Con vs. FR*Con)	Fold change (FR>OH*Con vs. FR*Con)	LSMean(FR>OH*Con) (FR>OH*Con vs. FR*Con)	LSMean(FR*Con) (FR>OH*Con vs. FR*Con)	P-value (FR>OH*PB vs. FR*PB)	FDR step up (FR>OH*PB vs. FR*PB)	Ratio (FR>OH*PB vs. FR*PB)	Fold change (FR>OH*PB vs. FR*PB)	LSMean(FR>OH*PB)	LSMean(FR*PB)
Apoa1	91892.5	5.56241e-19	2.47898e-15	0.47633	-2.09939	1676.16	3518.9	1.2824e-20	5.71521e-17	0.4347	-2.30044	1362.19	3133.62		Apoa1	91892.5	3.36035e-30	4.49279e-26	0.211107	-4.73694	742.864	3518.9	3.80327e-29	5.08498e-25	0.231322	-4.32298	724.875	3133.62		Apoh	25083.4	7.87756e-17	2.63307e-13	0.464517	-2.15277	451.373	971.705	9.24643e-14	3.9879e-11	0.543433	-1.84015	536.71	987.628
Apoh	25083.4	2.4058e-17	5.36092e-14	0.451399	-2.21534	438.626	971.705	7.75103e-19	1.48045e-15	0.413477	-2.41851	408.362	987.628		Apoh	25083.4	1.16453e-27	5.48406e-24	0.195743	-5.10873	190.205	971.705	1.35328e-27	9.04669e-24	0.198421	-5.03979	195.966	987.628		Cst3	1183.6	3.65757e-15	4.58284e-12	0.46134	-2.1676	19.7633	42.839	1.11157e-13	4.64427e-11	0.497746	-2.00906	23.5345	47.2821
Serpinc1	23569.4	1.69626e-16	2.06173e-13	0.499034	-2.00387	414.009	829.62	4.25737e-18	5.69211e-15	0.460145	-2.17323	401.532	872.62		Serpinc1	23569.4	1.23053e-27	5.48406e-24	0.215742	-4.63517	178.984	829.62	4.26046e-27	1.89874e-23	0.232255	-4.30562	202.67	872.62		Mgst1	37342.9	1.30849e-14	1.09341e-11	0.454627	-2.19961	517.005	1137.21	7.2753e-12	9.63076e-10	0.531274	-1.88227	873.274	1643.73
Tmem205	3626.2	4.30534e-15	3.2637e-12	0.474687	-2.10665	54.933	115.725	8.05898e-18	8.28835e-15	0.406446	-2.46035	66.1811	162.829		Tmem205	3626.2	3.86673e-25	1.06947e-21	0.222483	-4.49472	25.7468	115.725	7.10935e-26	2.3763e-22	0.213047	-4.69381	34.6901	162.829		Rarres2	3658.3	8.06615e-13	1.63401e-10	0.450246	-2.22101	60.5149	134.404	3.27083e-11	2.8961e-09	0.51311	-1.9489	84.5193	164.72
1300017J02Rik	6537.37	3.82678e-17	7.30915e-14	0.498706	-2.00519	117.5	235.609	2.94947e-17	2.62896e-14	0.48859	-2.04671	110.516	226.194		1300017J02Rik	6537.37	3.99952e-25	1.06947e-21	0.23564	-4.24376	55.519	235.609	2.05006e-24	2.79465e-21	0.253301	-3.94788	57.2952	226.194		B2m	18475.9	3.77047e-15	4.58284e-12	0.419559	-2.38345	271.625	647.407	1.40964e-13	5.54321e-11	0.465923	-2.14628	356.703	765.584
Cst3	1183.6	3.95939e-14	1.89061e-11	0.491246	-2.03564	21.0445	42.839	1.01421e-15	4.10908e-13	0.444498	-2.24973	21.0168	47.2821		Slc27a5	10354.5	5.40494e-25	1.2044e-21	0.248182	-4.0293	87.1012	350.957	1.02155e-24	2.27636e-21	0.265518	-3.76622	98.9341	372.608		Esd	1994.89	2.39354e-13	7.52229e-11	0.447695	-2.23367	29.1799	65.1781	2.59483e-10	1.50838e-08	0.536846	-1.86273	45.0823	83.9762
Rarres2	3658.3	1.46719e-13	5.449e-11	0.427748	-2.33782	57.4912	134.404	6.05317e-16	2.89039e-13	0.368875	-2.71095	60.7609	164.72		Chmp2a	673.958	9.27586e-25	1.63705e-21	0.254451	-3.93003	5.87808	23.101	2.29926e-24	2.79465e-21	0.263599	-3.79364	6.49073	24.6235		Psma2	591.507	1.03451e-12	1.84804e-10	0.448033	-2.23198	8.96848	20.0175	5.34316e-10	2.64586e-08	0.530206	-1.88606	13.0152	24.5473
Serpina3k	227620	4.0316e-12	7.00033e-10	0.494823	-2.02093	3909.2	7900.21	5.54771e-13	5.53529e-11	0.469696	-2.12904	4060.29	8644.51		Serpind1	10836.1	9.79539e-25	1.63705e-21	0.298732	-3.34748	94.8443	317.49	1.3985e-24	2.33724e-21	0.322008	-3.10551	128.764	399.877		Spp2	1057.64	4.25137e-11	3.12312e-09	0.470386	-2.12591	16.6913	35.4842	1.6675e-07	3.00061e-06	0.581778	-1.71887	26.4061	45.3887
Spp2	1057.64	3.24847e-11	3.36682e-09	0.467502	-2.13903	16.5889	35.4842	2.39511e-12	1.70333e-10	0.431928	-2.3152	19.6047	45.3887		Gm4788	4607.62	1.59703e-24	2.37247e-21	0.286798	-3.48677	46.5195	162.203	2.15656e-23	1.79598e-20	0.310634	-3.21922	45.0012	144.869		Atp5k	862.811	2.62794e-12	3.54904e-10	0.345205	-2.89683	11.4599	33.1973	3.18001e-10	1.73538e-08	0.40716	-2.45604	17.7823	43.674
Atp5k	862.811	4.25378e-11	4.06236e-09	0.38862	-2.57321	12.9011	33.1973	3.97242e-12	2.60349e-10	0.349546	-2.86086	15.266	43.674		Cst3	1183.6	3.23229e-24	4.32157e-21	0.243932	-4.0995	10.4498	42.839	2.1161e-24	2.79465e-21	0.239776	-4.17056	11.3371	47.2821		Ndufa7	692.489	2.17636e-13	7.46102e-11	0.479383	-2.08602	11.2931	23.5576	1.44527e-11	1.50963e-09	0.525803	-1.90185	13.6853	26.0275
Atp5e	1144.39	3.57516e-12	6.54794e-10	0.458843	-2.17939	19.3523	42.1763	1.72184e-12	1.28609e-10	0.449359	-2.22539	21.1634	47.0969		F13b	2729.43	8.81366e-24	1.07126e-20	0.275064	-3.63551	22.7499	82.7075	2.6655e-23	1.97987e-20	0.285702	-3.50015	28.6213	100.179		Atp5e	1144.39	1.30907e-12	2.10871e-10	0.44701	-2.23709	18.8532	42.1763	3.80002e-11	3.1754e-09	0.48857	-2.04679	23.0101	47.0969
A230050P20Rik	661.436	1.62489e-20	2.17248e-16	2.76416	2.76416	14.6492	5.29967	9.46662e-22	6.32844e-18	2.99853	2.99853	16.481	5.49636		Mgst1	37342.9	1.31266e-23	1.46252e-20	0.23121	-4.32508	262.933	1137.21	4.31042e-24	4.80252e-21	0.224133	-4.46163	368.416	1643.73		A230050P20Rik	661.436	3.78219e-24	5.05679e-20	3.59263	3.59263	19.0398	5.29967	2.14468e-22	2.86744e-18	3.13038	3.13038	17.2057	5.49636
Cox6b1	1755.71	2.34482e-11	2.63447e-09	0.474491	-2.10752	30.652	64.5997	2.61487e-12	1.79694e-10	0.444387	-2.25029	33.3544	75.0572		Ndufb7	666.288	1.89958e-23	1.95364e-20	0.247934	-4.03333	5.33276	21.5087	7.84122e-24	7.48837e-21	0.241871	-4.13444	6.02672	24.9171		Cox6b1	1755.71	1.67211e-13	6.98627e-11	0.408906	-2.44555	26.4152	64.5997	2.96602e-12	4.89576e-10	0.443198	-2.25633	33.2652	75.0572
Cox4i1	3979.52	2.9762e-13	9.25391e-11	0.487613	-2.05081	67.3993	138.223	3.0766e-15	9.2383e-13	0.44447	-2.24987	72.7784	163.742		Ndufb11	1156.37	2.13245e-23	2.03649e-20	0.237425	-4.21185	9.25995	39.0015	4.78026e-23	3.1956e-20	0.246098	-4.06342	11.0743	44.9996		Atp5h	612.538	2.13093e-13	7.46102e-11	0.452027	-2.21226	9.59348	21.2233	1.82602e-11	1.82193e-09	0.50667	-1.97367	11.823	23.3347
Prdx4	1093.94	1.92727e-13	6.60708e-11	0.478929	-2.08799	18.5843	38.8038	7.02834e-15	1.8071e-12	0.447609	-2.23409	20.0424	44.7767		Cideb	2203.16	3.21438e-23	2.86508e-20	0.349883	-2.8581	23.7835	67.9756	1.88648e-22	9.00795e-20	0.367907	-2.71808	25.5873	69.5483		Ndufa4	1943.07	4.07875e-11	3.01286e-09	0.441629	-2.26434	29.3508	66.4602	5.53161e-09	1.78211e-07	0.511344	-1.95563	42.1128	82.357
Ugt2b5	10614.6	6.7102e-10	3.47298e-08	0.497598	-2.00966	131.367	264.002	7.20477e-11	2.85839e-09	0.473572	-2.11161	250.165	528.251		Man2b1	1439.06	8.71595e-23	7.14215e-20	0.322067	-3.10495	14.2981	44.3949	1.16035e-22	6.20556e-20	0.326514	-3.06266	15.614	47.8204		Ugt2b5	10614.6	1.25563e-10	7.30993e-09	0.476196	-2.09997	125.717	264.002	5.64793e-08	1.21795e-06	0.570215	-1.75373	301.217	528.251
Apof	10869.5	1.81249e-12	3.90855e-10	0.493681	-2.0256	176.883	358.295	7.96991e-13	7.24882e-11	0.485883	-2.05811	194.592	400.492		Adh1	14779.3	9.08127e-23	7.14215e-20	0.281233	-3.55577	121.345	431.476	3.29631e-23	2.31956e-20	0.284499	-3.51495	170.831	600.462		S100a1	527.352	6.56272e-12	7.20183e-10	0.410911	-2.43362	8.65198	21.0556	1.16858e-11	1.32406e-09	0.416096	-2.40329	8.73647	20.9963
Psmb6	1218.57	4.78541e-19	2.47898e-15	0.488542	-2.04691	19.9565	40.8492	1.90693e-22	2.54956e-18	0.47029	-2.12635	23.4342	49.8292		Gpx1	19383.6	1.24201e-22	8.97982e-20	0.453691	-2.20414	241.676	532.688	4.34312e-25	1.16135e-21	0.420969	-2.37547	294.2	698.862		Mdh1	6220.12	1.62446e-13	6.98627e-11	0.47685	-2.0971	98.2116	205.959	4.73551e-11	3.81408e-09	0.560954	-1.78268	131.59	234.582
Apoa2	47503.1	1.7534e-10	1.23384e-08	0.45208	-2.212	803.494	1777.33	1.3517e-11	7.032e-10	0.417839	-2.39327	826.346	1977.67		Ndufv3	946.092	1.27612e-22	8.97982e-20	0.273481	-3.65656	9.24936	33.8208	1.30466e-24	2.33724e-21	0.226585	-4.41335	8.0206	35.3978		H3f3a	1363.9	1.04234e-11	1.05577e-09	0.466246	-2.14479	20.6369	44.2619	1.18227e-09	4.90898e-08	0.527573	-1.89547	28.5427	54.1018
Cyp2a12	6299.88	2.8855e-12	5.43368e-10	0.479882	-2.08384	89.8879	187.312	3.14154e-13	3.41483e-11	0.469898	-2.12812	122.244	260.15		Rarres2	3658.3	2.19032e-22	1.42684e-19	0.153593	-6.51073	20.6435	134.404	6.23958e-23	3.79674e-20	0.161868	-6.17788	26.6628	164.72		Nop10	480.572	6.57161e-12	7.20183e-10	0.416573	-2.40054	7.43904	17.8577	5.70654e-10	2.77441e-08	0.481123	-2.07847	9.23199	19.1884
Gm5424	7000.14	2.442e-08	6.71802e-07	0.463342	-2.15823	144.564	312.004	8.69106e-09	1.71639e-07	0.439525	-2.27518	100.414	228.46		Tst	2464.21	2.24112e-22	1.42684e-19	0.324805	-3.07877	26.8649	82.7108	1.23698e-21	3.67521e-19	0.350847	-2.85024	27.7497	79.0933		Txn1	1553.15	2.17537e-10	1.10588e-08	0.452812	-2.20842	21.0057	46.3895	6.98561e-08	1.45706e-06	0.542633	-1.84287	37.3688	68.8657
Ttr	58178.5	7.37497e-10	3.74917e-08	0.444819	-2.24811	1072.2	2410.43	8.8583e-11	3.39042e-09	0.414431	-2.41295	887.897	2142.45		Sem1	554.044	2.72358e-22	1.58657e-19	0.226582	-4.41341	4.2145	18.6003	7.03721e-23	4.09076e-20	0.216523	-4.61844	4.72575	21.8256		Apoa2	47503.1	3.60851e-11	2.71044e-09	0.4313	-2.31857	766.561	1777.33	5.00919e-09	1.64149e-07	0.498393	-2.00645	985.655	1977.67
Amy1	2052.93	1.47362e-08	4.37829e-07	0.482341	-2.07322	34.9613	72.4824	7.3441e-09	1.48324e-07	0.472661	-2.11568	38.9509	82.4077		Fxyd1	935.741	2.72934e-22	1.58657e-19	0.304155	-3.2878	9.73519	32.0073	7.14475e-24	7.3481e-21	0.266962	-3.74585	9.24019	34.6124		Atp5o	1396.16	5.64373e-12	6.39464e-10	0.462334	-2.16294	22.8949	49.5203	2.75999e-10	1.55701e-08	0.509711	-1.9619	27.0263	53.0228
Apoc1	26986.6	5.35894e-09	1.84662e-07	0.494444	-2.02247	530.008	1071.93	4.90712e-10	1.41397e-08	0.457581	-2.18541	449.783	982.957		B2m	18475.9	3.95766e-22	2.15597e-19	0.23883	-4.18708	154.62	647.407	2.28359e-23	1.79598e-20	0.21449	-4.66221	164.21	765.584		Ndufa3	632.023	5.83352e-10	2.37787e-08	0.471386	-2.1214	10.0854	21.3952	6.93971e-08	1.45008e-06	0.547842	-1.82534	14.1283	25.7891
Apom	2293.47	1.4645e-10	1.08179e-08	0.47518	-2.10447	40.012	84.2039	8.4823e-13	7.51048e-11	0.406899	-2.45761	37.1843	91.3846		Esd	1994.89	4.03136e-22	2.15597e-19	0.229203	-4.36295	14.939	65.1781	2.88976e-22	1.28787e-19	0.227467	-4.39624	19.1018	83.9762		Mrpl41	227.993	6.11218e-13	1.38508e-10	0.498948	-2.00422	4.11712	8.25159	7.86833e-10	3.55404e-08	0.598279	-1.67146	4.87222	8.14371
Uqcr11	1093.96	5.6615e-11	5.01286e-09	0.479827	-2.08409	17.9936	37.5001	8.87543e-11	3.39042e-09	0.488526	-2.04697	20.6789	42.3292		Afm	3325.54	4.4224e-22	2.19162e-19	0.296275	-3.37524	29.7569	100.437	1.0365e-20	1.92473e-18	0.325685	-3.07045	37.0659	113.809		Atp5j2	1238.57	3.02213e-10	1.41279e-08	0.469051	-2.13196	19.7635	42.1351	2.54917e-07	4.28171e-06	0.571115	-1.75096	28.061	49.1337
Snord17	3985.6	4.22312e-11	4.06209e-09	0.493797	-2.02512	75.2223	152.335	1.01948e-14	2.38927e-12	0.345006	-2.8985	45.2613	131.19		Psma2	591.507	4.42586e-22	2.19162e-19	0.208369	-4.79917	4.17103	20.0175	1.15464e-21	3.50852e-19	0.219753	-4.55056	5.39436	24.5473		Lect2	1950.73	6.3555e-12	7.08109e-10	0.440553	-2.26988	22.6329	51.3738	1.12594e-07	2.16542e-06	0.589235	-1.69712	52.619	89.3005
Vtn	39258.7	2.54357e-08	6.96877e-07	0.472635	-2.1158	693.583	1467.48	3.50403e-09	7.64255e-08	0.441483	-2.26509	608.92	1379.26		Serpina3k	227620	5.0435e-22	2.40827e-19	0.24218	-4.12916	1913.27	7900.21	4.41336e-22	1.73549e-19	0.241065	-4.14826	2083.89	8644.51		Cox7a2	1214.09	2.05916e-09	6.47787e-08	0.47554	-2.10287	19.5661	41.145	6.00948e-08	1.28761e-06	0.530411	-1.88533	26.0839	49.1768
Bcap31	1240.69	4.21444e-13	1.1739e-10	0.467885	-2.13728	20.546	43.9125	6.31043e-14	9.99599e-12	0.459908	-2.17435	22.3515	48.5998		Ces1c	28773.4	5.55734e-22	2.56212e-19	0.242733	-4.11976	204.825	843.828	8.12801e-22	2.85978e-19	0.25309	-3.95116	293.632	1160.19		Ttr	58178.5	4.65288e-09	1.23431e-07	0.4717	-2.11999	1137	2410.43	6.86693e-08	1.43904e-06	0.5109	-1.95733	1094.58	2142.45
Spcs1	697.138	7.16819e-10	3.65797e-08	0.464502	-2.15284	10.9436	23.5599	1.25374e-08	2.35146e-07	0.498581	-2.00569	14.4844	29.0513		Chchd2	2901.29	5.87077e-22	2.61641e-19	0.348073	-2.87296	30.1305	86.5639	1.11794e-22	6.20556e-20	0.330313	-3.02743	31.83	96.3631		Amy1	2052.93	5.10642e-09	1.32056e-07	0.465329	-2.14902	33.7282	72.4824	5.26119e-06	5.58714e-05	0.58265	-1.7163	48.0148	82.4077
Mir6236	1321.64	7.35815e-05	0.000541732	3.15711	3.15711	10.9059	3.45438	1.35745e-06	1.30569e-05	3.96389	3.96389	15.101	3.80965		2020-03-02	3158.07	8.37779e-22	3.50034e-19	0.289861	-3.44993	30.3725	104.783	4.62369e-22	1.76625e-19	0.283302	-3.5298	31.824	112.332		Ndufb4	342.618	6.93692e-09	1.70804e-07	0.471059	-2.12288	5.41939	11.5047	1.59479e-07	2.88399e-06	0.517434	-1.93262	7.02317	13.5731
Rps29	952.014	7.7288e-07	1.19877e-05	0.487412	-2.05165	15.1653	31.114	1.6788e-07	2.16447e-06	0.453179	-2.20663	18.3012	40.384		Spp2	1057.64	9.32716e-22	3.77892e-19	0.201277	-4.96828	7.14214	35.4842	9.32312e-22	3.07119e-19	0.197565	-5.06164	8.96719	45.3887		Atp5l	1234.69	5.95876e-11	4.04409e-09	0.43816	-2.28227	18.9963	43.3547	7.4731e-08	1.53681e-06	0.543949	-1.83841	26.3428	48.4289
Fcna	420.243	1.50912e-06	2.09958e-05	0.489339	-2.04357	8.02691	16.4036	3.33275e-08	5.40762e-07	0.417585	-2.39472	6.98319	16.7228		Atp5k	862.811	9.93804e-22	3.90799e-19	0.130576	-7.6584	4.33476	33.1973	2.87626e-22	1.28787e-19	0.118756	-8.42061	5.18656	43.674		Mup7	189870	9.09202e-11	5.65397e-09	0.427068	-2.34155	3066.35	7180	1.63092e-07	2.94271e-06	0.535354	-1.86792	3755.23	7014.47
Fam193b	956.02	4.39391e-15	3.2637e-12	3.86661	3.86661	28.1725	7.28609	7.00478e-16	3.21208e-13	3.988	3.988	25.5163	6.39828		Ndufa7	692.489	1.12881e-21	4.31205e-19	0.269473	-3.71095	6.34814	23.5576	5.33379e-21	1.15021e-18	0.28413	-3.51952	7.39518	26.0275		Apoc1	26986.6	4.66299e-10	1.94825e-08	0.458838	-2.17942	491.841	1071.93	1.05738e-08	3.02077e-07	0.50037	-1.99852	491.843	982.957
Romo1	248.943	1.05085e-09	5.01783e-08	0.481803	-2.07554	4.35284	9.03448	1.83689e-10	6.28115e-09	0.469369	-2.13052	4.62827	9.86063		Atp5e	1144.39	1.17892e-21	4.338e-19	0.220876	-4.52743	9.31573	42.1763	3.34231e-22	1.39646e-19	0.207317	-4.82353	9.76399	47.0969		Apom	2293.47	1.80803e-10	9.66935e-09	0.480876	-2.07954	40.4916	84.2039	2.49341e-09	9.08363e-08	0.530681	-1.88437	48.4961	91.3846
C1qa	664.859	6.41278e-06	7.09171e-05	0.460558	-2.17128	10.6589	23.1435	7.63329e-07	7.85055e-06	0.410648	-2.43517	12.1032	29.4735		F2	21754	1.20049e-21	4.338e-19	0.319967	-3.12532	219.134	684.865	7.05917e-22	2.55084e-19	0.333401	-2.99939	231.717	695.009		Psmb3	423.161	9.73517e-15	8.67728e-12	0.499186	-2.00326	7.19869	14.4209	2.01867e-15	2.99885e-12	0.540807	-1.84909	9.42034	17.419
Ces2a	9745.75	3.83794e-05	0.000316946	0.490373	-2.03926	27.9818	57.0621	5.34893e-06	4.30296e-05	0.465162	-2.14979	293.679	631.348		Pemt	2631.31	1.35355e-21	4.76235e-19	0.307722	-3.24969	27.8597	90.5353	9.64772e-22	3.07119e-19	0.305746	-3.27069	27.0075	88.3331		Aadac	5113.1	5.44924e-08	9.57376e-07	0.486843	-2.05405	90.9394	186.794	6.34911e-06	6.57534e-05	0.567383	-1.76248	109.48	192.956
Rn45s	719601	2.77939e-07	5.06964e-06	3.74682	3.74682	12088.2	3226.26	4.29009e-07	4.7907e-06	3.56968	3.56968	11745.3	3290.29		A230050P20Rik	661.436	1.67117e-21	5.72913e-19	2.94513	2.94513	15.6082	5.29967	9.03008e-22	3.07119e-19	2.99463	2.99463	16.4596	5.49636		Rps27l	661.42	1.57577e-07	2.36719e-06	0.467351	-2.13972	9.89573	21.1741	6.74127e-06	6.93314e-05	0.538578	-1.85674	15.8271	29.3868
Kmt2d	4210.41	1.04584e-12	2.45313e-10	2.28641	2.28641	107.947	47.2125	1.56554e-13	1.8857e-11	2.82234	2.82234	103.082	36.5237		Adk	8356.54	1.7608e-21	5.88549e-19	0.316139	-3.16316	90.5455	286.41	5.76652e-21	1.22378e-18	0.316767	-3.15689	81.017	255.762		Ppia	3656.17	5.36431e-12	6.12998e-10	0.482897	-2.07084	56.2553	116.495	4.83638e-11	3.84895e-09	0.523291	-1.91098	71.5435	136.718
Lars2	14344.5	2.07974e-06	2.75036e-05	4.52606	4.52606	222.629	49.1881	5.97812e-07	6.33841e-06	4.77162	4.77162	250.132	52.4207		Cox6b1	1755.71	1.94681e-21	6.34851e-19	0.214377	-4.66468	13.8487	64.5997	9.56601e-22	3.07119e-19	0.205523	-4.86564	15.426	75.0572		Ndufa5	336.888	6.08142e-09	1.53313e-07	0.48566	-2.05905	5.33044	10.9757	1.77806e-06	2.19192e-05	0.588504	-1.69922	7.58665	12.8914
Mbd6	514.391	2.82641e-10	1.79948e-08	2.3337	2.3337	12.3853	5.30716	4.06529e-10	1.20784e-08	2.7729	2.7729	11.6997	4.21928		Cox4i1	3979.52	2.15146e-21	6.84882e-19	0.221908	-4.50638	30.6728	138.223	3.23779e-22	1.39643e-19	0.22244	-4.4956	36.4227	163.742		Dbi	5203.02	1.93341e-08	3.97687e-07	0.4634	-2.15796	92.0161	198.568	5.00775e-07	7.55684e-06	0.519898	-1.92346	101.126	194.512
Psme2	147.69	3.96411e-07	6.90107e-06	0.475609	-2.10257	2.27312	4.77939	5.74156e-07	6.12647e-06	0.473624	-2.11138	2.80229	5.91669		Itih2	13937.3	2.79075e-21	8.67728e-19	0.308816	-3.23817	160.179	518.687	3.23281e-18	1.92101e-16	0.331081	-3.02041	123.605	373.336		Snrpd2	168.352	1.27635e-09	4.49393e-08	0.440261	-2.27138	2.61584	5.94156	6.9413e-08	1.45008e-06	0.507523	-1.97035	3.4784	6.85368
Znrf1	758.431	4.22688e-15	3.2637e-12	2.24585	2.24585	21.836	9.72278	4.19172e-14	7.37411e-12	2.2313	2.2313	17.8807	8.01358		Raly	616.182	3.00941e-21	9.1445e-19	0.404056	-2.4749	7.2539	17.9527	1.88074e-19	1.99568e-17	0.443741	-2.25357	7.75125	17.4679		Bcap31	1240.69	1.39047e-12	2.19818e-10	0.487292	-2.05216	21.3982	43.9125	2.70263e-11	2.47495e-09	0.559701	-1.78667	27.2014	48.5998
Lgmn	900.061	1.20575e-05	0.000119237	0.45583	-2.1938	14.8136	32.4981	5.50889e-05	0.000323185	0.480908	-2.0794	17.1372	35.6352		Atp5h	612.538	3.23106e-21	9.58333e-19	0.256556	-3.89778	5.44496	21.2233	6.53247e-21	1.32332e-18	0.264434	-3.78166	6.1705	23.3347		Otc	5729.51	3.96223e-09	1.08555e-07	0.49518	-2.01947	95.3041	192.464	1.10727e-06	1.46432e-05	0.583474	-1.71387	116.471	199.616
Kcnc3	154.339	5.55262e-10	3.01783e-08	2.64199	2.64199	4.267	1.61507	2.94596e-11	1.33971e-09	4.00038	4.00038	3.31266	0.828086		Mttp	6979.41	3.29718e-21	9.58333e-19	0.353437	-2.82936	67.2519	190.28	3.25477e-21	7.69378e-19	0.359876	-2.77874	82.8965	230.348		Ndufb6	502.379	5.81687e-08	1.01026e-06	0.477701	-2.09336	7.9603	16.6638	6.57588e-05	0.000465922	0.614331	-1.62779	11.4752	18.6791
Ambp	31099.4	0.000180889	0.00116948	0.47798	-2.09214	500.027	1046.13	7.20982e-05	0.000406903	0.454396	-2.20072	557.163	1226.16		Nat8f1	1687.45	3.45522e-21	9.829e-19	0.290336	-3.44429	16.5601	57.0376	7.0292e-21	1.40269e-18	0.29619	-3.37621	17.1054	57.7514		Psmb2	742.597	3.10446e-15	4.58284e-12	0.489332	-2.0436	11.7265	23.9643	1.04367e-14	8.84086e-12	0.593802	-1.68406	16.1706	27.2323
Tgoln2	1024.82	7.93957e-07	1.22513e-05	0.485226	-2.0609	18.4428	38.0087	7.60128e-07	7.831e-06	0.457778	-2.18447	15.1332	33.0579		Psmc3	1206.16	3.63003e-21	1.01112e-18	0.286151	-3.49466	11.0419	38.5877	2.01009e-21	5.80633e-19	0.292578	-3.41789	12.5847	43.013		Spcs1	697.138	1.64301e-10	9.03996e-09	0.448164	-2.23132	10.5587	23.5599	4.91375e-09	1.61417e-07	0.49594	-2.01637	14.4077	29.0513
Prr12	430.696	2.56536e-10	1.65695e-08	2.34491	2.34491	10.3592	4.41772	4.49466e-13	4.65842e-11	3.25071	3.25071	9.84312	3.02799		F12	4424.75	4.21611e-21	1.1504e-18	0.36529	-2.73755	47.067	128.848	2.34838e-20	3.77325e-18	0.393493	-2.54134	48.9466	124.39		Akr1c6	12915.4	4.18766e-10	1.8061e-08	0.476018	-2.10076	188.426	395.838	2.24177e-06	2.6833e-05	0.609287	-1.64126	292.301	479.743
C1qb	565.218	0.000110651	0.00076972	0.494874	-2.02072	9.38414	18.9627	4.84568e-05	0.000290784	0.472952	-2.11438	11.0588	23.3826		C8g	4073.92	4.44277e-21	1.188e-18	0.284066	-3.52031	38.8949	136.922	6.28412e-22	2.33385e-19	0.268308	-3.72706	40.3107	150.24		Mir6236	1321.64	4.86325e-07	5.99278e-06	4.50347	4.50347	15.5567	3.45438	9.74289e-06	9.47363e-05	3.4718	3.4718	13.2263	3.80965
Ahdc1	628.326	3.3545e-11	3.39771e-09	2.31408	2.31408	16.2071	7.00366	9.81403e-14	1.33891e-11	2.76511	2.76511	14.9163	5.39445		Fcgrt	1781.51	4.73619e-21	1.23261e-18	0.350816	-2.85049	19.8107	56.4702	4.35522e-21	9.70488e-19	0.349936	-2.85766	20.1799	57.6675		Psma6	898.342	8.64924e-13	1.65042e-10	0.48569	-2.05893	14.4583	29.7686	1.01581e-11	1.20189e-09	0.558757	-1.78969	19.0468	34.0878
Gsta4	391.145	9.16425e-05	0.000656976	0.499095	-2.00363	4.44506	8.90624	2.99367e-05	0.000190597	0.473199	-2.11327	9.70067	20.5002		Cfhr2	5097.84	4.85885e-21	1.23261e-18	0.238687	-4.18958	41.3948	173.427	3.82315e-20	5.38058e-18	0.25709	-3.88968	45.079	175.343		Gstk1	690.619	2.07502e-09	6.49721e-08	0.491755	-2.03353	12.3983	25.2123	8.70517e-08	1.74234e-06	0.543307	-1.84058	13.0801	24.075
Nrbp2	792.868	4.00304e-12	7.00033e-10	2.41356	2.41356	22.2921	9.23619	3.35392e-10	1.03801e-08	2.61761	2.61761	18.5855	7.10017		Prdx2	1228.67	4.88618e-21	1.23261e-18	0.274544	-3.6424	11.0523	40.257	3.2635e-20	4.88974e-18	0.294493	-3.39567	13.4903	45.8085		Mup3	90460.5	1.05926e-09	3.85894e-08	0.460134	-2.17328	1492.04	3242.61	7.72541e-08	1.57166e-06	0.52213	-1.91523	1749.7	3351.08
Gigyf1	490.651	1.53136e-10	1.12166e-08	2.15177	2.15177	12.2467	5.69142	5.62246e-12	3.4802e-10	2.46988	2.46988	11.5605	4.68059		Gstp1	23565.1	5.00793e-21	1.23993e-18	0.266229	-3.75617	206.749	776.585	2.58045e-21	6.27284e-19	0.264362	-3.78269	244.148	923.538		Slirp	216.205	1.77113e-06	1.77911e-05	0.463367	-2.15812	3.3674	7.26723	6.74135e-05	0.000476636	0.548954	-1.82165	4.85518	8.84441
Adrb3	523.466	1.38423e-11	1.74596e-09	2.94354	2.94354	13.1409	4.46433	2.73462e-13	3.04683e-11	3.51707	3.51707	16.0756	4.57074		Ctsh	2387.12	5.69375e-21	1.35989e-18	0.364387	-2.74434	25.1365	68.9831	1.12915e-21	3.50852e-19	0.347548	-2.8773	28.715	82.6217		Mrpl32	205.375	5.00825e-13	1.24001e-10	0.462272	-2.16323	3.15485	6.82467	1.69459e-10	1.07377e-08	0.563354	-1.77508	4.17492	7.41082
Sap18b	312.994	1.99841e-10	1.33684e-08	0.498323	-2.00673	5.46356	10.9639	1.81585e-14	3.62357e-12	0.413739	-2.41698	5.77822	13.9659		Adh5	3772.81	5.69588e-21	1.35989e-18	0.275259	-3.63294	33.3626	121.204	2.4604e-21	6.17793e-19	0.276049	-3.62255	38.0803	137.948		Ndufaf1	359.36	2.35683e-13	7.52229e-11	0.498264	-2.00697	5.94882	11.9391	2.69757e-10	1.53936e-08	0.621012	-1.61028	7.45179	11.9994
Mlxipl	6438.67	1.21571e-12	2.76152e-10	2.15731	2.15731	153.563	71.1826	9.84515e-15	2.38927e-12	2.45307	2.45307	182.317	74.3218		Akr1a1	3585.07	6.24127e-21	1.46396e-18	0.407049	-2.45671	37.8198	92.9122	1.85659e-22	9.00795e-20	0.372249	-2.68638	46.3317	124.464		Cox7b	1427.64	5.94045e-08	1.02615e-06	0.489001	-2.04499	23.3988	47.8502	7.06728e-06	7.23503e-05	0.5718	-1.74886	29.622	51.8049
Col5a3	984.651	8.51684e-12	1.27944e-09	2.82888	2.82888	28.0453	9.91392	2.07546e-12	1.49994e-10	2.92282	2.92282	23.3248	7.98024		Psap	6455.38	6.36082e-21	1.46628e-18	0.401822	-2.48867	74.3156	184.947	7.60483e-21	1.49524e-18	0.404457	-2.47245	79.904	197.558		Dnajc15	207.464	1.89515e-08	3.9102e-07	0.491179	-2.03592	3.08843	6.28779	1.89201e-07	3.33723e-06	0.522744	-1.91298	4.42235	8.45988
Gpihbp1	126.118	4.65599e-05	0.000372981	0.473014	-2.1141	2.08197	4.4015	3.53261e-05	0.000219986	0.449801	-2.22321	2.50555	5.57035		Ndufa4	1943.07	6.71076e-21	1.52073e-18	0.183791	-5.44097	12.2148	66.4602	2.4952e-21	6.17793e-19	0.176033	-5.68074	14.4976	82.357		Ndufa1	491.677	6.66288e-08	1.13976e-06	0.444881	-2.24779	7.78013	17.4881	2.96604e-07	4.87772e-06	0.478836	-2.0884	9.82091	20.51
Mapk8ip3	496.562	1.17755e-11	1.57438e-09	2.04157	2.04157	12.8855	6.31157	1.19668e-13	1.53842e-11	2.29958	2.29958	12.6899	5.51837		Azgp1	15514	7.51258e-21	1.67405e-18	0.425413	-2.35066	184.137	432.844	6.24743e-23	3.79674e-20	0.406685	-2.4589	204.289	502.326		Rgn	10906.4	4.63626e-10	1.94816e-08	0.441928	-2.26281	159.123	360.065	4.60042e-05	0.000347501	0.633069	-1.57961	229.77	362.947
Snrnp70	1471.45	1.19806e-11	1.58595e-09	2.00666	2.00666	36.7544	18.3162	7.4961e-12	4.4151e-10	2.19393	2.19393	35.3181	16.0981		Hsd17b2	3184.65	7.95778e-21	1.74419e-18	0.285552	-3.50199	22.3744	78.3549	5.57761e-20	7.38343e-18	0.306335	-3.26441	41.9287	136.872		Fcna	420.243	2.92886e-08	5.61821e-07	0.427174	-2.34097	7.00718	16.4036	1.38518e-07	2.55095e-06	0.459462	-2.17646	7.68348	16.7228
Rai1	431.86	3.64062e-10	2.19257e-08	2.37453	2.37453	11.7077	4.93053	6.27835e-11	2.55081e-09	2.74039	2.74039	10.6144	3.87331		Mettl7b	8511.47	8.18946e-21	1.76602e-18	0.378225	-2.64393	91.7332	242.536	1.30607e-23	1.16415e-20	0.324844	-3.0784	98.6347	303.637		Swi5	771.81	2.75182e-10	1.33304e-08	0.493526	-2.02624	11.9959	24.3065	3.81499e-06	4.22238e-05	0.643097	-1.55498	17.1274	26.6328
Lgals1	79.5497	0.00211843	0.00908091	0.485647	-2.05911	1.11969	2.30557	0.00260963	0.00889179	0.448186	-2.23121	1.83122	4.08584		Prdx4	1093.94	9.28029e-21	1.96948e-18	0.172561	-5.79507	6.696	38.8038	2.05762e-21	5.80633e-19	0.201257	-4.96877	9.01164	44.7767		Gm12338	1596.13	3.72109e-09	1.02635e-07	0.463727	-2.15644	24.3696	52.5515	2.11781e-09	7.95369e-08	0.483852	-2.06675	30.9314	63.9273
Plppr2	112.78	2.91971e-08	7.82297e-07	2.99034	2.99034	2.92692	0.978791	2.5103e-09	5.6886e-08	3.60284	3.60284	3.11168	0.863674		Eif2b5	558.024	1.00753e-20	2.1048e-18	0.450323	-2.22063	7.196	15.9797	2.18405e-21	5.84014e-19	0.435738	-2.29496	7.31832	16.7952		2010107E04Rik	453.615	1.65525e-07	2.45351e-06	0.435538	-2.29601	6.59535	15.143	9.24803e-06	9.05592e-05	0.523453	-1.91039	10.114	19.3218
C1qc	555.859	0.000371235	0.00213297	0.486355	-2.05611	8.8688	18.2353	0.000552192	0.00236401	0.489215	-2.04409	11.3004	23.099		Rpl36al	1961.25	1.08671e-20	2.23527e-18	0.30557	-3.27257	18.5285	60.6359	2.38033e-21	6.17793e-19	0.289867	-3.44985	21.0166	72.5043		Ndufc2	495.892	3.39395e-10	1.54871e-08	0.451775	-2.21349	7.43587	16.4592	1.91951e-09	7.31163e-08	0.519765	-1.92395	10.5915	20.3774
Ggnbp1	79.7694	1.77342e-09	7.52717e-08	3.05282	3.05282	1.93984	0.635423	8.35286e-11	3.2248e-09	3.55964	3.55964	2.25395	0.633197		Cope	851.288	1.319e-20	2.67198e-18	0.356622	-2.80409	8.76297	24.5721	2.0803e-20	3.43377e-18	0.367159	-2.72362	10.4947	28.5836		Pon1	5959.67	9.8233e-07	1.07642e-05	0.490305	-2.03955	92.9947	189.667	0.000120574	0.000773175	0.592788	-1.68694	144.575	243.89
Tnrc18	1529.89	6.86027e-09	2.28733e-07	2.16968	2.16968	37.4797	17.2743	2.46934e-12	1.73727e-10	2.75524	2.75524	37.0874	13.4607		Mrps21	326.669	1.36857e-20	2.73101e-18	0.253457	-3.94544	2.52823	9.97497	1.66601e-20	2.89279e-18	0.259615	-3.85186	3.43923	13.2474		Dcn	1752.59	5.84896e-11	3.98983e-09	0.335977	-2.97639	21.7122	64.6242	9.65523e-09	2.81243e-07	0.43128	-2.31868	30.6813	71.14
Nlrp6	4030.21	6.54096e-10	3.42951e-08	2.09547	2.09547	100.826	48.1163	3.45778e-12	2.30003e-10	2.41717	2.41717	111.413	46.0923		Ugt2b5	10614.6	1.42016e-20	2.79229e-18	0.207	-4.83092	54.6484	264.002	1.28195e-20	2.31618e-18	0.215305	-4.64457	113.735	528.251		Eif3m	452.063	1.6006e-11	1.42579e-09	0.492754	-2.02941	7.55719	15.3367	4.90359e-11	3.85653e-09	0.552508	-1.80993	9.18575	16.6256
Zfp579	55.7922	1.17482e-09	5.45393e-08	2.87027	2.87027	1.30565	0.454888	1.32252e-12	1.06256e-10	3.82999	3.82999	1.3977	0.364936		Ahsg	97505.1	1.44408e-20	2.79817e-18	0.36029	-2.77554	1185.21	3289.61	2.6439e-18	1.65182e-16	0.372845	-2.68208	1060.21	2843.56		Fam193b	956.02	1.3738e-13	6.33368e-11	3.29219	3.29219	23.9872	7.28609	5.20062e-13	1.36338e-10	3.06874	3.06874	19.6346	6.39828
Setd1b	972.269	1.57998e-07	3.18137e-06	2.08941	2.08941	23.4111	11.2047	2.07978e-07	2.58187e-06	2.32354	2.32354	21.0155	9.04461		S100a1	527.352	1.54043e-20	2.94223e-18	0.19404	-5.15358	4.08562	21.0556	1.08637e-20	1.9897e-18	0.188356	-5.3091	3.95477	20.9963		Tgfbi	628.592	2.08394e-09	6.50989e-08	0.49576	-2.0171	10.751	21.6858	1.55272e-06	1.96336e-05	0.610059	-1.63918	12.0686	19.7826
Ifitm2	1874.04	0.000925874	0.00458819	0.458262	-2.18216	31.5199	68.7813	0.000492815	0.00214903	0.432841	-2.31032	32.9615	76.1515		Taldo1	950.735	2.01317e-20	3.79099e-18	0.252918	-3.95386	8.38088	33.1368	2.08455e-21	5.80633e-19	0.2312	-4.32525	8.27052	35.7721		Romo1	248.943	5.94838e-10	2.41732e-08	0.470208	-2.12672	4.24808	9.03448	1.77659e-08	4.60329e-07	0.55566	-1.79966	5.47916	9.86063
Hist2h2bb	85.8285	0.0045019	0.0169503	0.481885	-2.07518	1.0446	2.16773	0.00150992	0.0056108	0.403224	-2.48001	1.92591	4.77627		BC004004	1061.47	2.10964e-20	3.91748e-18	0.351959	-2.84124	10.6924	30.3796	3.22432e-20	4.88974e-18	0.356673	-2.80369	13.2004	37.0099		Uqcrb	800.583	5.2108e-09	1.34236e-07	0.410955	-2.43336	10.8147	26.316	4.94145e-08	1.08485e-06	0.446517	-2.23956	14.6508	32.8112
Kdm6b	527.483	1.79163e-07	3.55402e-06	2.09293	2.09293	13.1524	6.2842	1.06528e-07	1.4638e-06	2.38387	2.38387	11.6774	4.89852		Cyp2d10	9564.65	2.23738e-20	4.09778e-18	0.238758	-4.18835	64.1873	268.839	6.49762e-21	1.32332e-18	0.242217	-4.12853	101.897	420.683		Psmd14	585.326	8.54952e-09	2.03032e-07	0.451717	-2.21378	8.34063	18.4643	3.35531e-05	0.000267186	0.622689	-1.60594	13.4122	21.5392
Setd1a	723.052	2.35762e-08	6.55331e-07	2.04566	2.04566	18.5684	9.077	1.73656e-07	2.22236e-06	2.16061	2.16061	16.3652	7.57435		Uba1	3060.25	3.19299e-20	5.76895e-18	0.428579	-2.33329	38.0943	88.885	1.34172e-19	1.4949e-17	0.453851	-2.20336	40.0024	88.1398		Anxa5	692.752	5.17301e-07	6.31417e-06	0.495243	-2.01921	10.5187	21.2394	1.60426e-05	0.000143184	0.560282	-1.78482	14.6774	26.1965
Ifi27l2a	61.0141	0.0143906	0.0431105	0.489073	-2.04468	1.01924	2.08403	0.0151639	0.0391951	0.433023	-2.30934	1.23081	2.84237		Apof	10869.5	3.26382e-20	5.81831e-18	0.279977	-3.57173	100.314	358.295	3.29152e-20	4.88974e-18	0.284689	-3.5126	114.016	400.492		Actr6	123.543	3.61188e-08	6.76725e-07	0.491525	-2.03448	1.99784	4.06457	0.00299957	0.0112023	0.725711	-1.37796	2.73086	3.76302
Zfp865	209.859	1.83067e-09	7.67275e-08	2.41678	2.41678	5.57938	2.30861	1.36267e-10	4.91076e-09	2.62369	2.62369	4.8983	1.86695		Msra	1675.97	3.93741e-20	6.92673e-18	0.378978	-2.63868	17.3151	45.689	6.14031e-21	1.28275e-18	0.360937	-2.77057	21.1889	58.7054		C1qa	664.859	1.7234e-06	1.74164e-05	0.449528	-2.22455	10.4036	23.1435	3.858e-06	4.26646e-05	0.4485	-2.22965	13.2189	29.4735
Zfp628	124.861	1.86527e-07	3.6567e-06	2.16103	2.16103	2.97811	1.3781	3.03135e-07	3.53966e-06	2.14116	2.14116	2.79532	1.30552		Asgr1	4865.6	4.03235e-20	7.00163e-18	0.341307	-2.92991	52.1612	152.828	3.28007e-21	7.69378e-19	0.322477	-3.101	55.2137	171.218		Ndufa11	453.785	5.34823e-12	6.12998e-10	0.474135	-2.1091	7.27816	15.3504	1.85776e-13	6.429e-11	0.524682	-1.90592	9.65263	18.3971
Ccnl2	1839.6	8.54052e-16	8.78359e-13	2.36852	2.36852	54.3664	22.9537	9.5604e-16	4.06885e-13	2.61104	2.61104	52.9174	20.2668		Bud31	434.606	4.23412e-20	7.25772e-18	0.256084	-3.90496	3.67468	14.3495	1.01774e-19	1.21492e-17	0.270204	-3.7009	4.34055	16.0639		Pcna	241.083	5.3139e-07	6.4354e-06	0.427218	-2.34073	2.84083	6.64959	0.000214954	0.00124953	0.583043	-1.71514	6.17872	10.5974
Sspo	128.937	1.80693e-06	2.45017e-05	2.44963	2.44963	2.84613	1.16186	3.04202e-08	5.02122e-07	2.87371	2.87371	3.53013	1.22842		C1ra	6021.66	5.06446e-20	8.57112e-18	0.37697	-2.65273	68.1867	180.881	3.59831e-20	5.22929e-18	0.391952	-2.55134	72.2374	184.302		H2-Q5	110.873	2.61226e-07	3.57847e-06	2.30548	2.30548	2.63367	1.14235	0.000147909	0.000917653	1.73106	1.73106	1.7575	1.01527
Hist1h2bb	57.6847	0.00176245	0.00783375	0.315243	-3.17215	0.45132	1.43166	0.00249669	0.00856137	0.341829	-2.92544	1.16213	3.39973		Acp5	1260.9	5.14699e-20	8.60191e-18	0.369825	-2.70398	13.6772	36.9829	5.54149e-19	4.81102e-17	0.393197	-2.54326	15.02	38.1997		Tbca	247.879	1.78816e-06	1.79084e-05	0.485382	-2.06023	3.8922	8.01884	1.08292e-05	0.00010325	0.524935	-1.905	5.07711	9.67189
Ces1d	4186.27	0.00661176	0.0230962	0.490843	-2.03731	33.635	68.525	0.00108527	0.00424393	0.432985	-2.30955	103.582	239.228		Mdh1	6220.12	5.62782e-20	9.28938e-18	0.276138	-3.62138	56.8731	205.959	2.22599e-20	3.62946e-18	0.28002	-3.57117	65.6878	234.582		Gsta3	11433	4.41473e-07	5.54746e-06	0.434196	-2.30311	137.055	315.653	7.18578e-05	0.00050278	0.548352	-1.82365	284.27	518.408
Abcc10	355.26	8.78547e-10	4.27133e-08	2.75588	2.75588	9.65468	3.5033	3.48333e-10	1.06817e-08	3.0005	3.0005	9.96837	3.32223		Pmpcb	1212.34	5.88404e-20	9.59386e-18	0.253941	-3.93792	10.1427	39.9413	1.55351e-18	1.09318e-16	0.283286	-3.53	12.531	44.2345		Mrps18c	135.737	9.29577e-08	1.51382e-06	0.432816	-2.31045	2.08875	4.82596	2.33094e-05	0.00019381	0.554435	-1.80364	2.87088	5.17802
Kifc2	64.1743	6.87179e-08	1.58955e-06	2.34337	2.34337	1.58693	0.677198	1.07236e-09	2.74665e-08	2.83809	2.83809	1.63677	0.576714		H3f3a	1363.9	5.99498e-20	9.65697e-18	0.241211	-4.14575	10.6765	44.2619	8.35685e-21	1.59616e-18	0.224398	-4.45638	12.1403	54.1018		Pet100	171.302	9.67992e-10	3.59502e-08	0.450472	-2.21989	2.76462	6.13715	2.5864e-09	9.37132e-08	0.510874	-1.95743	3.56509	6.9784
Tff3	1344.65	0.00922513	0.030287	0.495053	-2.01998	32.5188	65.6876	0.0127642	0.0341862	0.496137	-2.01557	15.2612	30.7601		Myl6	1029	7.1827e-20	1.14325e-17	0.276032	-3.62277	9.07399	32.873	3.10764e-20	4.77576e-18	0.264962	-3.77413	10.8048	40.7787		Tceal9	198.758	5.33334e-06	4.57681e-05	0.430585	-2.32242	2.80866	6.52289	0.000339728	0.00183373	0.542969	-1.84172	4.20624	7.74674
Erdr1	87.8744	2.22991e-06	2.89737e-05	7.0843	7.0843	2.35042	0.331778	5.1312e-06	4.15279e-05	5.51969	5.51969	2.36193	0.427909		Nme2	2245.32	8.2114e-20	1.2916e-17	0.269728	-3.70744	20.5247	76.094	1.68805e-20	2.89349e-18	0.254713	-3.92599	22.0023	86.3808		Rn45s	719601	1.03605e-10	6.26784e-09	6.21303	6.21303	20044.8	3226.26	1.11194e-09	4.70462e-08	5.1908	5.1908	17079.2	3290.29
Slc2a4rg-ps	171.893	5.8068e-08	1.37168e-06	2.24537	2.24537	4.25276	1.89402	3.92709e-10	1.17461e-08	2.6559	2.6559	4.65195	1.75155		Nop10	480.572	8.78463e-20	1.3657e-17	0.216015	-4.62932	3.85752	17.8577	3.29373e-19	3.05813e-17	0.228389	-4.37849	4.38243	19.1884		Kmt2d	4210.41	3.66127e-13	9.99004e-11	2.34782	2.34782	110.847	47.2125	3.60044e-12	5.7307e-10	2.56908	2.56908	93.8322	36.5237
Grik5	173.968	1.52115e-06	2.10975e-05	3.10892	3.10892	4.73971	1.52455	1.80559e-06	1.66258e-05	4.04685	4.04685	4.59101	1.13446		Txn1	1553.15	9.48758e-20	1.45803e-17	0.196963	-5.07709	9.13704	46.3895	1.17981e-19	1.34821e-17	0.203195	-4.92138	13.9932	68.8657		Lars2	14344.5	1.4718e-06	1.52188e-05	4.64083	4.64083	228.274	49.1881	8.91734e-07	1.22407e-05	4.59028	4.59028	240.626	52.4207
Col11a2	33.6981	3.57585e-07	6.34072e-06	3.58369	3.58369	0.970597	0.270837	1.41268e-06	1.34718e-05	3.26062	3.26062	0.781577	0.239702		Ndufb10	894.236	1.05031e-19	1.59575e-17	0.326141	-3.06616	9.3055	28.5322	1.60712e-19	1.74693e-17	0.329789	-3.03224	10.6638	32.3353		Ubl5	472.14	1.80619e-11	1.548e-09	0.418731	-2.38817	6.78455	16.2027	7.93238e-12	1.03976e-09	0.509335	-1.96335	9.56443	18.7783
Lime1	242.109	3.34919e-07	5.99446e-06	2.16861	2.16861	6.00732	2.77012	1.08634e-07	1.48663e-06	2.2545	2.2545	6.24699	2.7709		Rpl36	398.573	1.2289e-19	1.84611e-17	0.311158	-3.2138	3.50422	11.2619	3.09227e-20	4.77576e-18	0.29565	-3.38238	4.56231	15.4315		Mbd6	514.391	1.41394e-12	2.19818e-10	2.73798	2.73798	14.5309	5.30716	2.70568e-10	1.53936e-08	2.81348	2.81348	11.8709	4.21928
Tle2	122.774	4.9842e-06	5.65214e-05	2.42377	2.42377	3.36025	1.38637	1.0713e-07	1.47057e-06	2.94501	2.94501	2.75475	0.935395		Ndufs8	659.621	1.29597e-19	1.92524e-17	0.249479	-4.00835	5.66938	22.7248	3.56367e-20	5.22929e-18	0.241642	-4.13835	6.1792	25.5717		Ndufb3	402.986	1.80251e-08	3.77761e-07	0.439458	-2.27553	5.99448	13.6406	1.15823e-06	1.51819e-05	0.555646	-1.79971	8.81754	15.869
Pcsk4	88.9943	7.75919e-08	1.75237e-06	3.06831	3.06831	2.83154	0.922835	4.06247e-08	6.39002e-07	3.10543	3.10543	2.29903	0.740325		Ndufa8	779.933	1.45272e-19	2.13439e-17	0.344559	-2.90226	7.7172	22.3973	4.95108e-20	6.68645e-18	0.336669	-2.97028	8.64896	25.6898		Sult1d1	2071.23	4.43898e-07	5.56479e-06	0.444649	-2.24896	19.1848	43.146	0.000248129	0.0014087	0.621127	-1.60998	59.8845	96.4127
Tchp	51.2912	2.90647e-08	7.82297e-07	2.10989	2.10989	1.30772	0.619804	1.04117e-08	2.00582e-07	2.10787	2.10787	1.25697	0.596322		Psmb6	1218.57	1.59125e-19	2.30702e-17	0.218149	-4.58401	8.91123	40.8492	1.21513e-22	6.24856e-20	0.219352	-4.55888	10.9301	49.8292		Cops9	373.929	3.67897e-10	1.63511e-08	0.449835	-2.22304	4.87577	10.839	1.2057e-09	4.97536e-08	0.517035	-1.9341	7.48255	14.472
Slc12a9	177.287	1.08259e-09	5.11455e-08	2.43189	2.43189	5.04934	2.0763	1.13793e-08	2.1611e-07	2.47165	2.47165	4.55375	1.84239		Timd2	1367.59	1.63306e-19	2.32276e-17	0.298911	-3.34548	12.3639	41.3632	1.0779e-19	1.24238e-17	0.293578	-3.40625	15.5074	52.822		Znrf1	758.431	1.78654e-13	7.16837e-11	2.05029	2.05029	19.9345	9.72278	1.5863e-12	2.90531e-10	2.04165	2.04165	16.3609	8.01358
Col20a1	32.9615	2.07821e-05	0.000188377	3.10876	3.10876	0.900923	0.289802	0.000236333	0.00114236	2.3285	2.3285	0.816083	0.350476		Psmb4	1307.58	1.68313e-19	2.36878e-17	0.241761	-4.13631	9.95196	41.1644	4.53177e-20	6.18263e-18	0.248045	-4.03152	12.428	50.1036		Cyp2c68	1140.37	1.09303e-06	1.17663e-05	0.480549	-2.08095	18.8129	39.1489	0.000687484	0.00330042	0.635569	-1.57339	25.0258	39.3755
Igflr1	30.247	2.87337e-09	1.09763e-07	3.48001	3.48001	0.920002	0.264368	8.49384e-09	1.68241e-07	3.17544	3.17544	0.771795	0.243052		Apoa2	47503.1	1.77998e-19	2.479e-17	0.213244	-4.68946	379.004	1777.33	6.29157e-20	8.24689e-18	0.202831	-4.93022	401.131	1977.67		Hgf	388.641	4.49084e-10	1.9117e-08	0.470461	-2.12558	6.19023	13.1578	2.22834e-08	5.55839e-07	0.543175	-1.84103	6.71458	12.3617
Fendrr	65.4321	1.63114e-06	2.23905e-05	2.11846	2.11846	1.71902	0.81145	1.33464e-08	2.48525e-07	2.63837	2.63837	1.59355	0.603991		Apoe	120717	1.80645e-19	2.48993e-17	0.257878	-3.87781	1145.18	4440.77	7.41938e-19	6.08571e-17	0.271687	-3.6807	1014.66	3734.65		Lgmn	900.061	5.22005e-06	4.50139e-05	0.44314	-2.25662	14.4012	32.4981	0.000127758	0.000812231	0.514581	-1.94333	18.3372	35.6352
Pole3	57.5589	0.000206311	0.00130297	0.490808	-2.03745	0.977587	1.99179	5.09298e-05	0.000302099	0.457969	-2.18355	0.977961	2.13543		Ndufa2	763.27	1.86495e-19	2.54433e-17	0.254589	-3.92791	6.25749	24.5788	2.37063e-20	3.77325e-18	0.251837	-3.97082	7.39488	29.3638		Mup8	5158.04	1.05244e-06	1.13661e-05	0.449321	-2.22558	73.7539	164.145	0.000178301	0.0010702	0.566424	-1.76546	102.37	180.731
Rpl30	141.245	0.00212698	0.00911173	0.469077	-2.13185	2.36752	5.04718	0.000611195	0.00258189	0.414562	-2.41219	2.48381	5.99141		Atp5o	1396.16	1.91217e-19	2.58239e-17	0.266578	-3.75125	13.201	49.5203	3.90319e-19	3.57436e-17	0.27007	-3.70274	14.3199	53.0228		Nsmce1	120.087	1.84768e-07	2.70121e-06	0.464199	-2.15425	1.84948	3.98424	2.8298e-05	0.000229857	0.594776	-1.68131	2.75137	4.6259
Fkbp11	196.429	0.000112049	0.000777596	0.462359	-2.16282	3.01649	6.52414	8.64443e-07	8.72272e-06	0.401731	-2.48923	3.38935	8.43687		Serpinf1	6814.66	2.1256e-19	2.84192e-17	0.30074	-3.32513	65.8503	218.961	1.87159e-18	1.25745e-16	0.324875	-3.0781	70.457	216.874		Kcnc3	154.339	2.95773e-11	2.31257e-09	2.94238	2.94238	4.75216	1.61507	4.12751e-10	2.11436e-08	3.54404	3.54404	2.93477	0.828086
Mgst3	36.3393	0.00161825	0.00731193	0.434873	-2.29952	0.539114	1.23971	0.000462566	0.00203237	0.448314	-2.23058	0.776391	1.7318		Hint2	453.733	2.42363e-19	3.20831e-17	0.267144	-3.74329	3.93602	14.7337	2.16739e-21	5.84014e-19	0.230028	-4.34729	4.00306	17.4025		0610009B22Rik	241.042	1.28398e-09	4.49393e-08	0.451114	-2.21673	3.67485	8.14616	2.02827e-06	2.46526e-05	0.634149	-1.57692	5.20637	8.21
D930048N14Rik	272.926	8.45144e-06	8.86937e-05	2.36595	2.36595	7.5534	3.19254	1.40159e-05	9.92386e-05	2.29555	2.29555	6.14481	2.67684		Dync1i2	598.702	2.73664e-19	3.58714e-17	0.374095	-2.67312	6.4514	17.2453	2.33183e-18	1.50612e-16	0.409765	-2.44043	7.62716	18.6135		Gm1821	1208.71	2.51111e-06	2.40326e-05	0.465897	-2.1464	15.7515	33.809	0.00357758	0.0129944	0.686232	-1.45723	31.5283	45.9441
Fbxl12	114.297	8.63719e-07	1.31226e-05	2.11559	2.11559	3.09113	1.46112	3.30655e-07	3.81113e-06	2.26337	2.26337	2.94904	1.30294		Pla2g12b	781.423	2.8593e-19	3.68456e-17	0.39431	-2.53607	9.05953	22.9756	2.02819e-20	3.38962e-18	0.356892	-2.80196	8.71333	24.4145		Cks2	119.761	1.91968e-05	0.000131554	0.48638	-2.05601	1.66293	3.419	0.00449337	0.0157186	0.641621	-1.55855	2.78823	4.34561
Col27a1	716.771	1.08291e-05	0.000108779	3.07764	3.07764	20.4838	6.6557	2.67126e-06	2.34349e-05	3.68317	3.68317	17.5402	4.76225		Ncstn	693.042	2.86607e-19	3.68456e-17	0.419773	-2.38224	8.47547	20.1906	4.08396e-18	2.35356e-16	0.459639	-2.17562	9.06944	19.7316		Rpl26	282.542	0.000201766	0.0009344	0.459757	-2.17506	4.41992	9.61361	0.004623	0.0160659	0.614556	-1.62719	7.24197	11.7841
Pcgf2	37.8636	1.41972e-05	0.000136362	2.48438	2.48438	1.06566	0.428944	5.73502e-06	4.56505e-05	2.63202	2.63202	0.867872	0.329736		Tdo2	12336	3.03268e-19	3.86161e-17	0.265096	-3.77222	106.531	401.858	2.78668e-19	2.67664e-17	0.266023	-3.75907	119.555	449.417		Cyp2c67	3752.49	3.00664e-06	2.81307e-05	0.472241	-2.11756	68.7343	145.549	0.00818284	0.0256397	0.678331	-1.47421	73.7271	108.689
2200002D01Rik	101.286	0.000782713	0.00398428	0.491388	-2.03505	1.50508	3.06292	1.51573e-05	0.000105697	0.438944	-2.27819	1.85657	4.22962		Pigr	16984.1	3.12402e-19	3.94039e-17	0.411574	-2.4297	218.043	529.778	3.35065e-16	8.94175e-15	0.472091	-2.11824	198.683	420.858		Gm12657	194.481	7.95215e-11	5.06287e-09	0.42118	-2.37428	2.96507	7.03992	2.9066e-12	4.85766e-10	0.419805	-2.38206	3.32835	7.92833
Klhdc8b	139.863	4.15694e-08	1.03114e-06	2.50134	2.50134	3.71377	1.48471	5.62753e-10	1.5907e-08	4.05725	4.05725	4.47831	1.10378		Psmc4	1109.46	3.15689e-19	3.94464e-17	0.351464	-2.84524	11.209	31.8924	3.71185e-22	1.50386e-19	0.365997	-2.73226	14.1598	38.6884		Prr12	430.696	3.75222e-12	4.68853e-10	2.68329	2.68329	11.854	4.41772	5.05007e-14	2.32826e-11	3.56636	3.56636	10.7989	3.02799
Clasrp	110.142	2.65048e-07	4.8744e-06	2.29718	2.29718	2.84107	1.23676	4.18025e-09	8.94239e-08	2.73544	2.73544	2.92564	1.06953		Emc6	737.347	3.45708e-19	4.26906e-17	0.427045	-2.34167	8.51499	19.9393	2.70674e-19	2.63048e-17	0.432667	-2.31125	9.22845	21.3292		Thyn1	131.091	1.23619e-09	4.39192e-08	0.459095	-2.1782	1.91759	4.17688	3.6188e-10	1.90485e-08	0.544864	-1.83532	2.6722	4.90434
Bbc3	136.419	0.000212299	0.00133322	2.18851	2.18851	2.981	1.36211	0.000467612	0.00205117	2.09368	2.09368	3.05992	1.4615		Uqcrq	1677.67	3.48038e-19	4.26906e-17	0.269128	-3.7157	14.3177	53.2002	2.12545e-19	2.18594e-17	0.287113	-3.48295	16.2986	56.7672		Hexb	133.707	2.78214e-05	0.000177722	0.449597	-2.22421	1.89886	4.22348	0.00137275	0.00590445	0.574953	-1.73927	3.19742	5.56119
Rsad1	117.263	9.13041e-06	9.42653e-05	2.22935	2.22935	3.2788	1.47074	2.98066e-06	2.5786e-05	2.2494	2.2494	2.84504	1.2648		Ccdc47	1502.2	3.69117e-19	4.48645e-17	0.413492	-2.41843	16.7987	40.6264	1.14219e-18	8.67887e-17	0.426736	-2.34337	18.2063	42.664		C1qb	565.218	1.00399e-05	7.76964e-05	0.455141	-2.19712	8.63069	18.9627	8.5984e-05	0.000580902	0.494983	-2.02027	11.574	23.3826
Chchd6	16.3028	0.000158191	0.00104291	0.408381	-2.44869	0.200794	0.491682	9.04339e-07	9.09099e-06	0.41115	-2.4322	0.281571	0.684839		Ndufs4	538.163	3.77978e-19	4.55276e-17	0.272463	-3.67022	4.71432	17.3026	2.93176e-19	2.76063e-17	0.269892	-3.70519	5.68253	21.0548		Ece2	100.556	1.24874e-05	9.31805e-05	0.493992	-2.02432	1.67849	3.39781	0.000186669	0.00111174	0.579847	-1.72459	2.05161	3.53819
Cox7c	188.876	4.15737e-06	4.90159e-05	0.36331	-2.75247	2.67397	7.36001	1.99416e-07	2.4941e-06	0.366707	-2.72698	3.17969	8.67093		Pgm2	2668.7	3.84272e-19	4.58725e-17	0.337496	-2.963	28.138	83.3728	2.80276e-19	2.67664e-17	0.357918	-2.79394	30.2085	84.4008		Ahdc1	628.326	4.17321e-12	5.02665e-10	2.43194	2.43194	17.0325	7.00366	1.72337e-13	6.22741e-11	2.71749	2.71749	14.6593	5.39445
Ankrd23	70.1931	7.20707e-07	1.12964e-05	2.62782	2.62782	2.10054	0.799348	1.64403e-07	2.12373e-06	3.08901	3.08901	1.94786	0.630577		Lamp1	9983.37	3.9603e-19	4.68577e-17	0.392277	-2.54922	108.988	277.833	1.73775e-20	2.94098e-18	0.386284	-2.58877	119.769	310.054		Gsta4	391.145	9.21922e-06	7.22091e-05	0.439339	-2.27615	3.91286	8.90624	4.58356e-05	0.000346815	0.497023	-2.01198	10.1891	20.5002
P2rx3	26.0878	0.000725019	0.00374122	2.24652	2.24652	0.685169	0.304991	8.8962e-06	6.65225e-05	3.47915	3.47915	0.701813	0.20172		Itm2b	8719.32	4.1247e-19	4.83748e-17	0.331821	-3.01367	84.3085	254.078	1.59319e-19	1.74598e-17	0.330349	-3.0271	95.323	288.553		Aldh1a1	24154.4	1.62578e-06	1.65676e-05	0.465404	-2.14867	158.016	339.525	0.00154266	0.00649002	0.640671	-1.56086	811.829	1267.15
Snhg11	257.124	3.72753e-05	0.00030974	2.23608	2.23608	4.10575	1.83614	2.11999e-06	1.91434e-05	2.56268	2.56268	9.83862	3.83919		Uqcrh	1488.99	4.21219e-19	4.89712e-17	0.283574	-3.52642	14.1825	50.0136	8.19239e-21	1.58742e-18	0.241417	-4.1422	13.8743	57.4701		Ctss	549.767	2.64281e-06	2.51669e-05	0.364175	-2.74593	6.61143	18.1545	0.000141823	0.000885233	0.451201	-2.21631	11.1073	24.6171
Aoc2	52.1448	8.58321e-06	8.9865e-05	2.7067	2.7067	1.62447	0.600166	5.73891e-06	4.56505e-05	2.60003	2.60003	1.23454	0.474816		Cyp2a12	6299.88	4.42312e-19	5.02136e-17	0.27365	-3.6543	51.258	187.312	8.13568e-20	1.02617e-17	0.280097	-3.5702	72.8671	260.15		Postn	132.549	1.02371e-05	7.87062e-05	0.441443	-2.2653	1.7971	4.07096	0.000322817	0.00175664	0.550936	-1.81509	2.78958	5.06334
Cuedc1	34.781	0.0010837	0.0052558	2.0666	2.0666	0.796277	0.385307	6.79663e-07	7.10484e-06	3.90573	3.90573	0.915084	0.234292		Grpel1	1550.47	4.43172e-19	5.02136e-17	0.390665	-2.55974	18.3915	47.0774	8.91166e-20	1.10323e-17	0.386696	-2.58601	19.3352	50.0011		Nrbp2	792.868	1.31833e-11	1.22452e-09	2.33643	2.33643	21.5797	9.23619	1.3558e-08	3.68794e-07	2.31663	2.31663	16.4484	7.10017
Tmem88b	64.4247	0.00015065	0.000997616	2.37297	2.37297	1.83632	0.773849	0.000913206	0.00365009	2.0777	2.0777	1.34416	0.646945		Ndufa3	632.023	4.5661e-19	5.12024e-17	0.22571	-4.43046	4.82912	21.3952	4.24751e-20	5.91555e-18	0.20048	-4.98803	5.17019	25.7891		Plpp1	236.511	5.60493e-09	1.42197e-07	0.47094	-2.12341	3.3788	7.17457	2.15325e-06	2.59828e-05	0.565372	-1.76875	4.65812	8.23904
Itga10	40.7982	3.79952e-06	4.55193e-05	2.34596	2.34596	1.27765	0.544618	2.49969e-06	2.21184e-05	2.39781	2.39781	0.9423	0.392983		Mrpl41	227.993	4.59558e-19	5.12024e-17	0.223631	-4.47165	1.84531	8.25159	1.8008e-18	1.21636e-16	0.261449	-3.82483	2.12917	8.14371		Gigyf1	490.651	8.40413e-12	8.98906e-10	2.31838	2.31838	13.1949	5.69142	8.52794e-12	1.07565e-09	2.44617	2.44617	11.4495	4.68059
Syngap1	23.6652	0.00195042	0.0084904	2.13774	2.13774	0.535379	0.250442	0.000529328	0.00228073	2.34852	2.34852	0.56564	0.24085		Emg1	460.784	4.94303e-19	5.46184e-17	0.407925	-2.45143	5.5536	13.6143	1.32016e-20	2.35341e-18	0.370429	-2.69957	5.37748	14.5169		Blvra	138.627	2.19372e-09	6.72708e-08	0.462913	-2.16023	2.20111	4.75491	2.49631e-08	6.12397e-07	0.571783	-1.74892	2.85837	4.99906
Speg	25.0213	0.000938519	0.00463197	2.1209	2.1209	0.651663	0.307258	1.1359e-05	8.24034e-05	2.98782	2.98782	0.600517	0.200988		Mrpl28	526.259	6.10413e-19	6.68952e-17	0.363	-2.75482	5.38951	14.8471	1.04789e-19	1.22897e-17	0.349882	-2.8581	6.84888	19.5748		Maz	711.059	1.64688e-12	2.47402e-10	2.04207	2.04207	18.3894	9.00527	2.31233e-12	3.96357e-10	2.07826	2.07826	17.7565	8.5439
C730036E19Rik	544.106	5.37615e-06	6.04534e-05	2.30901	2.30901	18.882	8.17754	2.69753e-07	3.21158e-06	2.5868	2.5868	11.6187	4.49155		Commd1	386.17	6.90355e-19	7.44359e-17	0.326939	-3.05868	3.90614	11.9476	4.54765e-21	9.96756e-19	0.278551	-3.59001	3.99356	14.3369		Adrb3	523.466	1.50263e-10	8.37091e-09	2.69956	2.69956	12.0517	4.46433	4.12607e-10	2.11436e-08	2.65351	2.65351	12.1285	4.57074
AI450353	16.8981	0.00331532	0.0132252	2.50631	2.50631	0.40136	0.16014	2.02498e-05	0.000136531	3.61403	3.61403	0.449964	0.124505		Gpld1	3928	6.96967e-19	7.45476e-17	0.394278	-2.53628	43.2902	109.796	5.36076e-19	4.71535e-17	0.393206	-2.5432	47.2436	120.15		Cox17	161.609	7.00111e-11	4.56609e-09	0.450421	-2.22014	2.36606	5.253	3.31381e-14	1.84607e-11	0.491732	-2.03363	3.52206	7.16257
Zfp692	99.6245	1.57341e-07	3.17292e-06	2.15256	2.15256	2.73828	1.27211	1.90307e-08	3.36116e-07	2.88878	2.88878	2.75777	0.954648		Ugt2b36	8189.1	7.05597e-19	7.48717e-17	0.215652	-4.63711	37.3948	173.404	3.84823e-21	8.87084e-19	0.228067	-4.38468	93.0555	408.019		Sap18b	312.994	3.87284e-11	2.87666e-09	0.440533	-2.26998	4.82995	10.9639	2.20872e-13	7.20257e-11	0.497649	-2.00945	6.95008	13.9659
Crip1	25.7095	0.00146284	0.00671872	0.361911	-2.76311	0.330359	0.912817	0.000894869	0.00358645	0.456665	-2.18979	0.552631	1.21015		Ndufv1	1501.27	7.7139e-19	8.05741e-17	0.300324	-3.32973	14.8397	49.4124	5.63998e-18	3.0529e-16	0.322582	-3.09998	15.9494	49.443		Rexo1	630.022	8.74826e-13	1.65042e-10	2.1963	2.1963	17.0124	7.74593	7.39762e-10	3.42089e-08	1.83506	1.83506	14.254	7.76755
Mup5	19.993	0.000591567	0.00314483	3.0305	3.0305	0.588167	0.194083	0.00251377	0.00860229	2.5335	2.5335	0.516886	0.204021		Gm5424	7000.14	8.23364e-19	8.46892e-17	0.151745	-6.59	47.345	312.004	3.93857e-17	1.46681e-15	0.179047	-5.58512	40.9051	228.46		Snrpb2	137.403	7.34282e-09	1.80135e-07	0.479362	-2.0861	2.12384	4.43056	1.42496e-07	2.6134e-06	0.61964	-1.61384	3.02506	4.88196
Gabbr1	100.594	6.21734e-07	9.95725e-06	2.1776	2.1776	3.0486	1.39998	1.00431e-07	1.38571e-06	2.84196	2.84196	2.50496	0.88142		Mettl26	848.259	8.23455e-19	8.46892e-17	0.297424	-3.3622	8.33673	28.0298	8.16926e-19	6.5403e-17	0.29841	-3.35109	8.59154	28.7911		Cstb	251.238	1.72279e-08	3.6446e-07	0.448871	-2.22781	3.80827	8.4841	3.97684e-08	9.07344e-07	0.546776	-1.8289	5.50735	10.0724
Cacna1a	84.0035	5.27402e-06	5.93549e-05	2.03941	2.03941	2.33491	1.1449	3.77392e-06	3.17142e-05	2.07087	2.07087	2.12491	1.02609		Etfb	2074.33	8.36048e-19	8.53279e-17	0.283628	-3.52575	18.4495	65.0483	8.77975e-21	1.65331e-18	0.298484	-3.35027	21.9761	73.6259		Ndufc1	323.434	8.20549e-09	1.96608e-07	0.470493	-2.12543	5.04343	10.7195	3.89642e-08	8.9204e-07	0.573726	-1.74299	6.67712	11.6382
Rsrp1	1582.01	6.64568e-10	3.45731e-08	2.08318	2.08318	43.6617	20.9591	1.1084e-09	2.83351e-08	2.43077	2.43077	40.1817	16.5304		Gc	68692.1	8.88487e-19	8.99929e-17	0.279379	-3.57937	643.91	2304.79	7.79004e-19	6.32486e-17	0.28155	-3.55177	651.505	2314		Cyp2c50	20259	4.40156e-06	3.87673e-05	0.425096	-2.35241	41.9295	98.6354	0.00280411	0.0106117	0.632561	-1.58088	812.184	1283.96
Six5	87.4043	0.000137678	0.000925	2.24733	2.24733	2.24023	0.996842	8.51065e-05	0.00046942	2.1756	2.1756	2.17779	1.001		Cyp2d26	6787.64	9.07547e-19	9.10241e-17	0.321646	-3.109	73.8009	229.447	1.86522e-17	8.12314e-16	0.34861	-2.86854	69.6282	199.731		Sdhaf4	178.868	4.96871e-08	8.85755e-07	0.482939	-2.07065	2.78857	5.77416	6.14414e-08	1.31016e-06	0.578735	-1.72791	4.10233	7.08844
Acrbp	48.7991	0.000228299	0.00141804	2.19849	2.19849	1.27843	0.581506	0.000120542	0.000638277	2.30987	2.30987	1.13089	0.489591		Tmem59	2687.05	9.12283e-19	9.10241e-17	0.279527	-3.57747	23.447	83.8809	8.04999e-20	1.02617e-17	0.281993	-3.54619	27.0634	95.9721		Tmem258	339.812	2.74305e-09	8.04266e-08	0.432609	-2.31156	4.82018	11.1421	1.72852e-11	1.75078e-09	0.498259	-2.00699	7.23574	14.5221
Pde4c	395.974	5.4844e-08	1.31882e-06	2.05325	2.05325	11.8076	5.75068	3.50781e-10	1.07321e-08	2.41828	2.41828	9.94211	4.11124		Selenbp1	2261.98	9.32431e-19	9.23453e-17	0.342408	-2.92049	22.4024	65.4261	1.80134e-18	1.21636e-16	0.346335	-2.88738	27.7453	80.1111		Mlxipl	6438.67	6.05752e-12	6.80581e-10	2.07426	2.07426	147.651	71.1826	4.62386e-12	7.0277e-10	2.08994	2.08994	155.328	74.3218
Crygn	15.9715	0.00732284	0.02513	0.474321	-2.10828	0.289951	0.611299	0.0116075	0.0315191	0.430386	-2.3235	0.236201	0.548813		Atp5j2	1238.57	1.05564e-18	1.03127e-16	0.235775	-4.24134	9.93439	42.1351	1.94535e-19	2.04798e-17	0.222272	-4.49899	10.921	49.1337		Mrc1	1277.64	1.34719e-09	4.64224e-08	0.375737	-2.66143	16.0477	42.71	1.95154e-08	4.96048e-07	0.510023	-1.9607	22.8281	44.759
Iffo1	131.759	5.41443e-07	8.91513e-06	2.13167	2.13167	3.51353	1.64825	7.6666e-07	7.87874e-06	2.11286	2.11286	3.46593	1.6404		Psmb1	1188.84	1.05672e-18	1.03127e-16	0.290239	-3.44543	10.5669	36.4075	8.71024e-20	1.08837e-17	0.297137	-3.36545	13.8904	46.7474		Col5a3	984.651	2.74718e-12	3.67297e-10	2.92669	2.92669	29.0149	9.91392	1.29972e-11	1.43613e-09	2.76909	2.76909	22.098	7.98024
Crocc	42.9699	0.000266185	0.00160963	2.3522	2.3522	1.01342	0.430837	0.000186161	0.000929415	2.2065	2.2065	1.06881	0.48439		Lect2	1950.73	1.11024e-18	1.07565e-16	0.254805	-3.92456	13.0903	51.3738	4.10545e-19	3.70878e-17	0.255476	-3.91427	22.8141	89.3005		Gpihbp1	126.118	2.06772e-07	2.96307e-06	0.344574	-2.90213	1.51664	4.4015	4.98481e-06	5.3275e-05	0.399498	-2.50314	2.22535	5.57035
Prss53	94.2838	6.08227e-05	0.000463097	2.20241	2.20241	2.65398	1.20504	4.95284e-05	0.000295755	2.25368	2.25368	2.12784	0.944163		Yme1l1	1978.54	1.14744e-18	1.10369e-16	0.364425	-2.74405	20.9889	57.5945	1.74726e-18	1.20417e-16	0.376468	-2.65627	22.8339	60.653		Folr2	92.4949	0.000207093	0.000954442	0.452611	-2.2094	1.44521	3.19306	0.00220878	0.00869324	0.521112	-1.91897	1.9892	3.81722
2210039B01Rik	33.1896	0.000407738	0.00230901	2.14502	2.14502	0.866262	0.403848	0.000477737	0.00209147	2.10953	2.10953	0.859592	0.40748		Hsd17b4	3708.88	1.16271e-18	1.11039e-16	0.328108	-3.04777	38.6896	117.917	1.02613e-18	7.97636e-17	0.32434	-3.08319	38.1946	117.761		S100a13	100.684	1.09002e-08	2.50715e-07	0.457964	-2.18358	1.5406	3.36403	2.39609e-09	8.80102e-08	0.527436	-1.89597	2.06553	3.91617
Gm10560	17.4299	0.00587746	0.0209852	2.00434	2.00434	0.488888	0.243915	0.00110426	0.0043031	2.72855	2.72855	0.530843	0.194551		Cox6a1	2046.17	1.17258e-18	1.11187e-16	0.375624	-2.66224	23.3039	62.0405	1.26617e-19	1.42258e-17	0.351255	-2.84693	26.1964	74.5794		Cd74	668.409	1.09467e-05	8.311e-05	0.49495	-2.0204	9.32953	18.8494	0.000970737	0.00438175	0.589479	-1.69641	14.9654	25.3876
Ankrd16	172.16	2.34518e-09	9.38773e-08	2.13082	2.13082	4.77711	2.24191	4.69171e-10	1.3607e-08	2.27689	2.27689	4.74797	2.08528		Hebp1	1894.41	1.20055e-18	1.13038e-16	0.303311	-3.29695	18.073	59.5856	2.40757e-21	6.17793e-19	0.29448	-3.39582	21.003	71.3223		Acyp1	59.3612	0.000841078	0.00317303	0.48749	-2.05132	0.966681	1.98297	0.0178423	0.0486344	0.627212	-1.59436	1.34839	2.14981
Inafm1	55.7734	0.000566556	0.00303374	2.09075	2.09075	1.37655	0.658399	0.000447634	0.0019726	2.07727	2.07727	1.42252	0.684801		Mrpl51	538.134	1.22891e-18	1.14899e-16	0.312664	-3.19833	4.90891	15.7003	2.42743e-19	2.38638e-17	0.30074	-3.32513	5.56109	18.4914		Snrnp70	1471.45	3.66778e-12	4.62625e-10	2.06055	2.06055	37.7414	18.3162	6.96391e-12	9.37082e-10	2.19795	2.19795	35.3829	16.0981
A930001C03Rik	30.351	0.00378158	0.014719	2.27102	2.27102	0.876118	0.385781	0.00678969	0.0201416	2.14493	2.14493	0.718823	0.335127		Ndufa13	1393.5	1.32426e-18	1.22953e-16	0.294187	-3.3992	13.5837	46.1737	3.03687e-19	2.83937e-17	0.278074	-3.59617	14.2665	51.3049		Fignl2	271.649	1.97668e-09	6.30746e-08	2.01353	2.01353	6.49822	3.22728	3.01539e-09	1.06655e-07	1.98389	1.98389	6.34335	3.19743
Pde1b	36.7312	0.00270615	0.0111027	2.01094	2.01094	0.94417	0.469517	0.00139133	0.00523413	2.23692	2.23692	0.966468	0.432052		Hist1h4d	336.216	1.42973e-18	1.30588e-16	0.257451	-3.88423	2.67044	10.3726	1.20791e-16	3.86358e-15	0.303236	-3.29776	3.53556	11.6594		Gltscr1	215.551	9.40085e-09	2.20122e-07	2.24834	2.24834	5.45501	2.42624	2.99349e-10	1.66762e-08	2.51504	2.51504	5.04372	2.00542
Doc2g	23.9218	0.0013197	0.00617368	2.64095	2.64095	0.736344	0.278817	0.0176214	0.0442022	2.96823	2.96823	0.522546	0.176046		Ppib	4260.47	1.43511e-18	1.30588e-16	0.31513	-3.17329	42.036	133.392	4.09734e-19	3.70878e-17	0.322152	-3.10412	48.792	151.456		Zfpm1	820.704	1.18104e-09	4.22204e-08	2.19232	2.19232	23.7826	10.8481	2.63836e-10	1.52688e-08	2.29109	2.29109	17.6348	7.69712
Mroh6	45.0219	0.00560344	0.0201706	2.153	2.153	1.29083	0.599549	0.0146818	0.0382343	2.10273	2.10273	0.963253	0.458096		Mtdh	1148.39	1.43579e-18	1.30588e-16	0.47498	-2.10535	13.9715	29.4149	2.52669e-18	1.60104e-16	0.481098	-2.07858	14.1403	29.3918		Rai1	431.86	3.84829e-10	1.68694e-08	2.35297	2.35297	11.6014	4.93053	6.79e-09	2.10632e-07	2.3199	2.3199	8.98569	3.87331
Arhgef25	23.14	0.00307462	0.0123636	2.13778	2.13778	0.675849	0.316146	0.00177683	0.0064268	2.44792	2.44792	0.671321	0.274242		Pdia6	5053.71	1.46434e-18	1.32285e-16	0.320798	-3.11723	49.2183	153.425	2.38539e-19	2.36242e-17	0.312366	-3.20138	51.9413	166.284		Mup14	62845.2	1.39299e-05	0.000101661	0.445143	-2.24647	929.472	2088.03	0.00050068	0.00254045	0.540007	-1.85183	1245.12	2305.75
Gpr12	73.6824	0.000390218	0.00222388	2.28951	2.28951	2.08049	0.908704	0.000998892	0.00394869	2.17228	2.17228	1.88221	0.866465		Pdia3	6342.61	1.50558e-18	1.35098e-16	0.291689	-3.42831	55.944	191.793	3.94561e-18	2.2936e-16	0.313768	-3.18707	63.8917	203.627		Ndufa12	374.302	4.4641e-08	8.12041e-07	0.453907	-2.20309	5.30551	11.6885	3.39909e-09	1.18657e-07	0.526685	-1.89867	7.64465	14.5147
C130046K22Rik	35.9627	0.000858254	0.00430771	2.3722	2.3722	0.989697	0.417206	0.000909248	0.00363645	2.05876	2.05876	1.05973	0.514743		Uqcrc2	2179.69	1.53943e-18	1.37214e-16	0.262321	-3.81212	19.2788	73.4931	1.6452e-17	7.35661e-16	0.288954	-3.46075	22.0275	76.2318		Lgals1	79.5497	7.49552e-06	6.05929e-05	0.297015	-3.36683	0.684789	2.30557	0.000767085	0.00360236	0.418887	-2.38728	1.7115	4.08584
Vsig10l	20.0761	0.0118327	0.0369288	2.43823	2.43823	0.562433	0.230672	0.0322674	0.0729976	2.85791	2.85791	0.461284	0.161406		Pon3	1146.48	1.56437e-18	1.38514e-16	0.38473	-2.59922	11.9194	30.9812	1.22073e-18	9.11799e-17	0.384249	-2.60248	13.8925	36.155		Oat	4471.47	1.03218e-06	1.11924e-05	0.401928	-2.48801	75.4683	187.766	0.00400493	0.0142941	0.610853	-1.63705	80.2627	131.394
4933439C10Rik	39.5514	0.000346546	0.00201624	2.4436	2.4436	1.09312	0.44734	0.000668538	0.00279586	2.16484	2.16484	1.07882	0.498339		Cox7a2	1214.09	1.71322e-18	1.50696e-16	0.219189	-4.56226	9.01854	41.145	7.24928e-19	6.02006e-17	0.209974	-4.7625	10.3258	49.1768		Cic	1037.37	1.7159e-10	9.27972e-09	2.18424	2.18424	27.3906	12.5401	1.69899e-09	6.64195e-08	2.33623	2.33623	24.315	10.4078
Phf24	8.02432	0.0129239	0.0396494	3.09028	3.09028	0.273724	0.0885758	0.0266946	0.0624947	2.87957	2.87957	0.242291	0.0841412		Ttr	58178.5	1.81393e-18	1.58511e-16	0.210715	-4.74575	507.913	2410.43	1.58915e-18	1.10661e-16	0.207216	-4.82588	443.95	2142.45		Plppr2	112.78	4.17283e-07	5.27822e-06	2.63031	2.63031	2.57453	0.978791	4.44135e-07	6.849e-06	2.76439	2.76439	2.38754	0.863674
Ttll3	30.2833	0.000205434	0.00129804	2.24055	2.24055	0.93216	0.416041	0.0002442	0.00117656	2.23908	2.23908	0.882203	0.394003		Mrpl20	398.657	1.90501e-18	1.6539e-16	0.332007	-3.01198	4.18708	12.6114	3.9237e-21	8.89151e-19	0.266231	-3.75614	3.95104	14.8407		Scaf1	594.555	2.14698e-11	1.76942e-09	2.39794	2.39794	16.9352	7.06239	2.18998e-11	2.13722e-09	2.49846	2.49846	15.0051	6.00573
Tmod4	12.5885	0.00157081	0.00712163	2.67473	2.67473	0.363106	0.135754	0.00206923	0.00729194	2.74627	2.74627	0.357701	0.130249		Slc25a5	3635.41	1.97554e-18	1.70406e-16	0.276554	-3.61593	30.4422	110.077	4.4791e-20	6.17377e-18	0.257741	-3.87987	35.705	138.531		Hist1h2bg	46.5912	0.0017437	0.00585745	0.456332	-2.19139	0.53166	1.16507	0.0105831	0.0316899	0.542709	-1.84261	1.30617	2.40675
Ovgp1	16.3766	0.000618593	0.0032703	3.75185	3.75185	0.574453	0.153112	0.0106256	0.0293886	2.38541	2.38541	0.446454	0.18716		Apoc2	3084.5	2.16853e-18	1.85854e-16	0.279949	-3.57208	27.8034	99.3159	2.21005e-18	1.45772e-16	0.280581	-3.56404	32.5891	116.149		C1qc	555.859	0.000204351	0.000944734	0.479824	-2.0841	8.74972	18.2353	0.000301925	0.00166258	0.488697	-2.04626	11.2884	23.099
Ptgds	27.1481	0.0145159	0.04335	3.06832	3.06832	0.698422	0.227624	0.00297224	0.00994567	3.20578	3.20578	0.865963	0.270126		Apoc3	13756.4	2.25452e-18	1.91994e-16	0.271347	-3.68532	134.14	494.35	4.44553e-19	3.93621e-17	0.252884	-3.95438	123.598	488.753		Ggnbp1	79.7694	1.72748e-11	1.49976e-09	3.7636	3.7636	2.39148	0.635423	3.80678e-09	1.31857e-07	3.13224	3.13224	1.98333	0.633197
Zfp423	15.7694	0.0158749	0.0467301	2.55502	2.55502	0.494452	0.193522	0.0108135	0.0297806	2.46789	2.46789	0.404709	0.16399		Psmd8	1560.49	2.34936e-18	1.98803e-16	0.363466	-2.75129	16.1328	44.3861	9.50112e-20	1.14441e-17	0.336915	-2.96811	19.5147	57.9216		Snrpg	80.5564	1.58551e-07	2.37383e-06	0.487399	-2.05171	1.33267	2.73425	2.86596e-05	0.000232371	0.661266	-1.51225	1.86039	2.81338
Ankrd13b	31.1533	0.00344533	0.0136405	2.08346	2.08346	0.811849	0.389664	0.00104124	0.00408973	2.81785	2.81785	0.83654	0.296872		Sars	755.681	2.53448e-18	2.1312e-16	0.389075	-2.5702	8.56945	22.0252	3.66901e-19	3.38308e-17	0.395738	-2.52693	9.26796	23.4194		Gimd1	36.8408	9.26693e-06	7.25403e-05	0.409467	-2.4422	0.530421	1.29539	0.0100121	0.0302993	0.574767	-1.73984	0.720078	1.25282
Chrna4	438.293	0.00177196	0.00786819	3.01754	3.01754	10.2843	3.40817	0.000935743	0.00373348	3.05162	3.05162	14.6513	4.80116		Arg1	10149.9	3.02112e-18	2.52452e-16	0.384623	-2.59995	125.194	325.498	3.25347e-17	1.27334e-15	0.39731	-2.51693	108.368	272.754		H2-Aa	266.103	1.6749e-05	0.00011786	0.394772	-2.53311	3.15231	7.98514	0.000200338	0.00117996	0.466423	-2.14398	5.44046	11.6642
Gm20605	187.447	0.00135637	0.00630399	2.64571	2.64571	5.5016	2.07944	0.0101417	0.0282842	2.79066	2.79066	4.28251	1.53459		Amy1	2052.93	3.25799e-18	2.6901e-16	0.204159	-4.89815	14.7979	72.4824	3.01016e-18	1.82108e-16	0.204014	-4.90161	16.8124	82.4077		Hist1h2be	62.8785	0.00177628	0.0059506	0.426897	-2.34248	0.886063	2.07559	0.00870754	0.0269865	0.501946	-1.99225	1.48189	2.95229
Lgals4	79.9468	0.00940917	0.0307374	2.63673	2.63673	3.25273	1.23362	0.000311843	0.00144843	3.14398	3.14398	1.16036	0.369073		Pomp	1068.54	3.26923e-18	2.6901e-16	0.303281	-3.29728	10.1998	33.6316	3.69891e-20	5.31769e-18	0.265143	-3.77154	10.7317	40.4752		Zfhx2	537.607	8.85317e-10	3.35317e-08	2.10973	2.10973	14.8572	7.04222	5.85402e-09	1.87623e-07	2.08478	2.08478	11.4256	5.4805
Snhg7	28.4395	0.000319883	0.00188738	2.13395	2.13395	0.932141	0.436816	0.00194911	0.00694553	2.67041	2.67041	0.732825	0.274424		Ndufb4	342.618	3.27963e-18	2.6901e-16	0.204938	-4.87953	2.35775	11.5047	6.69984e-18	3.52709e-16	0.217728	-4.59289	2.95524	13.5731		Tnrc18	1529.89	2.92773e-11	2.30257e-09	2.53689	2.53689	43.8229	17.2743	8.03869e-12	1.04347e-09	2.65663	2.65663	35.7601	13.4607
1700034H15Rik	11.9726	0.00725207	0.0249255	2.08039	2.08039	0.279927	0.134555	0.0265979	0.0623258	2.11037	2.11037	0.24897	0.117974		Calr	13416.1	3.32217e-18	2.70825e-16	0.323533	-3.09087	140.385	433.913	1.66548e-19	1.79577e-17	0.29861	-3.34885	148.975	498.897		Leng8	1849.84	1.18289e-11	1.14603e-09	2.0468	2.0468	48.2617	23.579	6.30198e-10	2.99849e-08	1.94004	1.94004	40.3506	20.7988
Snhg20	29.2179	0.00417262	0.015894	2.63168	2.63168	0.882077	0.335177	0.0306288	0.0699415	2.03232	2.03232	0.714148	0.351396		Sil1	696.305	3.34227e-18	2.70825e-16	0.322028	-3.10532	6.83784	21.2337	9.29951e-20	1.14068e-17	0.314818	-3.17644	7.4172	23.5603		Zfp579	55.7922	1.08669e-13	5.58808e-11	4.35582	4.35582	1.98141	0.454888	1.16453e-12	2.35906e-10	3.90077	3.90077	1.42353	0.364936
Lenep	31.7906	0.000748667	0.00384396	2.1537	2.1537	0.942166	0.437464	0.000404139	0.0018132	2.08304	2.08304	0.82036	0.393829		Lmf1	666.711	3.44876e-18	2.77771e-16	0.38372	-2.60607	7.28755	18.9918	2.15134e-19	2.19242e-17	0.35331	-2.83037	7.74314	21.916		Tmsb4x	1214.19	5.88477e-08	1.01856e-06	0.367479	-2.72125	13.8039	37.5639	1.29634e-07	2.42745e-06	0.396632	-2.52123	20.3603	51.3328
															Ran	1127.84	3.52723e-18	2.8239e-16	0.33684	-2.96877	10.2278	30.3641	2.40332e-18	1.54482e-16	0.331387	-3.01762	14.1637	42.7407		Usmg5	115.803	0.000151934	0.000736266	0.45726	-2.18694	1.53824	3.36403	0.00113349	0.0050115	0.536717	-1.86318	2.58411	4.81467
															Actb	17938	3.56773e-18	2.83932e-16	0.403048	-2.4811	204.603	507.64	1.53376e-18	1.09076e-16	0.417961	-2.39257	229.363	548.767		Serpinb6a	178.67	1.03772e-06	1.12434e-05	0.418777	-2.3879	2.30755	5.51021	9.09394e-05	0.000607322	0.560994	-1.78255	3.79177	6.75901
															Acadvl	3424.36	3.70833e-18	2.93375e-16	0.321178	-3.11354	35.6233	110.914	3.74379e-17	1.41397e-15	0.329996	-3.03034	34.1559	103.504		Setd1b	972.269	4.54155e-09	1.20717e-07	2.34497	2.34497	26.2746	11.2047	2.55104e-08	6.23536e-07	2.51707	2.51707	22.7659	9.04461
															Snrpb	589.914	3.79983e-18	2.98845e-16	0.34873	-2.86755	6.62983	19.0113	3.84488e-18	2.2448e-16	0.359986	-2.77789	7.06342	19.6214		Ifitm2	1874.04	0.00039648	0.00166382	0.428041	-2.33622	29.4413	68.7813	0.00367498	0.013294	0.514443	-1.94385	39.1756	76.1515
															Fah	6242.5	4.05494e-18	3.17044e-16	0.349693	-2.85965	67.6251	193.384	5.47308e-19	4.78269e-17	0.350641	-2.85192	71.919	205.107		Sparc	1233.08	3.94571e-07	5.02425e-06	0.469191	-2.13133	15.8335	33.7464	5.92198e-05	0.00042637	0.606946	-1.64759	26.4496	43.5782
															Ddx3y	1613.66	4.14272e-18	3.21829e-16	0.383104	-2.61026	18.6073	48.57	4.14817e-18	2.3803e-16	0.382483	-2.6145	16.5263	43.2079		Slc25a4	61.3998	1.68881e-05	0.000118527	0.463654	-2.15678	0.912671	1.96843	0.000144337	0.000898412	0.556132	-1.79813	1.22582	2.20419
															Apob	395658	4.16428e-18	3.21829e-16	0.44952	-2.2246	5115.54	11380	4.27404e-17	1.58294e-15	0.458506	-2.181	4904.33	10696.3		Ncor2	1329.12	3.34931e-10	1.53357e-08	2.14738	2.14738	38.5777	17.965	1.10425e-08	3.12132e-07	2.27883	2.27883	29.8269	13.0887
															Atp5l	1234.69	4.21833e-18	3.24133e-16	0.243443	-4.10774	10.5544	43.3547	7.30457e-19	6.02852e-17	0.223922	-4.46585	10.8443	48.4289		Cyp2c54	10352.2	1.20607e-05	9.0388e-05	0.376693	-2.65468	10.9088	28.9593	0.000932614	0.00423829	0.62022	-1.61233	428.817	691.395
															Proc	5344.55	4.24523e-18	3.24335e-16	0.410923	-2.43355	61.7827	150.351	4.3953e-18	2.49005e-16	0.413346	-2.41928	66.2839	160.36		Hist2h2bb	85.8285	0.000890477	0.00333867	0.40855	-2.44768	0.885626	2.16773	0.00198533	0.00799101	0.465919	-2.1463	2.22535	4.77627
															Cyp2j5	10681.3	4.38319e-18	3.32973e-16	0.399717	-2.50177	123.665	309.383	8.4558e-18	4.17173e-16	0.411601	-2.42954	131.631	319.804		AW112010	867.158	4.30567e-05	0.00025757	0.480467	-2.08131	10.0134	20.8409	0.00186114	0.00755874	0.591743	-1.68992	21.8625	36.9459
															Mpc1	1313.19	4.41526e-18	3.33515e-16	0.258593	-3.86708	9.9638	38.5308	9.66008e-19	7.55294e-17	0.245055	-4.08071	11.813	48.2053		Abi3bp	83.721	6.72884e-07	7.82982e-06	0.39371	-2.53994	1.03839	2.63744	0.0116459	0.0343041	0.673919	-1.48386	1.7509	2.59809
															Mup7	189870	4.52534e-18	3.39909e-16	0.229293	-4.36124	1646.32	7180	2.21329e-18	1.45772e-16	0.220853	-4.5279	1549.17	7014.47		Toporsos	80.6663	6.91899e-07	8.01619e-06	0.439744	-2.27405	1.18808	2.70176	6.69437e-06	6.89324e-05	0.52737	-1.8962	1.46339	2.77488
															Rsl1d1	553.404	4.78612e-18	3.57489e-16	0.391541	-2.55401	6.44127	16.4511	1.69403e-19	1.81194e-17	0.358981	-2.78566	6.54841	18.2417		Kdm6b	527.483	2.71842e-09	7.98798e-08	2.39081	2.39081	15.0243	6.2842	7.09617e-08	1.47323e-06	2.42187	2.42187	11.8636	4.89852
															Apoc1	26986.6	5.01014e-18	3.72142e-16	0.237919	-4.20312	255.031	1071.93	2.42629e-18	1.55213e-16	0.228262	-4.38092	224.372	982.957		Setd1a	723.052	9.2439e-09	2.17207e-07	2.10027	2.10027	19.0641	9.077	3.53352e-07	5.6851e-06	2.10991	2.10991	15.9812	7.57435
															Ces2g	961.958	5.20017e-18	3.83419e-16	0.379664	-2.6339	9.2801	24.4429	3.47126e-18	2.04452e-16	0.394004	-2.53805	13.1667	33.4177		Tyrobp	139.949	1.71471e-05	0.000119967	0.43718	-2.28739	1.90896	4.36653	0.000484266	0.00247029	0.480774	-2.07998	2.88541	6.00159
															Apoc4	5006.2	5.21932e-18	3.83419e-16	0.272094	-3.67519	51.3031	188.549	7.92108e-18	3.93698e-16	0.267645	-3.73629	44.2731	165.417		Tceal8	250.255	7.55036e-07	8.63544e-06	0.487869	-2.04973	4.0639	8.3299	1.12333e-06	1.4797e-05	0.554441	-1.80362	5.03172	9.0753
															Rpl19	1932.69	5.28146e-18	3.85864e-16	0.376515	-2.65594	21.3209	56.6269	1.49184e-20	2.62446e-18	0.35079	-2.85071	23.965	68.3173		Ifi27l2a	61.0141	0.00651694	0.0178878	0.423805	-2.35958	0.88322	2.08403	0.00290878	0.0109427	0.404159	-2.47427	1.14877	2.84237
															Psmd13	626.139	5.47062e-18	3.97512e-16	0.413004	-2.42128	7.35619	17.8114	8.03705e-19	6.47321e-17	0.394448	-2.53519	8.09981	20.5346		Fcf1	128.498	3.72438e-07	4.76963e-06	0.476632	-2.09806	2.05657	4.3148	1.67122e-07	3.00325e-06	0.54574	-1.83237	2.69415	4.93668
															Apom	2293.47	5.50308e-18	3.97709e-16	0.215129	-4.64838	18.1147	84.2039	1.65621e-17	7.38118e-16	0.244658	-4.08734	22.3579	91.3846		Fabp2	538.519	0.000205517	0.000948158	0.460397	-2.17204	9.07772	19.7172	0.017839	0.0486344	0.618777	-1.61609	10.2488	16.5631
															Ptcd2	338.579	5.69267e-18	4.09199e-16	0.326693	-3.06098	3.30509	10.1168	4.90624e-15	8.65388e-14	0.406423	-2.46049	4.05189	9.96964		Timm10	118.674	2.74155e-07	3.73645e-06	0.470436	-2.12569	1.86328	3.96075	1.34663e-07	2.49715e-06	0.564835	-1.77043	2.67417	4.73444
															Atox1	716.975	5.78307e-18	4.13474e-16	0.276932	-3.611	6.169	22.2762	7.25077e-20	9.41192e-18	0.235749	-4.2418	7.02454	29.7967		Kdr	1200.52	1.67737e-08	3.59975e-07	0.392785	-2.54592	15.5241	39.5231	5.06613e-06	5.40145e-05	0.551568	-1.81301	21.6307	39.2167
															Rpl37a	990.568	6.37428e-18	4.5332e-16	0.307911	-3.24769	9.38964	30.4946	2.46617e-20	3.87914e-18	0.258776	-3.86435	10.328	39.9112		Klhl13	113.706	8.14911e-07	9.21455e-06	0.488917	-2.04534	1.74887	3.57703	1.60332e-06	2.00904e-05	0.536744	-1.86308	1.97751	3.68427
															Fetub	4573.15	6.51017e-18	4.60534e-16	0.296593	-3.37162	43.1883	145.615	7.38635e-18	3.74074e-16	0.312931	-3.19559	49.248	157.376		Pcolce	93.335	0.000821899	0.00310769	0.489634	-2.04234	1.41702	2.89403	0.0022194	0.00872218	0.520334	-1.92184	1.95711	3.76125
															Atp6v1e1	728.988	6.5951e-18	4.64087e-16	0.370825	-2.69669	8.49624	22.9117	2.82105e-18	1.73016e-16	0.359907	-2.77849	8.58774	23.861		Gstm6	851.184	4.31808e-05	0.000258081	0.443188	-2.25638	7.8461	17.7038	8.70598e-05	0.000586117	0.61323	-1.63071	25.1823	41.065
															Clpp	401.425	6.69387e-18	4.68571e-16	0.355749	-2.81097	4.1943	11.7901	2.24051e-19	2.2523e-17	0.381029	-2.62447	4.99849	13.1184		Lum	179.801	6.04692e-07	7.18642e-06	0.354598	-2.8201	1.93349	5.45264	1.10788e-05	0.000104829	0.435573	-2.29583	3.40642	7.82056
															Ttc36	3092.55	6.91424e-18	4.81476e-16	0.325974	-3.06773	29.5493	90.6491	4.78696e-18	2.67789e-16	0.331213	-3.0192	33.0282	99.7187		Gstm1	16907.7	3.46171e-05	0.000214472	0.49566	-2.01751	60.6773	122.417	0.00558063	0.0186859	0.660462	-1.51409	649.753	983.786
															Aldh8a1	4895.23	7.27045e-18	5.03658e-16	0.474435	-2.10777	61.9581	130.593	1.55194e-18	1.09318e-16	0.482708	-2.07165	67.4734	139.781		Zfp865	209.859	6.79848e-11	4.47762e-09	2.69764	2.69764	6.22778	2.30861	9.89206e-10	4.26077e-08	2.47216	2.47216	4.61538	1.86695
															Tmem37	620.797	7.68718e-18	5.29782e-16	0.319717	-3.12776	6.23786	19.5105	1.06531e-19	1.23854e-17	0.273745	-3.65303	6.73341	24.5974		F8	1011.73	1.7228e-08	3.6446e-07	0.396819	-2.52004	12.8218	32.3115	7.1097e-06	7.26733e-05	0.531744	-1.8806	17.5967	33.0923
															Ndufs1	1592.49	8.15938e-18	5.5944e-16	0.313269	-3.19214	14.7172	46.9794	3.81314e-16	9.9964e-15	0.360648	-2.77279	18.3995	51.0179		Zfp628	124.861	4.01986e-09	1.09461e-07	2.49041	2.49041	3.43204	1.3781	1.85009e-08	4.75687e-07	2.38123	2.38123	3.10874	1.30552
															Ifi27	865.223	8.2498e-18	5.62755e-16	0.269472	-3.71096	7.48997	27.795	2.55138e-17	1.05109e-15	0.28028	-3.56786	8.24798	29.4276		Vsig4	452.515	4.25843e-05	0.000255729	0.455033	-2.19764	6.39758	14.0596	0.000332122	0.00179922	0.521804	-1.91643	8.95303	17.1578
															Ndufa6	1170.33	8.40952e-18	5.70642e-16	0.320124	-3.12379	11.1022	34.6809	1.0666e-17	5.12964e-16	0.33176	-3.01423	12.9548	39.0488		Mrps36	68.4935	1.75999e-05	0.000122686	0.414782	-2.41091	0.837054	2.01806	0.000673569	0.00324563	0.527117	-1.89711	1.47395	2.79625
															Mrps16	238.487	8.4508e-18	5.70642e-16	0.258982	-3.86127	1.98071	7.64805	1.1053e-16	3.56954e-15	0.29314	-3.41134	2.45241	8.36602		Camta2	691.031	3.56048e-09	9.95892e-08	2.04987	2.04987	18.13	8.84448	7.73488e-08	1.57166e-06	2.10935	2.10935	15.2449	7.22728
															Mrps17	400.445	8.65298e-18	5.81358e-16	0.368713	-2.71214	4.45203	12.0745	2.315e-19	2.30982e-17	0.337731	-2.96093	4.52726	13.4049		Sspo	128.937	5.34411e-07	6.46614e-06	2.48178	2.48178	2.88348	1.16186	9.19377e-07	1.25174e-05	2.49977	2.49977	3.07078	1.22842
															Sar1b	2294.89	9.30149e-18	6.18711e-16	0.28467	-3.51284	16.1474	56.7232	1.15578e-18	8.73041e-17	0.259932	-3.84716	26.3763	101.474		Cyp2c37	5530.02	1.22495e-05	9.16807e-05	0.388664	-2.57292	8.14483	20.956	2.52114e-05	0.000207825	0.641974	-1.5577	227.807	354.854
															Tmem50a	456.211	9.82053e-18	6.50002e-16	0.397093	-2.5183	5.11114	12.8714	2.56968e-16	7.15764e-15	0.433215	-2.30832	5.38187	12.4231		Cetn3	185.943	4.91147e-06	4.26128e-05	0.487559	-2.05103	2.69492	5.52738	5.74226e-05	0.000416119	0.63719	-1.56939	4.19622	6.5855
															Hint1	1498.83	9.92302e-18	6.5355e-16	0.324355	-3.08305	15.3165	47.2215	5.35017e-20	7.15318e-18	0.318387	-3.14083	17.6181	55.3353		Adgre1	410.588	0.000786875	0.00299218	0.489894	-2.04126	5.68246	11.5994	0.00201031	0.00806657	0.517204	-1.93347	8.82014	17.0535
															Glg1	740.98	1.00649e-17	6.59647e-16	0.347544	-2.87733	7.12249	20.4938	3.20419e-17	1.26256e-15	0.390959	-2.55781	8.86196	22.6672		Cyba	74.3207	0.00070243	0.00271744	0.495363	-2.01872	1.23196	2.48699	0.00168915	0.0069876	0.512963	-1.94946	1.4478	2.82242
															Psmc5	538.392	1.0168e-17	6.63149e-16	0.35842	-2.79002	5.61009	15.6523	2.25179e-17	9.52734e-16	0.377942	-2.64591	6.30416	16.6802		Kmt2b	845.422	1.81769e-09	5.92744e-08	2.11829	2.11829	23.0464	10.8797	3.68412e-08	8.52192e-07	2.13873	2.13873	19.043	8.90386
															Hsd17b13	1844.69	1.04601e-17	6.78893e-16	0.375793	-2.66104	20.3609	54.1811	5.25389e-18	2.90267e-16	0.368709	-2.71217	20.3732	55.2555		Lgals3	61.8328	0.000739763	0.00283969	0.453979	-2.20275	0.943819	2.079	0.00128074	0.00557403	0.500956	-1.99619	1.27386	2.54285
															Psmb3	423.161	1.11122e-17	7.14278e-16	0.214645	-4.65886	3.09536	14.4209	9.48082e-20	1.14441e-17	0.192107	-5.20545	3.34631	17.419		Abcc10	355.26	4.50249e-09	1.19917e-07	2.59763	2.59763	9.10031	3.5033	5.07204e-07	7.63662e-06	2.27847	2.27847	7.56962	3.32223
															Ctsa	1600.02	1.12988e-17	7.22796e-16	0.380155	-2.63051	16.9248	44.5207	1.79363e-18	1.21636e-16	0.363151	-2.75368	18.9777	52.2584		Anxa2	163.929	7.56831e-06	6.09535e-05	0.41341	-2.41891	1.89186	4.57622	0.00031289	0.001713	0.505444	-1.97846	3.49576	6.9162
															Gss	785.237	1.14921e-17	7.31665e-16	0.409786	-2.4403	8.73723	21.3214	4.28145e-16	1.09871e-14	0.445003	-2.24718	10.1128	22.7253		Atn1	327.173	1.64493e-08	3.5541e-07	2.13614	2.13614	8.8839	4.15885	2.26972e-07	3.89054e-06	2.27694	2.27694	7.56236	3.32129
															Lrpap1	583.595	1.18536e-17	7.44634e-16	0.384994	-2.59744	6.42325	16.684	1.48285e-18	1.0659e-16	0.421703	-2.37134	7.64834	18.1368		Magoh	128.237	3.35769e-06	3.08963e-05	0.469884	-2.12818	1.97498	4.20313	7.19579e-07	1.02023e-05	0.508564	-1.96632	2.54117	4.99675
															Mcee	329.821	1.18556e-17	7.44634e-16	0.281028	-3.55837	2.93192	10.4329	8.00207e-17	2.75033e-15	0.325993	-3.06755	3.71331	11.3908		Mup15	129902	7.09597e-05	0.000389463	0.378498	-2.64202	1690.33	4465.88	0.00535425	0.0180728	0.525565	-1.90271	2720.79	5176.89
															Hgd	5692.98	1.18828e-17	7.44634e-16	0.325864	-3.06877	61.4283	188.509	5.59001e-18	3.03815e-16	0.318172	-3.14295	62.0988	195.174		Wfdc17	131.957	0.000862505	0.00324288	0.416413	-2.40146	1.65957	3.98538	0.000781315	0.00366019	0.411357	-2.43098	2.57468	6.25899
															Itih1	11866.1	1.19186e-17	7.44634e-16	0.322449	-3.10127	127.168	394.383	2.87467e-16	7.81185e-15	0.352002	-2.84089	119.22	338.69		Olfml3	57.5989	2.5864e-06	2.46649e-05	0.40961	-2.44134	0.756842	1.84771	0.00245115	0.00946071	0.615694	-1.62418	1.1945	1.94009
															Atp6v1f	455.729	1.20874e-17	7.51668e-16	0.36965	-2.70526	5.15529	13.9464	7.08014e-18	3.66905e-16	0.393371	-2.54213	5.92628	15.0654		Kifc2	64.1743	6.68701e-10	2.67681e-08	2.83695	2.83695	1.92118	0.677198	4.17618e-09	1.4029e-07	2.70308	2.70308	1.55891	0.576714
															Tecr	1462.1	1.31008e-17	8.09711e-16	0.303902	-3.29054	14.9062	49.0495	3.15496e-17	1.25916e-15	0.33099	-3.02124	16.6109	50.1855		Gatm	286.819	5.55739e-07	6.70598e-06	0.428253	-2.33507	3.45706	8.07246	3.97467e-06	4.37462e-05	0.59878	-1.67006	5.49904	9.18373
															Gk	1649.73	1.31682e-17	8.09711e-16	0.40985	-2.43992	22.0134	53.7109	1.62691e-17	7.32384e-16	0.406174	-2.462	17.1998	42.3458		Clec4g	618.387	2.32087e-07	3.27666e-06	0.353673	-2.82747	7.19233	20.3361	5.60889e-07	8.27713e-06	0.50157	-1.99374	11.0224	21.9758
															Mrpl2	331.928	1.32025e-17	8.09711e-16	0.330974	-3.02139	3.5199	10.635	2.27013e-17	9.57465e-16	0.323635	-3.0899	3.38716	10.466		Rgs5	1403.24	5.91019e-07	7.04347e-06	0.482569	-2.07224	19.4678	40.3419	0.0129155	0.0373041	0.742077	-1.34757	28.8363	38.8588
															Selenop	93959.3	1.35643e-17	8.28106e-16	0.469882	-2.12819	1272.98	2709.14	9.56483e-19	7.52246e-17	0.440028	-2.27258	1247.78	2835.68		Oit3	483.027	7.21652e-07	8.3105e-06	0.379321	-2.63629	5.8121	15.3224	1.15144e-07	2.19298e-06	0.473393	-2.11241	8.63601	18.2428
															AI182371	7084.45	1.39918e-17	8.48449e-16	0.399006	-2.50623	81.9454	205.374	2.71508e-19	2.63048e-17	0.38324	-2.60933	88.0223	229.679		Bcl9l	977.23	3.53997e-09	9.94314e-08	2.13481	2.13481	27.7181	12.9839	3.13597e-08	7.46047e-07	2.41736	2.41736	23.8515	9.86679
															Agt	4901.21	1.40245e-17	8.48449e-16	0.306257	-3.26523	49.9973	163.253	7.51535e-17	2.61667e-15	0.327995	-3.04883	51.9705	158.449		Pla2g7	37.088	0.0203231	0.0470021	0.497104	-2.01165	0.565248	1.13708	0.0104913	0.0314573	0.456057	-2.19271	0.705974	1.548
															Rnft1	656.512	1.45387e-17	8.75599e-16	0.440858	-2.2683	8.26623	18.7503	1.30609e-15	2.84868e-14	0.487945	-2.04941	8.41123	17.2381		Ednrb	209.624	4.56021e-06	3.99018e-05	0.47399	-2.10975	2.99837	6.3258	0.000109636	0.000711915	0.612013	-1.63395	3.9549	6.46212
															Idh3g	535.62	1.46552e-17	8.78653e-16	0.345739	-2.89235	5.45481	15.7772	7.70447e-18	3.85801e-16	0.343369	-2.91232	6.242	18.1787		Calcrl	641.987	8.15319e-07	9.21455e-06	0.447088	-2.23669	8.61495	19.269	1.72242e-05	0.000151704	0.55192	-1.81186	11.974	21.6953
															Copb1	2061.36	1.50923e-17	8.96819e-16	0.345377	-2.89539	21.3218	61.7347	1.63419e-17	7.3319e-16	0.391771	-2.55251	24.73	63.1237		Vcam1	175.537	0.000381474	0.00160893	0.430162	-2.32471	2.30917	5.36814	0.000875292	0.00402707	0.500157	-1.99937	3.47183	6.94149
															Slco1b2	20157.4	1.56912e-17	9.28281e-16	0.346415	-2.88671	194.444	561.302	6.07999e-18	3.26464e-16	0.338235	-2.95652	234.893	694.467		Anxa1	47.748	3.52594e-05	0.000217869	0.393121	-2.54375	0.549676	1.39824	4.29919e-05	0.000329211	0.424883	-2.35359	0.867882	2.04264
															Uqcr11	1093.96	1.59402e-17	9.38859e-16	0.28031	-3.56748	10.5116	37.5001	2.30394e-18	1.50262e-16	0.258867	-3.86298	10.9576	42.3292		Cd36	359.928	7.56288e-06	6.09498e-05	0.408323	-2.44904	3.8986	9.54784	0.000244078	0.00139042	0.51081	-1.95767	7.84723	15.3623
															Atp5g1	1205.97	1.61367e-17	9.46263e-16	0.297466	-3.36173	11.661	39.2011	1.34079e-18	9.74262e-17	0.277583	-3.60252	12.3267	44.4072		Rcn3	78.4955	2.52366e-06	2.41355e-05	0.456115	-2.19243	1.14315	2.50627	7.91225e-05	0.000542218	0.595736	-1.67859	1.56046	2.61939
															Lamp2	10818.9	1.66093e-17	9.69721e-16	0.366482	-2.72865	115.157	314.224	2.04662e-18	1.36817e-16	0.346685	-2.88446	117.252	338.21		Sec61g	207.013	6.90063e-07	8.00186e-06	0.399566	-2.50271	2.8747	7.19454	1.36234e-07	2.51582e-06	0.504413	-1.9825	4.43638	8.79512
															Glyat	2663.14	1.67538e-17	9.73905e-16	0.361199	-2.76856	25.8866	71.6685	1.1112e-18	8.53834e-17	0.332206	-3.01018	33.1468	99.7778		Pfdn4	44.2587	5.58577e-07	6.73106e-06	0.427724	-2.33796	0.633765	1.48171	1.80927e-05	0.000158415	0.649361	-1.53997	1.1181	1.72185
															Rbbp7	780.453	1.68912e-17	9.75557e-16	0.343267	-2.91318	7.88662	22.9752	1.7653e-18	1.21036e-16	0.315351	-3.17107	8.14757	25.8365		Gsn	261.637	0.000153947	0.000743863	0.463117	-2.15928	3.90729	8.43693	0.0110558	0.0328189	0.644982	-1.55043	5.62768	8.72533
															Kng1	26542.9	1.69281e-17	9.75557e-16	0.217421	-4.59936	214.03	984.403	1.22664e-16	3.89553e-15	0.237535	-4.20991	221.479	932.407		Smim26	72.7825	1.69718e-05	0.000118927	0.47842	-2.09021	1.10211	2.30365	3.05502e-06	3.50305e-05	0.544097	-1.83791	1.59425	2.93009
															Abcg2	1393.38	1.73384e-17	9.9269e-16	0.27643	-3.61756	12.7497	46.1229	3.62752e-17	1.37566e-15	0.283393	-3.52867	14.2301	50.2133		Zfp467	448.221	5.23517e-09	1.34604e-07	2.04088	2.04088	10.9311	5.35608	1.88931e-08	4.84839e-07	1.92955	1.92955	11.5439	5.98267
															Mpc2	1110.31	1.73739e-17	9.9269e-16	0.29475	-3.3927	8.97868	30.462	6.11539e-19	5.24121e-17	0.259332	-3.85606	10.673	41.1558		Bahcc1	384.338	1.0536e-07	1.673e-06	2.06383	2.06383	9.94816	4.82023	2.97313e-09	1.0544e-07	2.31334	2.31334	9.20469	3.97896
															Nipsnap3b	817.876	1.8766e-17	1.06314e-15	0.333193	-3.00127	8.34939	25.0587	1.09886e-18	8.49231e-17	0.356621	-2.8041	9.92825	27.8398		Mup1	41019	1.46565e-05	0.000105809	0.420494	-2.37815	674.615	1604.34	0.00061753	0.00302986	0.525198	-1.90404	659.562	1255.83
															Urah	2436.93	1.88595e-17	1.06393e-15	0.281195	-3.55626	23.1525	82.3363	2.31725e-18	1.50397e-16	0.265556	-3.76569	23.477	88.4072		Ramp2	58.6575	2.42649e-06	2.33396e-05	0.318956	-3.13523	0.608513	1.90783	8.08215e-07	1.12561e-05	0.488579	-2.04675	1.10329	2.25816
															Dhx9	1459.28	1.8944e-17	1.06421e-15	0.430527	-2.32273	17.5475	40.7582	9.79311e-16	2.23507e-14	0.475968	-2.10098	18.7916	39.4808		Tnk2	681.294	4.00133e-10	1.73694e-08	2.09338	2.09338	16.4439	7.85517	3.55232e-11	3.02513e-09	2.13374	2.13374	18.1432	8.50301
															Pex7	671.613	1.9209e-17	1.07458e-15	0.410083	-2.43853	7.38022	17.9969	7.36275e-18	3.74074e-16	0.410827	-2.43412	8.70675	21.1932		Plac8	88.8317	0.0010051	0.00368575	0.439843	-2.27354	1.17869	2.67979	0.00121976	0.00535222	0.477912	-2.09243	1.73906	3.63887
															Sdc2	4010.48	1.95313e-17	1.08806e-15	0.343135	-2.9143	38.7067	112.803	1.24785e-19	1.41388e-17	0.34911	-2.86443	45.6693	130.816		Erdr1	87.8744	3.17878e-07	4.20181e-06	7.78827	7.78827	2.58398	0.331778	1.5303e-05	0.000137916	4.61021	4.61021	1.97275	0.427909
															Edf1	1129.35	2.03665e-17	1.12987e-15	0.358226	-2.79153	12.0355	33.5974	1.98523e-19	2.07363e-17	0.352481	-2.83703	13.5346	38.3981		Mup11	35710.1	0.000410715	0.00171441	0.449522	-2.22458	551.044	1225.84	0.0115827	0.034168	0.577657	-1.73113	680.508	1178.05
															Lgals9	6205.27	2.04784e-17	1.13139e-15	0.44945	-2.22494	79.8839	177.737	7.36704e-18	3.74074e-16	0.463147	-2.15914	89.6114	193.484		Clec14a	413.464	1.68004e-06	1.70426e-05	0.441371	-2.26567	5.38565	12.2021	2.14957e-05	0.000181667	0.599322	-1.66855	7.8804	13.1489
															Aadac	5113.1	2.14303e-17	1.17428e-15	0.195235	-5.12203	36.4688	186.794	1.27114e-16	3.98948e-15	0.214195	-4.66864	41.3303	192.956		Slc2a4rg-ps	171.893	1.95995e-08	4.00681e-07	2.40637	2.40637	4.5577	1.89402	4.54363e-09	1.51115e-07	2.42064	2.42064	4.23988	1.75155
															Snord17	3985.6	2.1957e-17	1.19823e-15	0.272687	-3.66721	41.5396	152.335	3.33228e-17	1.2948e-15	0.249613	-4.00621	32.7467	131.19		Grik5	173.968	2.47063e-06	2.37131e-05	3.01839	3.01839	4.6017	1.52455	3.47678e-05	0.000274731	3.2378	3.2378	3.67317	1.13446
															Tmed5	1412.97	2.30283e-17	1.25158e-15	0.333149	-3.00166	15.5016	46.5304	3.25716e-17	1.27334e-15	0.328402	-3.04505	12.3917	37.7333		Icam2	32.7196	0.00115225	0.00414686	0.423879	-2.35916	0.418969	0.988416	0.00102779	0.00460819	0.474644	-2.10684	0.623113	1.3128
															Mrps12	377.683	2.32424e-17	1.2581e-15	0.35767	-2.79587	4.03062	11.2691	2.97269e-17	1.19713e-15	0.3789	-2.63922	5.03598	13.2911		Foxp4	330.6	9.84849e-10	3.62323e-08	2.10013	2.10013	9.91452	4.72091	1.07632e-07	2.07653e-06	1.9215	1.9215	7.05472	3.67147
															Ciao1	478.21	2.37677e-17	1.28135e-15	0.392534	-2.54755	5.77754	14.7186	3.39912e-18	2.0109e-16	0.35109	-2.84828	5.10674	14.5454		Efemp1	72.3434	0.000555815	0.00222338	0.437958	-2.28332	1.0164	2.32076	0.00650519	0.0211668	0.557806	-1.79274	1.569	2.81281
															Mif	616.226	2.46514e-17	1.31836e-15	0.277397	-3.60494	5.29049	19.0719	2.28645e-16	6.51809e-15	0.297649	-3.35966	7.38293	24.8041		Srgn	82.6185	5.95963e-06	5.03987e-05	0.356135	-2.80792	1.01779	2.85787	3.61389e-07	5.80045e-06	0.386064	-2.59024	1.30642	3.38394
															Cox5b	578.171	2.52319e-17	1.34402e-15	0.2279	-4.38788	4.48428	19.6765	1.00722e-15	2.28247e-14	0.257869	-3.87794	5.47365	21.2265		Col11a2	33.6981	4.98174e-08	8.86896e-07	4.05471	4.05471	1.09817	0.270837	2.60556e-06	3.05046e-05	3.25155	3.25155	0.779403	0.239702
															Fam188a	521.6	2.744e-17	1.45569e-15	0.415814	-2.40492	5.72621	13.7711	1.5926e-17	7.218e-16	0.421781	-2.3709	6.33709	15.0246		Lime1	242.109	1.66442e-07	2.46165e-06	2.22189	2.22189	6.15492	2.77012	1.50511e-05	0.00013606	1.89695	1.89695	5.25625	2.7709
															Psmd4	939.964	2.75459e-17	1.45569e-15	0.369662	-2.70518	10.183	27.5468	1.21913e-18	9.11799e-17	0.360761	-2.77191	10.8637	30.1133		Tle2	122.774	5.98211e-06	5.0452e-05	2.41758	2.41758	3.35167	1.38637	4.80546e-07	7.30102e-06	2.78585	2.78585	2.60587	0.935395
															Rps25	1163.4	2.93697e-17	1.54591e-15	0.307513	-3.25189	10.7127	34.8365	2.89885e-18	1.76975e-16	0.290077	-3.44736	13.2912	45.8195		Sema3d	100.069	3.40727e-05	0.000211491	0.451612	-2.21429	1.4557	3.22334	0.000733317	0.00347552	0.582188	-1.71766	1.91459	3.2886
															Chchd10	2876.23	2.94845e-17	1.54591e-15	0.366295	-2.73004	29.5155	80.5786	1.02222e-17	4.93395e-16	0.356334	-2.80635	35.6136	99.9443		Ndufaf2	78.2942	1.53938e-05	0.000110238	0.438975	-2.27803	1.13283	2.58063	2.33376e-05	0.000193843	0.579056	-1.72695	1.76788	3.05305
															Aldh7a1	4657.65	3.05723e-17	1.59047e-15	0.366952	-2.72515	49.3033	134.359	4.32429e-18	2.46024e-16	0.363445	-2.75145	56.2691	154.822		Fabp4	54.3004	4.30949e-06	3.80818e-05	0.281366	-3.55409	0.42959	1.5268	0.000769756	0.0036111	0.424814	-2.35397	1.04979	2.47118
															Phb2	1537.99	3.25839e-17	1.68856e-15	0.468218	-2.13576	19.3853	41.4024	8.80427e-17	2.96507e-15	0.486446	-2.05573	19.9593	41.0307		Bace2	142.627	1.50005e-06	1.54631e-05	0.484543	-2.0638	2.12226	4.37993	0.000198156	0.00116848	0.636575	-1.57091	2.74855	4.31771
															P4hb	23962.5	3.27583e-17	1.69104e-15	0.38003	-2.63137	251.158	660.89	1.40046e-17	6.45659e-16	0.37735	-2.65006	296.128	784.758		Ppic	42.9671	0.000319771	0.0013787	0.494745	-2.02124	0.601045	1.21486	0.000143589	0.000895007	0.445352	-2.24541	0.820338	1.842
															Slc37a4	1829.02	3.34473e-17	1.71997e-15	0.33695	-2.9678	18.0866	53.6775	1.19716e-17	5.67322e-16	0.329337	-3.03641	20.4346	62.0479		Ces2c	1311.93	0.000593945	0.00234803	0.451923	-2.21277	6.44333	14.2576	0.00283865	0.0107181	0.693898	-1.44113	53.6413	77.3043
															Timm17b	377.339	3.38451e-17	1.73375e-15	0.429701	-2.3272	4.77415	11.1104	2.73271e-18	1.6837e-16	0.413818	-2.41652	5.12594	12.3869		Igsf10	93.9226	1.1729e-05	8.80989e-05	0.496891	-2.01251	1.38868	2.79475	0.0114924	0.0339415	0.75079	-1.33193	2.01592	2.68506
															Rps27l	661.42	3.46987e-17	1.76396e-15	0.180485	-5.54063	3.8216	21.1741	6.23428e-19	5.30907e-17	0.149745	-6.678	4.40054	29.3868		Mmrn2	197.051	1.85881e-05	0.000128502	0.423171	-2.36311	2.60019	6.14452	5.53576e-06	5.84622e-05	0.516821	-1.93491	3.81561	7.38284
															Sec23a	1827.82	3.59705e-17	1.82169e-15	0.348356	-2.87062	19.7066	56.5702	1.3683e-16	4.26438e-15	0.371074	-2.69488	20.6056	55.5297		Pcsk4	88.9943	2.69905e-06	2.56295e-05	2.46342	2.46342	2.27333	0.922835	5.23686e-06	5.56572e-05	2.40264	2.40264	1.77873	0.740325
															Ugt3a2	4053.71	3.61166e-17	1.82219e-15	0.268988	-3.71764	39.9454	148.503	1.20084e-17	5.67322e-16	0.249006	-4.01597	34.9901	140.519		Arhgdib	86.7341	8.42074e-07	9.453e-06	0.421816	-2.3707	1.14012	2.70287	1.66499e-05	0.000147716	0.468163	-2.13601	1.43769	3.07092
															Txndc15	1043.09	3.67729e-17	1.84832e-15	0.413354	-2.41923	12.4806	30.1935	1.14247e-18	8.67887e-17	0.398158	-2.51157	13.4738	33.8403		Fcgr2b	505.526	1.22057e-07	1.90866e-06	0.384284	-2.60224	5.93108	15.4341	3.66765e-06	4.07279e-05	0.554274	-1.80416	8.60481	15.5245
															Atp5a1	11235.6	3.99842e-17	1.99473e-15	0.353067	-2.83232	114.821	325.21	6.23929e-17	2.2072e-15	0.360839	-2.77132	123.141	341.263		Ndufs5	147.481	3.05998e-06	2.853e-05	0.446269	-2.2408	2.3468	5.2587	8.8885e-08	1.77372e-06	0.486572	-2.05519	3.20817	6.59341
															Rplp2-ps1	1300.51	4.03569e-17	2.00584e-15	0.392322	-2.54893	14.3122	36.4808	1.48662e-19	1.64266e-17	0.333793	-2.99587	15.6173	46.7875		Fcgr3	137.491	0.000343606	0.00146726	0.490076	-2.0405	1.8998	3.87654	0.00486856	0.0167195	0.583371	-1.71418	2.85948	4.90165
															Vcp	4940.93	4.0806e-17	2.02065e-15	0.349332	-2.86261	48.6646	139.308	7.34345e-18	3.74074e-16	0.390715	-2.55941	59.4072	152.048		Snrpd1	91.7711	7.00451e-05	0.000384917	0.485735	-2.05874	1.24888	2.57112	0.0103635	0.031158	0.777545	-1.2861	2.52701	3.24998
															Acsm1	4870.76	4.10482e-17	2.02515e-15	0.417476	-2.39535	50.9536	122.052	1.91354e-17	8.30651e-16	0.414216	-2.4142	70.2199	169.525		Tfpi	178.544	9.73825e-08	1.57189e-06	0.454561	-2.19993	2.18811	4.81368	3.11651e-05	0.000250708	0.575019	-1.73907	3.287	5.71633
															Cyp2j6	1269.51	4.17719e-17	2.05327e-15	0.367685	-2.71972	14.4313	39.249	2.19201e-16	6.30262e-15	0.384797	-2.59877	14.7699	38.3835		Tchp	51.2912	1.25676e-08	2.81285e-07	2.11292	2.11292	1.3096	0.619804	8.37827e-07	1.16201e-05	1.83524	1.83524	1.09439	0.596322
															Sqrdl	1744.04	4.21614e-17	2.06483e-15	0.320594	-3.11921	17.4285	54.3633	8.5571e-16	1.98228e-14	0.357234	-2.79928	20.6307	57.7511		Pecam1	393.417	9.24547e-07	1.0199e-05	0.425228	-2.35168	4.92216	11.5753	8.89181e-06	8.79479e-05	0.589975	-1.69499	7.53981	12.7799
															Ebp	2885.09	4.3979e-17	2.13043e-15	0.285651	-3.50078	28.7271	100.567	8.46547e-17	2.87267e-15	0.296803	-3.36923	29.2302	98.4835		Cd52	44.559	0.00296064	0.00919484	0.48594	-2.05787	0.666901	1.37239	0.00129112	0.00560826	0.455353	-2.1961	0.811186	1.78144
															Sec61b	487.887	4.59364e-17	2.21722e-15	0.248385	-4.02601	3.7643	15.1551	7.69034e-18	3.85801e-16	0.232387	-4.30316	4.37704	18.8351		Ifitm1	61.8202	7.44969e-05	0.000403852	0.433717	-2.30565	0.902614	2.08111	0.000287609	0.00159359	0.485191	-2.06104	1.03778	2.13891
															Aco1	3950.4	4.63217e-17	2.22778e-15	0.393226	-2.54307	39.448	100.319	1.16304e-16	3.72896e-15	0.411312	-2.43124	54.5418	132.604		Thbs2	82.6194	3.53492e-06	3.23712e-05	0.341052	-2.93211	0.919983	2.69749	0.0163974	0.0452773	0.603849	-1.65604	1.61663	2.67721
															Psma1	964.405	5.05082e-17	2.41284e-15	0.273242	-3.65975	7.83455	28.6725	3.62436e-17	1.37566e-15	0.268397	-3.72583	9.78352	36.4517		Fabp7	43.001	2.54281e-06	2.42838e-05	0.305303	-3.27544	0.42007	1.37591	0.00925479	0.0283474	0.571124	-1.75093	0.920298	1.61138
															Skp1a	2160.17	5.05307e-17	2.41284e-15	0.334062	-2.99345	21.9168	65.607	1.38617e-17	6.41283e-16	0.324745	-3.07934	25.6417	78.9597		Colec10	798.766	1.25334e-05	9.34589e-05	0.460108	-2.1734	10.9115	23.715	0.00293149	0.0110132	0.650644	-1.53694	14.9953	23.0469
															Tbl3	233.886	5.16309e-17	2.45323e-15	0.356628	-2.80405	2.45929	6.89597	3.72096e-16	9.79316e-15	0.37246	-2.68485	2.63603	7.07735		Fcgr4	64.9915	0.000180411	0.000847839	0.419137	-2.38585	0.90765	2.16552	0.000433617	0.00225072	0.424098	-2.35795	1.14031	2.6888
															Vps29	374.716	5.17436e-17	2.45323e-15	0.34851	-2.86936	3.96575	11.3791	2.77761e-17	1.13187e-15	0.335634	-2.97944	3.9147	11.6636		Tspan7	328.261	2.65973e-06	2.52741e-05	0.469093	-2.13177	4.74365	10.1124	0.000361124	0.00192975	0.630228	-1.58673	6.26775	9.94521
															Ube3a	1888.92	5.19354e-17	2.45363e-15	0.480237	-2.0823	23.9778	49.9292	2.47268e-16	6.94533e-15	0.497158	-2.01143	25.2746	50.8382		Slc12a9	177.287	2.72924e-08	5.2731e-07	2.19643	2.19643	4.56044	2.0763	1.47305e-07	2.69421e-06	2.25968	2.25968	4.16321	1.84239
															Idh1	6450.73	5.2322e-17	2.46319e-15	0.355729	-2.81113	59.14	166.25	1.26762e-18	9.36358e-17	0.341097	-2.93172	80.6992	236.587		Dnase1l3	996.115	3.24199e-07	4.24955e-06	0.429658	-2.32743	12.7146	29.5925	0.000167116	0.00101285	0.649918	-1.53866	18.7097	28.7878
															Ppia	3656.17	5.32838e-17	2.49966e-15	0.328097	-3.04788	38.2218	116.495	3.73059e-18	2.18763e-16	0.304947	-3.27926	41.6919	136.718		Col20a1	32.9615	5.62215e-05	0.000319728	2.67484	2.67484	0.775174	0.289802	0.00106427	0.00474624	2.07767	2.07767	0.728174	0.350476
															Rnh1	1097.15	5.52303e-17	2.58192e-15	0.383776	-2.60569	12.3144	32.0875	2.08025e-17	8.85762e-16	0.402869	-2.4822	13.4483	33.3814		Ifi202b	36.5748	0.000476292	0.00195218	0.42835	-2.33454	0.473181	1.10466	0.00153981	0.00648416	0.462884	-2.16037	0.561488	1.21302
															Samm50	1019.3	5.63142e-17	2.61492e-15	0.333224	-3.00099	9.71944	29.1679	5.16685e-17	1.87211e-15	0.339578	-2.94484	11.3897	33.5409		Adgrf5	922.905	1.7009e-06	1.72281e-05	0.465304	-2.14913	12.0663	25.9321	0.000158717	0.000973414	0.64887	-1.54114	17.8807	27.5567
															Ndufa5	336.888	5.63273e-17	2.61492e-15	0.222986	-4.48458	2.44742	10.9757	1.02806e-16	3.36892e-15	0.239463	-4.17602	3.08701	12.8914		Igflr1	30.247	1.87286e-08	3.87619e-07	3.12982	3.12982	0.827422	0.264368	7.97956e-08	1.61647e-06	2.86984	2.86984	0.697521	0.243052
															Ifngr1	327.586	5.98818e-17	2.77031e-15	0.324815	-3.07868	3.15203	9.70408	1.42452e-14	2.18415e-13	0.383451	-2.60789	3.73421	9.73841		Sdpr	281.015	1.6324e-06	1.66224e-05	0.445113	-2.24662	3.52949	7.92942	3.04982e-05	0.000245787	0.541291	-1.84743	5.24694	9.69337
															Atp6v1d	365.491	6.04174e-17	2.78545e-15	0.392917	-2.54507	4.12388	10.4955	7.56228e-18	3.81538e-16	0.392588	-2.5472	4.74421	12.0845		Fendrr	65.4321	2.49323e-08	4.90935e-07	2.47886	2.47886	2.01147	0.81145	5.53556e-08	1.19758e-06	2.51597	2.51597	1.51963	0.603991
															Hagh	1964.51	6.18766e-17	2.84292e-15	0.366471	-2.72873	21.8122	59.5194	2.79738e-17	1.13336e-15	0.364485	-2.7436	22.2168	60.9539		Dynll1	393.728	0.00244469	0.0077971	0.499112	-2.00356	4.87752	9.77239	0.0133188	0.0382624	0.596272	-1.67709	9.79967	16.4349
															Rabac1	375.226	6.33622e-17	2.90121e-15	0.290681	-3.4402	3.46826	11.9315	5.53049e-18	3.01807e-16	0.28287	-3.5352	3.96059	14.0015		Tek	333.818	3.22603e-06	2.98492e-05	0.427494	-2.33922	4.31317	10.0894	2.33424e-05	0.000193843	0.590616	-1.69315	6.5975	11.1706
															Fam96a	589.909	6.40019e-17	2.9205e-15	0.374259	-2.67195	6.30016	16.8337	8.90224e-18	4.3439e-16	0.350717	-2.8513	6.5909	18.7926		Lyve1	204.764	0.000341001	0.00145847	0.49575	-2.01714	2.47545	4.99334	0.000722647	0.00343836	0.505169	-1.97954	4.02069	7.9591
															Uqcr10	1052.13	6.55028e-17	2.97882e-15	0.291248	-3.4335	9.92005	34.0605	2.07378e-19	2.14933e-17	0.233805	-4.27708	9.83912	42.0827		Gbp2	58.3711	9.3371e-05	0.000484428	0.430762	-2.32147	0.771529	1.79108	0.000101931	0.000668375	0.551473	-1.81333	1.2005	2.17691
															Tm4sf4	730.593	6.72906e-17	3.04975e-15	0.272569	-3.66879	6.68918	24.5412	8.54292e-17	2.89161e-15	0.275271	-3.63278	7.10994	25.8289		Rpl30	141.245	0.00233991	0.00750952	0.456438	-2.19088	2.30373	5.04718	0.00131863	0.00571108	0.46395	-2.1554	2.77972	5.99141
															Gchfr	739.507	6.94173e-17	3.1355e-15	0.311039	-3.21503	8.23736	26.4834	1.52195e-18	1.08815e-16	0.272613	-3.6682	7.70504	28.2636		Anxa3	44.9309	0.000578287	0.00229768	0.460788	-2.17019	0.611	1.32599	0.00334659	0.0122948	0.574329	-1.74116	0.869778	1.51443
															Puf60	773.437	7.00578e-17	3.15378e-15	0.442375	-2.26053	9.14863	20.6807	1.2417e-17	5.8456e-16	0.436897	-2.28887	9.99843	22.8851		Cyp4b1	208.155	4.46193e-05	0.000264573	0.406172	-2.46201	2.82067	6.94453	0.000162957	0.000993045	0.502314	-1.99079	3.79081	7.5467
															Scp2	50357.2	7.26132e-17	3.25785e-15	0.339623	-2.94444	555.863	1636.7	1.26955e-16	3.98948e-15	0.344955	-2.89893	506.18	1467.38		Snrpf	30.9216	9.90177e-05	0.000511343	0.472584	-2.11603	0.437787	0.92637	3.57629e-05	0.000281762	0.563535	-1.77451	0.640353	1.13631
															H2-T23	2007.64	7.31089e-17	3.26912e-15	0.403426	-2.47877	21.9982	54.5284	2.04386e-17	8.78662e-16	0.391899	-2.55168	23.794	60.7145		Mgst3	36.3393	0.000944398	0.00349767	0.40483	-2.47017	0.50187	1.23971	0.000229184	0.00131964	0.411771	-2.42854	0.713105	1.7318
															F10	7375.26	7.44781e-17	3.31924e-15	0.314224	-3.18245	62.5197	198.965	1.22151e-16	3.88847e-15	0.327965	-3.04911	92.7252	282.729		D930048N14Rik	272.926	1.91565e-05	0.000131345	2.25195	2.25195	7.18945	3.19254	2.2603e-05	0.000189199	2.24255	2.24255	6.00295	2.67684
															Apeh	566.71	7.55715e-17	3.35678e-15	0.491196	-2.03585	7.51512	15.2996	3.79875e-17	1.43068e-15	0.484927	-2.06216	7.68108	15.8397		Col27a1	716.771	8.51172e-06	6.71793e-05	3.09327	3.09327	20.5879	6.6557	7.89009e-06	7.93162e-05	3.42288	3.42288	16.3006	4.76225
															Mrpl15	674.558	7.6293e-17	3.37761e-15	0.379469	-2.63526	7.68569	20.2538	6.49701e-18	3.44702e-16	0.356712	-2.80338	7.8131	21.9031		Ifit3	221.663	3.31777e-05	0.000207234	0.483646	-2.06763	2.80865	5.80723	0.000279675	0.00155802	0.568599	-1.75871	4.11575	7.2384
															Pwp1	216.589	7.86562e-17	3.47074e-15	0.359979	-2.77794	2.24289	6.2306	9.51047e-17	3.1319e-15	0.363812	-2.74867	2.52896	6.95128		Fam167b	62.5393	5.37111e-05	0.000308337	0.408143	-2.45012	0.792929	1.94277	9.63036e-05	0.000637415	0.561713	-1.78027	1.25386	2.23221
															Smpdl3a	368.7	7.96936e-17	3.50026e-15	0.238674	-4.18981	2.65626	11.1292	2.09607e-18	1.39425e-16	0.204505	-4.88984	3.23918	15.8391		Pcgf2	37.8636	0.000173383	0.000819707	2.16039	2.16039	0.926686	0.428944	4.77717e-05	0.000358221	2.41453	2.41453	0.796158	0.329736
															Dbi	5203.02	7.9927e-17	3.50026e-15	0.198571	-5.03599	39.4297	198.568	1.33313e-16	4.17423e-15	0.20331	-4.91861	39.5462	194.512		Ccdc80	237.538	5.31569e-06	4.56459e-05	0.470347	-2.12609	3.15168	6.70075	0.00345681	0.0126243	0.635768	-1.5729	4.98436	7.8399
															Ppp1ca	1282.74	8.01107e-17	3.50026e-15	0.412378	-2.42496	15.0813	36.5714	6.72707e-18	3.52709e-16	0.393798	-2.53937	16.52	41.9505		Klhdc8b	139.863	3.8915e-08	7.18637e-07	2.50735	2.50735	3.72269	1.48471	2.48951e-07	4.19203e-06	2.98729	2.98729	3.2973	1.10378
															Zdhhc6	1134.72	8.26794e-17	3.58904e-15	0.459309	-2.17718	13.7323	29.8977	3.42022e-17	1.31204e-15	0.488837	-2.04567	15.504	31.7162		Ackr1	30.3062	2.99508e-06	2.80422e-05	0.347888	-2.87449	0.38087	1.09481	0.000444645	0.00229179	0.50321	-1.98724	0.487863	0.969502
															Myl12b	743.754	8.31017e-17	3.5957e-15	0.318377	-3.14093	7.00249	21.9943	1.58495e-18	1.10661e-16	0.293804	-3.40363	8.23435	28.0267		Gja1	94.3544	2.16048e-06	2.10844e-05	0.411627	-2.42939	1.1832	2.87445	0.000179179	0.00107475	0.59259	-1.68751	1.61175	2.71985
															Snrpd2	168.352	8.80026e-17	3.79547e-15	0.197869	-5.05385	1.17565	5.94156	1.10082e-16	3.56369e-15	0.21187	-4.71988	1.45209	6.85368		Fxyd5	34.6603	0.00137268	0.00477933	0.461919	-2.16488	0.505121	1.09353	0.00328984	0.0121271	0.523802	-1.90912	0.654944	1.25037
															Cyp27a1	6106.07	8.9202e-17	3.82422e-15	0.458368	-2.18165	75.6157	164.967	2.51009e-17	1.03901e-15	0.458221	-2.18235	80.4913	175.66		Clasrp	110.142	4.38216e-08	8.00402e-07	2.47604	2.47604	3.06228	1.23676	4.44702e-08	9.90944e-07	2.52264	2.52264	2.69804	1.06953
															Vtn	39258.7	8.92412e-17	3.82422e-15	0.217821	-4.59092	319.648	1467.48	5.47531e-16	1.35314e-14	0.236674	-4.22522	326.435	1379.26		Safb2	510.211	9.88458e-10	3.62323e-08	2.06451	2.06451	14.5758	7.06017	1.78791e-11	1.79732e-09	2.42128	2.42128	13.2337	5.46556
															Vdac3	837.9	8.9663e-17	3.83001e-15	0.358781	-2.78722	8.82052	24.5847	3.12165e-18	1.88002e-16	0.342627	-2.91862	10.0247	29.2584		Bbc3	136.419	8.39223e-07	9.43685e-06	3.05675	3.05675	4.16364	1.36211	4.01505e-05	0.000311376	2.46027	2.46027	3.59569	1.4615
															Aasdhppt	545.432	1.00092e-16	4.23571e-15	0.364834	-2.74097	5.70442	15.6357	6.24025e-17	2.2072e-15	0.361117	-2.76918	6.56318	18.1746		Gm2083	202400	0.00027218	0.00119863	0.399591	-2.50256	2616.62	6548.24	0.00903747	0.0277836	0.534916	-1.86945	3892.43	7276.71
															Psme2b	736.804	1.00111e-16	4.23571e-15	0.320535	-3.11979	7.56424	23.5988	1.94845e-16	5.71289e-15	0.321558	-3.10986	8.9974	27.9807		Chchd6	16.3028	0.000426354	0.00177085	0.495216	-2.01932	0.243489	0.491682	0.000208877	0.00122218	0.644865	-1.55071	0.441628	0.684839
															Csde1	4719.99	1.01158e-16	4.24295e-15	0.473784	-2.11067	60.0025	126.645	1.41292e-16	4.37284e-15	0.480873	-2.07955	61.8247	128.568		Flt1	292.033	4.48879e-06	3.93623e-05	0.448249	-2.2309	3.68211	8.21442	0.00173575	0.00714502	0.685141	-1.45955	5.83006	8.50929
															Hibch	874.766	1.0121e-16	4.24295e-15	0.362298	-2.76016	9.13587	25.2165	4.55576e-17	1.67337e-15	0.351076	-2.84839	9.38427	26.73		Cox7c	188.876	5.77795e-06	4.90172e-05	0.405576	-2.46563	2.98505	7.36001	7.25367e-06	7.36419e-05	0.557855	-1.79258	4.83713	8.67093
															Hadha	3337.5	1.01234e-16	4.24295e-15	0.367127	-2.72385	39.056	106.383	2.06915e-16	6.00099e-15	0.368976	-2.71021	36.3557	98.5316		Plxnc1	994.123	3.25838e-07	4.26685e-06	0.470866	-2.12375	13.6511	28.9914	0.000435047	0.00225624	0.661012	-1.51283	17.0425	25.7824
															Surf1	302.09	1.03331e-16	4.31731e-15	0.31062	-3.21936	2.91743	9.39228	3.18711e-17	1.26256e-15	0.318581	-3.13892	3.1446	9.87065		Slfn2	66.2658	0.000584971	0.00231941	0.499303	-2.00279	0.986932	1.97662	0.00840924	0.0262017	0.67773	-1.47551	1.42106	2.0968
															Bcap31	1240.69	1.04272e-16	4.34305e-15	0.245034	-4.08106	10.7601	43.9125	1.12874e-17	5.38973e-16	0.247171	-4.04578	12.0125	48.5998		Casp12	29.9339	0.000437203	0.00181253	0.46835	-2.13516	0.420477	0.897784	0.000240651	0.00137324	0.524768	-1.9056	0.532369	1.01448
															Hbp1	1659.04	1.06226e-16	4.40566e-15	0.463711	-2.15652	22.4032	48.3129	3.46564e-17	1.32387e-15	0.450375	-2.22037	21.6411	48.0513		Josd2	223.029	2.85384e-10	1.35799e-08	2.14738	2.14738	6.22228	2.89761	4.34829e-06	4.72655e-05	1.64363	1.64363	4.94287	3.00729
															Otc	5729.51	1.06434e-16	4.40566e-15	0.258111	-3.87431	49.6769	192.464	8.35636e-17	2.85741e-15	0.255158	-3.91914	50.9337	199.616		Nucb2	115.317	0.00228942	0.00737225	0.475953	-2.10105	1.63908	3.44378	0.0139079	0.0396903	0.625633	-1.59838	2.78376	4.44951
															Pxmp2	1429.7	1.09637e-16	4.51649e-15	0.456865	-2.18883	17.4309	38.1533	1.00793e-17	4.88262e-16	0.433364	-2.30753	19.8878	45.8917		Dct	66.7157	0.000302641	0.0013163	0.413426	-2.41881	0.901347	2.18019	0.00124149	0.00543509	0.623482	-1.6039	1.65724	2.65804
															Sf3a3	211.782	1.09788e-16	4.51649e-15	0.348099	-2.87275	2.32758	6.68656	1.70861e-15	3.61458e-14	0.379832	-2.63274	2.45798	6.47122		Il1a	88.6581	6.0745e-06	5.10151e-05	0.471416	-2.12127	1.16503	2.47134	0.00022981	0.0013221	0.632148	-1.58191	1.59198	2.51836
															Ctnnb1	4596.27	1.12427e-16	4.61087e-15	0.425298	-2.35129	53.4691	125.721	9.14309e-17	3.03333e-15	0.43383	-2.30505	56.5143	130.268		Ankrd23	70.1931	0.000150323	0.000729516	2.01489	2.01489	1.61059	0.799348	5.05442e-05	0.000375014	2.24041	2.24041	1.41275	0.630577
															Hsp90b1	17486.6	1.18638e-16	4.85072e-15	0.281222	-3.55591	155.827	554.107	5.21815e-16	1.30162e-14	0.298683	-3.34803	172.88	578.807		Tmem47	120.158	1.56431e-05	0.000111725	0.401743	-2.48916	1.42786	3.55417	0.00124772	0.00545879	0.593041	-1.68623	2.29902	3.87667
															Immt	1404.43	1.19982e-16	4.89074e-15	0.470681	-2.12458	17.3035	36.7627	7.37515e-18	3.74074e-16	0.442655	-2.2591	18.6409	42.1116		Cav2	122.764	0.00028431	0.00124488	0.458684	-2.18015	1.65165	3.60083	0.000112989	0.000730495	0.543941	-1.83844	2.40912	4.42902
															Ndufb6	502.379	1.28265e-16	5.21249e-15	0.22798	-4.38635	3.799	16.6638	2.47269e-15	4.90502e-14	0.252582	-3.95911	4.71801	18.6791		Fcer1g	99.0122	5.90797e-06	5.00251e-05	0.384899	-2.59808	1.10802	2.87872	9.30144e-05	0.000618611	0.446205	-2.24112	1.71754	3.84921
															Ndfip1	1174.93	1.3015e-16	5.27305e-15	0.408966	-2.44519	13.9454	34.0991	3.18797e-18	1.91136e-16	0.367486	-2.72119	13.7421	37.3949		Casp1	31.5015	0.000508475	0.0020576	0.455186	-2.19691	0.466335	1.02449	0.000437899	0.00226751	0.471742	-2.1198	0.498165	1.05601
															Bbox1	1388.42	1.35575e-16	5.47624e-15	0.286559	-3.48968	12.5129	43.6659	2.66018e-16	7.36204e-15	0.291204	-3.43402	14.2412	48.9047		Aoc2	52.1448	0.000140549	0.000689591	2.27013	2.27013	1.36246	0.600166	5.6268e-05	0.000408639	2.26274	2.26274	1.07438	0.474816
															Psmb2	742.597	1.37253e-16	5.51073e-15	0.297496	-3.36139	7.12929	23.9643	1.67221e-18	1.15842e-16	0.308331	-3.24327	8.39657	27.2323		Cdc42ep2	77.8328	0.000124435	0.000622406	0.486828	-2.05411	1.12914	2.31938	0.00152785	0.00644195	0.610201	-1.6388	1.44382	2.36614
															Qprt	1670.59	1.38433e-16	5.54146e-15	0.378503	-2.64199	18.026	47.6244	1.54772e-16	4.75342e-15	0.413645	-2.41753	20.0132	48.3826		Gng11	78.1183	0.000256746	0.00113854	0.496814	-2.01283	1.15352	2.32183	7.57458e-05	0.000525543	0.512746	-1.95028	1.33877	2.61099
															Mrpl36	294.989	1.41042e-16	5.62904e-15	0.319977	-3.12522	2.86315	8.94798	4.96479e-17	1.8087e-15	0.325855	-3.06885	3.29735	10.1191		Mast3	540.434	8.92472e-08	1.4623e-06	2.14232	2.14232	14.56	6.79637	2.06051e-07	3.57779e-06	2.16514	2.16514	12.8264	5.92406
															Naglu	450.242	1.44695e-16	5.75764e-15	0.332487	-3.00764	3.77869	11.3649	8.67975e-15	1.42741e-13	0.429515	-2.32821	6.20314	14.4422		Kit	209.227	7.99483e-08	1.32949e-06	0.410362	-2.43687	2.49919	6.09022	0.00067146	0.00323861	0.663657	-1.5068	3.78213	5.69892
															Crot	8674.73	1.47575e-16	5.85484e-15	0.357261	-2.79907	112.115	313.817	2.18986e-16	6.30262e-15	0.353851	-2.82605	80.4494	227.354		Cuedc1	34.781	0.000407351	0.00170303	2.16905	2.16905	0.835749	0.385307	4.68568e-05	0.000352944	3.29195	3.29195	0.771279	0.234292
															Agmo	964.557	1.48284e-16	5.86556e-15	0.350587	-2.85236	9.16892	26.1531	1.72026e-17	7.61586e-16	0.324095	-3.08552	11.4003	35.1757		Adgrl4	370.007	7.37326e-06	5.98909e-05	0.377688	-2.64769	4.22617	11.1896	7.16321e-05	0.000501687	0.507152	-1.97179	6.71774	13.246
															Clptm1	1383.68	1.52552e-16	6.01659e-15	0.447534	-2.23446	16.3794	36.5991	9.11131e-17	3.0303e-15	0.461175	-2.16837	18.1744	39.409		Aqp1	1649.06	6.06967e-06	5.10066e-05	0.459101	-2.17817	22.0573	48.0446	0.000236214	0.00135138	0.62965	-1.58818	31.9037	50.669
															Yif1a	597.455	1.54495e-16	6.07529e-15	0.297591	-3.36032	5.93179	19.9327	5.44167e-18	2.99031e-16	0.297839	-3.35752	6.55862	22.0207		Tagln	73.1951	0.000290538	0.0012682	0.418627	-2.38876	0.924542	2.20851	0.00606165	0.0199961	0.583922	-1.71256	1.62437	2.78184
															Spcs1	697.138	1.58623e-16	6.21934e-15	0.264963	-3.77411	6.24249	23.5599	1.35096e-17	6.27162e-16	0.238944	-4.18509	6.94161	29.0513		Selenom	12.885	0.00613272	0.0170078	0.471472	-2.12102	0.223747	0.474571	0.00351624	0.0128238	0.473332	-2.11268	0.211953	0.447789
															Atp11c	7465.75	1.60507e-16	6.25435e-15	0.421631	-2.37174	92.9732	220.508	2.52747e-15	4.99147e-14	0.440892	-2.26813	86.5587	196.326		Hacd4	37.2523	0.000363141	0.00153986	0.453478	-2.20518	0.541134	1.1933	0.00477489	0.0164712	0.597267	-1.67429	0.748234	1.25276
															Rpl10a	1263.33	1.61079e-16	6.25435e-15	0.365901	-2.73298	13.149	35.9359	8.76794e-18	4.29404e-16	0.331413	-3.01738	15.1741	45.7862		Gimap4	175.372	1.47265e-05	0.000106142	0.446596	-2.23916	2.16023	4.8371	2.46866e-06	2.90545e-05	0.486469	-2.05563	2.73355	5.61916
															Akr1c6	12915.4	1.61387e-16	6.25435e-15	0.286975	-3.48462	113.596	395.838	1.13496e-16	3.64769e-15	0.286784	-3.48694	137.583	479.743		Tmem88b	64.4247	0.00011609	0.000588149	2.36568	2.36568	1.83068	0.773849	0.0020132	0.00807577	1.98212	1.98212	1.28232	0.646945
															Sdf2	346.956	1.64651e-16	6.34406e-15	0.332988	-3.00311	3.5892	10.7788	1.69282e-17	7.51929e-16	0.311976	-3.20537	3.79373	12.1603		Akr1b8	27.6651	3.84967e-08	7.11897e-07	0.301892	-3.31245	0.280258	0.928341	0.00180845	0.00738966	0.575142	-1.7387	0.533704	0.927951
															Hadhb	1261.3	1.65962e-16	6.3762e-15	0.330239	-3.02811	13.2649	40.1675	1.07042e-16	3.48211e-15	0.319439	-3.13049	12.6838	39.7065		Klhl4	22.7907	0.000225986	0.00102945	0.351808	-2.84246	0.269218	0.765241	0.000532545	0.00268077	0.377066	-2.65206	0.311845	0.82703
															Atp5f1	2989.93	1.74893e-16	6.70004e-15	0.285061	-3.50802	27.0447	94.8733	3.92294e-17	1.46508e-15	0.273464	-3.65679	30.7138	112.314		Art3	18.9223	0.000484581	0.00197767	0.361982	-2.76257	0.222893	0.615758	0.000624128	0.00305774	0.550712	-1.81583	0.398351	0.723338
															Cmpk1	1189.41	1.79399e-16	6.85304e-15	0.402074	-2.4871	14.1183	35.1138	2.60735e-18	1.64435e-16	0.354018	-2.82471	13.5045	38.1462		Ccl24	21.8174	0.00145065	0.00501425	0.432889	-2.31006	0.336621	0.777615	0.000726204	0.00345037	0.386627	-2.58647	0.312658	0.808681
															Mir6236	1321.64	1.82519e-16	6.95236e-15	23.2493	23.2493	80.3121	3.45438	1.77687e-16	5.29103e-15	20.4502	20.4502	77.9081	3.80965		Syngap1	23.6652	0.00206	0.00674723	2.11966	2.11966	0.530852	0.250442	0.00013113	0.000830114	2.58457	2.58457	0.622492	0.24085
															Aga	179.177	1.83551e-16	6.95605e-15	0.247682	-4.03744	1.35341	5.4643	2.6853e-16	7.39887e-15	0.256314	-3.90147	1.80067	7.02524		Tmem259	979.563	3.30338e-13	9.60134e-11	2.14889	2.14889	29.8146	13.8744	8.21031e-10	3.64301e-08	1.76742	1.76742	23.3328	13.2016
															Psma6	898.342	1.83656e-16	6.95605e-15	0.275322	-3.63211	8.19594	29.7686	6.72126e-18	3.52709e-16	0.259549	-3.85283	8.84748	34.0878		Ada	26.2869	1.67814e-05	0.000118026	0.370367	-2.70003	0.354981	0.958459	0.00216207	0.00854223	0.530631	-1.88455	0.414297	0.780763
															Cpt2	1579.37	1.86415e-16	7.0406e-15	0.367938	-2.71785	18.035	49.0163	2.00338e-15	4.08311e-14	0.394048	-2.53776	18.1836	46.1456		Fbxl19	98.1836	8.19423e-06	6.52124e-05	2.25491	2.25491	2.57411	1.14156	5.15374e-05	0.000380694	2.03877	2.03877	2.50914	1.23071
															Rexo2	470.725	1.93125e-16	7.27346e-15	0.427333	-2.34009	5.24854	12.2821	3.74788e-20	5.33076e-18	0.338599	-2.95335	5.45099	16.0987		AI450353	16.8981	0.00840343	0.0221999	2.18602	2.18602	0.350069	0.16014	0.000110473	0.000716062	3.07864	3.07864	0.383306	0.124505
															Rpl13	1082.09	1.96657e-16	7.38569e-15	0.467348	-2.13973	12.3655	26.4589	6.09019e-19	5.24121e-17	0.416189	-2.40275	14.236	34.2057		Gm6524	10.7975	0.00200127	0.00658553	0.452832	-2.20832	0.151678	0.334954	0.00670921	0.0217302	0.618325	-1.61727	0.231515	0.374422
															Clcc1	696.448	1.98087e-16	7.40257e-15	0.409509	-2.44195	8.37943	20.4621	2.21792e-15	4.46591e-14	0.414021	-2.41533	7.88798	19.0521		Lrrc8c	69.7137	0.000172092	0.000815621	0.487374	-2.05181	0.909633	1.8664	1.05058e-05	0.000100745	0.534228	-1.87186	1.29308	2.42046
															Tmem30a	4698.37	2.09991e-16	7.79883e-15	0.383696	-2.60623	51.096	133.168	4.04984e-16	1.05343e-14	0.390993	-2.55759	51.1304	130.771		Zfp692	99.6245	2.42474e-07	3.38754e-06	2.12223	2.12223	2.69971	1.27211	4.80898e-06	5.16849e-05	2.27772	2.27772	2.17442	0.954648
															Gstk1	690.619	2.123e-16	7.86273e-15	0.287496	-3.47831	7.24844	25.2123	3.6519e-16	9.64939e-15	0.293096	-3.41185	7.05628	24.075		H2-Ea-ps	45.1932	0.00111237	0.00401738	0.43786	-2.28384	0.580779	1.3264	4.85558e-05	0.000363082	0.527343	-1.8963	1.00583	1.90736
															Urod	772.987	2.14813e-16	7.93385e-15	0.262279	-3.81274	6.50458	24.8002	4.01943e-18	2.3264e-16	0.281919	-3.54712	7.77973	27.5956		Jam2	334.907	4.74881e-06	4.13896e-05	0.435045	-2.29861	4.36779	10.0399	0.00101288	0.00454895	0.624197	-1.60206	5.59507	8.96364
															Iigp1	7074.89	2.16609e-16	7.97814e-15	0.449192	-2.22622	93.5459	208.254	1.63747e-15	3.48061e-14	0.460073	-2.17357	83.4347	181.351		Polr2k	43.4488	0.00232531	0.00746934	0.479525	-2.0854	0.615916	1.28443	0.00343706	0.0125556	0.636383	-1.57138	1.02731	1.61429
															Mup3	90460.5	2.1748e-16	7.98821e-15	0.266703	-3.74949	864.816	3242.61	6.43657e-17	2.26466e-15	0.253472	-3.94521	849.403	3351.08		Heph	31.0081	0.0011224	0.00405034	0.316219	-3.16237	0.344113	1.08821	0.00197795	0.00797745	0.471014	-2.12308	0.524234	1.11299
															Ndufs6	430.112	2.24699e-16	8.23075e-15	0.28308	-3.53257	4.03616	14.258	1.54192e-17	7.03601e-16	0.258001	-3.87595	4.17761	16.1922		Crip1	25.7095	0.00134068	0.00468869	0.346711	-2.88424	0.316484	0.912817	9.49862e-05	0.000629943	0.302519	-3.30558	0.366092	1.21015
															Cdh2	2534.75	2.28295e-16	8.31689e-15	0.448702	-2.22865	32.034	71.3925	4.2331e-15	7.6689e-14	0.459634	-2.17565	30.1912	65.6854		Ly86	57.7331	0.00267112	0.00840698	0.424494	-2.35574	0.742137	1.74829	0.000204248	0.00119982	0.464336	-2.15361	1.08575	2.33829
															Hsd17b10	927.351	2.30164e-16	8.36221e-15	0.268676	-3.72195	8.42321	31.3507	3.91709e-17	1.46508e-15	0.249729	-4.00433	8.69447	34.8155		Cep131	69.9626	2.06963e-05	0.000139401	2.07057	2.07057	1.9138	0.924284	2.88561e-05	0.00023368	2.19397	2.19397	1.69358	0.771921
															Sod2	3005.02	2.35223e-16	8.52284e-15	0.497172	-2.01137	38.3231	77.082	6.86174e-18	3.58365e-16	0.46482	-2.15137	39.847	85.7256		Lst1	24.4598	0.00200375	0.00659045	0.35909	-2.78481	0.294659	0.820569	6.00903e-05	0.00043185	0.370856	-2.69646	0.414274	1.11707
															Fis1	590.11	2.39192e-16	8.64322e-15	0.385767	-2.59224	7.08749	18.3725	2.72608e-18	1.6837e-16	0.353492	-2.82892	7.33944	20.7627		Gja4	53.9306	1.3991e-05	0.000101995	0.443258	-2.25602	0.788344	1.77852	0.00147162	0.00625414	0.58902	-1.69773	0.870039	1.47709
															Aplp2	3601.43	2.51433e-16	9.06106e-15	0.462899	-2.1603	44.5341	96.2068	3.21069e-17	1.26256e-15	0.446514	-2.23957	46.1588	103.376		Cd34	24.6745	1.75605e-05	0.000122475	0.320697	-3.11821	0.263147	0.820547	0.0048113	0.0165365	0.513835	-1.94615	0.403204	0.784695
															Csnk2b	687.697	2.55415e-16	9.17983e-15	0.327518	-3.05327	7.1218	21.7448	2.07747e-17	8.85762e-16	0.329648	-3.03354	7.72967	23.4483		Adnp	129.108	0.0150292	0.0364202	2.68516	2.68516	3.1857	1.18641	0.0168587	0.0463788	2.82814	2.82814	2.69444	0.952725
															Psmd2	2233.16	2.57076e-16	9.21476e-15	0.429917	-2.32603	26.4249	61.4651	2.7242e-17	1.11384e-15	0.445837	-2.24297	29.7372	66.6998		Rsrp1	1582.01	5.58179e-11	3.87596e-09	2.22152	2.22152	46.5611	20.9591	7.09194e-09	2.19489e-07	2.29209	2.29209	37.8892	16.5304
															Ssb	623.853	2.64157e-16	9.41808e-15	0.332047	-3.01162	6.14936	18.5195	1.41656e-15	3.05968e-14	0.351982	-2.84105	6.89146	19.579		Cd93	295.653	1.28141e-05	9.49691e-05	0.479362	-2.08611	3.52666	7.35699	0.000984377	0.00443434	0.645376	-1.54948	6.04773	9.37086
															Atraid	633.633	2.66639e-16	9.48127e-15	0.289638	-3.45258	5.94954	20.5413	2.99577e-18	1.82061e-16	0.274083	-3.64853	6.4859	23.664		Adamdec1	41.4651	0.00176815	0.00592633	0.4792	-2.08681	0.552822	1.15364	0.00714599	0.0229007	0.648512	-1.54199	0.854055	1.31695
															Ugt1a1	7255.08	2.6812e-16	9.50865e-15	0.255097	-3.92008	30.502	119.57	7.06248e-19	5.90159e-17	0.252861	-3.95474	95.8513	379.067		Capg	27.8801	0.00404848	0.0119435	0.422823	-2.36505	0.326714	0.772696	0.000880608	0.00404735	0.596722	-1.67582	0.689801	1.15598
															Pygl	7851.91	2.7103e-16	9.58645e-15	0.342364	-2.92087	74.2162	216.776	3.85268e-16	1.00803e-14	0.35742	-2.79783	95.6866	267.715		Myct1	73.9883	0.00119188	0.00425853	0.430579	-2.32245	0.865451	2.00997	0.0181317	0.0493025	0.674587	-1.48239	1.51898	2.25172
															Lap3	3565.1	2.76267e-16	9.74588e-15	0.31238	-3.20123	34.3059	109.821	5.64035e-17	2.02719e-15	0.31896	-3.13519	36.8371	115.491		Zfp395	494.815	0.00031999	0.0013792	2.02282	2.02282	14.4701	7.15342	0.000129409	0.000820385	2.16879	2.16879	10.4297	4.80901
															Rps15	1732.57	2.78154e-16	9.78665e-15	0.469005	-2.13217	21.4789	45.7968	1.04691e-19	1.22897e-17	0.399325	-2.50423	23.5405	58.9507		Acrbp	48.7991	1.62534e-05	0.000115222	2.66194	2.66194	1.54793	0.581506	0.00185608	0.00754509	2.0315	2.0315	0.994606	0.489591
															Mthfd1	2810.33	2.83799e-16	9.95903e-15	0.352703	-2.83525	29.8953	84.7607	2.45219e-16	6.90228e-15	0.369805	-2.70413	31.6383	85.5541		Tlr8	121.617	0.00865922	0.0227677	0.490034	-2.04067	1.64868	3.36442	0.0146009	0.0411844	0.629262	-1.58916	2.50657	3.98335
															Mbl2	2727.36	2.9494e-16	1.03229e-14	0.302937	-3.30102	25.7587	85.0301	1.65804e-15	3.51872e-14	0.323264	-3.09345	29.8723	92.4084		P2ry12	42.3439	0.00236398	0.00757771	0.363907	-2.74796	0.500809	1.3762	0.000893031	0.00409319	0.488991	-2.04503	0.827517	1.6923
															Tufm	833.207	3.02173e-16	1.05446e-14	0.384147	-2.60317	9.35772	24.3598	2.40239e-17	1.00375e-15	0.386132	-2.58979	10.4918	27.1717		Gnb5	8.93352	0.00820601	0.0217256	0.475069	-2.10496	0.15569	0.327722	0.00959124	0.029224	0.397018	-2.51878	0.119237	0.300332
															Mars	873.936	3.02853e-16	1.05446e-14	0.474708	-2.10656	11.0427	23.2621	1.03377e-15	2.33471e-14	0.494357	-2.02283	11.4972	23.2569		Mypop	29.1045	0.000128167	0.00063726	2.48606	2.48606	0.892218	0.358889	0.000191558	0.00113525	2.34179	2.34179	0.771607	0.329494
															Iyd	1138.42	3.073e-16	1.06717e-14	0.373065	-2.6805	11.561	30.9892	6.4523e-18	3.43694e-16	0.405038	-2.4689	14.7633	36.4491		BC024386	4343.24	1.10492e-12	1.94379e-10	2.02749	2.02749	124.295	61.3051	8.5914e-13	1.86869e-10	2.07516	2.07516	109.324	52.6824
															Psmb10	307.76	3.10309e-16	1.07483e-14	0.307589	-3.25109	3.19039	10.3723	1.669e-16	5.05608e-15	0.302122	-3.30992	3.21409	10.6384		Rfx1	157.178	1.23646e-07	1.92674e-06	2.02982	2.02982	4.44663	2.19065	1.23551e-06	1.60377e-05	1.9283	1.9283	3.89835	2.02166
															Polr2b	827.801	3.25048e-16	1.12007e-14	0.374633	-2.66928	9.43167	25.1758	4.13903e-16	1.07246e-14	0.388753	-2.57233	9.82004	25.2604		Ifi44	113.826	0.00468311	0.0135234	0.498212	-2.00718	1.42389	2.85799	0.00689333	0.0222188	0.628732	-1.5905	2.35054	3.73855
															Syf2	393.699	3.31353e-16	1.13886e-14	0.440163	-2.27188	5.24573	11.9177	2.555e-17	1.05109e-15	0.397716	-2.51436	4.96661	12.4878		Aif1	54.3908	0.00705022	0.0191045	0.434217	-2.303	0.59619	1.37302	7.71015e-05	0.000532187	0.489966	-2.04096	1.11056	2.2666
															Acaa2	7117.94	3.40758e-16	1.16819e-14	0.273294	-3.65907	66.5112	243.369	3.05874e-16	8.23341e-15	0.27167	-3.68093	68.5053	252.164		Iffo1	131.759	3.79962e-07	4.85668e-06	2.15791	2.15791	3.55677	1.64825	5.0533e-05	0.000375014	1.81963	1.81963	2.98491	1.6404
															Etfdh	2755.84	3.48609e-16	1.18922e-14	0.374357	-2.67125	33.7776	90.2282	9.00351e-15	1.4716e-13	0.393316	-2.54248	29.2708	74.4204		Pdgfd	15.6949	0.010059	0.0258286	0.480856	-2.07963	0.248704	0.517211	0.00297088	0.0111262	0.367031	-2.72457	0.203703	0.555001
															Coasy	1551.4	3.48671e-16	1.18922e-14	0.467124	-2.14076	19.7778	42.3395	7.86446e-17	2.717e-15	0.459982	-2.174	20.2271	43.9737		Scimp	18.7629	0.00585204	0.0163344	0.400059	-2.49963	0.214024	0.53498	0.00116584	0.00513921	0.521737	-1.91668	0.379118	0.726646
															Mrpl24	465.906	3.51896e-16	1.19716e-14	0.384364	-2.6017	5.40037	14.0501	2.86536e-15	5.5433e-14	0.444827	-2.24807	6.12265	13.7641		Emp3	18.45	0.0103699	0.0265503	0.466661	-2.14288	0.248554	0.532622	0.000193807	0.00114604	0.467988	-2.1368	0.380855	0.813813
															Rps29	952.014	3.53597e-16	1.1999e-14	0.18835	-5.30926	5.86032	31.114	5.45726e-18	2.99031e-16	0.153062	-6.53328	6.18127	40.384		St8sia4	32.3481	0.00354019	0.0106628	0.439549	-2.27506	0.368677	0.838761	9.25086e-05	0.000616174	0.453233	-2.20637	0.540721	1.19303
															Pdzk1	1172.84	3.72215e-16	1.25988e-14	0.407078	-2.45653	11.8105	29.0129	1.51782e-16	4.67586e-15	0.405986	-2.46314	15.5161	38.2183		A630033H20Rik	20.2181	0.0062573	0.0173066	0.459956	-2.17412	0.26748	0.581534	0.00235006	0.00915245	0.540292	-1.85085	0.392221	0.725942
															Kars	716.375	3.7358e-16	1.26131e-14	0.395171	-2.53055	7.81271	19.7705	2.06081e-16	5.98979e-15	0.464218	-2.15416	9.86904	21.2595		Crocc	42.9699	4.49493e-06	3.93822e-05	3.00388	3.00388	1.29418	0.430837	0.00206292	0.00823566	1.91692	1.91692	0.928537	0.48439
															Fbxo8	1012.7	3.79115e-16	1.27677e-14	0.469299	-2.13084	12.6588	26.9738	4.81478e-17	1.75884e-15	0.448476	-2.22977	13.5321	30.1736		S100a6	22.9828	0.00581657	0.0162592	0.312349	-3.20155	0.243183	0.778564	0.00964755	0.0293688	0.491247	-2.03564	0.500974	1.0198
															Slc25a13	2863.8	3.80795e-16	1.2792e-14	0.430855	-2.32097	35.5105	82.4187	4.15853e-16	1.07335e-14	0.428681	-2.33274	34.2468	79.8888		Kcp	108.695	2.08568e-05	0.000140269	2.60837	2.60837	3.32978	1.27658	0.00323596	0.0119646	1.85366	1.85366	2.51681	1.35775
															Kpna2	446.249	3.85447e-16	1.29158e-14	0.294636	-3.39402	3.6613	12.4265	5.15838e-15	9.039e-14	0.326729	-3.06064	5.44855	16.676		Upp1	11.9502	0.0114969	0.0289098	0.456209	-2.19198	0.169946	0.372517	0.000484997	0.00247308	0.367634	-2.7201	0.18526	0.503924
															Uqcrc1	2185.64	3.92911e-16	1.3133e-14	0.327785	-3.05078	22.0838	67.3729	1.82644e-16	5.41451e-15	0.322759	-3.09828	23.849	73.8909		Prdx6b	44.7826	0.00497609	0.0142341	0.481268	-2.07785	0.506839	1.05313	0.000257186	0.00145272	0.606985	-1.64749	1.09837	1.80955
															Ndufa9	965.095	3.99612e-16	1.33179e-14	0.283485	-3.52753	9.13419	32.2211	3.20007e-17	1.26256e-15	0.257675	-3.88085	9.05377	35.1364		Rpa3	38.2437	0.0104051	0.0266252	0.454279	-2.20129	0.448185	0.986587	2.69786e-05	0.00022048	0.456066	-2.19267	0.79718	1.74795
															Apex1	369.678	4.00433e-16	1.33179e-14	0.310509	-3.22052	3.56046	11.4665	7.34745e-17	2.57161e-15	0.296335	-3.37456	3.92468	13.244		Prss53	94.2838	4.90516e-05	0.000285989	2.19614	2.19614	2.64644	1.20504	0.000587765	0.00290622	2.04779	2.04779	1.93345	0.944163
															Fnta	377.796	4.02123e-16	1.33409e-14	0.379479	-2.63519	4.2327	11.154	1.01543e-14	1.63062e-13	0.418897	-2.38722	4.54456	10.8489		2210039B01Rik	33.1896	0.000418742	0.00174356	2.11608	2.11608	0.854576	0.403848	0.000326724	0.00177285	2.16691	2.16691	0.882972	0.40748
															Hif1a	991.946	4.05767e-16	1.33948e-14	0.419949	-2.38124	11.4687	27.3099	2.72081e-16	7.46966e-15	0.425403	-2.35071	12.5033	29.3917		Lzts2	173.99	3.89767e-06	3.49979e-05	2.02136	2.02136	5.06163	2.50407	0.000823121	0.00382467	1.6096	1.6096	3.71562	2.30841
															Slc22a1	4893.83	4.06226e-16	1.33948e-14	0.411273	-2.43147	47.525	115.556	2.59956e-17	1.06614e-15	0.417044	-2.39783	69.1038	165.699		Akr1b10	25.0502	0.0122898	0.030593	0.425058	-2.35262	0.284582	0.669513	0.00575291	0.0191787	0.607056	-1.6473	0.584363	0.962619
															Eif6	522.106	4.06754e-16	1.33948e-14	0.380295	-2.62954	5.82612	15.32	3.42375e-17	1.31204e-15	0.354435	-2.82139	5.97147	16.8478		Slc2a13	17.2176	0.0158669	0.0381068	0.429226	-2.32978	0.193991	0.451956	0.00526925	0.017849	0.536624	-1.8635	0.322665	0.601286
															Kif5b	1734.19	4.49532e-16	1.47597e-14	0.427422	-2.33961	19.8125	46.3535	3.11814e-15	5.94715e-14	0.46812	-2.1362	22.3532	47.751		Emcn	41.9425	0.00320899	0.00983364	0.350679	-2.85161	0.477172	1.36071	0.00386685	0.0138568	0.40418	-2.47415	0.549503	1.35955
															Slirp	216.205	4.50408e-16	1.47597e-14	0.17025	-5.87372	1.23724	7.26723	4.27985e-14	5.67112e-13	0.209609	-4.77078	1.85387	8.84441		Ptpn18	13.4373	0.00595245	0.0165766	0.338644	-2.95295	0.154205	0.45536	0.014661	0.0413277	0.501695	-1.99324	0.225268	0.449014
															Mrpl32	205.375	4.67104e-16	1.52694e-14	0.343857	-2.90819	2.34671	6.82467	6.95912e-18	3.62037e-16	0.282958	-3.5341	2.09695	7.41082		Ms4a6d	31.3538	0.0185896	0.0435964	0.396578	-2.52157	0.39514	0.996374	0.012184	0.0355987	0.494221	-2.02339	0.575422	1.1643
															Dcaf13	235.964	4.76646e-16	1.55433e-14	0.32142	-3.11119	2.45405	7.63503	1.29922e-18	9.54427e-17	0.25727	-3.88696	2.16503	8.4154		Ccdc85c	46.5086	1.92953e-05	0.000131958	2.42022	2.42022	1.34195	0.554473	0.00593621	0.0196599	1.78891	1.78891	1.3015	0.727542
															Rnf13	2541.75	4.81448e-16	1.56617e-14	0.409008	-2.44494	27.8349	68.0546	7.71152e-17	2.67106e-15	0.388191	-2.57605	29.8692	76.9444		Inafm1	55.7734	0.000227017	0.00103344	2.20611	2.20611	1.4525	0.658399	5.51487e-05	0.000401646	2.33087	2.33087	1.59618	0.684801
															Cct2	1257.72	4.82813e-16	1.5668e-14	0.413599	-2.4178	14.7978	35.778	1.78363e-17	7.8415e-16	0.408675	-2.44693	16.1285	39.4653		Samsn1	9.27188	0.0157778	0.0379269	0.397529	-2.51554	0.117009	0.294342	0.00198041	0.00798497	0.33292	-3.00372	0.126201	0.379072
															Gart	471.27	4.8777e-16	1.57905e-14	0.419762	-2.3823	5.63017	13.4128	5.64892e-16	1.38073e-14	0.447423	-2.23502	6.21673	13.8945		A930001C03Rik	30.351	0.00964517	0.0249431	2.01911	2.01911	0.778934	0.385781	0.0153576	0.0429023	1.98532	1.98532	0.665336	0.335127
															Cib1	439.665	5.36783e-16	1.73352e-14	0.377085	-2.65192	5.08467	13.4841	1.67597e-16	5.05819e-15	0.37835	-2.64306	5.32064	14.0628		Doc2g	23.9218	0.0120931	0.0302214	2.14411	2.14411	0.597816	0.278817	0.0117408	0.0345302	3.16821	3.16821	0.557753	0.176046
															Pglyrp2	2306.56	5.41573e-16	1.74478e-14	0.394804	-2.5329	29.1853	73.9236	5.73084e-16	1.3982e-14	0.397006	-2.51885	22.5467	56.7919		Ifit3b	54.3	0.0076884	0.0205958	0.496663	-2.01344	0.724796	1.45933	0.00863316	0.0268119	0.600119	-1.66634	1.02127	1.70179
															Mut	2917.25	5.45549e-16	1.75336e-14	0.347575	-2.87708	29.6976	85.4422	8.9326e-15	1.4618e-13	0.387682	-2.57944	33.9146	87.4806		Rasl2-9	11.6358	0.0115066	0.0289232	0.428072	-2.33606	0.147981	0.345692	0.00463556	0.016098	0.546737	-1.82903	0.246726	0.45127
															Tmco1	942.186	5.51789e-16	1.76916e-14	0.356417	-2.8057	9.83518	27.5946	4.00525e-17	1.4875e-15	0.340246	-2.93905	11.3029	33.2199		Fam222a	109.151	7.53567e-05	0.000406945	2.1137	2.1137	3.57487	1.69128	0.00781118	0.0246709	1.95055	1.95055	2.15196	1.10326
															Cfdp1	365.766	5.69875e-16	1.81843e-14	0.400529	-2.4967	4.05488	10.1238	1.75184e-13	2.03762e-12	0.467582	-2.13866	4.97353	10.6367		Tspan13	20.6068	0.00784613	0.0209462	0.496867	-2.01261	0.27702	0.557534	0.00352231	0.012839	0.529451	-1.88875	0.342317	0.646551
															Asl	2351.25	5.74392e-16	1.82848e-14	0.329666	-3.03338	24.4416	74.1404	4.17153e-16	1.07363e-14	0.332369	-3.00871	25.4414	76.5456		Zfp653	98.3636	8.62511e-06	6.79939e-05	2.0316	2.0316	2.72052	1.3391	2.28874e-05	0.000191253	1.9951	1.9951	2.37256	1.18919
															Rpl8	3064.35	5.82811e-16	1.85087e-14	0.407253	-2.45548	34.8615	85.6017	8.67969e-19	6.90759e-17	0.389524	-2.56724	40.7285	104.56		Tmem45a	11.8824	0.00561811	0.0158202	0.350948	-2.84943	0.141594	0.403463	0.00548153	0.0184469	0.419576	-2.38336	0.175241	0.417663
															Nit1	967.717	5.91443e-16	1.87384e-14	0.46287	-2.16043	11.6442	25.1565	1.65762e-16	5.04839e-15	0.460258	-2.17269	13.4599	29.2443		Mroh6	45.0219	0.0064664	0.0177772	2.12367	2.12367	1.27325	0.599549	0.00294805	0.0110655	2.35317	2.35317	1.07798	0.458096
															Enpep	1241.39	6.02877e-16	1.90555e-14	0.346595	-2.88521	13.775	39.7439	1.55011e-16	4.75342e-15	0.331914	-3.01283	12.4436	37.4906		Vwf	154.118	0.000229351	0.00104123	0.488095	-2.04878	2.0483	4.19652	0.0105093	0.0314972	0.661602	-1.51148	2.93786	4.44052
															Xab2	274.975	6.30381e-16	1.98778e-14	0.407763	-2.4524	3.37574	8.27866	6.0539e-14	7.76037e-13	0.460726	-2.17049	3.44782	7.48345		Frs3	38.2909	0.000489029	0.00199157	2.42943	2.42943	1.12582	0.463408	0.0121063	0.0354052	1.91568	1.91568	0.874426	0.456456
															Rpl6	1996.5	6.43453e-16	2.02287e-14	0.39287	-2.54537	21.4349	54.5598	2.16454e-19	2.19242e-17	0.330193	-3.02854	23.5524	71.3292		Gpr12	73.6824	0.000400032	0.00167715	2.30608	2.30608	2.09554	0.908704	0.01659	0.0457338	1.72014	1.72014	1.49044	0.866465
															Itgb1	2829.67	6.44535e-16	2.02287e-14	0.400196	-2.49878	31.918	79.7561	2.63777e-16	7.31681e-15	0.390076	-2.5636	33.4103	85.6509		Wnt2	57.7806	0.000221085	0.00101091	0.394135	-2.5372	0.687328	1.74389	0.00430855	0.015193	0.519712	-1.92414	0.957077	1.84155
															Memo1	386.791	6.6793e-16	2.0865e-14	0.376324	-2.65728	4.26077	11.3221	5.54491e-16	1.36244e-14	0.373475	-2.67756	4.4237	11.8447		Ttbk1	71.254	0.000227934	0.00103656	2.20819	2.20819	2.45409	1.11136	0.000404247	0.00213122	2.19153	2.19153	1.48651	0.678298
															Ddost	1517.35	6.76378e-16	2.10796e-14	0.331905	-3.01291	14.3407	43.2071	8.34618e-16	1.94744e-14	0.350632	-2.85199	19.0811	54.4192		4933439C10Rik	39.5514	0.00223514	0.0072323	2.14217	2.14217	0.95828	0.44734	0.00216696	0.00855144	2.00537	2.00537	0.999354	0.498339
															Rps8	1399.35	6.82466e-16	2.12199e-14	0.371299	-2.69324	14.3986	38.7789	2.49245e-18	1.58686e-16	0.309136	-3.23483	15.9223	51.5059		Slc25a24	39.6769	0.00621648	0.0172044	0.468917	-2.13257	0.44642	0.952022	0.00146686	0.00623589	0.594733	-1.68143	0.819242	1.3775
															Igf2r	1804.73	6.96533e-16	2.16071e-14	0.438039	-2.2829	20.4614	46.7115	3.8731e-16	1.01139e-14	0.461565	-2.16654	24.7953	53.7202		1810019D21Rik	347.539	4.39924e-05	0.000261761	2.04658	2.04658	10.2506	5.00862	8.40858e-06	8.40229e-05	2.17925	2.17925	7.91582	3.63237
															Ddb1	3985.98	6.99873e-16	2.16604e-14	0.405601	-2.46548	46.3793	114.347	2.31734e-16	6.57811e-15	0.419408	-2.38431	50.5977	120.641		Ptgds	27.1481	0.0122655	0.0305595	3.15204	3.15204	0.717479	0.227624	0.0057149	0.0190687	2.95596	2.95596	0.79848	0.270126
															Eif4a1	2053.94	7.02499e-16	2.16915e-14	0.40136	-2.49153	23.0386	57.4012	1.76556e-16	5.29085e-15	0.396819	-2.52004	26.0945	65.7592		1700018L02Rik	36.1514	0.0180106	0.0424583	2.57778	2.57778	0.89251	0.346232	0.00957227	0.0291862	2.70868	2.70868	0.972194	0.358918
															Echs1	2376.72	7.08027e-16	2.17617e-14	0.331663	-3.01511	23.9713	72.2759	1.30581e-17	6.10444e-16	0.322707	-3.09879	26.5585	82.2993		Ankrd13b	31.1533	0.000217748	0.000996337	2.5464	2.5464	0.992238	0.389664	0.0128804	0.0372268	2.19798	2.19798	0.652518	0.296872
															Ddt	2126.57	7.11445e-16	2.18166e-14	0.266408	-3.75364	18.5396	69.591	3.94875e-16	1.02914e-14	0.27113	-3.68827	22.3396	82.3946		Chrna4	438.293	0.000400624	0.00167858	3.61955	3.61955	12.3361	3.40817	0.0157641	0.0438548	2.24451	2.24451	10.7763	4.80116
															Lcat	4226.71	7.19033e-16	2.19737e-14	0.411024	-2.43295	52.92	128.752	1.31244e-15	2.85787e-14	0.40753	-2.45381	50.9414	125		Npl	18.4294	0.00306018	0.00945161	0.437879	-2.28373	0.226897	0.518173	4.95079e-05	0.000368964	0.364246	-2.7454	0.260842	0.716115
															Rps11	1468.18	7.19857e-16	2.19737e-14	0.338213	-2.95672	14.5457	43.0076	5.67955e-18	3.06192e-16	0.298987	-3.34463	16.1497	54.0148		Ppard	322.631	0.0133176	0.032761	2.09729	2.09729	9.75175	4.6497	0.0114873	0.033934	1.99798	1.99798	7.30597	3.65668
															Bloc1s1	351.507	7.26213e-16	2.21172e-14	0.256402	-3.90012	2.98272	11.633	2.39383e-17	1.00331e-15	0.261247	-3.8278	3.35712	12.8504		Gm20605	187.447	0.00053805	0.00216288	2.86668	2.86668	5.96109	2.07944	0.00367643	0.0132956	3.18299	3.18299	4.88457	1.53459
															Dhrs1	1113.5	7.31256e-16	2.22202e-14	0.321515	-3.11027	12.0768	37.5623	1.55313e-15	3.31946e-14	0.331401	-3.01749	11.7987	35.6025		Lgals4	79.9468	0.00762972	0.020455	2.6957	2.6957	3.32548	1.23362	0.00715115	0.0229008	2.34654	2.34654	0.866044	0.369073
															Commd3	576.242	7.51657e-16	2.27368e-14	0.395769	-2.52673	6.35079	16.0467	1.05684e-15	2.37879e-14	0.402271	-2.48589	7.28222	18.1028		1700034H15Rik	11.9726	0.0032416	0.00991313	2.50553	2.50553	0.33713	0.134555	0.0157274	0.0437797	2.14525	2.14525	0.253084	0.117974
															Erap1	1763.21	7.61396e-16	2.29794e-14	0.310797	-3.21753	16.8064	54.0751	3.41324e-17	1.31204e-15	0.317507	-3.14953	19.0495	59.997		Cxcl11	29.2277	0.00643917	0.0177146	2.13168	2.13168	0.701597	0.329129	0.0150566	0.0422291	1.77656	1.77656	0.706915	0.397911
															Lrpprc	2320.45	7.63304e-16	2.29851e-14	0.386547	-2.58701	26.8935	69.5737	1.36077e-14	2.09844e-13	0.412339	-2.42519	26.4251	64.0858		Ccl21a	9.34216	0.0157757	0.0379269	0.20528	-4.8714	0.0499329	0.243243	0.00298354	0.0111522	0.504318	-1.98288	0.156631	0.31058
															Ccs	1157.04	7.92561e-16	2.38124e-14	0.397298	-2.517	13.7158	34.5228	1.08945e-15	2.43577e-14	0.380592	-2.62749	12.9026	33.9013
															Rpl13a	2291.46	7.98415e-16	2.39346e-14	0.362879	-2.75574	24.72	68.1219	4.45673e-18	2.50363e-16	0.315946	-3.1651	25.7414	81.4741
															Tcn2	1191.48	8.03056e-16	2.40198e-14	0.38751	-2.58058	13.0643	33.7135	3.38957e-15	6.37988e-14	0.409884	-2.43972	16.4949	40.2428
															Usp9x	7886.59	8.06774e-16	2.40772e-14	0.450239	-2.22104	99.1084	220.124	2.22713e-16	6.37618e-15	0.436729	-2.28975	98.8967	226.449
															Eif3d	838.379	8.23784e-16	2.44433e-14	0.372878	-2.68184	9.05016	24.2711	2.46345e-17	1.02606e-15	0.363851	-2.74838	10.0169	27.5301
															Angptl3	4836.23	8.24527e-16	2.44433e-14	0.27517	-3.63412	42.9518	156.092	2.5372e-16	7.09113e-15	0.267053	-3.74457	46.2258	173.096
															Ndufaf1	359.36	8.34678e-16	2.46895e-14	0.331713	-3.01465	3.96036	11.9391	8.11746e-16	1.90404e-14	0.338129	-2.95745	4.05735	11.9994
															Sypl	935.883	8.57312e-16	2.52794e-14	0.371667	-2.69058	9.14279	24.5994	2.75054e-15	5.36074e-14	0.397901	-2.51319	10.9957	27.6343
															Calm1	3669.48	8.58404e-16	2.52794e-14	0.411332	-2.43112	42.2827	102.794	2.06605e-17	8.85357e-16	0.386925	-2.58448	47.2581	122.138
															Ecd	466.647	8.74509e-16	2.56971e-14	0.431921	-2.31524	5.4492	12.6162	4.21564e-14	5.61142e-13	0.481679	-2.07607	6.36551	13.2153
															Cast	679.498	8.84693e-16	2.59394e-14	0.44058	-2.26974	8.02324	18.2106	3.96545e-15	7.26646e-14	0.46891	-2.1326	8.69119	18.5349
															Dnpep	570.175	9.15907e-16	2.6679e-14	0.29815	-3.35401	5.38191	18.051	1.55421e-15	3.31946e-14	0.323618	-3.09007	6.33859	19.5867
															Psmc1	968.201	9.24314e-16	2.68654e-14	0.355072	-2.81633	10.4031	29.2984	4.42857e-18	2.49831e-16	0.331668	-3.01507	11.3915	34.3461
															Chchd3	1091.45	9.26671e-16	2.68755e-14	0.487431	-2.05157	14.5448	29.8397	4.50195e-17	1.65816e-15	0.468084	-2.13637	14.997	32.0391
															Alb	603309	9.4345e-16	2.73029e-14	0.215002	-4.65112	5360.11	24930.5	4.42365e-15	7.93384e-14	0.22954	-4.35654	4148.43	18072.8
															Prdx6	7250.06	9.5292e-16	2.75174e-14	0.394451	-2.53517	71.6885	181.742	1.16777e-17	5.55624e-16	0.359196	-2.784	99.0934	275.876
															Cyb5a	10704.2	9.74943e-16	2.80927e-14	0.319478	-3.13011	63.7601	199.576	8.90815e-19	7.04745e-17	0.278405	-3.59189	145.707	523.365
															Pgrmc1	18440.9	1.01433e-15	2.91646e-14	0.389134	-2.56981	146.72	377.043	4.67803e-17	1.71357e-15	0.368804	-2.71147	255.922	693.924
															Trap1	1696.85	1.04192e-15	2.98298e-14	0.359506	-2.7816	18.0972	50.3391	5.5113e-16	1.35702e-14	0.366432	-2.72902	19.5801	53.4344
															Eif2s3y	650.089	1.04517e-15	2.98588e-14	0.386401	-2.58798	6.92855	17.931	5.48113e-15	9.5296e-14	0.406434	-2.46043	7.22988	17.7886
															Fbp1	9852.74	1.05665e-15	3.00582e-14	0.332287	-3.00944	119.993	361.113	1.25715e-15	2.75092e-14	0.331312	-3.0183	97.9518	295.648
															Mtch2	1702.08	1.07004e-15	3.03745e-14	0.410702	-2.43485	18.6506	45.4114	2.08732e-16	6.02753e-15	0.390826	-2.55868	22.5792	57.773
															Gpc4	1286.59	1.07775e-15	3.05288e-14	0.427976	-2.33658	15.8823	37.1101	5.8314e-13	5.98816e-12	0.454501	-2.20022	13.6938	30.1294
															Maged1	2132.13	1.08052e-15	3.05423e-14	0.419305	-2.3849	24.1115	57.5035	4.77819e-14	6.26318e-13	0.465403	-2.14868	29.2844	62.9226
															Rpl17	1156.85	1.1115e-15	3.13519e-14	0.394535	-2.53463	11.7627	29.814	6.49788e-19	5.49853e-17	0.311675	-3.20847	13.5079	43.3399
															Rps9	1932.67	1.13255e-15	3.18784e-14	0.380873	-2.62555	20.0934	52.7562	3.2096e-18	1.91573e-16	0.379354	-2.63606	24.2711	63.9802
															Sf3b6	236.295	1.17697e-15	3.3059e-14	0.273798	-3.65233	1.96039	7.16	1.55566e-17	7.07456e-16	0.245846	-4.06759	2.35126	9.56395
															Eif3g	519.248	1.21749e-15	3.40539e-14	0.337772	-2.96058	5.3667	15.8885	1.04318e-16	3.4101e-15	0.347749	-2.87563	5.98217	17.2025
															Glod4	702.753	1.23832e-15	3.45643e-14	0.414474	-2.4127	8.45648	20.4029	2.35122e-17	9.88549e-16	0.370501	-2.69905	8.33445	22.4951
															Nmt1	899.704	1.25199e-15	3.48387e-14	0.455869	-2.19361	11.1529	24.4652	2.3594e-15	4.69764e-14	0.467816	-2.13759	12.7281	27.2075
															Ndufa10	1139.61	1.25336e-15	3.48387e-14	0.346769	-2.88377	11.8422	34.1502	4.9551e-16	1.24296e-14	0.335511	-2.98053	13.5793	40.4737
															Atp6ap2	542.77	1.26447e-15	3.50297e-14	0.28404	-3.52064	4.59611	16.1812	3.06059e-16	8.23341e-15	0.265955	-3.76003	5.07218	19.0715
															Smu1	666.707	1.27197e-15	3.51368e-14	0.313688	-3.18788	6.5074	20.7448	4.15308e-16	1.07335e-14	0.340976	-2.93275	7.50907	22.0223
															Atp5b	12154.5	1.32549e-15	3.64647e-14	0.37562	-2.66227	135.57	360.923	7.2546e-16	1.72895e-14	0.37473	-2.66859	139.989	373.573
															Sephs1	633.114	1.33179e-15	3.65626e-14	0.445123	-2.24657	7.6557	17.1991	6.88339e-15	1.16495e-13	0.469752	-2.12878	8.0079	17.0471
															Psmg2	165.075	1.34161e-15	3.67568e-14	0.373211	-2.67945	1.73872	4.65882	4.98691e-18	2.77813e-16	0.31698	-3.15477	1.88844	5.95761
															Aass	4113.27	1.34877e-15	3.68775e-14	0.369025	-2.70984	48.3572	131.04	2.21137e-14	3.19633e-13	0.381252	-2.62293	45.0124	118.065
															Ndufb8	1058.12	1.35377e-15	3.69387e-14	0.292768	-3.41568	10.0408	34.2961	2.27281e-16	6.49306e-15	0.275233	-3.63328	10.7531	39.0689
															Hmgb1	929.871	1.39971e-15	3.81143e-14	0.379186	-2.63723	10.2112	26.9293	4.40802e-15	7.93205e-14	0.395457	-2.52872	11.3542	28.7116
															Lonp2	5065.41	1.40538e-15	3.81909e-14	0.381314	-2.62251	59.497	156.031	5.91381e-14	7.60266e-13	0.408322	-2.44905	57.2472	140.201
															Prdx1	8162.42	1.42648e-15	3.86856e-14	0.324119	-3.08528	71.1445	219.501	4.92412e-16	1.23831e-14	0.316593	-3.15863	99.1094	313.049
															Cox7b	1427.64	1.45205e-15	3.92995e-14	0.242367	-4.12597	11.5973	47.8502	1.92623e-16	5.67261e-15	0.220371	-4.53781	11.4163	51.8049
															Haao	4166.39	1.46513e-15	3.94935e-14	0.466507	-2.14359	55.1054	118.124	7.94217e-16	1.86949e-14	0.460073	-2.17357	54.896	119.32
															Atp1a1	3782.17	1.50315e-15	4.03556e-14	0.401169	-2.49272	44.3621	110.582	7.9198e-14	9.9425e-13	0.432296	-2.31323	43.0418	99.5657
															Spr	964.389	1.52211e-15	4.07827e-14	0.45631	-2.19149	11.8001	25.8599	7.91244e-18	3.93698e-16	0.425136	-2.35219	12.5646	29.5542
															Srp14	330.27	1.55054e-15	4.14614e-14	0.314667	-3.17796	3.20175	10.175	1.97409e-14	2.90998e-13	0.361686	-2.76483	4.00783	11.081
															Mrps33	245.361	1.56431e-15	4.1746e-14	0.312127	-3.20383	2.26976	7.27193	4.35645e-14	5.75543e-13	0.350378	-2.85406	2.79724	7.98351
															Ranbp2	4634.71	1.58473e-15	4.22068e-14	0.469096	-2.13176	58.947	125.661	4.05907e-15	7.40378e-14	0.482175	-2.07394	61.8976	128.372
															Ufsp2	536.147	1.61018e-15	4.27994e-14	0.398709	-2.50809	6.03578	15.1383	2.1837e-15	4.40364e-14	0.405781	-2.46439	6.80738	16.776
															Polr2g	124.053	1.63635e-15	4.34086e-14	0.269301	-3.71331	1.05799	3.92866	1.11105e-13	1.35784e-12	0.3124	-3.20102	1.38072	4.41973
															Cyp4a12a	6879.72	1.68223e-15	4.45374e-14	0.432289	-2.31327	71.0205	164.29	9.8129e-16	2.23507e-14	0.43729	-2.28681	101.551	232.227
															Polr1d	492.995	1.70961e-15	4.5173e-14	0.39069	-2.55958	5.67944	14.537	1.85414e-14	2.74528e-13	0.430809	-2.32121	7.04881	16.3618
															Abca6	6004.16	1.73848e-15	4.58229e-14	0.433712	-2.30568	73.4156	169.273	9.26045e-15	1.50991e-13	0.451116	-2.21672	74.4167	164.961
															Ostf1	323.631	1.74107e-15	4.58229e-14	0.340429	-2.93747	3.08015	9.04785	6.55234e-16	1.59282e-14	0.330684	-3.02403	3.68369	11.1396
															Dars	968.155	1.76477e-15	4.63557e-14	0.302847	-3.302	9.1843	30.3266	3.3013e-16	8.82768e-15	0.317134	-3.15324	10.5075	33.1325
															Eif3c	2089.39	1.80013e-15	4.71916e-14	0.421258	-2.37384	25.9293	61.552	9.84981e-16	2.23966e-14	0.416899	-2.39866	26.0657	62.5229
															Copa	3817.62	1.81646e-15	4.75266e-14	0.423595	-2.36075	45.8015	108.126	4.42291e-15	7.93384e-14	0.455736	-2.19425	50.0491	109.82
															Higd1a	452.255	1.86719e-15	4.87584e-14	0.275035	-3.6359	3.98958	14.5057	3.06338e-17	1.22995e-15	0.223519	-4.4739	3.70402	16.5714
															Psenen	308.963	1.88766e-15	4.91969e-14	0.33672	-2.96982	3.4415	10.2207	2.74392e-15	5.35565e-14	0.295507	-3.38401	3.00148	10.157
															Cd81	3202.3	1.91432e-15	4.97946e-14	0.422866	-2.36482	37.4607	88.5877	1.08125e-17	5.18147e-16	0.398903	-2.50688	40.9583	102.677
															Dstn	2416.42	1.94501e-15	5.04946e-14	0.371638	-2.69079	27.6504	74.4015	1.03059e-15	2.33147e-14	0.363991	-2.74732	27.5928	75.8063
															Saraf	1564.85	1.97035e-15	5.10535e-14	0.352382	-2.83783	16.164	45.8708	1.93976e-16	5.69992e-15	0.360225	-2.77604	17.8153	49.456
															Prkar1a	1719.25	2.09401e-15	5.41526e-14	0.499096	-2.00362	23.5772	47.2397	7.00374e-15	1.18232e-13	0.498253	-2.00701	20.54	41.2241
															Cpq	725.389	2.13139e-15	5.50129e-14	0.301686	-3.3147	7.41207	24.5688	3.90215e-15	7.20604e-14	0.32606	-3.06692	7.8434	24.0551
															Dcun1d5	268.099	2.14019e-15	5.51336e-14	0.394644	-2.53393	3.09784	7.84971	4.33496e-14	5.73279e-13	0.432108	-2.31424	3.56086	8.24067
															Ergic3	612.09	2.19203e-15	5.63605e-14	0.401519	-2.49054	7.17199	17.8621	3.72087e-16	9.79316e-15	0.402878	-2.48214	7.64048	18.9647
															Cfi	8140.87	2.20718e-15	5.66412e-14	0.294805	-3.39208	82.7859	280.816	2.01485e-14	2.95703e-13	0.313212	-3.19272	78.0745	249.27
															Cct7	1097.28	2.23822e-15	5.73277e-14	0.397088	-2.51833	11.4586	28.8565	5.07281e-16	1.26773e-14	0.394287	-2.53622	14.2279	36.0852
															Shmt1	2698.61	2.25353e-15	5.76093e-14	0.411002	-2.43308	31.355	76.2891	3.70401e-15	6.8973e-14	0.425436	-2.35053	34.7214	81.6137
															Baat	3706.64	2.28466e-15	5.82936e-14	0.393715	-2.53991	45.4926	115.547	4.88469e-15	8.63866e-14	0.3918	-2.55233	43.1777	110.203
															Pank3	2423.89	2.34314e-15	5.95585e-14	0.433167	-2.30858	27.4357	63.3375	5.58366e-16	1.36728e-14	0.421977	-2.3698	28.2889	67.0391
															Eif4a3	370.927	2.41402e-15	6.11049e-14	0.27593	-3.62411	3.3545	12.1571	1.3224e-15	2.87488e-14	0.296562	-3.37198	3.6406	12.276
															Cycs	1513.59	2.41769e-15	6.11049e-14	0.28797	-3.47258	13.2935	46.1629	1.9166e-16	5.65673e-15	0.256218	-3.90293	14.1373	55.1769
															Ndufs2	1770.57	2.55711e-15	6.42922e-14	0.406012	-2.46298	21.0303	51.7973	5.87613e-16	1.43104e-14	0.414874	-2.41037	22.7006	54.7168
															Tm2d3	251.417	2.55822e-15	6.42922e-14	0.257627	-3.88158	2.33515	9.06407	7.42855e-15	1.24284e-13	0.283246	-3.5305	2.46019	8.6857
															Ifi35	330.466	2.56612e-15	6.43696e-14	0.366792	-2.72634	3.14567	8.57617	2.2699e-14	3.27385e-13	0.385246	-2.59574	4.51531	11.7206
															Rpl7	2922.81	2.58864e-15	6.4813e-14	0.340363	-2.93804	30.427	89.3958	6.31297e-18	3.37618e-16	0.297706	-3.35902	32.9451	110.663
															Tspo	385.158	2.61751e-15	6.54133e-14	0.266558	-3.75153	3.40356	12.7686	2.91396e-15	5.60571e-14	0.270054	-3.70296	3.76832	13.9539
															Slc6a13	2163.05	2.66679e-15	6.65204e-14	0.483287	-2.06917	26.1494	54.1075	7.51271e-17	2.61667e-15	0.46052	-2.17146	29.5069	64.0731
															Rpl10	3762.69	2.7133e-15	6.7429e-14	0.334479	-2.98973	38.8679	116.204	1.97471e-17	8.54428e-16	0.304616	-3.28282	41.6214	136.635
															Wdr61	421.962	2.71948e-15	6.74572e-14	0.320588	-3.11927	4.35954	13.5986	2.5405e-16	7.09113e-15	0.286994	-3.48439	4.23481	14.7557
															Cox5a	1003.35	2.75743e-15	6.82719e-14	0.310794	-3.21756	9.43726	30.365	1.2078e-15	2.65598e-14	0.304835	-3.28046	10.4445	34.2626
															Sdhb	1784.06	2.7946e-15	6.90644e-14	0.264781	-3.77671	15.9074	60.0776	1.0403e-15	2.3455e-14	0.256149	-3.90399	17.4662	68.188
															Rpn1	2946.48	2.81211e-15	6.93689e-14	0.348296	-2.87112	30.1105	86.4509	4.39031e-15	7.91085e-14	0.366485	-2.72862	33.9344	92.5942
															Dolk	272.105	2.8346e-15	6.97948e-14	0.441541	-2.26479	3.33078	7.54353	1.31787e-14	2.04645e-13	0.460458	-2.17175	3.36813	7.31473
															Nars	1912.8	2.85427e-15	7.01499e-14	0.388028	-2.57714	21.6516	55.7992	1.98339e-14	2.91727e-13	0.418488	-2.38955	23.6333	56.473
															Dnajc15	207.464	2.96555e-15	7.24852e-14	0.281549	-3.55178	1.77032	6.28779	5.67955e-17	2.03581e-15	0.233815	-4.27688	1.97805	8.45988
															Sacm1l	1467.86	2.97181e-15	7.25055e-14	0.373726	-2.67576	15.4231	41.2685	1.59304e-15	3.39154e-14	0.366407	-2.72921	15.9422	43.5096
															Vamp8	910.871	2.98137e-15	7.26064e-14	0.430031	-2.32541	12.3977	28.8297	2.02074e-16	5.89896e-15	0.390188	-2.56287	11.9108	30.5258
															Atp5c1	2590.56	2.99538e-15	7.28149e-14	0.329944	-3.03082	26.5003	80.3176	9.90113e-17	3.25253e-15	0.29982	-3.33533	28.7069	95.7471
															Emc4	428.985	3.03721e-15	7.36979e-14	0.398894	-2.50693	4.41157	11.0595	8.73706e-17	2.94986e-15	0.370186	-2.70134	5.09172	13.7545
															Mvb12a	412.461	3.10736e-15	7.52634e-14	0.37282	-2.68226	4.48548	12.0312	2.07716e-16	6.01116e-15	0.391499	-2.55429	5.36668	13.708
															Vps35	1554.45	3.12501e-15	7.55542e-14	0.359456	-2.78198	16.7591	46.6235	2.69677e-15	5.27903e-14	0.369494	-2.70641	18.4842	50.0259
															Prdx3	1640.37	3.16372e-15	7.63518e-14	0.380778	-2.6262	17.524	46.0215	8.96547e-17	2.99671e-15	0.350809	-2.85055	20.3777	58.0878
															Pex16	707.942	3.18865e-15	7.68148e-14	0.448557	-2.22937	9.13935	20.375	1.736e-14	2.60206e-13	0.466735	-2.14254	9.47148	20.293
															Pdia4	6171.29	3.28375e-15	7.89637e-14	0.308283	-3.24377	56.3721	182.858	3.34856e-15	6.31456e-14	0.316841	-3.15616	65.0349	205.26
															Uqcrfs1	2003.6	3.32022e-15	7.96972e-14	0.317631	-3.14831	19.143	60.2682	1.40794e-15	3.05092e-14	0.316161	-3.16294	21.8004	68.9535
															Eif3i	740.12	3.37565e-15	8.08826e-14	0.319126	-3.13356	7.37219	23.1012	3.10155e-17	1.24155e-15	0.289373	-3.45575	7.79533	26.9387
															Vdac2	796.402	3.60152e-15	8.61401e-14	0.329873	-3.03147	7.9766	24.1808	1.3779e-16	4.28432e-15	0.328607	-3.04315	8.89152	27.0582
															Tbcb	267.3	3.61225e-15	8.62424e-14	0.312955	-3.19535	2.63354	8.41508	4.5952e-16	1.16781e-14	0.298698	-3.34786	2.88373	9.65433
															Matr3	1250.82	3.6557e-15	8.71242e-14	0.451524	-2.21472	15.4156	34.1412	2.25118e-15	4.52605e-14	0.457105	-2.18768	16.1251	35.2765
															Acbd5	4209.7	3.7147e-15	8.82789e-14	0.40344	-2.47868	48.5576	120.359	1.00424e-14	1.61767e-13	0.408472	-2.44815	45.8421	112.228
															Dynlrb1	538.977	3.71735e-15	8.82789e-14	0.49968	-2.00128	7.53669	15.0831	1.28163e-17	6.01242e-16	0.453261	-2.20624	7.71312	17.017
															Rps4x	2328.43	3.79366e-15	8.99313e-14	0.357499	-2.79721	24.3167	68.019	1.76325e-16	5.29085e-15	0.331218	-3.01916	29.2733	88.3807
															Tomm70a	2412.29	3.86473e-15	9.1454e-14	0.459923	-2.17428	31.2722	67.9943	2.57086e-15	5.05477e-14	0.425424	-2.3506	28.4085	66.777
															Hsd11b1	4994.26	3.9858e-15	9.41003e-14	0.250007	-3.99989	41.7226	166.886	5.10218e-15	8.97581e-14	0.258035	-3.87544	47.6866	184.806
															H3f3b	2095.99	3.99064e-15	9.41003e-14	0.389133	-2.56981	21.0049	53.9786	4.92731e-16	1.23831e-14	0.365521	-2.73582	25.2799	69.1613
															Rps3a1	2076.08	4.03651e-15	9.50144e-14	0.388756	-2.57231	23.3859	60.1556	2.25835e-18	1.4801e-16	0.31832	-3.1415	24.1533	75.8774
															Fam103a1	428.566	4.12404e-15	9.6734e-14	0.322311	-3.10259	4.22502	13.1085	3.22025e-15	6.11574e-14	0.322415	-3.10159	4.47698	13.8858
															Bckdhb	1061.8	4.17785e-15	9.76536e-14	0.46094	-2.16948	13.7607	29.8536	3.15664e-15	6.01201e-14	0.436824	-2.28925	12.6758	29.0181
															Mocs2	1094	4.191e-15	9.77901e-14	0.471868	-2.11924	12.9725	27.4919	1.39776e-16	4.33597e-15	0.444872	-2.24784	14.7258	33.1012
															Atp6v1h	590.433	4.25849e-15	9.91216e-14	0.295404	-3.38519	5.35531	18.1288	5.2216e-17	1.88683e-15	0.309946	-3.22637	6.73704	21.7362
															Kmo	4708.96	4.26289e-15	9.91216e-14	0.44624	-2.24095	63.9039	143.205	1.77293e-14	2.64171e-13	0.424464	-2.35591	55.8499	131.577
															Ndufa1	491.677	4.2746e-15	9.92212e-14	0.202103	-4.94796	3.53441	17.4881	4.51901e-16	1.15524e-14	0.184484	-5.42052	3.78376	20.51
															Ndufb5	851.063	4.28724e-15	9.93421e-14	0.273677	-3.65394	7.46337	27.2707	9.48132e-17	3.13001e-15	0.246089	-4.06358	8.25643	33.5507
															Cyfip1	951.262	4.33533e-15	1.00207e-13	0.409346	-2.44292	11.4172	27.8912	2.55737e-14	3.60675e-13	0.443746	-2.25354	12.0751	27.2117
															Rps6	3001.95	4.33957e-15	1.00207e-13	0.332372	-3.00868	29.2919	88.1299	5.15957e-18	2.86238e-16	0.307053	-3.25676	33.3325	108.556
															Rpl14-ps1	1677.56	4.41967e-15	1.01881e-13	0.429321	-2.32926	20.2318	47.1251	1.31744e-18	9.62525e-17	0.349268	-2.86313	20.6025	58.9878
															Sec62	2087.66	4.46822e-15	1.02646e-13	0.417534	-2.39502	24.2864	58.1663	1.51032e-15	3.24124e-14	0.410581	-2.43557	24.8315	60.4789
															Acsl5	5231.67	4.50203e-15	1.03245e-13	0.288105	-3.47095	48.2026	167.309	2.16111e-14	3.1304e-13	0.307817	-3.24868	52.2992	169.904
															Acadm	2240.01	4.61727e-15	1.05707e-13	0.359441	-2.7821	23.2388	64.6528	4.61529e-16	1.16868e-14	0.332324	-3.00911	24.3166	73.1715
															Eprs	2884.23	4.63579e-15	1.0595e-13	0.396564	-2.52166	32.8515	82.8403	2.80019e-15	5.44957e-14	0.413254	-2.41982	35.1434	85.0407
															Cct5	1792.76	4.99929e-15	1.14062e-13	0.308924	-3.23704	17.1581	55.5414	1.78882e-17	7.8415e-16	0.279314	-3.5802	18.7253	67.0404
															Nudcd2	386.102	5.03349e-15	1.14647e-13	0.379746	-2.63334	3.85844	10.1606	3.47962e-16	9.24901e-15	0.350847	-2.85024	4.79627	13.6705
															Fbxl5	666.478	5.20881e-15	1.18438e-13	0.432833	-2.31036	7.88115	18.2083	2.81179e-15	5.4642e-14	0.425536	-2.34998	8.46961	19.9034
															Mbl1	2686.17	5.28575e-15	1.19781e-13	0.292426	-3.41967	28.7676	98.3757	1.19993e-15	2.64302e-14	0.264424	-3.78181	22.7131	85.8967
															Pja1	909.595	5.44193e-15	1.23111e-13	0.421985	-2.36975	10.5007	24.884	7.56912e-15	1.26184e-13	0.44805	-2.23189	11.2744	25.1632
															Tex264	734.967	5.5144e-15	1.2433e-13	0.447334	-2.23547	8.7107	19.4725	1.06456e-16	3.47151e-15	0.434214	-2.30301	10.1228	23.3128
															Tmem208	324.592	5.55e-15	1.24922e-13	0.259007	-3.86091	2.74125	10.5837	2.19999e-16	6.31198e-15	0.227791	-4.38998	3.03259	13.313
															Smlr1	529.779	5.61374e-15	1.26144e-13	0.406909	-2.45755	5.64173	13.8649	2.86877e-16	7.8117e-15	0.378586	-2.64141	5.82312	15.3812
															Psma7	960.471	5.68072e-15	1.27435e-13	0.235795	-4.24098	7.30011	30.9596	4.30537e-17	1.59013e-15	0.24405	-4.09753	9.02978	36.9998
															Ndufv2	922.012	5.84217e-15	1.30618e-13	0.319405	-3.13082	9.07329	28.4068	1.50108e-16	4.63499e-15	0.282487	-3.53999	9.59771	33.9757
															Mrpl39	314.101	5.85698e-15	1.30731e-13	0.359185	-2.78408	3.56661	9.92972	3.00647e-15	5.74236e-14	0.359937	-2.77826	3.65532	10.1555
															Ufc1	911.273	5.90252e-15	1.31528e-13	0.292406	-3.41991	8.83117	30.2018	2.68949e-16	7.39887e-15	0.305073	-3.27791	10.107	33.1297
															Atp5g2	651.826	6.06902e-15	1.35013e-13	0.363217	-2.75318	7.23263	19.9127	2.43172e-16	6.8591e-15	0.331321	-3.01822	7.92513	23.9198
															Chchd1	252.503	6.08954e-15	1.35243e-13	0.28254	-3.53932	2.45628	8.69357	1.86344e-15	3.86267e-14	0.255954	-3.90696	2.34808	9.17383
															Creb3	432.914	6.0996e-15	1.35243e-13	0.38156	-2.62082	5.2615	13.7894	5.92174e-15	1.02424e-13	0.342679	-2.91818	4.67727	13.6491
															Lmbrd1	1325.49	6.16336e-15	1.36431e-13	0.476745	-2.09756	16.8058	35.251	4.34567e-16	1.11306e-14	0.434461	-2.3017	15.9034	36.6048
															Txndc9	504.083	6.31804e-15	1.39623e-13	0.424157	-2.35762	6.17431	14.5567	1.93744e-15	4.00365e-14	0.432685	-2.31115	6.58087	15.2094
															Ppp1cb	2326.42	6.33726e-15	1.39817e-13	0.437715	-2.28459	27.9878	63.9408	2.1829e-15	4.40364e-14	0.424784	-2.35414	27.4352	64.5862
															Fh1	1996.53	6.59584e-15	1.45282e-13	0.284595	-3.51377	19.8849	69.8708	5.99749e-15	1.032e-13	0.271896	-3.67788	18.1068	66.5947
															Cyp2d9	15954.4	6.64074e-15	1.46031e-13	0.279051	-3.58358	119.51	428.273	5.35132e-15	9.34036e-14	0.280522	-3.56478	178.175	635.154
															Ssu72	511.105	6.66508e-15	1.46325e-13	0.326031	-3.06719	5.02594	15.4155	9.01311e-17	3.00512e-15	0.329729	-3.03279	5.8044	17.6035
															Paip1	748.645	6.72989e-15	1.47506e-13	0.472961	-2.11434	9.70261	20.5146	4.24649e-14	5.63809e-13	0.497308	-2.01083	9.90984	19.927
															Mrps22	224.326	6.75922e-15	1.47906e-13	0.316882	-3.15575	2.14937	6.78288	4.07734e-15	7.42698e-14	0.32281	-3.0978	2.49054	7.7152
															Cyp2e1	60727.8	6.79384e-15	1.48421e-13	0.396493	-2.52211	657.78	1658.99	3.9387e-15	7.23357e-14	0.393691	-2.54007	794.567	2018.25
															Rpn2	3159.65	6.82761e-15	1.48915e-13	0.351977	-2.84109	31.0118	88.1075	5.26895e-16	1.3094e-14	0.364964	-2.74	37.8513	103.712
															Ifih1	1194.42	6.90297e-15	1.49826e-13	0.441653	-2.26422	14.2826	32.339	1.19732e-14	1.87889e-13	0.447466	-2.23481	15.2497	34.0801
															Rps17	896.007	6.92975e-15	1.50163e-13	0.344353	-2.904	8.18233	23.7615	1.1013e-15	2.44998e-14	0.317818	-3.14645	10.6708	33.5751
															Serinc1	3269.18	6.95158e-15	1.50393e-13	0.310387	-3.22178	30.2557	97.4773	2.18213e-15	4.40364e-14	0.300469	-3.32813	30.5292	101.605
															Bre	253.087	7.14283e-15	1.54281e-13	0.438887	-2.27849	3.29224	7.50133	5.44743e-15	9.48336e-14	0.426868	-2.34264	3.1841	7.45921
															Agxt	4681.25	7.40501e-15	1.59685e-13	0.36687	-2.72576	48.6559	132.624	1.7378e-16	5.23298e-15	0.380602	-2.62742	57.7911	151.841
															Cnpy2	731.928	7.51681e-15	1.61744e-13	0.279321	-3.58012	6.44437	23.0716	1.66642e-16	5.05608e-15	0.278452	-3.59128	7.23647	25.9882
															Zfand6	972.794	7.52464e-15	1.61744e-13	0.427227	-2.34067	11.792	27.6012	1.57767e-12	1.45071e-11	0.479166	-2.08696	11.2914	23.5648
															C1galt1c1	257.211	7.63391e-15	1.63829e-13	0.246583	-4.05543	2.19634	8.9071	3.73694e-15	6.94895e-14	0.25411	-3.93531	2.36008	9.28765
															Nsfl1c	463.865	7.95714e-15	1.70219e-13	0.449891	-2.22276	5.32616	11.8388	2.1454e-14	3.11783e-13	0.460746	-2.17039	6.3226	13.7225
															Apmap	509.808	8.07848e-15	1.72539e-13	0.462206	-2.16354	6.32291	13.6798	3.74554e-14	5.04309e-13	0.478261	-2.09091	6.94776	14.5271
															Lypla1	2456.53	8.22634e-15	1.75417e-13	0.433491	-2.30685	28.1759	64.9976	3.63208e-17	1.37566e-15	0.370947	-2.6958	27.7667	74.8534
															Fggy	1638.98	8.33286e-15	1.77405e-13	0.465408	-2.14865	18.9648	40.7488	2.82182e-16	7.71528e-15	0.468887	-2.13271	22.8328	48.6958
															Blvrb	508.087	8.5687e-15	1.81847e-13	0.389406	-2.56801	5.48731	14.0915	8.90377e-17	2.99104e-15	0.341242	-2.93047	6.74539	19.7672
															Ctsd	4455.99	8.62652e-15	1.82784e-13	0.353421	-2.82949	43.2336	122.329	1.11627e-14	1.76621e-13	0.357795	-2.7949	59.3985	166.012
															Lmbrd2	1480.99	8.80473e-15	1.86265e-13	0.426335	-2.34558	17.4059	40.8268	4.60997e-15	8.20709e-14	0.424729	-2.35444	18.7838	44.2253
															Cct8	1509.64	8.86419e-15	1.87226e-13	0.288542	-3.4657	13.5303	46.8919	3.16293e-16	8.47462e-15	0.304834	-3.28047	16.021	52.5563
															Eif1ax	301.654	9.01929e-15	1.90202e-13	0.287331	-3.4803	2.5249	8.78741	1.24669e-16	3.94336e-15	0.290819	-3.43856	3.31944	11.4141
															Tpi1	4242.69	9.19463e-15	1.93592e-13	0.437456	-2.28594	54.9737	125.667	8.38307e-17	2.85922e-15	0.385267	-2.5956	53.5254	138.931
															Cand1	1818.86	9.20903e-15	1.93592e-13	0.438656	-2.27969	22.3542	50.9607	7.39602e-15	1.23916e-13	0.451542	-2.21463	23.5374	52.1266
															D10Jhu81e	1007.84	9.34456e-15	1.96133e-13	0.462035	-2.16434	12.4578	26.9628	2.97964e-16	8.06433e-15	0.456042	-2.19278	13.6112	29.8463
															Degs1	1106.57	9.39301e-15	1.96841e-13	0.372422	-2.68513	12.3146	33.0663	4.03302e-15	7.36633e-14	0.37907	-2.63803	13.3699	35.2703
															Dera	643.667	9.46181e-15	1.97972e-13	0.410766	-2.43447	6.87358	16.7335	9.09649e-16	2.10052e-14	0.382245	-2.61612	8.37039	21.898
															Gnmt	10588	9.48622e-15	1.98173e-13	0.277779	-3.59998	101.489	365.358	1.04854e-14	1.67092e-13	0.279791	-3.5741	103.217	368.909
															Sqstm1	5001.15	9.50301e-15	1.98214e-13	0.484541	-2.06381	61.1435	126.188	1.23999e-15	2.71781e-14	0.481703	-2.07597	73.3995	152.375
															Rgn	10906.4	9.6947e-15	2.01897e-13	0.298968	-3.34484	107.648	360.065	6.20761e-15	1.06405e-13	0.293499	-3.40717	106.524	362.947
															Cebpz	657.084	9.73607e-15	2.02444e-13	0.462904	-2.16027	8.48514	18.3302	8.16356e-14	1.02102e-12	0.489059	-2.04474	8.5856	17.5553
															Dhrs7	245.17	1.01617e-14	2.10638e-13	0.248806	-4.01919	1.77405	7.13023	5.23308e-15	9.1579e-14	0.242028	-4.13175	2.47672	10.2332
															Glrx	762.033	1.02021e-14	2.10896e-13	0.423073	-2.36366	7.61997	18.011	3.88559e-17	1.45928e-15	0.359301	-2.78318	10.2316	28.4764
															Hist1h4h	395.058	1.02057e-14	2.10896e-13	0.216526	-4.61838	2.5184	11.6309	5.11007e-11	3.34965e-10	0.316068	-3.16387	3.58748	11.3503
															Fam213b	180.161	1.04717e-14	2.15726e-13	0.310066	-3.22512	1.4904	4.80673	2.41597e-15	4.79963e-14	0.305172	-3.27685	2.10914	6.91133
															Pitrm1	527.292	1.05147e-14	2.16279e-13	0.410623	-2.43532	5.71452	13.9167	1.25373e-12	1.18714e-11	0.485135	-2.06128	7.7457	15.9661
															Naca	1276.53	1.09521e-14	2.24241e-13	0.490848	-2.03729	17.1304	34.8995	5.30605e-16	1.31618e-14	0.4587	-2.18007	17.0174	37.0991
															Psmb7	1060.49	1.10507e-14	2.25913e-13	0.2948	-3.39213	9.47539	32.1418	1.77454e-17	7.83024e-16	0.294901	-3.39097	11.5543	39.1803
															Hax1	552.333	1.1355e-14	2.3178e-13	0.378111	-2.64472	5.98416	15.8265	5.72714e-17	2.04192e-15	0.327021	-3.05791	6.05743	18.5231
															Higd2a	568.178	1.21204e-14	2.45903e-13	0.37169	-2.69041	6.59149	17.7338	6.48678e-15	1.10623e-13	0.344614	-2.9018	6.19248	17.9694
															Tomm7	367.818	1.2176e-14	2.46642e-13	0.253792	-3.94023	2.88109	11.3522	1.75371e-15	3.68665e-14	0.246204	-4.06167	3.46919	14.0907
															Rpl3	1927.83	1.21937e-14	2.46642e-13	0.418981	-2.38674	21.4991	51.3129	3.17874e-17	1.26256e-15	0.403483	-2.47842	25.8428	64.0494
															Copg2	518.88	1.29701e-14	2.61949e-13	0.414243	-2.41404	6.13166	14.8021	1.21421e-13	1.46781e-12	0.447657	-2.23385	6.93785	15.4982
															Bzw1	2439.42	1.33382e-14	2.68571e-13	0.416799	-2.39924	28.4204	68.1873	9.65528e-16	2.21806e-14	0.393814	-2.53927	28.9508	73.5139
															Tax1bp1	2415.11	1.34163e-14	2.69739e-13	0.44783	-2.23299	29.9036	66.7743	3.68697e-14	4.98935e-13	0.465475	-2.14834	30.9516	66.4947
															Ssr4	772.491	1.34775e-14	2.70562e-13	0.282109	-3.54473	6.53421	23.162	1.80177e-16	5.35326e-15	0.241452	-4.14161	7.46171	30.9035
															Emc3	787.258	1.35432e-14	2.71474e-13	0.445403	-2.24516	9.3056	20.8925	2.53127e-15	4.9916e-14	0.475978	-2.10094	10.9741	23.0559
															Nme1	787.04	1.36609e-14	2.73126e-13	0.284709	-3.51236	6.70471	23.5493	5.14673e-15	9.03129e-14	0.26791	-3.7326	8.30009	30.9809
															Nmi	170.854	1.36665e-14	2.73126e-13	0.289083	-3.45921	1.65425	5.72242	1.70395e-14	2.55976e-13	0.298908	-3.34551	1.79537	6.00645
															Ddx24	783.541	1.37256e-14	2.73755e-13	0.493141	-2.02782	10.1527	20.5878	7.07462e-15	1.19278e-13	0.489319	-2.04366	10.7995	22.0705
															Hpd	16714.9	1.37389e-14	2.73755e-13	0.370221	-2.70109	175.322	473.561	2.36112e-15	4.69764e-14	0.35363	-2.82781	213.051	602.47
															Fcna	420.243	1.39817e-14	2.78151e-13	0.228449	-4.37735	3.74738	16.4036	1.55279e-15	3.31946e-14	0.207265	-4.82475	3.46605	16.7228
															Cltc	6667.87	1.40012e-14	2.78151e-13	0.383369	-2.60845	72.9599	190.312	7.46793e-16	1.77662e-14	0.386487	-2.58741	83.7661	216.737
															Tcp1	1780.53	1.40503e-14	2.78713e-13	0.356619	-2.80411	18.8025	52.7243	7.9919e-17	2.75033e-15	0.3275	-3.05344	20.5816	62.8445
															Phf5a	321.649	1.46104e-14	2.89393e-13	0.463043	-2.15963	4.07738	8.80561	1.11657e-16	3.59725e-15	0.428898	-2.33156	4.30992	10.0488
															Sdcbp	1034.3	1.46481e-14	2.89713e-13	0.337363	-2.96417	11.0862	32.8615	1.06633e-15	2.39611e-14	0.305506	-3.27326	10.6694	34.9239
															Psmd6	744.765	1.50098e-14	2.96428e-13	0.279908	-3.57261	6.6625	23.8025	2.38337e-16	6.73692e-15	0.271365	-3.68507	7.41362	27.3197
															Slc46a1	718.107	1.52279e-14	2.99849e-13	0.465957	-2.14612	8.51866	18.2821	9.4196e-18	4.57964e-16	0.431448	-2.31778	9.58561	22.2173
															Pepd	697.57	1.53184e-14	3.01186e-13	0.355165	-2.8156	5.48291	15.4377	9.83867e-14	1.21462e-12	0.368762	-2.71178	9.98503	27.0772
															Habp2	2679.71	1.53583e-14	3.01529e-13	0.370479	-2.69921	29.9558	80.8568	3.64741e-14	4.94583e-13	0.387891	-2.57804	31.3438	80.8057
															Mtx1	342.043	1.55877e-14	3.05453e-13	0.341542	-2.9279	3.57163	10.4574	5.49917e-16	1.35653e-14	0.337282	-2.96488	3.91554	11.6091
															Hnrnpk	2351.27	1.56227e-14	3.05453e-13	0.447692	-2.23368	28.6054	63.8952	1.83263e-14	2.71774e-13	0.45849	-2.18107	30.5916	66.7226
															Adtrp	1309.79	1.56268e-14	3.05453e-13	0.40847	-2.44816	16.2443	39.7687	5.85441e-17	2.08174e-15	0.344299	-2.90445	14.5885	42.3715
															Swi5	771.81	1.60128e-14	3.12086e-13	0.36153	-2.76602	8.78753	24.3065	4.67323e-15	8.29763e-14	0.34405	-2.90656	9.16299	26.6328
															C4bp	10429	1.63303e-14	3.17811e-13	0.28827	-3.46897	102.019	353.903	3.01923e-14	4.17015e-13	0.294927	-3.39067	100.461	340.63
															Aifm1	982.643	1.63743e-14	3.18204e-13	0.30042	-3.32867	8.98486	29.9077	3.59301e-14	4.88196e-13	0.364764	-2.7415	11.102	30.4363
															Rps14	971.194	1.64979e-14	3.20141e-13	0.414435	-2.41292	11.5164	27.7881	9.19078e-17	3.0416e-15	0.357413	-2.79788	12.8401	35.9252
															Ebpl	1059.58	1.65558e-14	3.20166e-13	0.341797	-2.92571	10.082	29.4969	9.90488e-15	1.59744e-13	0.340408	-2.93765	12.0641	35.44
															Mrpl11	275.736	1.65608e-14	3.20166e-13	0.374168	-2.6726	2.94144	7.86127	7.14711e-18	3.68945e-16	0.328367	-3.04537	3.24483	9.88172
															Atp6ap1	934.417	1.66756e-14	3.21721e-13	0.342879	-2.91648	10.1192	29.5123	4.85895e-14	6.34018e-13	0.366282	-2.73014	10.5897	28.9113
															St13	1567.33	1.72666e-14	3.32165e-13	0.419577	-2.38335	19.0765	45.466	3.00719e-16	8.12245e-15	0.367892	-2.71819	18.1395	49.3067
															Arl1	564.369	1.74597e-14	3.35397e-13	0.331497	-3.01661	5.67909	17.1316	2.96536e-14	4.10422e-13	0.387743	-2.57903	6.72428	17.3421
															Aprt	282.261	1.75797e-14	3.37218e-13	0.313343	-3.19139	2.45311	7.82885	1.49309e-14	2.27623e-13	0.309253	-3.2336	3.49942	11.3157
															Sfr1	499.091	1.79532e-14	3.43855e-13	0.373844	-2.67491	5.53424	14.8036	4.9974e-15	8.80305e-14	0.38194	-2.61821	6.10429	15.9823
															Thnsl2	540.455	1.80276e-14	3.43855e-13	0.431506	-2.31747	4.88021	11.3097	6.67639e-16	1.61417e-14	0.387735	-2.57908	8.13537	20.9818
															Ndufb9	1609.57	1.80286e-14	3.43855e-13	0.307735	-3.24955	16.5636	53.8241	2.49067e-16	6.9812e-15	0.259499	-3.85358	15.6472	60.2978
															Elob	454.766	1.92374e-14	3.66388e-13	0.291923	-3.42556	4.53421	15.5322	2.5152e-15	4.98196e-14	0.301169	-3.3204	4.97594	16.5221
															Ltn1	1196.18	1.93267e-14	3.67564e-13	0.481188	-2.07819	15.0322	31.2398	2.04332e-14	2.99225e-13	0.497168	-2.01139	16.4384	33.0641
															Plrg1	337.573	1.95331e-14	3.70963e-13	0.31539	-3.17068	3.4456	10.9249	2.80181e-14	3.90618e-13	0.326369	-3.06402	3.53732	10.8384
															Chac2	300.227	2.00032e-14	3.79351e-13	0.322058	-3.10503	2.80006	8.69426	5.04398e-13	5.26038e-12	0.356233	-2.80715	3.58352	10.0595
															Rpl37rt	1252.11	2.05965e-14	3.89499e-13	0.2845	-3.51494	10.9868	38.6179	5.12607e-17	1.86238e-15	0.266802	-3.74809	13.0039	48.74
															Psmd1	1953.56	2.07173e-14	3.91228e-13	0.417076	-2.39764	21.4884	51.5214	4.60309e-16	1.16781e-14	0.449554	-2.22443	26.8104	59.6377
															Ugt2b1	16673.1	2.10371e-14	3.95592e-13	0.291583	-3.42955	118.893	407.749	3.43679e-15	6.42656e-14	0.27556	-3.62897	195.788	710.51
															Gcdh	4880.7	2.11486e-14	3.97131e-13	0.480637	-2.08057	65.2	135.653	3.23878e-15	6.13349e-14	0.458711	-2.18002	63.7473	138.971
															Ngrn	287.266	2.12219e-14	3.97133e-13	0.372262	-2.68628	3.18242	8.54887	1.18717e-13	1.44295e-12	0.402769	-2.48281	3.30315	8.20109
															Phb	837.956	2.16299e-14	4.02774e-13	0.352599	-2.83608	8.49415	24.0901	6.41783e-17	2.26402e-15	0.363411	-2.75171	10.5436	29.0129
															Dad1	869.63	2.2652e-14	4.20635e-13	0.350406	-2.85384	9.18837	26.2221	5.60969e-17	2.0216e-15	0.331831	-3.01358	10.499	31.6397
															Hnrnpf	2537.84	2.28844e-14	4.24361e-13	0.409728	-2.44064	28.3313	69.1465	9.5448e-15	1.54496e-13	0.414846	-2.41053	31.0283	74.7947
															Canx	9355.95	2.33559e-14	4.31775e-13	0.421385	-2.37313	112.208	266.284	1.17641e-14	1.85042e-13	0.415478	-2.40687	112.741	271.352
															Sod1	4190.51	2.3378e-14	4.31775e-13	0.386449	-2.58766	45.7856	118.478	1.48563e-17	6.82575e-16	0.331246	-3.01891	49.6378	149.852
															Tm9sf2	2530.5	2.33811e-14	4.31775e-13	0.316727	-3.15729	23.5185	74.2548	7.18878e-15	1.2105e-13	0.309777	-3.22813	25.2721	81.5816
															Cnbp	2932.16	2.35602e-14	4.34483e-13	0.430686	-2.32188	34.2289	79.4753	1.7707e-16	5.29085e-15	0.382856	-2.61194	35.1948	91.927
															Sucla2	1702.71	2.37335e-14	4.37076e-13	0.393625	-2.54049	19.8137	50.3365	2.61764e-14	3.68011e-13	0.3951	-2.53101	19.722	49.9165
															Atp5g3	2218.29	2.37887e-14	4.3749e-13	0.257314	-3.88631	17.9694	69.8347	2.3564e-15	4.69764e-14	0.244223	-4.09463	19.5624	80.1009
															Gpt	2292.82	2.39301e-14	4.39486e-13	0.365969	-2.73247	21.9561	59.9945	1.38784e-18	1.00299e-16	0.358814	-2.78696	28.9718	80.7433
															2810428I15Rik	210.464	2.41165e-14	4.42302e-13	0.353672	-2.82747	2.11757	5.98738	5.10026e-12	4.14028e-11	0.421667	-2.37154	2.6232	6.22101
															Cwc15	561.9	2.44324e-14	4.47482e-13	0.384644	-2.59981	6.12197	15.9159	2.87093e-17	1.15965e-15	0.325331	-3.0738	6.65928	20.4693
															Akr1c12	618.212	2.48196e-14	4.5395e-13	0.304616	-3.28282	6.07329	19.9375	2.34626e-14	3.35145e-13	0.302536	-3.30539	6.42107	21.2242
															Plg	40794.2	2.6569e-14	4.84622e-13	0.374893	-2.66742	421.756	1125	1.11619e-12	1.07055e-11	0.421708	-2.37131	479.524	1137.1
															Iah1	864.517	2.66353e-14	4.8517e-13	0.351328	-2.84635	9.62139	27.3858	1.35689e-13	1.62268e-12	0.370111	-2.70189	9.66474	26.1131
															Tomm6	601.339	2.72823e-14	4.96278e-13	0.38854	-2.57374	6.12337	15.7599	6.95181e-16	1.67231e-14	0.419858	-2.38176	7.60731	18.1188
															Adh4	2230.85	2.73958e-14	4.97571e-13	0.397935	-2.51297	27.2861	68.5691	5.15406e-13	5.3543e-12	0.42525	-2.35156	26.3795	62.0328
															Rnf130	827.744	2.74278e-14	4.97571e-13	0.461841	-2.16525	10.4637	22.6565	2.61066e-15	5.12549e-14	0.435034	-2.29867	10.3621	23.8191
															Blmh	677.494	2.83477e-14	5.13441e-13	0.409506	-2.44197	8.201	20.0266	2.53582e-15	4.99322e-14	0.396411	-2.52264	8.73183	22.0272
															Ctsb	8031.12	2.83794e-14	5.13441e-13	0.411802	-2.42835	90.1605	218.941	2.21666e-14	3.20051e-13	0.412001	-2.42718	106.359	258.152
															Pih1d1	280.118	2.89616e-14	5.23266e-13	0.422649	-2.36603	3.49947	8.27986	6.79695e-15	1.15324e-13	0.404509	-2.47214	3.47043	8.57938
															Rpl18	784.355	2.90543e-14	5.24232e-13	0.305646	-3.27176	7.41871	24.2722	1.21605e-16	3.88035e-15	0.324859	-3.07826	9.34689	28.7722
															Grcc10	473.864	2.94323e-14	5.30336e-13	0.30227	-3.3083	4.88651	16.1661	6.11106e-15	1.04884e-13	0.277054	-3.6094	4.44956	16.0602
															Pfdn5	503.96	2.9482e-14	5.30517e-13	0.332183	-3.01039	5.08979	15.3223	1.81438e-17	7.92755e-16	0.271944	-3.67723	5.32315	19.5744
															Ugt2a3	3121.58	2.96836e-14	5.33427e-13	0.241767	-4.13621	24.6905	102.125	9.68057e-14	1.19731e-12	0.256402	-3.90013	28.4881	111.107
															Gm12338	1596.13	2.98673e-14	5.36008e-13	0.24397	-4.09886	12.821	52.5515	1.41076e-15	3.05208e-14	0.230854	-4.33175	14.7578	63.9273
															Ghitm	3747.91	3.01821e-14	5.40931e-13	0.414044	-2.4152	41.9645	101.353	1.86015e-15	3.86226e-14	0.39866	-2.5084	45.0021	112.883
															App	973.348	3.04694e-14	5.4535e-13	0.387567	-2.5802	10.9663	28.2952	2.44129e-14	3.46497e-13	0.385719	-2.59256	11.2443	29.1515
															2010107E04Rik	453.615	3.06784e-14	5.48357e-13	0.223454	-4.47519	3.38376	15.143	3.73681e-16	9.81556e-15	0.175441	-5.69993	3.38983	19.3218
															Mrps18b	480.927	3.08905e-14	5.50675e-13	0.328307	-3.04593	5.143	15.6652	4.38438e-15	7.91082e-14	0.352904	-2.83363	5.89745	16.7112
															Igfals	1791.97	3.1333e-14	5.57819e-13	0.385947	-2.59103	20.8557	54.0377	1.58237e-13	1.85908e-12	0.409913	-2.43954	22.1502	54.0363
															Serbp1	2236.76	3.22653e-14	5.73652e-13	0.439145	-2.27715	27.3496	62.2791	1.99234e-15	4.07926e-14	0.424304	-2.3568	28.9833	68.3078
															Lamtor4	458.016	3.2451e-14	5.75978e-13	0.335173	-2.98354	4.63827	13.8384	2.01008e-17	8.66927e-16	0.300221	-3.33088	5.25357	17.499
															Efr3a	1238.87	3.24823e-14	5.75978e-13	0.4912	-2.03583	17.1241	34.8618	9.9349e-16	2.25517e-14	0.442894	-2.25788	15.0908	34.0732
															Naxd	472.078	3.26243e-14	5.7773e-13	0.486716	-2.05459	5.91402	12.1509	2.57663e-16	7.16207e-15	0.43092	-2.32061	5.62631	13.0565
															Rpl23a	1142.94	3.27899e-14	5.79895e-13	0.384002	-2.60415	12.5999	32.812	7.67819e-17	2.66643e-15	0.328602	-3.04319	13.3999	40.7784
															Bphl	1589.09	3.3371e-14	5.89392e-13	0.36171	-2.76464	16.124	44.5772	5.17917e-14	6.71635e-13	0.36666	-2.72732	20.356	55.5173
															Tfr2	5758.13	3.37113e-14	5.93834e-13	0.463433	-2.15781	72.8046	157.098	2.58839e-14	3.64666e-13	0.456709	-2.18958	70.7703	154.957
															Serpina1a	58644.1	3.37641e-14	5.93982e-13	0.434274	-2.3027	740.462	1705.06	1.80078e-15	3.76783e-14	0.416419	-2.40143	768.771	1846.15
															Vkorc1	1331.44	3.39624e-14	5.96684e-13	0.492104	-2.03209	17.6907	35.9491	8.46023e-16	1.96719e-14	0.482158	-2.07401	19.27	39.9663
															Cd151	571.087	3.4421e-14	6.03156e-13	0.409031	-2.4448	6.63348	16.2175	1.98094e-14	2.91687e-13	0.409383	-2.4427	7.76765	18.974
															Hspa9	5823.23	3.47224e-14	6.06848e-13	0.431498	-2.31751	69.6053	161.311	5.55179e-14	7.19258e-13	0.440858	-2.2683	71.2034	161.511
															Hdhd3	433.935	3.48113e-14	6.07607e-13	0.329039	-3.03915	4.29928	13.0662	8.24578e-14	1.03034e-12	0.351038	-2.8487	5.07963	14.4703
															Cops6	714.001	3.61989e-14	6.31003e-13	0.362134	-2.76141	7.96769	22.0021	2.25856e-12	2.00511e-11	0.417411	-2.39572	8.21629	19.6839
															Nnt	1858.61	3.65915e-14	6.37016e-13	0.440403	-2.27065	22.6059	51.3301	2.18978e-13	2.49381e-12	0.461671	-2.16605	24.1983	52.4146
															Dcxr	758.001	3.66753e-14	6.37645e-13	0.445733	-2.24349	8.83211	19.8148	7.4366e-15	1.24284e-13	0.435518	-2.29611	11.0419	25.3534
															Hal	4176.43	3.78899e-14	6.57907e-13	0.410646	-2.43519	49.2412	119.911	2.11526e-12	1.88666e-11	0.483762	-2.06713	56.5289	116.853
															Rps24	1905.86	3.79814e-14	6.5864e-13	0.459274	-2.17735	22.8518	49.7563	2.73765e-15	5.35123e-14	0.429586	-2.32782	27.6316	64.3215
															Hist1h1e	755.763	3.81126e-14	6.60058e-13	0.276965	-3.61056	6.49614	23.4547	1.07644e-13	1.31675e-12	0.284662	-3.51294	7.66679	26.933
															Cldn1	3253.72	3.89989e-14	6.74534e-13	0.445667	-2.24383	37.6231	84.4196	3.27414e-13	3.56766e-12	0.475103	-2.10481	41.5183	87.388
															Cpsf3	568.644	3.91128e-14	6.75574e-13	0.388814	-2.57192	6.4671	16.6329	4.80403e-14	6.28472e-13	0.421544	-2.37223	7.23876	17.172
															Rab5a	945.115	3.91601e-14	6.75574e-13	0.373856	-2.67483	9.58284	25.6325	3.96748e-15	7.26646e-14	0.346768	-2.88377	9.894	28.532
															Vwa5a	691.038	4.04819e-14	6.96256e-13	0.384985	-2.5975	8.31332	21.5939	1.02435e-12	9.91e-12	0.420407	-2.37865	8.28166	19.6992
															Timm13	573.441	4.05151e-14	6.96256e-13	0.400686	-2.49572	6.1539	15.3584	2.05272e-16	5.97928e-15	0.410788	-2.43435	7.61884	18.5469
															Rpl9	794.132	4.0632e-14	6.97368e-13	0.373209	-2.67947	8.79956	23.5781	1.35618e-16	4.23648e-15	0.312173	-3.20335	9.06681	29.0441
															Ddx47	293.811	4.15278e-14	7.1183e-13	0.398802	-2.50751	3.33198	8.35497	8.15056e-14	1.02035e-12	0.445853	-2.24289	3.77258	8.46149
															Sra1	742.941	4.17658e-14	7.14992e-13	0.359798	-2.77934	8.57982	23.8462	2.16342e-14	3.1304e-13	0.350279	-2.85487	8.51285	24.3031
															Laptm4a	2085.31	4.23569e-14	7.23043e-13	0.34256	-2.9192	22.3018	65.1032	2.84086e-15	5.51268e-14	0.311549	-3.20977	22.1283	71.0266
															Apip	157.834	4.23983e-14	7.23043e-13	0.281461	-3.5529	1.31127	4.65882	4.71496e-15	8.36061e-14	0.259948	-3.84692	1.60953	6.19173
															Gba	415.626	4.28947e-14	7.30577e-13	0.351213	-2.84728	4.10272	11.6816	5.41386e-16	1.34043e-14	0.359107	-2.78468	5.1287	14.2818
															Aurkaip1	651.618	4.30927e-14	7.32083e-13	0.349375	-2.86225	6.72842	19.2585	2.76662e-16	7.57987e-15	0.34426	-2.90478	7.79569	22.6448
															Tuba4a	2449.83	4.33217e-14	7.35039e-13	0.350569	-2.85251	21.9333	62.565	2.13455e-17	9.05996e-16	0.299395	-3.34006	30.404	101.551
															Ebna1bp2	261.701	4.34151e-14	7.35315e-13	0.421337	-2.3734	3.04709	7.23195	1.78448e-14	2.65389e-13	0.413305	-2.41952	3.10106	7.50309
															Ppp1r11	323.534	4.34479e-14	7.35315e-13	0.3847	-2.59943	3.97193	10.3248	1.12496e-15	2.49432e-14	0.313972	-3.18499	3.56262	11.3469
															Acy1	226.386	4.45199e-14	7.52505e-13	0.361615	-2.76537	2.52147	6.97279	2.47501e-14	3.50539e-13	0.33332	-3.00012	2.35844	7.07559
															Mrpl30	439.286	4.46868e-14	7.54372e-13	0.343565	-2.91066	4.53736	13.2067	2.92383e-16	7.92934e-15	0.325357	-3.07355	5.03143	15.4643
															Ces3a	45362	4.47683e-14	7.54795e-13	0.357662	-2.79594	489.189	1367.74	6.62666e-14	8.42992e-13	0.362591	-2.75793	516.245	1423.77
															Tmem256	301.473	4.56132e-14	7.68072e-13	0.270334	-3.69913	2.81329	10.4067	1.57043e-14	2.38598e-13	0.238764	-4.18824	2.63934	11.0542
															Cfhr1	1001.08	4.65512e-14	7.8288e-13	0.354996	-2.81693	9.65684	27.2026	2.95176e-15	5.65402e-14	0.32139	-3.11149	10.9993	34.224
															Cps1	70279.4	4.83051e-14	8.10338e-13	0.336768	-2.9694	754.615	2240.75	3.05633e-13	3.33849e-12	0.358776	-2.78725	768.849	2142.97
															Elp2	490.175	4.87611e-14	8.16962e-13	0.40747	-2.45417	5.82632	14.2988	1.73481e-15	3.66421e-14	0.389649	-2.56641	6.13472	15.7442
															Herc4	1202.25	4.93025e-14	8.25e-13	0.467962	-2.13693	14.6397	31.2839	1.04864e-13	1.28745e-12	0.478674	-2.0891	15.1651	31.6815
															Ndufc2	495.892	5.07336e-14	8.46827e-13	0.231583	-4.3181	3.81168	16.4592	1.17062e-15	2.58698e-14	0.222448	-4.49543	4.53292	20.3774
															Ctsl	8614.18	5.24558e-14	8.73393e-13	0.237294	-4.21419	61.5416	259.348	4.64916e-14	6.10602e-13	0.239462	-4.17603	80.6586	336.832
															Mrpl38	670.447	5.29915e-14	8.81215e-13	0.456671	-2.18976	8.3872	18.366	2.05117e-14	3.00045e-13	0.435488	-2.29628	8.09035	18.5777
															Serpinf2	15635.4	5.4654e-14	9.05482e-13	0.449119	-2.22658	202.359	450.569	1.29298e-13	1.55321e-12	0.45831	-2.18193	199.849	436.056
															Tspan12	2729.11	5.49222e-14	9.088e-13	0.484725	-2.06303	34.483	71.1393	7.5966e-15	1.26484e-13	0.459737	-2.17516	34.5299	75.1079
															Yipf1	315.444	5.73805e-14	9.45965e-13	0.353066	-2.83233	3.3372	9.45205	5.01274e-16	1.25506e-14	0.304278	-3.28646	3.41417	11.2205
															Cyp7b1	10794.8	5.79471e-14	9.54129e-13	0.256509	-3.89849	103.833	404.794	9.88057e-14	1.21866e-12	0.260465	-3.83928	92.4502	354.943
															Arpc5	983.562	5.90312e-14	9.70784e-13	0.414341	-2.41347	11.2126	27.0613	3.24874e-15	6.14366e-14	0.376021	-2.65943	10.9081	29.0093
															S100a10	1134.91	5.93941e-14	9.75552e-13	0.311864	-3.20652	9.42135	30.2098	9.90306e-15	1.59744e-13	0.286207	-3.49398	13.9183	48.6303
															Ndufs7	500.799	6.0782e-14	9.97124e-13	0.30913	-3.23488	4.71889	15.265	8.56961e-16	1.98228e-14	0.327305	-3.05526	5.70832	17.4404
															Eif3l	1080.16	6.09994e-14	9.99258e-13	0.457972	-2.18354	13.4971	29.4714	3.63729e-16	9.62981e-15	0.428483	-2.33382	14.4611	33.7495
															0610007P14Rik	690.219	6.10616e-14	9.99258e-13	0.423767	-2.35979	8.4763	20.0022	1.24924e-12	1.18374e-11	0.465964	-2.14609	9.28058	19.917
															Emc7	536.958	6.23346e-14	1.0176e-12	0.311277	-3.21257	5.1592	16.5743	4.17569e-16	1.07363e-14	0.29272	-3.41623	5.73925	19.6066
															Cyp4f13	548.599	6.25291e-14	1.01953e-12	0.481683	-2.07605	7.31396	15.1842	1.59734e-13	1.8741e-12	0.492516	-2.03039	7.59727	15.4254
															Pdcd6	728.111	6.37422e-14	1.03536e-12	0.328579	-3.04341	7.62498	23.2059	1.68227e-13	1.96608e-12	0.356302	-2.80661	8.10336	22.743
															Ndufs3	887.472	6.38099e-14	1.03536e-12	0.347441	-2.87819	8.54564	24.5959	2.10166e-15	4.27082e-14	0.330593	-3.02487	9.58545	28.9948
															Sub1	722.259	6.40457e-14	1.03793e-12	0.32527	-3.07436	6.84252	21.0364	9.80444e-16	2.23507e-14	0.292663	-3.4169	7.6396	26.1037
															Pgk1	2987.69	6.50099e-14	1.05228e-12	0.375585	-2.66251	31.2148	83.1098	1.84992e-15	3.85257e-14	0.34992	-2.8578	37.9143	108.351
															Ide	2447.37	6.90063e-14	1.11562e-12	0.463584	-2.1571	30.2577	65.2691	5.74801e-15	9.96769e-14	0.46985	-2.12834	33.4481	71.1891
															Dpp3	902.442	7.03312e-14	1.13331e-12	0.471108	-2.12266	11.1044	23.5708	9.23814e-15	1.50811e-13	0.483556	-2.06801	12.6043	26.0658
															Mkln1	1151	7.03549e-14	1.13331e-12	0.438749	-2.2792	14.2853	32.5592	2.29857e-13	2.61104e-12	0.459023	-2.17854	15.1652	33.038
															Psmd12	908.004	7.04462e-14	1.13341e-12	0.345112	-2.89761	8.97975	26.0198	5.2446e-16	1.30578e-14	0.328064	-3.04818	10.0418	30.6093
															Drg1	624.555	7.10884e-14	1.141e-12	0.396004	-2.52523	7.2075	18.2006	3.39274e-15	6.37988e-14	0.384734	-2.5992	7.68347	19.9709
															Rnf128	1688.17	7.21344e-14	1.15501e-12	0.420537	-2.37791	19.0012	45.1832	3.44659e-14	4.70693e-13	0.435411	-2.29668	20.6995	47.5402
															Slc16a1	1866.74	7.24601e-14	1.15884e-12	0.408141	-2.45013	22.7305	55.6927	3.68071e-14	4.98592e-13	0.395551	-2.52812	21.6947	54.8468
															Rnf2	446.247	7.6194e-14	1.21565e-12	0.416671	-2.39997	5.19808	12.4753	3.96488e-12	3.31316e-11	0.466629	-2.14303	5.47216	11.727
															Tbc1d15	1000.48	7.71985e-14	1.22874e-12	0.376221	-2.65801	10.8924	28.9522	2.2764e-11	1.60609e-10	0.451225	-2.21619	11.2916	25.0244
															Ubxn1	882.943	7.90422e-14	1.25659e-12	0.496799	-2.01289	12.4463	25.053	1.27158e-15	2.77795e-14	0.434329	-2.3024	11.626	26.7677
															Gcat	943.446	7.97362e-14	1.26612e-12	0.395922	-2.52575	10.5104	26.5466	4.63933e-13	4.88263e-12	0.42215	-2.36883	12.7867	30.2894
															Sdhc	1660.38	7.98368e-14	1.26621e-12	0.468163	-2.13601	21.9225	46.8267	1.82519e-15	3.81293e-14	0.425085	-2.35247	22.2513	52.3454
															Ndufaf7	140.308	8.09183e-14	1.27995e-12	0.360586	-2.77326	1.3419	3.72144	2.39819e-10	1.33766e-09	0.470683	-2.12457	1.99239	4.23298
															Cat	40237	8.09899e-14	1.27995e-12	0.412424	-2.42469	452.515	1097.21	1.36216e-12	1.27446e-11	0.447261	-2.23583	507.426	1134.52
															Trappc13	637.735	8.20763e-14	1.29558e-12	0.446952	-2.23738	7.83208	17.5233	3.28652e-13	3.57824e-12	0.483102	-2.06996	8.39459	17.3764
															Dhx40	565.765	8.32042e-14	1.31184e-12	0.447703	-2.23362	7.21194	16.1088	2.5839e-13	2.89822e-12	0.454861	-2.19847	6.96949	15.3223
															Ptma	2063.69	8.38481e-14	1.31888e-12	0.419046	-2.38637	25.9839	62.0073	1.599e-14	2.41972e-13	0.380077	-2.63105	23.5889	62.0635
															Btd	990.586	8.40661e-14	1.32076e-12	0.375456	-2.66343	11.07	29.4842	6.65735e-15	1.13099e-13	0.355528	-2.81272	11.3496	31.9234
															Rps3	2199.8	8.42428e-14	1.32198e-12	0.376494	-2.65608	25.3843	67.423	1.86035e-15	3.86226e-14	0.346448	-2.88644	27.3487	78.9405
															Ccpg1	1070.34	8.59882e-14	1.34698e-12	0.496001	-2.01613	13.9085	28.0413	7.93278e-14	9.94946e-13	0.495401	-2.01857	13.953	28.1651
															Syap1	798.361	8.66436e-14	1.35488e-12	0.415492	-2.40678	8.65651	20.8344	8.19015e-16	1.91438e-14	0.357602	-2.7964	8.40603	23.5067
															Cr1l	446.219	8.76618e-14	1.3692e-12	0.246385	-4.05869	3.67716	14.9244	6.34565e-15	1.08632e-13	0.284265	-3.51784	4.50031	15.8314
															Vta1	193.676	8.94981e-14	1.39332e-12	0.36371	-2.74945	1.95984	5.38847	1.13479e-14	1.79128e-13	0.340388	-2.93783	2.21343	6.50266
															Pon1	5959.67	8.95187e-14	1.39332e-12	0.245706	-4.06991	46.6023	189.667	1.03814e-14	1.65632e-13	0.225099	-4.44249	54.8993	243.89
															Arpc3	560.173	9.00541e-14	1.40003e-12	0.322792	-3.09797	5.72387	17.7324	2.00694e-16	5.87152e-15	0.27336	-3.65818	5.96873	21.8347
															Mydgf	798.858	9.06768e-14	1.40807e-12	0.374405	-2.6709	8.56112	22.8659	1.2476e-16	3.94336e-15	0.355742	-2.81102	10.0535	28.2605
															Pah	14501.9	9.15102e-14	1.41772e-12	0.313441	-3.19039	136.02	433.956	2.3257e-14	3.33634e-13	0.29629	-3.37507	152.818	515.772
															Upb1	2979.97	9.34699e-14	1.44308e-12	0.440881	-2.26818	34.4728	78.1907	1.924e-15	3.98203e-14	0.430136	-2.32485	39.6096	92.0863
															Pex3	387.205	9.40713e-14	1.45067e-12	0.39981	-2.50119	4.53871	11.3522	6.69344e-14	8.4987e-13	0.39343	-2.54175	4.51926	11.4868
															Tars	2368.58	9.55568e-14	1.47188e-12	0.356905	-2.80186	24.4157	68.4095	2.6769e-13	2.995e-12	0.388605	-2.57331	28.5733	73.5279
															Ppp2r1a	901.382	9.60023e-14	1.47704e-12	0.470681	-2.12458	10.9681	23.3027	6.60458e-15	1.12345e-13	0.489262	-2.0439	12.7205	25.9993
															Aldh6a1	7363.1	9.77878e-14	1.49762e-12	0.403727	-2.47692	85.5984	212.02	1.11851e-13	1.36571e-12	0.405549	-2.46579	88.1515	217.363
															1700021F05Rik	181.996	9.85791e-14	1.50726e-12	0.417783	-2.39359	2.2533	5.39348	5.72568e-17	2.04192e-15	0.332028	-3.01179	2.06416	6.21683
															Atxn10	744.031	9.86424e-14	1.50726e-12	0.464402	-2.15331	9.15436	19.7121	1.09462e-15	2.44324e-14	0.431654	-2.31667	9.53092	22.08
															Aldob	37813.8	9.92447e-14	1.51473e-12	0.316226	-3.16229	374.908	1185.57	3.34371e-14	4.58047e-13	0.302946	-3.30092	382.316	1261.99
															Hsd17b12	2250.46	1.00151e-13	1.52335e-12	0.41167	-2.42913	26.8385	65.1941	4.61321e-14	6.06476e-13	0.40713	-2.45622	27.9202	68.5781
															Tmem106b	4188.49	1.00676e-13	1.52786e-12	0.455077	-2.19743	50.7423	111.503	1.48542e-14	2.26972e-13	0.435741	-2.29494	51.5168	118.228
															Dld	1665.88	1.00802e-13	1.52804e-12	0.436572	-2.29057	20.7156	47.4506	2.77419e-13	3.08399e-12	0.451273	-2.21595	22.0757	48.9188
															Sppl2a	5042.64	1.01009e-13	1.52943e-12	0.438135	-2.2824	58.8816	134.391	1.05027e-13	1.28826e-12	0.448892	-2.22771	61.3971	136.775
															Dcn	1752.59	1.0114e-13	1.52969e-12	0.23572	-4.24233	15.2332	64.6242	1.92203e-14	2.83637e-13	0.220895	-4.52704	15.7145	71.14
															Tbrg1	646.517	1.03526e-13	1.56291e-12	0.336902	-2.96822	6.56526	19.4872	1.0829e-15	2.42518e-14	0.35173	-2.84309	7.95617	22.6201
															Rpl35a	1257.44	1.03688e-13	1.56291e-12	0.35205	-2.84051	13.1608	37.3835	2.66509e-16	7.36204e-15	0.284502	-3.51492	13.0021	45.7012
															Lman1	5814.3	1.04419e-13	1.56863e-12	0.422946	-2.36437	61.0013	144.229	6.56523e-16	1.59305e-14	0.422326	-2.36784	76.2263	180.492
															Mpst	1000.88	1.04843e-13	1.57191e-12	0.464838	-2.15129	12.0195	25.8574	1.89211e-14	2.7984e-13	0.470635	-2.12479	13.4526	28.584
															Ap2s1	539.545	1.0499e-13	1.57191e-12	0.454839	-2.19858	6.96558	15.3144	6.63834e-13	6.69341e-12	0.493886	-2.02476	8.1319	16.4651
															Pnp	1596.09	1.10281e-13	1.64928e-12	0.314981	-3.1748	16.5718	52.6119	6.52922e-14	8.3218e-13	0.312398	-3.20104	17.1165	54.7906
															Eif3k	443.4	1.1174e-13	1.66923e-12	0.372618	-2.68371	5.11044	13.715	4.12967e-16	1.07211e-14	0.318392	-3.14078	5.23429	16.4397
															Eif3m	452.063	1.12277e-13	1.67539e-12	0.292054	-3.42403	4.47913	15.3367	1.43287e-14	2.19444e-13	0.262263	-3.81297	4.36026	16.6256
															Fam193b	956.02	1.14676e-13	1.70737e-12	3.32156	3.32156	24.2012	7.28609	2.86908e-15	5.5433e-14	3.77298	3.77298	24.1406	6.39828
															Crnkl1	312.221	1.15534e-13	1.71633e-12	0.392594	-2.54716	3.7131	9.45786	7.65367e-15	1.27276e-13	0.35787	-2.79431	3.41085	9.53096
															Prdx5	1106.33	1.16724e-13	1.73207e-12	0.273241	-3.65977	9.6328	35.2538	6.73617e-16	1.62568e-14	0.255525	-3.91351	10.8441	42.4385
															Rtcb	751.954	1.18296e-13	1.75346e-12	0.40241	-2.48503	8.93699	22.2087	4.07623e-14	5.44991e-13	0.409323	-2.44306	9.47046	23.1369
															Slc25a20	898.879	1.19435e-13	1.76808e-12	0.445432	-2.24501	12.8732	28.9006	4.02942e-13	4.2927e-12	0.456955	-2.1884	11.2835	24.6929
															Pex11b	434.334	1.19547e-13	1.76808e-12	0.405557	-2.46575	4.96175	12.2344	5.17413e-14	6.71632e-13	0.437882	-2.28372	5.63959	12.8793
															Ddx1	1012.07	1.2469e-13	1.84211e-12	0.356527	-2.80484	10.6454	29.8586	1.40872e-14	2.16241e-13	0.354886	-2.81781	11.9453	33.6595
															Hadh	2972.37	1.26317e-13	1.86408e-12	0.461595	-2.1664	37.7679	81.8206	5.96418e-14	7.65269e-13	0.453653	-2.20433	38.4848	84.8331
															Snap47	929.49	1.2709e-13	1.87136e-12	0.429342	-2.32915	11.9669	27.8726	4.80076e-14	6.28472e-13	0.414185	-2.41438	11.7856	28.4549
															Hist1h1c	420.304	1.27701e-13	1.87829e-12	0.218951	-4.56724	2.91919	13.3326	3.20437e-14	4.39971e-13	0.245508	-4.07318	3.89121	15.8496
															Ncoa4	2999.72	1.2938e-13	1.90089e-12	0.40166	-2.48967	34.6186	86.1887	5.90468e-14	7.59823e-13	0.404981	-2.46925	35.9339	88.73
															Cdc42	2735.3	1.30165e-13	1.91033e-12	0.388517	-2.57389	29.1294	74.9759	1.35846e-14	2.0973e-13	0.385033	-2.59718	35.2169	91.4647
															Malsu1	152.15	1.31456e-13	1.92715e-12	0.295971	-3.37871	1.26366	4.26953	1.05737e-10	6.40555e-10	0.377216	-2.651	1.8082	4.79354
															Stoml2	442.778	1.33573e-13	1.95591e-12	0.417049	-2.3978	5.30875	12.7293	1.20351e-14	1.88639e-13	0.379099	-2.63784	5.10882	13.4762
															Psma4	852.281	1.3371e-13	1.95591e-12	0.396393	-2.52275	9.06915	22.8792	2.14084e-14	3.11459e-13	0.370382	-2.69992	11.1674	30.1509
															Lars	676.719	1.35178e-13	1.97523e-12	0.381054	-2.6243	7.76696	20.3828	1.53666e-13	1.81816e-12	0.377715	-2.6475	7.6546	20.2655
															Vps28	502.252	1.37542e-13	2.00539e-12	0.28218	-3.54383	4.74912	16.8301	6.24627e-14	7.9993e-13	0.308233	-3.2443	5.29525	17.1794
															Yes1	691.821	1.38533e-13	2.01763e-12	0.472916	-2.11454	8.6156	18.218	1.695e-13	1.97726e-12	0.474317	-2.10829	8.96409	18.8989
															Ftl1	38127.7	1.39848e-13	2.03456e-12	0.488783	-2.0459	403.678	825.885	2.33902e-14	3.34854e-13	0.473453	-2.11214	667.572	1410.01
															Nrbp1	656.377	1.41376e-13	2.05259e-12	0.498673	-2.00532	9.14928	18.3473	2.04322e-13	2.34489e-12	0.494783	-2.02109	8.91616	18.0203
															Tgfbi	628.592	1.41654e-13	2.05413e-12	0.334499	-2.98954	7.25389	21.6858	4.17337e-12	3.47002e-11	0.381569	-2.62076	7.54844	19.7826
															Idh2	785.536	1.42432e-13	2.06317e-12	0.362166	-2.76116	6.20339	17.1286	4.00416e-13	4.26919e-12	0.371835	-2.68937	11.4876	30.8944
															Psen2	2442.66	1.43117e-13	2.07086e-12	0.465926	-2.14627	31.533	67.6782	3.72513e-14	5.02573e-13	0.452975	-2.20763	31.9389	70.5093
															Timm23	836.533	1.44603e-13	2.08559e-12	0.440749	-2.26886	10.0661	22.8386	1.23523e-14	1.92932e-13	0.446249	-2.2409	11.2991	25.3202
															Cryz	1030.81	1.47685e-13	2.12774e-12	0.482663	-2.07184	13.1029	27.1471	1.07206e-14	1.70433e-13	0.453685	-2.20417	14.3307	31.5873
															Rab6a	1169.21	1.48358e-13	2.13284e-12	0.482816	-2.07118	15.0571	31.1859	1.49409e-13	1.77521e-12	0.482039	-2.07452	14.8083	30.7201
															Actl6a	214.21	1.49167e-13	2.13975e-12	0.373934	-2.67427	2.25586	6.03278	1.77285e-16	5.29085e-15	0.289671	-3.4522	2.08444	7.19591
															Romo1	248.943	1.49318e-13	2.13975e-12	0.203109	-4.92347	1.83498	9.03448	2.34542e-14	3.35145e-13	0.208103	-4.80532	2.05202	9.86063
															Bckdha	2504.44	1.51677e-13	2.1689e-12	0.3788	-2.63992	27.7106	73.1536	2.28606e-14	3.29005e-13	0.393327	-2.54241	31.0239	78.8757
															Cnn3	1150.07	1.53164e-13	2.18782e-12	0.431455	-2.31774	13.7393	31.8442	8.59376e-13	8.44222e-12	0.458004	-2.18339	14.3017	31.2262
															Dnaja2	1406.84	1.53583e-13	2.19146e-12	0.444784	-2.24828	17.5023	39.35	3.20568e-13	3.49591e-12	0.471255	-2.122	18.6259	39.524
															Ggcx	2333.01	1.54594e-13	2.2026e-12	0.3865	-2.58732	24.3921	63.1101	3.92256e-15	7.22377e-14	0.395851	-2.5262	28.5515	72.1269
															C8b	7689.71	1.54693e-13	2.2026e-12	0.31106	-3.21481	77.6672	249.686	8.76435e-14	1.09309e-12	0.311162	-3.21376	79.6685	256.035
															Chmp1b	607.014	1.56644e-13	2.22801e-12	0.40065	-2.49595	6.71838	16.7687	1.4585e-13	1.73799e-12	0.419868	-2.3817	7.146	17.0196
															Serpina1d	60857.4	1.58291e-13	2.24665e-12	0.320484	-3.12028	582.296	1816.93	2.26952e-15	4.55607e-14	0.330811	-3.02287	727.18	2198.17
															Slc25a32	302.732	1.6256e-13	2.30121e-12	0.433488	-2.30687	3.69861	8.5322	7.50552e-14	9.44015e-13	0.42257	-2.36647	3.55596	8.41508
															Mrpl55	185.122	1.62651e-13	2.30121e-12	0.329949	-3.03077	1.97285	5.97925	3.46459e-14	4.72669e-13	0.37166	-2.69063	2.35568	6.33828
															Pcyox1	3275.25	1.65033e-13	2.32998e-12	0.465484	-2.1483	39.3338	84.5008	1.05768e-13	1.29617e-12	0.464985	-2.15061	41.1224	88.4381
															Uqcc3	205.856	1.66785e-13	2.34876e-12	0.34794	-2.87406	2.16938	6.23492	3.62139e-13	3.90468e-12	0.401223	-2.49238	2.48723	6.19911
															Psmc2	930.826	1.6689e-13	2.34876e-12	0.316127	-3.16329	8.47804	26.8185	7.07689e-16	1.69263e-14	0.346657	-2.8847	11.1045	32.0331
															Rps5	2049.71	1.82852e-13	2.568e-12	0.38542	-2.59457	22.4457	58.2369	1.09813e-16	3.56359e-15	0.361456	-2.76659	26.6092	73.6168
															Park7	1163.63	1.8739e-13	2.62897e-12	0.311911	-3.20604	10.8851	34.898	9.57303e-16	2.20295e-14	0.306695	-3.26057	12.7496	41.5708
															Rbm7	606.736	1.88996e-13	2.64871e-12	0.379086	-2.63793	6.67263	17.6019	9.73191e-14	1.20255e-12	0.383433	-2.60802	6.99823	18.2515
															Rnf149	1361.51	1.92822e-13	2.6995e-12	0.4348	-2.29991	15.3921	35.4004	3.44764e-15	6.43784e-14	0.422389	-2.36749	17.116	40.522
															Apoa4	6552.6	1.93057e-13	2.69998e-12	0.256792	-3.8942	52.3216	203.751	1.85742e-13	2.14453e-12	0.259255	-3.8572	60.2211	232.285
															Lipa	4461.17	1.9414e-13	2.70945e-12	0.441264	-2.26622	49.5335	112.254	4.01243e-14	5.38076e-13	0.437064	-2.288	60.793	139.094
															Dbt	1293.96	1.99567e-13	2.77939e-12	0.404112	-2.47456	14.84	36.7226	2.71576e-14	3.80206e-13	0.377861	-2.64647	14.6528	38.7782
															Uqcrb	800.583	2.16392e-13	2.9981e-12	0.274096	-3.64836	7.21311	26.316	1.97323e-15	4.05254e-14	0.216722	-4.61421	7.1109	32.8112
															Alg5	284.489	2.21213e-13	3.05854e-12	0.370378	-2.69994	2.86476	7.73468	1.2321e-12	1.16997e-11	0.399107	-2.50559	3.57373	8.95432
															Rbm42	337.85	2.23947e-13	3.08996e-12	0.407158	-2.45605	3.78567	9.29777	7.34232e-13	7.33683e-12	0.420588	-2.37763	3.82579	9.09629
															Mecr	302.492	2.25706e-13	3.11102e-12	0.356025	-2.80879	3.28713	9.23285	1.7092e-14	2.56476e-13	0.326644	-3.06144	3.27127	10.0148
															Rer1	1437.32	2.27517e-13	3.13275e-12	0.442302	-2.2609	16.8427	38.0797	1.64389e-14	2.48067e-13	0.419156	-2.38575	19.4157	46.3209
															Tm9sf3	4652.44	2.28185e-13	3.13872e-12	0.436437	-2.29128	54.1899	124.164	2.89947e-14	4.01719e-13	0.420339	-2.37903	55.8076	132.768
															Acad11	4728.85	2.31309e-13	3.17841e-12	0.432971	-2.30962	58.8594	135.943	1.35572e-12	1.27022e-11	0.453231	-2.20638	58.9516	130.07
															Washc4	914.501	2.33078e-13	3.19944e-12	0.446098	-2.24166	11.1167	24.9198	2.06965e-13	2.37114e-12	0.445254	-2.24591	11.2405	25.2451
															Supt4a	163.923	2.33738e-13	3.20521e-12	0.339428	-2.94613	1.84772	5.44363	5.83588e-11	3.76754e-10	0.415747	-2.40531	2.21558	5.32915
															Rps12	621.666	2.34013e-13	3.20569e-12	0.3535	-2.82885	6.14627	17.3869	3.20517e-14	4.39971e-13	0.331686	-3.0149	7.45286	22.4696
															Xrcc5	386.316	2.36146e-13	3.22948e-12	0.437383	-2.28633	4.76429	10.8927	2.95943e-15	5.6606e-14	0.392463	-2.54801	4.77607	12.1695
															Rpl35	891.028	2.36233e-13	3.22948e-12	0.471196	-2.12226	10.98	23.3024	5.38024e-15	9.3786e-14	0.428146	-2.33565	13.3826	31.257
															Tmed7	3121.95	2.4317e-13	3.32083e-12	0.347785	-2.87534	30.8775	88.7833	5.64876e-14	7.28995e-13	0.359341	-2.78287	34.6778	96.5038
															Hmgcl	1929.84	2.4796e-13	3.37599e-12	0.384873	-2.59826	18.194	47.2727	1.25923e-14	1.95994e-13	0.366906	-2.72549	24.9308	67.9487
															Gstm7	717.507	2.50747e-13	3.41047e-12	0.385813	-2.59193	8.13677	21.0899	6.65159e-14	8.45359e-13	0.372522	-2.68441	8.7572	23.5079
															Slc10a1	7873	2.5241e-13	3.4296e-12	0.399125	-2.50548	81.066	203.109	2.53924e-14	3.58875e-13	0.376875	-2.6534	101.205	268.536
															Rarres1	1620.77	2.53444e-13	3.44015e-12	0.302697	-3.30364	10.4131	34.4012	4.59102e-15	8.18426e-14	0.253872	-3.939	17.7105	69.7616
															Apoa1bp	438.131	2.631e-13	3.56398e-12	0.31459	-3.17874	4.22111	13.4178	1.76231e-14	2.63244e-13	0.324187	-3.08464	5.33539	16.4578
															Exosc4	230.605	2.66751e-13	3.59885e-12	0.423649	-2.36045	2.59563	6.12684	3.45146e-13	3.74258e-12	0.438937	-2.27823	2.8931	6.59115
															Mrps31	355.56	2.71916e-13	3.66484e-12	0.309992	-3.22589	3.73433	12.0465	6.19684e-13	6.31973e-12	0.283991	-3.52124	3.33328	11.7373
															Mdh2	1444.28	2.75223e-13	3.70567e-12	0.395034	-2.53143	13.815	34.9717	1.66612e-14	2.50857e-13	0.423723	-2.36003	17.9297	42.3146
															Paics	2545.17	2.82244e-13	3.78876e-12	0.404602	-2.47156	32.9076	81.3332	1.35464e-13	1.62145e-12	0.380403	-2.62879	29.6754	78.0105
															Dpm3	165.847	2.83506e-13	3.80188e-12	0.216623	-4.61632	1.22066	5.63495	8.56356e-16	1.98228e-14	0.240187	-4.16343	1.58537	6.60055
															Prkcsh	1316.82	2.92127e-13	3.89794e-12	0.398669	-2.50835	14.3135	35.9031	1.49645e-13	1.77521e-12	0.43429	-2.30261	16.3961	37.7538
															Atg5	922.158	2.94418e-13	3.92459e-12	0.481454	-2.07704	11.6809	24.2617	1.58842e-15	3.38712e-14	0.428372	-2.33442	12.0097	28.0357
															Gtf2h5	344.068	2.96601e-13	3.94976e-12	0.36847	-2.71393	3.64789	9.9001	1.17469e-15	2.59169e-14	0.362759	-2.75665	4.388	12.0962
															Gm15772	1050.12	2.98316e-13	3.96469e-12	0.41365	-2.4175	11.7322	28.3625	1.22799e-14	1.92027e-13	0.379333	-2.6362	14.357	37.8481
															Exosc7	205.667	2.99138e-13	3.97167e-12	0.348331	-2.87083	2.03745	5.84918	3.93412e-15	7.23357e-14	0.32273	-3.09856	2.20687	6.83814
															Dctn3	205.759	3.02182e-13	4.0081e-12	0.37727	-2.65062	2.37403	6.29265	9.49517e-15	1.54066e-13	0.364844	-2.74089	2.58436	7.08347
															H2-K1	10080.3	3.06829e-13	4.06572e-12	0.432448	-2.31242	129.049	298.416	9.1213e-14	1.13338e-12	0.420719	-2.37688	130.93	311.205
															Ngly1	672.763	3.11766e-13	4.12704e-12	0.483942	-2.06636	8.61795	17.8078	1.74757e-14	2.61646e-13	0.467483	-2.13911	9.00161	19.2555
															Etfa	2023.68	3.14212e-13	4.15531e-12	0.340311	-2.93848	20.9308	61.5048	4.71086e-12	3.87118e-11	0.37836	-2.64299	22.2415	58.7841
															Nudt1	146.909	3.24844e-13	4.28743e-12	0.363258	-2.75286	1.69493	4.66591	2.02419e-12	1.81391e-11	0.384413	-2.60137	1.92201	4.99987
															Rpl24	435.797	3.2638e-13	4.29921e-12	0.369262	-2.70811	4.82387	13.0635	8.39312e-16	1.95498e-14	0.300419	-3.32868	5.08962	16.9417
															Hist4h4	99.0939	3.33069e-13	4.383e-12	0.217936	-4.58851	0.730376	3.35134	2.13478e-14	3.10915e-13	0.184777	-5.41193	0.697506	3.77485
															Serpina11	1524.97	3.40778e-13	4.48004e-12	0.336214	-2.97429	18.6546	55.4842	9.28108e-13	9.05752e-12	0.344841	-2.89989	14.8044	42.9311
															Denr	328.272	3.42258e-13	4.49507e-12	0.496134	-2.01559	4.35008	8.76796	9.34881e-15	1.51875e-13	0.448305	-2.23063	4.01257	8.95053
															Gm6402	315.257	3.42866e-13	4.49864e-12	0.281201	-3.55618	2.4056	8.55475	1.49223e-15	3.20757e-14	0.226912	-4.40699	3.03841	13.3902
															Mrps15	209.493	3.4701e-13	4.54856e-12	0.432862	-2.3102	2.35494	5.44039	1.7078e-15	3.61458e-14	0.362937	-2.7553	2.44942	6.7489
															Ces1b	2904.03	3.62455e-13	4.73783e-12	0.348858	-2.86649	27.3748	78.4698	7.20457e-15	1.21129e-13	0.377627	-2.64812	37.2431	98.624
															Hrg	14048.2	3.62513e-13	4.73783e-12	0.36709	-2.72413	144.871	394.647	2.55957e-13	2.87333e-12	0.36562	-2.73508	172.512	471.833
															Gclm	2116.13	3.73939e-13	4.86339e-12	0.413771	-2.4168	21.8674	52.849	2.3264e-15	4.64932e-14	0.426764	-2.34321	27.1829	63.6953
															Gsto1	681.929	3.75318e-13	4.87641e-12	0.401215	-2.49243	8.08169	20.143	2.30758e-16	6.56433e-15	0.333235	-3.00088	8.31829	24.9622
															Ttc33	319.708	3.75669e-13	4.87641e-12	0.403304	-2.47952	3.81029	9.44768	3.32781e-12	2.83393e-11	0.435041	-2.29863	3.90684	8.9804
															Sp3	1242.7	3.77841e-13	4.89984e-12	0.472018	-2.11856	15.7648	33.3988	1.99337e-12	1.78988e-11	0.494255	-2.02325	16.0265	32.4255
															Eif2b4	345.964	3.81011e-13	4.93616e-12	0.376359	-2.65704	4.17923	11.1044	4.95627e-11	3.25788e-10	0.437149	-2.28755	4.24592	9.71275
															Snx5	836.47	3.82028e-13	4.94455e-12	0.426288	-2.34583	9.45867	22.1885	3.32788e-13	3.62032e-12	0.422779	-2.3653	11.2247	26.5499
															1600012H06Rik	512.946	3.91409e-13	5.06106e-12	0.464474	-2.15297	6.28821	13.5383	1.93238e-12	1.74097e-11	0.477211	-2.09551	6.2022	12.9968
															Atp6v0d1	1035.44	4.00081e-13	5.15823e-12	0.494553	-2.02203	13.6601	27.6211	2.06335e-14	3.01497e-13	0.472511	-2.11635	14.0298	29.6919
															Cd164	9329.18	4.01023e-13	5.1654e-12	0.463448	-2.15774	114.489	247.037	1.577e-13	1.85549e-12	0.44968	-2.2238	110.477	245.679
															Gabarapl2	494.515	4.1046e-13	5.27677e-12	0.441629	-2.26435	5.96207	13.5002	1.77393e-15	3.7233e-14	0.378933	-2.63899	6.14504	16.2167
															Ccdc58	228.708	4.13214e-13	5.30199e-12	0.410742	-2.43462	2.56276	6.23934	8.49186e-11	5.26118e-10	0.468774	-2.13322	3.08371	6.57824
															Rhoa	2193.67	4.15429e-13	5.31574e-12	0.495091	-2.01983	28.2907	57.1424	5.29738e-15	9.2583e-14	0.453789	-2.20367	28.7901	63.4438
															Mrpl3	206.255	4.1684e-13	5.32807e-12	0.350686	-2.85156	2.12951	6.07241	4.01061e-12	3.34301e-11	0.393878	-2.53886	2.45373	6.22967
															Hsbp1	620.288	4.20956e-13	5.36528e-12	0.479372	-2.08606	7.87781	16.4336	9.72375e-16	2.22798e-14	0.414909	-2.41017	7.82007	18.8477
															Cox8a	1959.74	4.32175e-13	5.50302e-12	0.448863	-2.22785	24.1119	53.7177	1.22545e-14	1.91854e-13	0.40615	-2.46215	26.4053	65.0137
															C6	7667.98	4.36169e-13	5.54859e-12	0.336552	-2.97131	80.3403	238.716	1.53947e-12	1.42047e-11	0.363126	-2.75387	88.3387	243.273
															Dram2	890.567	4.37647e-13	5.56211e-12	0.380065	-2.63113	8.75034	23.0233	2.85437e-13	3.15918e-12	0.371352	-2.69286	11.0338	29.7125
															Hspa5	17951.7	4.44146e-13	5.63399e-12	0.251416	-3.97747	149.713	595.48	9.98576e-13	9.68163e-12	0.262189	-3.81404	168.088	641.094
															Man1a	4193.21	4.49978e-13	5.70257e-12	0.473646	-2.11128	52.5554	110.959	2.47073e-13	2.78765e-12	0.468945	-2.13245	52.873	112.749
															Pus10	390.489	4.51813e-13	5.7204e-12	0.475258	-2.10412	5.14318	10.8219	1.68463e-12	1.53744e-11	0.461608	-2.16634	4.69897	10.1796
															Pqbp1	236.952	4.58161e-13	5.79528e-12	0.392461	-2.54802	2.85609	7.27738	2.48392e-13	2.80017e-12	0.368792	-2.71156	2.69649	7.31169
															Mrpl58	258.943	4.6773e-13	5.91073e-12	0.378003	-2.64548	2.97703	7.87567	3.52193e-14	4.79025e-13	0.349836	-2.85849	2.9998	8.57488
															Gadd45gip1	358.66	4.68668e-13	5.91699e-12	0.338952	-2.95027	3.5894	10.5897	2.55613e-14	3.60675e-13	0.369201	-2.70855	4.33306	11.7363
															Amacr	1956.44	4.69928e-13	5.9273e-12	0.483483	-2.06833	27.228	56.3164	2.10187e-15	4.27082e-14	0.414839	-2.41057	21.6818	52.2657
															Pigk	710.756	4.73028e-13	5.96078e-12	0.48531	-2.06054	8.52067	17.5572	2.89903e-15	5.58501e-14	0.482213	-2.07377	9.99791	20.7334
															Sdha	5759.7	4.77631e-13	6.01311e-12	0.390075	-2.56361	66.9819	171.716	3.4284e-12	2.91033e-11	0.413613	-2.41772	66.538	160.87
															Ost4	567.112	4.81045e-13	6.05039e-12	0.38948	-2.56752	6.22308	15.9779	1.00752e-14	1.62101e-13	0.34171	-2.92646	7.04953	20.6302
															Abhd3	740.776	4.82419e-13	6.05628e-12	0.255562	-3.91295	5.66235	22.1565	4.31578e-15	7.79757e-14	0.260011	-3.84599	7.07045	27.1929
															Cops3	538.725	4.88482e-13	6.12665e-12	0.316251	-3.16205	5.24708	16.5915	3.91365e-15	7.21732e-14	0.298258	-3.3528	5.81326	19.4907
															Galk1	323.01	4.92837e-13	6.16969e-12	0.328979	-3.03971	2.79252	8.48844	1.19459e-13	1.44934e-12	0.350189	-2.8556	3.75244	10.7155
															Krt18	2564.38	4.97991e-13	6.22838e-12	0.283814	-3.52343	19.9476	70.284	1.01594e-14	1.63062e-13	0.276211	-3.62042	29.0889	105.314
															Psmd14	585.326	5.12745e-13	6.40692e-12	0.286471	-3.49075	5.28949	18.4643	1.27607e-13	1.53703e-12	0.279591	-3.57666	6.02215	21.5392
															Aldh1l1	17036.9	5.1917e-13	6.48114e-12	0.4544	-2.2007	202.49	445.621	2.10612e-12	1.87976e-11	0.480394	-2.08162	243.967	507.848
															Dnajc3	7087.07	5.28788e-13	6.58891e-12	0.428611	-2.33312	84.6012	197.384	1.52078e-12	1.40712e-11	0.445959	-2.24236	88.0226	197.378
															Pnkp	303.999	5.37017e-13	6.67444e-12	0.437791	-2.28419	3.62028	8.26942	2.79283e-13	3.09876e-12	0.45268	-2.20906	3.89987	8.61506
															Acads	1793.16	5.3715e-13	6.67444e-12	0.420839	-2.37621	21.8977	52.0335	3.00444e-13	3.28718e-12	0.414382	-2.41323	21.8961	52.8403
															Dhrs4	879.911	5.38249e-13	6.68188e-12	0.488066	-2.0489	11.0363	22.6122	7.98838e-15	1.32348e-13	0.462057	-2.16423	12.3162	26.6552
															Larp4	2596.63	5.46669e-13	6.78011e-12	0.476588	-2.09825	32.6094	68.4225	1.63502e-12	1.49728e-11	0.490788	-2.03754	32.7019	66.6315
															Trmt112	257.801	5.59385e-13	6.92497e-12	0.403477	-2.47845	3.1054	7.6966	2.27339e-14	3.27534e-13	0.369881	-2.70357	3.12722	8.45465
															Nt5dc1	334.213	5.6763e-13	7.01406e-12	0.394864	-2.53251	3.71636	9.41173	3.74161e-14	5.04287e-13	0.359246	-2.78361	3.65096	10.1628
															Akr1c13	710.431	5.76086e-13	7.09886e-12	0.310326	-3.22242	6.74376	21.7312	4.42987e-15	7.93384e-14	0.343429	-2.91181	8.74083	25.4516
															Mtm1	257.236	5.89697e-13	7.25989e-12	0.365868	-2.73322	2.66499	7.284	2.03605e-12	1.82209e-11	0.390807	-2.55881	3.00368	7.68583
															Ormdl2	583.845	5.97741e-13	7.35216e-12	0.374684	-2.66892	6.90418	18.4267	1.57322e-12	1.44862e-11	0.405476	-2.46624	7.3412	18.1052
															Uba52	2430.29	6.02526e-13	7.39061e-12	0.351757	-2.84287	25.9319	73.7208	2.29659e-15	4.6035e-14	0.302994	-3.3004	26.9548	88.9616
															Rdh10	395.762	6.10455e-13	7.47416e-12	0.445952	-2.24239	4.40214	9.87133	1.55888e-12	1.43641e-11	0.457291	-2.18679	5.3802	11.7654
															Hacl1	2450.59	6.20149e-13	7.57259e-12	0.302685	-3.30376	23.1784	76.576	6.03516e-13	6.16425e-12	0.316266	-3.1619	26.9884	85.3345
															Mrpl33	232.709	6.40572e-13	7.80914e-12	0.32563	-3.07097	2.27773	6.99483	5.55645e-13	5.73708e-12	0.318496	-3.13976	2.6757	8.40105
															Rpl15	2322.97	6.40735e-13	7.80914e-12	0.432439	-2.31246	26.4055	61.0617	2.30253e-15	4.60851e-14	0.372374	-2.68547	30.9269	83.0532
															Cyp2f2	11825.1	6.53566e-13	7.95103e-12	0.37177	-2.68984	135.225	363.734	9.55772e-12	7.2896e-11	0.404724	-2.47082	139.839	345.516
															Amt	589.468	6.65927e-13	8.07935e-12	0.426773	-2.34317	7.11018	16.6603	1.4865e-12	1.38017e-11	0.433173	-2.30855	7.05693	16.2913
															Copg1	1657.02	6.75999e-13	8.18889e-12	0.473385	-2.11244	20.2287	42.732	9.2479e-13	9.03173e-12	0.491906	-2.03291	23.5464	47.8676
															Eif2a	482.625	6.7618e-13	8.18889e-12	0.436871	-2.28901	5.57488	12.7609	2.15187e-12	1.91548e-11	0.461749	-2.16568	6.26714	13.5726
															Hist2h2aa1	513.812	6.78037e-13	8.20393e-12	0.293996	-3.4014	4.44468	15.1182	7.5311e-11	4.72505e-10	0.3462	-2.8885	5.43117	15.6879
															Aimp1	255.056	6.85213e-13	8.28327e-12	0.400782	-2.49512	3.00203	7.49043	5.51283e-13	5.70484e-12	0.397967	-2.51277	2.99823	7.53387
															Tmem147	919.852	6.88175e-13	8.31157e-12	0.310153	-3.22421	9.09691	29.3304	6.39295e-14	8.16368e-13	0.345034	-2.89827	11.1694	32.3719
															Slc6a12	1221.3	6.91087e-13	8.3392e-12	0.486467	-2.05564	14.935	30.701	1.84618e-15	3.85076e-14	0.468256	-2.13558	17.1074	36.5343
															Tmx2	852.411	7.08765e-13	8.52175e-12	0.470947	-2.12338	10.0347	21.3076	1.02771e-14	1.64359e-13	0.43274	-2.31085	11.2099	25.9046
															Mmadhc	556.487	7.09441e-13	8.52222e-12	0.437619	-2.28509	6.77117	15.4727	3.03194e-14	4.18338e-13	0.392162	-2.54997	6.37526	16.2567
															Ppil2	398.023	7.24815e-13	8.69909e-12	0.467239	-2.14023	5.16852	11.0618	5.55686e-13	5.73708e-12	0.446749	-2.23839	4.887	10.939
															Cyp1a2	11920.4	7.28402e-13	8.73429e-12	0.335315	-2.98227	58.6856	175.016	1.03751e-14	1.65632e-13	0.357321	-2.7986	194.981	545.676
															Gdi2	3897.71	7.31158e-13	8.75948e-12	0.444411	-2.25017	48.0399	108.098	6.9377e-15	1.17266e-13	0.397768	-2.51403	48.5987	122.178
															Mrps28	216.604	7.45059e-13	8.91005e-12	0.21887	-4.56893	1.55143	7.08838	2.13869e-15	4.33903e-14	0.301723	-3.31429	2.44558	8.10537
															Rpl31	744.382	7.53066e-13	8.99775e-12	0.37042	-2.69964	7.44633	20.1024	2.73262e-14	3.81833e-13	0.330842	-3.02259	8.35589	25.2564
															Pex13	1046.34	7.65988e-13	9.12956e-12	0.434361	-2.30223	12.2003	28.088	1.15654e-13	1.40956e-12	0.417522	-2.39508	13.8891	33.2656
															Slc33a1	1817.28	7.72821e-13	9.20091e-12	0.352493	-2.83694	18.1388	51.4586	7.38157e-14	9.29299e-13	0.352841	-2.83414	20.3199	57.5894
															Rps15a-ps6	470.248	7.74597e-13	9.21385e-12	0.248994	-4.01616	3.58157	14.3842	5.97915e-15	1.03017e-13	0.206357	-4.84597	3.96829	19.2302
															Cyp2d40	996.003	7.77325e-13	9.23808e-12	0.351951	-2.84131	14.6418	41.6017	3.46222e-12	2.93532e-11	0.366426	-2.72906	7.61735	20.7882
															Churc1	197.869	7.82969e-13	9.29689e-12	0.262455	-3.81018	1.70166	6.48364	7.89985e-14	9.92679e-13	0.281695	-3.54994	1.94971	6.92134
															Scpep1	622.353	8.08912e-13	9.56136e-12	0.350471	-2.8533	6.54128	18.6642	1.61289e-11	1.17389e-10	0.393549	-2.54098	6.8937	17.5168
															F7	1389.75	8.09534e-13	9.56136e-12	0.476054	-2.1006	15.4802	32.5177	2.08846e-12	1.86649e-11	0.486314	-2.05628	20.9321	43.0424
															Gpr155	753.551	8.13461e-13	9.59927e-12	0.45444	-2.20051	9.71466	21.3772	2.88136e-12	2.49992e-11	0.471135	-2.12253	9.55827	20.2878
															Rpl22	1112.02	8.39818e-13	9.87544e-12	0.491693	-2.03379	14.112	28.7008	7.61353e-16	1.80164e-14	0.417593	-2.39467	14.621	35.0125
															Lama1	196.664	8.51971e-13	1.00095e-11	0.31676	-3.15697	1.97545	6.23642	4.04737e-09	1.78298e-08	0.436401	-2.29147	2.70058	6.18831
															Bnip3l	1286.87	8.52766e-13	1.00101e-11	0.47868	-2.08908	16.0934	33.6203	3.41434e-13	3.7071e-12	0.481763	-2.07571	17.264	35.8351
															Lpl	836.607	8.58446e-13	1.00591e-11	0.370535	-2.6988	6.4489	17.4043	2.96518e-10	1.61697e-09	0.445891	-2.2427	12.1766	27.3085
															Myl12a	528.964	8.945e-13	1.04409e-11	0.401199	-2.49253	5.70851	14.2286	3.10265e-12	2.67284e-11	0.430316	-2.32387	6.77269	15.7389
															Exoc3	555.444	8.94937e-13	1.04409e-11	0.464938	-2.15083	7.11957	15.313	7.47256e-13	7.43589e-12	0.485717	-2.05881	7.67204	15.7953
															Acox2	2848.69	8.97834e-13	1.04656e-11	0.410223	-2.4377	31.0486	75.687	6.36917e-14	8.14888e-13	0.418395	-2.39008	38.636	92.3434
															Cops5	713.304	9.05801e-13	1.05493e-11	0.343049	-2.91504	7.27256	21.1998	2.62673e-14	3.68901e-13	0.350932	-2.84955	8.39175	23.9127
															Dpyd	7765.03	9.17612e-13	1.06775e-11	0.452316	-2.21084	107.57	237.821	6.06397e-12	4.80874e-11	0.469268	-2.13098	88.2092	187.972
															Gcsh	901.265	9.23835e-13	1.07313e-11	0.426082	-2.34697	10.5546	24.7714	4.24258e-14	5.63809e-13	0.443109	-2.25678	12.3526	27.8771
															Snx2	435.363	9.46317e-13	1.09817e-11	0.401317	-2.49179	4.91549	12.2484	9.96342e-13	9.66698e-12	0.40725	-2.45549	5.51806	13.5496
															Fam173a	289.02	9.70807e-13	1.12378e-11	0.400453	-2.49717	3.13206	7.82131	3.90027e-15	7.20604e-14	0.362452	-2.75899	3.36418	9.28173
															Txndc17	515.206	9.72466e-13	1.12473e-11	0.374388	-2.67103	5.23187	13.9745	2.08844e-13	2.3905e-12	0.376051	-2.65921	5.94122	15.7989
															Ttc1	209.508	9.75126e-13	1.12683e-11	0.420451	-2.3784	2.48826	5.91808	1.14974e-10	6.92122e-10	0.491618	-2.0341	2.83317	5.76294
															Myo1b	4935.69	9.79182e-13	1.12957e-11	0.477573	-2.09392	64.2357	134.504	4.5965e-12	3.78886e-11	0.495536	-2.01802	64.5485	130.26
															Arpc2	1070.19	9.9235e-13	1.14278e-11	0.452046	-2.21217	13.0276	28.8193	4.86065e-14	6.34018e-13	0.443935	-2.25258	14.0717	31.6976
															Blzf1	210.832	1.02686e-12	1.17948e-11	0.49994	-2.00024	2.70591	5.41247	5.16668e-13	5.36324e-12	0.495378	-2.01866	2.92353	5.9016
															Abcb7	1501.13	1.03305e-12	1.18455e-11	0.433868	-2.30485	17.6811	40.7523	6.23018e-13	6.34318e-12	0.435535	-2.29603	18.6245	42.7623
															Bub3	321.179	1.03757e-12	1.18871e-11	0.376732	-2.65441	3.56159	9.45392	7.05033e-16	1.6893e-14	0.282306	-3.54225	3.34727	11.8569
															Rpl21	492.625	1.05924e-12	1.21251e-11	0.498248	-2.00703	6.27603	12.5962	1.87197e-16	5.53722e-15	0.393685	-2.5401	6.63568	16.8553
															Serpina1b	88134.6	1.06506e-12	1.21708e-11	0.36122	-2.7684	895.632	2479.47	8.34899e-17	2.85741e-15	0.338639	-2.95299	1131.17	3340.34
															Cul5	755.274	1.06707e-12	1.21833e-11	0.476563	-2.09836	10.126	21.2479	2.07932e-14	3.035e-13	0.428274	-2.33495	8.99997	21.0145
															Nsmce4a	335.954	1.07744e-12	1.22913e-11	0.400671	-2.49581	3.90017	9.73409	2.26781e-11	1.60101e-10	0.438966	-2.27808	4.18657	9.53733
															Osbpl9	2151.38	1.10193e-12	1.25279e-11	0.47951	-2.08546	29.6799	61.8963	1.9402e-13	2.23432e-12	0.445617	-2.24408	26.1942	58.7819
															Enpp2	1114.13	1.10974e-12	1.2606e-11	0.417276	-2.39649	12.8574	30.8126	2.37411e-11	1.66799e-10	0.453696	-2.20412	13.5385	29.8406
															Rps7	726.238	1.12035e-12	1.26942e-11	0.463418	-2.15788	8.91031	19.2274	9.73179e-16	2.22798e-14	0.378652	-2.64094	9.72266	25.677
															Psmb8	432.234	1.13652e-12	1.28556e-11	0.335323	-2.9822	4.73597	14.1236	1.63756e-12	1.49858e-11	0.342318	-2.92126	4.87375	14.2375
															Ncbp1	418.195	1.13802e-12	1.28616e-11	0.442235	-2.26124	5.02106	11.3538	9.28758e-12	7.10789e-11	0.475613	-2.10255	5.44178	11.4416
															Lactb2	3675.47	1.16064e-12	1.30951e-11	0.421352	-2.37332	38.537	91.4605	2.26632e-12	2.01066e-11	0.435029	-2.2987	49.3646	113.474
															Aldoa	875.187	1.18684e-12	1.33457e-11	0.35855	-2.78901	8.602	23.991	1.69801e-14	2.5537e-13	0.33974	-2.94343	10.8058	31.8061
															Rmrp	26454.7	1.20057e-12	1.34775e-11	0.465995	-2.14595	322.479	692.022	3.80561e-13	4.08027e-12	0.452189	-2.21146	354.831	784.695
															Ethe1	580.714	1.20412e-12	1.3506e-11	0.316023	-3.16432	4.60201	14.5623	2.67696e-12	2.33784e-11	0.32493	-3.07759	7.66322	23.5842
															Osgepl1	270.989	1.22268e-12	1.36797e-11	0.463256	-2.15863	3.4201	7.38273	1.02663e-14	1.64359e-13	0.402702	-2.48322	3.23726	8.03884
															2310039H08Rik	348.557	1.22583e-12	1.37035e-11	0.459821	-2.17476	4.67651	10.1703	1.20667e-12	1.14745e-11	0.462163	-2.16374	4.58703	9.92514
															Klhl9	1646.79	1.23989e-12	1.38375e-11	0.465009	-2.1505	20.707	44.5304	1.06413e-12	1.02355e-11	0.489744	-2.04188	22.9071	46.7737
															Rida	3979.26	1.24274e-12	1.38577e-11	0.351327	-2.84635	35.1495	100.048	1.77432e-14	2.64171e-13	0.332001	-3.01204	49.3797	148.734
															Tmem60	124.281	1.25925e-12	1.40255e-11	0.304792	-3.28093	1.17791	3.86463	2.79109e-11	1.92827e-10	0.346836	-2.88321	1.27032	3.6626
															Jtb	580.74	1.25988e-12	1.40255e-11	0.483062	-2.07013	7.51666	15.5604	4.16222e-12	3.46291e-11	0.488907	-2.04538	7.34868	15.0308
															Fam162a	329.197	1.26288e-12	1.40472e-11	0.311828	-3.2069	3.04427	9.76267	1.48504e-13	1.76645e-12	0.332821	-3.00462	3.48758	10.4788
															Mkks	487.635	1.26734e-12	1.40734e-11	0.498271	-2.00694	6.43488	12.9144	8.31978e-13	8.2032e-12	0.495654	-2.01753	6.98089	14.0842
															Anxa7	1150.26	1.30314e-12	1.44226e-11	0.419362	-2.38457	12.3587	29.4702	3.57979e-13	3.86918e-12	0.42071	-2.37693	15.7246	37.3763
															Bccip	705.61	1.30419e-12	1.44226e-11	0.487829	-2.0499	9.32199	19.1091	1.82253e-14	2.70747e-13	0.428798	-2.3321	8.90439	20.7659
															Ugt1a6b	4464.47	1.31592e-12	1.45284e-11	0.411157	-2.43216	42.9052	104.352	6.87793e-17	2.4136e-15	0.44883	-2.22802	71.7683	159.901
															2210016F16Rik	378.688	1.32952e-12	1.46664e-11	0.481875	-2.07523	4.62066	9.58892	6.51161e-15	1.10905e-13	0.444782	-2.24829	4.89505	11.0055
															Rps19	759.25	1.34619e-12	1.4838e-11	0.417773	-2.39365	8.59648	20.5769	7.9685e-16	1.87239e-14	0.356235	-2.80713	9.19693	25.817
															Eif2s1	589.202	1.35481e-12	1.49084e-11	0.434896	-2.2994	7.05855	16.2304	1.52913e-14	2.32587e-13	0.382676	-2.61318	7.57154	19.7858
															Rpl7a	1371.66	1.35904e-12	1.49427e-11	0.391074	-2.55706	15.3392	39.2231	1.23721e-15	2.71616e-14	0.328426	-3.04482	16.0444	48.8523
															BC031181	660.53	1.38323e-12	1.51837e-11	0.415471	-2.4069	7.40755	17.8293	6.99678e-16	1.67948e-14	0.371875	-2.68908	8.5295	22.9365
															Slc35f5	726.558	1.38829e-12	1.52249e-11	0.431077	-2.31977	8.39901	19.4838	1.6415e-12	1.50037e-11	0.463465	-2.15766	9.34841	20.1707
															Copb2	2172.37	1.38926e-12	1.52249e-11	0.35979	-2.7794	22.7928	63.3502	2.49077e-13	2.80317e-12	0.391074	-2.55706	26.726	68.34
															Ddx18	195.176	1.39615e-12	1.52879e-11	0.392537	-2.54753	2.30699	5.87712	8.69392e-13	8.52808e-12	0.384359	-2.60173	2.31002	6.01004
															Anxa5	692.752	1.39898e-12	1.53064e-11	0.297185	-3.36491	6.31203	21.2394	1.05257e-12	1.01317e-11	0.285887	-3.49789	7.48922	26.1965
															Faf1	730.986	1.40543e-12	1.53643e-11	0.494655	-2.02161	9.60961	19.4269	9.21998e-14	1.14352e-12	0.48016	-2.08264	10.4323	21.7266
															Hist1h2bc	1400.14	1.43406e-12	1.56645e-11	0.367236	-2.72304	14.6136	39.7935	1.97018e-13	2.26495e-12	0.352429	-2.83745	16.8827	47.9038
															Trappc11	932.803	1.44179e-12	1.57233e-11	0.439666	-2.27445	11.4773	26.1046	9.47133e-12	7.22783e-11	0.457311	-2.1867	11.3567	24.8337
															Slc22a18	908.972	1.47416e-12	1.60371e-11	0.291292	-3.43298	7.29679	25.0497	1.67149e-16	5.05608e-15	0.327538	-3.05308	11.0474	33.7287
															C2	2452.2	1.48013e-12	1.60758e-11	0.358991	-2.78559	27.0555	75.3654	4.00407e-13	4.26919e-12	0.348972	-2.86556	27.4856	78.7615
															2410015M20Rik	503.305	1.48738e-12	1.61153e-11	0.296716	-3.37023	4.47285	15.0745	4.53931e-16	1.15601e-14	0.264773	-3.77682	5.58161	21.0807
															Gars	733.9	1.50604e-12	1.6291e-11	0.47204	-2.11846	8.99645	19.0587	2.73337e-13	3.05052e-12	0.491768	-2.03348	10.1618	20.6638
															Cept1	877.393	1.52865e-12	1.64823e-11	0.378053	-2.64513	9.14064	24.1782	3.7671e-14	5.06192e-13	0.330456	-3.02612	9.68945	29.3215
															Rbbp4	1889.77	1.531e-12	1.64943e-11	0.477221	-2.09546	24.9828	52.3505	6.33097e-13	6.42712e-12	0.454938	-2.1981	23.9543	52.654
															Suclg1	1579.81	1.53668e-12	1.65422e-11	0.369964	-2.70296	17.3424	46.8758	1.15922e-13	1.41026e-12	0.356941	-2.80159	18.1983	50.984
															Actr6	123.543	1.57336e-12	1.69235e-11	0.353781	-2.82661	1.43797	4.06457	1.49526e-13	1.77521e-12	0.323416	-3.09199	1.21702	3.76302
															Bhmt	36342	1.58306e-12	1.70004e-11	0.365658	-2.7348	480.381	1313.75	1.0386e-12	1.00261e-11	0.35489	-2.81778	348.214	981.189
															Selenof	2336.93	1.59996e-12	1.71544e-11	0.360891	-2.77092	24.2781	67.2726	8.67226e-15	1.42741e-13	0.315322	-3.17136	25.6477	81.3381
															Pfdn6	203.978	1.60487e-12	1.71932e-11	0.337343	-2.96434	2.1258	6.3016	3.89464e-13	4.16571e-12	0.327244	-3.05582	2.16374	6.61199
															Rps26	609.864	1.60677e-12	1.71997e-11	0.34536	-2.89553	6.13564	17.7659	2.33922e-14	3.34854e-13	0.305384	-3.27457	7.12193	23.3212
															Slc40a1	2754.08	1.60871e-12	1.72068e-11	0.427642	-2.3384	32.999	77.165	7.85918e-11	4.90099e-10	0.488898	-2.04542	37.9778	77.6805
															Hnrnph2	824.261	1.61121e-12	1.72197e-11	0.407176	-2.45594	10.4847	25.7498	2.23635e-11	1.58468e-10	0.388397	-2.57468	8.99635	23.1627
															Mrpl34	282.307	1.61734e-12	1.72714e-11	0.33951	-2.94542	2.99111	8.81007	7.73988e-13	7.66534e-12	0.411478	-2.43026	3.8563	9.37183
															Cisd1	1113.79	1.67551e-12	1.78784e-11	0.323379	-3.09235	12.288	37.9989	3.0012e-13	3.28633e-12	0.301374	-3.31814	11.0199	36.5657
															Atp5j	1207.14	1.71428e-12	1.82483e-11	0.465339	-2.14897	14.6463	31.4744	2.33268e-13	2.64529e-12	0.442459	-2.2601	15.0976	34.1219
															Tmem33	1426.5	1.71836e-12	1.82626e-11	0.424329	-2.35666	16.2025	38.1839	1.12557e-13	1.37307e-12	0.401604	-2.49002	17.9805	44.7716
															C1qa	664.859	1.74241e-12	1.85036e-11	0.219867	-4.5482	5.08849	23.1435	3.20463e-12	2.74121e-11	0.227993	-4.38611	6.71974	29.4735
															Tm2d2	691.956	1.74948e-12	1.85639e-11	0.429573	-2.32789	8.46355	19.7022	1.83351e-14	2.71774e-13	0.387091	-2.58337	8.65077	22.3481
															Tmem70	465.078	1.76662e-12	1.87309e-11	0.432851	-2.31027	5.06741	11.7071	1.79473e-12	1.62903e-11	0.445228	-2.24604	5.56252	12.4937
															Ndufa11	453.785	1.78004e-12	1.88433e-11	0.23611	-4.23532	3.62438	15.3504	1.09664e-14	1.73722e-13	0.225763	-4.42942	4.15339	18.3971
															Rheb	364.799	1.78523e-12	1.88833e-11	0.313223	-3.19261	3.3621	10.7339	2.15027e-12	1.91533e-11	0.441585	-2.26457	4.98291	11.2841
															Abhd1	263.243	1.81976e-12	1.92333e-11	0.309407	-3.23199	2.83873	9.17474	4.87609e-11	3.20675e-10	0.299174	-3.34254	2.44579	8.17516
															Immp2l	277.876	1.82756e-12	1.93006e-11	0.356448	-2.80545	2.82883	7.93615	5.68217e-14	7.326e-13	0.319022	-3.13458	3.22103	10.0966
															Pcna	241.083	1.83993e-12	1.94159e-11	0.240341	-4.16075	1.59817	6.64959	1.8853e-11	1.35446e-10	0.257509	-3.88336	2.72892	10.5974
															Dguok	109.527	1.84612e-12	1.94658e-11	0.306218	-3.26565	0.961391	3.13957	6.02401e-10	3.1025e-09	0.394578	-2.53435	1.27761	3.23791
															Itm2c	673.385	1.92621e-12	2.02783e-11	0.402191	-2.48638	7.81813	19.4389	9.17783e-11	5.63396e-10	0.462745	-2.16102	9.84664	21.2788
															Hars	475.098	1.92855e-12	2.0287e-11	0.356964	-2.8014	4.9899	13.9787	8.54094e-13	8.3965e-12	0.405295	-2.46734	6.06444	14.963
															Gnptg	182.602	1.93489e-12	2.03376e-11	0.297297	-3.36364	1.67665	5.63966	3.69658e-14	4.9973e-13	0.33707	-2.96674	2.16681	6.42837
															Lipc	1711.95	1.93886e-12	2.03634e-11	0.311733	-3.20787	17.1704	55.0803	3.16512e-12	2.71267e-11	0.319072	-3.13409	17.8219	55.8556
															Slc16a7	337.089	1.95163e-12	2.04814e-11	0.316361	-3.16094	2.404	7.59889	1.85474e-11	1.33537e-10	0.342662	-2.91833	4.41158	12.8744
															Lage3	141.559	1.95524e-12	2.05032e-11	0.364857	-2.7408	1.49997	4.11112	2.92904e-15	5.62662e-14	0.308779	-3.23856	1.56688	5.07443
															Mrpl13	314.854	1.96034e-12	2.05406e-11	0.310193	-3.2238	2.93627	9.46595	6.77059e-14	8.5885e-13	0.31128	-3.21254	3.58363	11.5126
															Ces2e	2087.83	1.96916e-12	2.06007e-11	0.305272	-3.27577	16.662	54.5809	1.74231e-12	1.58575e-11	0.320066	-3.12436	26.4556	82.6569
															Asah1	510.665	1.97527e-12	2.06484e-11	0.322467	-3.10109	5.02287	15.5764	7.30686e-12	5.69691e-11	0.340749	-2.93471	6.06565	17.8009
															Cops4	477.586	2.06719e-12	2.15588e-11	0.319575	-3.12916	4.56586	14.2873	1.25835e-14	1.95994e-13	0.318827	-3.1365	5.39855	16.9325
															Decr1	1749.27	2.08935e-12	2.1739e-11	0.367402	-2.72181	19.7895	53.8633	5.6199e-14	7.27377e-13	0.31449	-3.17975	18.7138	59.5052
															Ces2a	9745.75	2.10249e-12	2.18587e-11	0.209461	-4.77416	11.9523	57.0621	3.58036e-12	3.02971e-11	0.235189	-4.2519	148.486	631.348
															Slc35a1	368.39	2.11134e-12	2.19337e-11	0.425328	-2.35113	4.31761	10.1513	6.27915e-13	6.3842e-12	0.368813	-2.7114	3.78364	10.259
															Eci1	643.502	2.12584e-12	2.20671e-11	0.370145	-2.70165	6.89204	18.6198	3.33546e-12	2.83684e-11	0.369406	-2.70705	7.12672	19.2924
															Mob4	422.372	2.1357e-12	2.21523e-11	0.451942	-2.21267	5.22246	11.5556	9.1947e-14	1.14144e-12	0.417039	-2.39786	4.72038	11.3188
															Nit2	1266.27	2.16974e-12	2.24705e-11	0.356249	-2.80702	13.5336	37.9892	2.46297e-13	2.78359e-12	0.34492	-2.89922	14.1762	41.0998
															Rpl7l1	946.294	2.18415e-12	2.26022e-11	0.490359	-2.03932	12.3224	25.1293	3.81029e-13	4.08201e-12	0.47306	-2.1139	12.3908	26.1929
															Hnmt	302.438	2.19678e-12	2.27153e-11	0.319047	-3.13434	2.7622	8.65766	3.41629e-14	4.67033e-13	0.273754	-3.65291	2.98655	10.9096
															Cct3	1215.07	2.23301e-12	2.30721e-11	0.282406	-3.54101	10.2895	36.4351	1.94172e-15	4.0063e-14	0.276123	-3.62157	12.7931	46.331
															Naga	337.662	2.23932e-12	2.31195e-11	0.449852	-2.22295	4.28978	9.53598	4.12875e-14	5.51462e-13	0.392085	-2.55046	3.84206	9.79905
															Snw1	399.845	2.26634e-12	2.33804e-11	0.451765	-2.21354	5.02028	11.1126	3.28348e-14	4.50257e-13	0.39648	-2.5222	4.87014	12.2835
															Hgsnat	691.217	2.27141e-12	2.34147e-11	0.454602	-2.19972	8.55897	18.8274	1.27352e-12	1.20417e-11	0.458996	-2.17867	8.85488	19.2919
															Anxa6	1110.18	2.2744e-12	2.34274e-11	0.355231	-2.81507	11.1383	31.355	8.56975e-15	1.41279e-13	0.353027	-2.83265	13.3201	37.7312
															Leap2	726.392	2.29489e-12	2.36139e-11	0.296922	-3.36789	6.9718	23.4803	2.68211e-12	2.34072e-11	0.301335	-3.31857	8.38124	27.8137
															Stt3b	2389.22	2.29604e-12	2.36139e-11	0.454623	-2.19962	27.4765	60.4379	2.97986e-13	3.271e-12	0.43892	-2.27832	32.0348	72.9857
															Mea1	388.321	2.34839e-12	2.40967e-11	0.477357	-2.09487	5.3779	11.266	8.73288e-15	1.43438e-13	0.405747	-2.46459	5.16107	12.7199
															Acadl	1478.3	2.352e-12	2.41153e-11	0.408858	-2.44584	17.1376	41.9156	1.48227e-10	8.71886e-10	0.460573	-2.17121	17.8224	38.696
															Uchl3	99.6653	2.36888e-12	2.42511e-11	0.296351	-3.37438	0.915966	3.09081	2.32377e-09	1.06876e-08	0.389842	-2.56514	1.26243	3.2383
															Mfsd4b3	378.176	2.39535e-12	2.45034e-11	0.367585	-2.72046	4.2638	11.5995	3.13727e-12	2.69571e-11	0.361636	-2.76521	4.1245	11.4051
															Lgals3bp	1279.59	2.40808e-12	2.46147e-11	0.440746	-2.26888	14.5201	32.9443	3.35906e-11	2.29136e-10	0.473855	-2.11035	18.9206	39.929
															Cox6c	1454.05	2.4125e-12	2.46411e-11	0.374426	-2.67076	15.8518	42.3363	8.89555e-14	1.10842e-12	0.330032	-3.03001	16.3179	49.4434
															H2-Q5	110.873	2.42137e-12	2.47128e-11	3.89409	3.89409	4.44842	1.14235	1.05269e-10	6.38006e-10	3.21653	3.21653	3.26567	1.01527
															Cdc123	383.518	2.45015e-12	2.49874e-11	0.416483	-2.40106	4.69044	11.262	6.64148e-12	5.20556e-11	0.444794	-2.24823	4.94711	11.1222
															Rdh14	302.884	2.45398e-12	2.50074e-11	0.483959	-2.06629	3.77781	7.80606	1.79911e-15	3.76783e-14	0.393565	-2.54088	3.60769	9.1667
															Gabarap	2004.44	2.45756e-12	2.50248e-11	0.402976	-2.48154	23.0243	57.1356	1.15463e-14	1.8183e-13	0.342845	-2.91677	23.3027	67.9688
															Slc25a3	2753.32	2.47519e-12	2.51851e-11	0.452143	-2.21169	32.9394	72.8517	4.05176e-14	5.42262e-13	0.414213	-2.41422	34.6755	83.7143
															Tm7sf2	1075.61	2.49036e-12	2.53188e-11	0.368365	-2.7147	11.3149	30.7165	2.91164e-12	2.52292e-11	0.372081	-2.68759	11.6024	31.1825
															Tbca	247.879	2.50446e-12	2.5425e-11	0.261687	-3.82136	2.09842	8.01884	6.54508e-13	6.60436e-12	0.244338	-4.09269	2.36321	9.67189
															Rpl27a	2208.37	2.51354e-12	2.54978e-11	0.411365	-2.43093	24.3453	59.1819	1.98174e-15	4.06378e-14	0.37502	-2.66653	28.3334	75.5516
															Ppp2ca	1707.73	2.52465e-12	2.55523e-11	0.454421	-2.2006	21.3105	46.8959	4.88466e-13	5.11253e-12	0.43952	-2.27521	21.8919	49.8087
															Ppa1	1699.71	2.59313e-12	2.61662e-11	0.293772	-3.404	16.5024	56.1741	4.83193e-13	5.06293e-12	0.291652	-3.42875	17.8665	61.2596
															Rpl14	681.624	2.61179e-12	2.63346e-11	0.473564	-2.11165	9.11988	19.258	2.70099e-14	3.78535e-13	0.430767	-2.32144	9.28786	21.5612
															A430005L14Rik	294.332	2.67026e-12	2.69039e-11	0.475904	-2.10126	3.93731	8.27332	1.55078e-13	1.83161e-12	0.438788	-2.279	3.85524	8.7861
															Dctpp1	256.297	2.71711e-12	2.73552e-11	0.392667	-2.54669	2.93854	7.48355	2.15785e-14	3.1304e-13	0.33706	-2.96683	3.14575	9.33293
															Ugt2b34	15571.8	2.73083e-12	2.74726e-11	0.404271	-2.47359	74.8777	185.217	4.79212e-13	5.02515e-12	0.391452	-2.55459	263.274	672.558
															Ddx56	384.11	2.75225e-12	2.76673e-11	0.472412	-2.1168	4.70102	9.9511	2.83438e-12	2.46236e-11	0.487395	-2.05172	5.30432	10.883
															Serp1	6887.9	2.75953e-12	2.77197e-11	0.417665	-2.39427	76.3688	182.847	6.80208e-14	8.62026e-13	0.39184	-2.55206	86.6011	221.012
															Nptn	654.765	2.78794e-12	2.79841e-11	0.444203	-2.25122	7.73087	17.4039	5.09223e-13	5.2983e-12	0.42626	-2.34599	8.24293	19.3378
															Saysd1	166.675	2.79548e-12	2.80297e-11	0.473835	-2.11044	2.09846	4.42867	2.04182e-14	2.99225e-13	0.417744	-2.39381	1.99468	4.7749
															Stt3a	2156.44	2.79668e-12	2.80297e-11	0.331388	-3.01761	19.4495	58.6911	3.75383e-14	5.04917e-13	0.318816	-3.1366	23.8075	74.6746
															Prpf40a	925.806	2.80389e-12	2.80682e-11	0.448302	-2.23064	11.5108	25.6764	1.43131e-11	1.05786e-10	0.49269	-2.02967	12.8036	25.9871
															Tuba1c	1776.25	2.80472e-12	2.80682e-11	0.257182	-3.88829	11.9135	46.3234	1.95675e-15	4.02488e-14	0.252845	-3.95499	20.4302	80.8015
															C1qbp	570.86	2.94589e-12	2.93492e-11	0.453387	-2.20562	5.75923	12.7027	5.44884e-12	4.37807e-11	0.472597	-2.11597	7.59704	16.0751
															Ifitm3	4116.8	2.94875e-12	2.93558e-11	0.321143	-3.11387	43.4193	135.202	1.12236e-12	1.07563e-11	0.326723	-3.06069	46.702	142.941
															Gstt1	2498.66	3.00707e-12	2.98697e-11	0.328992	-3.03959	17.283	52.5332	1.75299e-13	2.03762e-12	0.298047	-3.35518	34.469	115.65
															Ptcd3	575.567	3.01903e-12	2.99662e-11	0.474147	-2.10905	7.08954	14.9522	7.04354e-13	7.06468e-12	0.457538	-2.18561	7.53114	16.4601
															Rpe	610.393	3.03636e-12	3.01158e-11	0.408933	-2.44539	7.22326	17.6637	6.20888e-13	6.32719e-12	0.374952	-2.667	6.74987	18.0019
															Snx14	347.159	3.11265e-12	3.08039e-11	0.433848	-2.30496	4.29589	9.90184	3.7816e-12	3.17787e-11	0.441959	-2.26265	4.37681	9.9032
															Acadsb	2826.15	3.18243e-12	3.13689e-11	0.398618	-2.50867	34.4355	86.3871	1.64177e-12	1.50037e-11	0.386508	-2.58727	31.0391	80.3064
															Hspd1	4390.39	3.18381e-12	3.13689e-11	0.444789	-2.24826	50.1276	112.7	5.51082e-13	5.70484e-12	0.437378	-2.28635	60.4277	138.159
															Asgr2	1919.22	3.19308e-12	3.14155e-11	0.429309	-2.32933	23.5085	54.7591	2.47069e-13	2.78765e-12	0.415074	-2.40921	24.9118	60.0178
															Gsta3	11433	3.21029e-12	3.15367e-11	0.249921	-4.00126	78.8885	315.653	1.14606e-12	1.09449e-11	0.245177	-4.07868	127.102	518.408
															Serpina6	2398.24	3.25339e-12	3.19132e-11	0.308694	-3.23945	16.358	52.9911	6.20022e-12	4.89935e-11	0.329681	-3.03323	33.0111	100.13
															Gfm1	1121.65	3.26126e-12	3.19671e-11	0.450467	-2.21992	13.8165	30.6716	4.54206e-12	3.74629e-11	0.478406	-2.09027	15.0059	31.3665
															Cers2	4931.01	3.3354e-12	3.26459e-11	0.494268	-2.02319	55.985	113.269	3.01919e-14	4.17015e-13	0.489176	-2.04425	75.2224	153.774
															Hsdl2	692.495	3.37791e-12	3.30378e-11	0.375021	-2.66652	8.29772	22.1261	4.45299e-11	2.9576e-10	0.394391	-2.53555	7.46558	18.9294
															Suox	1327.28	3.40839e-12	3.32629e-11	0.436658	-2.29012	18.2894	41.885	3.91811e-12	3.27817e-11	0.438841	-2.27873	17.0432	38.8368
															Tkt	1626.08	3.42195e-12	3.33709e-11	0.389773	-2.5656	16.4587	42.2263	2.63144e-14	3.69174e-13	0.376039	-2.6593	21.6014	57.4447
															Use1	295.913	3.44377e-12	3.35591e-11	0.415055	-2.40932	3.5079	8.45166	1.62761e-14	2.45889e-13	0.381677	-2.62001	3.79067	9.9316
															Rpl38	428.289	3.48093e-12	3.38966e-11	0.28033	-3.56723	3.4942	12.4646	2.85342e-15	5.52901e-14	0.204433	-4.89159	3.63232	17.7678
															Mrps18c	135.737	3.49635e-12	3.39725e-11	0.24394	-4.09937	1.17724	4.82596	4.49833e-12	3.7148e-11	0.254311	-3.93219	1.31683	5.17802
															Bloc1s5	423.183	3.50112e-12	3.39942e-11	0.479529	-2.08538	5.36308	11.184	1.06379e-13	1.30247e-12	0.443171	-2.25647	5.53229	12.4834
															Serinc3	3875.54	3.56259e-12	3.45408e-11	0.407516	-2.45389	45.8835	112.593	2.8164e-12	2.44833e-11	0.405037	-2.46891	47.1048	116.297
															Psme1	537.913	3.67401e-12	3.55437e-11	0.380189	-2.63027	5.89136	15.4959	1.32467e-13	1.58699e-12	0.345776	-2.89204	6.63148	19.1785
															Osbpl1a	1624.32	3.67851e-12	3.55616e-11	0.441405	-2.26549	20.3495	46.1017	2.4292e-11	1.69778e-10	0.453967	-2.2028	19.6047	43.1852
															Rprl2	281.101	3.69945e-12	3.57382e-11	0.436513	-2.29088	2.87707	6.59102	7.37189e-11	4.63822e-10	0.483787	-2.06702	3.34083	6.90558
															Pet100	171.302	3.71725e-12	3.58583e-11	0.204971	-4.87875	1.25794	6.13715	2.88885e-13	3.18942e-12	0.186448	-5.36343	1.30111	6.9784
															Psmd11	1176.44	3.80641e-12	3.66655e-11	0.476986	-2.0965	14.1149	29.5918	2.39081e-13	2.70662e-12	0.476715	-2.09769	15.5254	32.5674
															Mrpl22	123.553	3.8408e-12	3.69701e-11	0.278104	-3.59578	1.11717	4.01709	2.31297e-12	2.04662e-11	0.2756	-3.62845	1.24634	4.52228
															Sec11c	354.646	3.97022e-12	3.81335e-11	0.350629	-2.85202	3.59526	10.2537	8.2157e-12	6.34203e-11	0.359297	-2.78321	4.21599	11.734
															Itga1	865.712	3.98093e-12	3.8209e-11	0.444925	-2.24757	11.0346	24.8009	1.57602e-13	1.85549e-12	0.406208	-2.46179	11.2874	27.7871
															Ss18l2	227.117	4.00542e-12	3.83888e-11	0.385295	-2.59542	2.69657	6.99873	9.73824e-11	5.93979e-10	0.431736	-2.31623	2.99912	6.94664
															Pecr	1808.05	4.02684e-12	3.85665e-11	0.315987	-3.16469	17.4053	55.0825	1.75145e-13	2.03762e-12	0.331732	-3.01448	20.6953	62.3854
															Pex2	742.984	4.09199e-12	3.91344e-11	0.437447	-2.28599	9.16408	20.949	3.86566e-13	4.13802e-12	0.405324	-2.46716	8.97687	22.1474
															Echdc1	1658.51	4.13625e-12	3.9473e-11	0.39831	-2.51061	16.2258	40.7366	1.02034e-11	7.7379e-11	0.43205	-2.31455	22.1754	51.3261
															Capns1	1046.75	4.17795e-12	3.98141e-11	0.499573	-2.00171	13.6441	27.3114	5.93905e-15	1.02591e-13	0.481978	-2.07478	16.0257	33.2499
															Caml	237.377	4.36154e-12	4.1328e-11	0.45695	-2.18842	2.82909	6.19125	1.22527e-13	1.47985e-12	0.416319	-2.402	2.83405	6.8074
															Btf3	687.597	4.41883e-12	4.18412e-11	0.365772	-2.73394	7.69058	21.0256	2.44712e-14	3.46956e-13	0.30168	-3.31477	7.54026	24.9943
															Tceal9	198.758	4.54153e-12	4.28482e-11	0.224282	-4.45868	1.46296	6.52289	4.16652e-10	2.21584e-09	0.27295	-3.66368	2.11447	7.74674
															Eef1d	792.843	4.56638e-12	4.29948e-11	0.406326	-2.46108	9.37812	23.0803	5.93394e-14	7.6212e-13	0.3897	-2.56608	10.3476	26.5526
															Abce1	1712.98	4.59455e-12	4.31991e-11	0.44972	-2.22361	19.8359	44.1072	2.93837e-12	2.5395e-11	0.45977	-2.175	22.5338	49.0111
															Mrpl14	321.704	4.6167e-12	4.33472e-11	0.238323	-4.19599	2.43341	10.2106	7.21156e-15	1.21129e-13	0.274399	-3.64432	3.37862	12.3128
															Nudt12	785.612	4.65954e-12	4.3718e-11	0.418313	-2.39056	9.57528	22.8902	1.27967e-12	1.20827e-11	0.403657	-2.47735	9.56792	23.7031
															Pccb	1676.31	4.67542e-12	4.38361e-11	0.424397	-2.35628	20.5308	48.3763	7.37032e-11	4.63822e-10	0.451265	-2.21599	20.1839	44.7274
															Strn3	731.089	4.68975e-12	4.39397e-11	0.496667	-2.01342	9.77896	19.6892	2.64646e-13	2.96342e-12	0.464213	-2.15418	9.02225	19.4356
															Nckap1	3021.42	4.72421e-12	4.41697e-11	0.476447	-2.09887	37.879	79.503	3.14621e-12	2.70166e-11	0.481873	-2.07524	40.4549	83.9535
															Tmem14c	1078.18	4.75336e-12	4.44044e-11	0.274676	-3.64065	9.13261	33.2487	7.73908e-15	1.28377e-13	0.283951	-3.52173	11.6783	41.128
															Metap2	864.266	4.75596e-12	4.44044e-11	0.45601	-2.19293	10.4946	23.014	6.87577e-14	8.7054e-13	0.423601	-2.36071	10.9575	25.8675
															Pla1a	466.565	4.76586e-12	4.44658e-11	0.33543	-2.98125	4.74513	14.1464	8.95255e-13	8.76249e-12	0.35367	-2.82749	5.3255	15.0578
															Trmt10c	289.441	4.80732e-12	4.47589e-11	0.365656	-2.73481	3.07575	8.4116	1.30654e-09	6.34061e-09	0.452851	-2.20823	3.68034	8.12705
															Gmps	838.426	4.87216e-12	4.53311e-11	0.391235	-2.55601	10.0235	25.6201	5.13637e-12	4.16454e-11	0.39615	-2.52429	10.2863	25.9657
															Eapp	331.405	4.93827e-12	4.59142e-11	0.493604	-2.02591	4.67129	9.46364	1.24433e-11	9.28905e-11	0.452188	-2.21147	3.92722	8.68494
															Ech1	1606.9	4.94235e-12	4.59202e-11	0.335963	-2.97652	18.4184	54.8228	7.77691e-13	7.69632e-12	0.309299	-3.23312	16.5827	53.6139
															Smarca5	531.047	4.99048e-12	4.63352e-11	0.414822	-2.41067	6.57829	15.8581	5.78173e-11	3.73619e-10	0.414607	-2.41192	5.8901	14.2065
															Spg21	378.992	5.02137e-12	4.65897e-11	0.411377	-2.43086	4.26948	10.3785	1.64761e-12	1.50469e-11	0.403672	-2.47726	4.7222	11.6981
															Tpp2	1189.49	5.08925e-12	4.7154e-11	0.444428	-2.25008	14.1666	31.8761	2.77507e-12	2.41712e-11	0.472308	-2.11726	16.036	33.9525
															Nadk2	3168.98	5.15044e-12	4.7655e-11	0.450535	-2.21959	38.0554	84.4673	3.65297e-12	3.0814e-11	0.450179	-2.22134	40.3472	89.625
															Psmg1	181.528	5.16436e-12	4.77507e-11	0.354154	-2.82363	1.86592	5.26867	1.18644e-14	1.86401e-13	0.301319	-3.31874	1.98348	6.58267
															Dhx15	1108.36	5.25049e-12	4.848e-11	0.457234	-2.18706	13.6476	29.8481	2.19141e-12	1.94808e-11	0.465425	-2.14857	14.8385	31.8816
															Gm12191	677.916	5.25654e-12	4.85023e-11	0.340425	-2.9375	6.27395	18.4298	1.02742e-14	1.64359e-13	0.264477	-3.78105	6.70125	25.3377
															Atp6v1c1	453.122	5.35278e-12	4.92883e-11	0.38898	-2.57082	5.31831	13.6724	3.10627e-12	2.67423e-11	0.350975	-2.84921	4.80484	13.69
															Tlcd2	1327.19	5.41521e-12	4.98289e-11	0.411136	-2.43228	17.4059	42.3361	5.48631e-10	2.8431e-09	0.415708	-2.40553	13.5046	32.4858
															Mrpl1	439.225	5.42996e-12	4.99302e-11	0.352947	-2.83328	4.75255	13.4653	1.30964e-11	9.76024e-11	0.407493	-2.45403	5.44641	13.3657
															B230118H07Rik	150.418	5.4546e-12	5.00879e-11	0.418911	-2.38714	1.68611	4.02497	7.92589e-13	7.83795e-12	0.401415	-2.49119	1.97518	4.92054
															Tmbim4	453.071	5.47832e-12	5.02712e-11	0.30074	-3.32514	4.3176	14.3566	5.62959e-14	7.27926e-13	0.283642	-3.52557	4.78691	16.8766
															Rpl32	1589.26	5.67045e-12	5.19169e-11	0.345877	-2.8912	15.5856	45.0613	9.84426e-15	1.59151e-13	0.296765	-3.36967	18.3728	61.9103
															Rn45s	719601	5.76302e-12	5.26668e-11	7.56727	7.56727	24414	3226.26	8.28744e-13	8.17735e-12	8.52374	8.52374	28045.6	3290.29
															Sec13	850.383	5.8439e-12	5.33331e-11	0.343845	-2.90828	9.03879	26.2874	2.40302e-13	2.71814e-12	0.33225	-3.00978	9.74382	29.3267
															Stat1	1183.18	5.8551e-12	5.33988e-11	0.499525	-2.0019	15.5664	31.1625	2.62002e-12	2.29251e-11	0.495091	-2.01983	17.5063	35.3598
															Rab9	498.569	5.91666e-12	5.39235e-11	0.3465	-2.88601	5.02644	14.5063	5.99823e-12	4.76791e-11	0.356156	-2.80776	5.49632	15.4323
															Cfb	19011	5.96557e-12	5.42583e-11	0.243889	-4.10022	168.825	692.219	3.14286e-11	2.15046e-10	0.264379	-3.78246	162.647	615.206
															Cyp2c70	11917.2	5.97288e-12	5.42878e-11	0.2893	-3.45662	101.315	350.208	3.45108e-12	2.92773e-11	0.293394	-3.40839	132.978	453.242
															F9	3642.65	5.97751e-12	5.4293e-11	0.44167	-2.26413	44.958	101.791	5.2459e-12	4.23793e-11	0.438062	-2.28278	44.5108	101.609
															1110012L19Rik	120.714	6.04475e-12	5.48292e-11	0.392277	-2.54922	1.51359	3.85848	6.64935e-12	5.20807e-11	0.389696	-2.5661	1.50559	3.8635
															Polr2j	192.308	6.06869e-12	5.50091e-11	0.357417	-2.79785	2.07829	5.81475	1.76234e-14	2.63244e-13	0.302122	-3.30992	2.20418	7.29565
															Hist1h1d	185.163	6.08315e-12	5.51027e-11	0.243395	-4.10855	1.32424	5.44069	5.61466e-12	4.49631e-11	0.225744	-4.4298	1.81586	8.04388
															Rpl11	839.351	6.2032e-12	5.61142e-11	0.339213	-2.948	7.83484	23.0971	4.89142e-15	8.63914e-14	0.284496	-3.51498	8.48078	29.8098
															Armc1	837.122	6.2575e-12	5.65671e-11	0.485678	-2.05898	10.8996	22.442	2.30625e-12	2.04202e-11	0.471073	-2.12281	10.7144	22.7446
															Kng2	3395.24	6.28158e-12	5.67465e-11	0.311467	-3.21061	33.9823	109.104	8.71982e-12	6.70794e-11	0.315408	-3.1705	34.8747	110.57
															Atp6v1g1	706.305	6.34402e-12	5.72331e-11	0.381442	-2.62163	8.30246	21.766	1.9136e-12	1.72754e-11	0.346578	-2.88535	7.53869	21.7518
															Pdcd2	112.145	6.46518e-12	5.82476e-11	0.353024	-2.83266	1.27573	3.6137	5.66209e-12	4.52494e-11	0.347063	-2.88132	1.19702	3.449
															Pltp	336.826	6.56496e-12	5.90669e-11	0.287181	-3.48212	3.08979	10.759	1.82934e-10	1.05197e-09	0.33495	-2.98552	3.71037	11.0774
															Txndc12	425.326	6.71341e-12	6.01913e-11	0.46218	-2.16366	5.46413	11.8225	2.91928e-12	2.52626e-11	0.48382	-2.06688	6.03268	12.4688
															Ttc27	177.239	6.75119e-12	6.04577e-11	0.348489	-2.86953	1.6898	4.84893	4.27516e-13	4.53282e-12	0.356502	-2.80503	2.18882	6.13972
															Il1rap	2094.82	6.87558e-12	6.14893e-11	0.369749	-2.70454	24.5737	66.4605	1.53725e-11	1.1283e-10	0.370216	-2.70113	22.3939	60.4889
															Gnai3	2032.31	7.17024e-12	6.38257e-11	0.458951	-2.17888	24.4911	53.3632	7.49348e-13	7.44891e-12	0.450844	-2.21806	26.4346	58.6336
															Itfg1	1108.8	7.24533e-12	6.44512e-11	0.424086	-2.35801	12.2146	28.8021	9.28801e-15	1.51255e-13	0.367458	-2.7214	13.1747	35.8535
															Clta	733.214	7.35071e-12	6.53016e-11	0.436607	-2.29039	8.63323	19.7735	3.58501e-13	3.87169e-12	0.416598	-2.4004	9.04185	21.704
															Tcp11l2	406.485	7.41358e-12	6.57728e-11	0.394581	-2.53433	5.00789	12.6917	1.65912e-09	7.87448e-09	0.460581	-2.17117	4.37378	9.49622
															Bche	2163.44	7.47397e-12	6.61768e-11	0.404502	-2.47217	23.8579	58.9808	3.5161e-12	2.97721e-11	0.398498	-2.50943	25.0394	62.8345
															Igbp1	537.74	7.47964e-12	6.61831e-11	0.442445	-2.26017	6.63509	14.9964	6.37438e-13	6.45755e-12	0.425444	-2.35048	6.85597	16.1148
															Mccc2	663.357	7.54769e-12	6.6653e-11	0.409498	-2.44202	7.42291	18.1269	5.06541e-12	4.12353e-11	0.425725	-2.34893	8.44497	19.8367
															Ddx49	212.589	7.66553e-12	6.76043e-11	0.383767	-2.60575	2.23125	5.81406	5.35058e-12	4.30688e-11	0.420505	-2.37809	2.7663	6.57852
															Mpdu1	476.63	7.68299e-12	6.77137e-11	0.47056	-2.12513	6.26171	13.3069	2.05862e-13	2.36053e-12	0.457209	-2.18719	6.84065	14.9618
															Heatr1	621.101	7.94544e-12	6.96885e-11	0.467953	-2.13697	8.39216	17.9338	4.29296e-11	2.85698e-10	0.48632	-2.05626	7.99897	16.4479
															Cct6a	1613.28	7.95709e-12	6.96885e-11	0.370641	-2.69803	16.8654	45.5033	1.79116e-13	2.0734e-12	0.389608	-2.56668	20.3853	52.3226
															Phpt1	96.1323	7.96258e-12	6.96885e-11	0.287785	-3.47482	0.846209	2.94042	6.08185e-10	3.12988e-09	0.347377	-2.87871	1.16296	3.34784
															Rps23	1306.36	7.9644e-12	6.96885e-11	0.375046	-2.66634	14.002	37.3342	4.67257e-15	8.29763e-14	0.299838	-3.33514	14.4302	48.1267
															Plod1	852.036	8.0882e-12	7.07255e-11	0.417521	-2.39509	9.52869	22.8221	6.37083e-12	5.02494e-11	0.429741	-2.32698	11.6192	27.0376
															Ywhaq	952.298	8.23002e-12	7.19185e-11	0.476013	-2.10078	12.559	26.3837	9.33735e-14	1.15593e-12	0.419843	-2.38184	12.2559	29.1916
															Itgav	1284.54	8.26063e-12	7.20918e-11	0.428842	-2.33186	14.3919	33.5598	1.13084e-12	1.08126e-11	0.432064	-2.31447	15.6441	36.2078
															Pebp1	1289.3	8.27851e-12	7.22007e-11	0.490494	-2.03876	17.0903	34.843	2.24537e-13	2.55277e-12	0.452955	-2.20772	17.2006	37.9742
															Rpl29	1057.25	8.29187e-12	7.22701e-11	0.337491	-2.96304	9.83909	29.1536	3.84956e-15	7.12862e-14	0.304972	-3.27899	11.5539	37.8853
															Ap3s1	313.223	8.38612e-12	7.29934e-11	0.443891	-2.2528	3.63604	8.19129	3.9147e-12	3.27737e-11	0.430051	-2.32531	3.63855	8.46075
															Mospd1	180.185	8.72705e-12	7.56684e-11	0.374009	-2.67374	1.80098	4.81533	6.82663e-13	6.85741e-12	0.341083	-2.93184	1.88905	5.53839
															Nxt2	452.895	8.79072e-12	7.61711e-11	0.349429	-2.86181	4.8175	13.7868	6.48018e-12	5.09647e-11	0.341215	-2.9307	4.87887	14.2985
															Tfpi2	1032.52	8.79733e-12	7.61789e-11	0.342056	-2.9235	10.3068	30.1318	7.35812e-12	5.72965e-11	0.335342	-2.98203	11.2997	33.6959
															Acy3	750.879	8.8245e-12	7.63648e-11	0.399862	-2.50086	9.51769	23.8024	4.5956e-11	3.04024e-10	0.405336	-2.46709	9.11415	22.4854
															Bpnt1	937.997	8.86068e-12	7.66282e-11	0.486006	-2.05759	11.1864	23.017	6.44128e-15	1.10128e-13	0.455078	-2.19742	12.9863	28.5364
															Fyttd1	696.744	9.06455e-12	7.82395e-11	0.427792	-2.33759	8.1081	18.9534	7.68691e-12	5.96483e-11	0.433983	-2.30424	8.31627	19.1626
															Idnk	339.513	9.12906e-12	7.87455e-11	0.44067	-2.26927	4.27167	9.69359	1.05234e-12	1.01317e-11	0.431511	-2.31744	4.50825	10.4476
															Naprt	1020.55	9.1795e-12	7.91295e-11	0.408501	-2.44797	12.0598	29.522	3.76124e-11	2.53538e-10	0.419424	-2.38422	11.9794	28.5616
															Ints4	392.868	9.47445e-12	8.15144e-11	0.430899	-2.32073	4.43054	10.2821	5.37999e-13	5.57601e-12	0.456773	-2.18927	5.31072	11.6266
															Cul2	783.335	9.76465e-12	8.37417e-11	0.389046	-2.57039	8.41903	21.6402	3.91685e-13	4.18612e-12	0.395403	-2.52907	9.61175	24.3087
															Trnau1ap	132.967	9.95223e-12	8.51865e-11	0.37211	-2.68738	1.38565	3.72376	1.49549e-12	1.38756e-11	0.352606	-2.83603	1.43797	4.07811
															Kmt2d	4210.41	9.98021e-12	8.53714e-11	2.16192	2.16192	102.069	47.2125	3.94863e-13	4.21671e-12	2.74403	2.74403	100.222	36.5237
															Hypk	349.099	1.01195e-11	8.63971e-11	0.284539	-3.51446	3.22605	11.3378	1.19796e-12	1.13998e-11	0.271804	-3.67913	3.37044	12.4003
															Aldh2	10654.6	1.04035e-11	8.87083e-11	0.42369	-2.36022	124.942	294.89	5.29898e-10	2.75886e-09	0.478704	-2.08897	131.611	274.931
															Tpmt	1020.75	1.06215e-11	9.04519e-11	0.456551	-2.19033	10.8704	23.8097	5.83069e-15	1.0098e-13	0.448637	-2.22897	13.8196	30.8035
															Rps21	247.879	1.06395e-11	9.04897e-11	0.29942	-3.3398	2.08452	6.96186	1.96717e-13	2.26343e-12	0.252912	-3.95395	2.46067	9.72937
															Farsb	484.137	1.08295e-11	9.19886e-11	0.365957	-2.73256	5.36043	14.6477	1.897e-13	2.18834e-12	0.32967	-3.03334	5.54027	16.8055
															Cfl2	911.606	1.09387e-11	9.27988e-11	0.475129	-2.10469	11.2371	23.6507	2.65855e-11	1.84457e-10	0.489835	-2.0415	12.2469	25.0021
															Timm8b	406.473	1.09516e-11	9.28494e-11	0.315536	-3.16921	4.00634	12.6969	1.59907e-13	1.8741e-12	0.246352	-4.05923	3.73883	15.1768
															Iars2	948.174	1.1061e-11	9.36576e-11	0.489137	-2.04442	11.8722	24.2717	6.41293e-12	5.04953e-11	0.491812	-2.0333	12.2808	24.9704
															Rpp25l	187.199	1.10745e-11	9.37128e-11	0.240611	-4.15609	1.53356	6.37363	2.01826e-12	1.81101e-11	0.309089	-3.23531	2.02576	6.55395
															Lars2	14344.5	1.10939e-11	9.38177e-11	12.4106	12.4106	610.456	49.1881	1.61317e-12	1.4803e-11	14.0599	14.0599	737.028	52.4207
															Polr2l	559.743	1.1155e-11	9.42744e-11	0.417198	-2.39694	6.57201	15.7527	7.18034e-14	9.06527e-13	0.363051	-2.75443	7.35668	20.2635
															Psmc6	825.09	1.13238e-11	9.55806e-11	0.294173	-3.39936	7.5429	25.641	4.37764e-13	4.6268e-12	0.293918	-3.40231	8.70913	29.6312
															Cct4	1121.85	1.14212e-11	9.63416e-11	0.344035	-2.90668	10.9731	31.8952	2.80709e-13	3.11201e-12	0.368212	-2.71583	13.4277	36.4673
															Myg1	165.308	1.16461e-11	9.81152e-11	0.361607	-2.76544	1.91778	5.3035	5.61618e-12	4.49631e-11	0.293362	-3.40876	1.60006	5.45423
															Calm2	1492.1	1.17328e-11	9.87834e-11	0.318842	-3.13635	14.5178	45.5329	1.90967e-12	1.72632e-11	0.308434	-3.24218	15.5091	50.2832
															Hnrnpc	1212.27	1.19114e-11	1.00131e-10	0.48142	-2.07719	15.4838	32.1628	3.69371e-12	3.1138e-11	0.460065	-2.1736	16.3591	35.5582
															Ubl5	472.14	1.19291e-11	1.00183e-10	0.236692	-4.22489	3.83504	16.2027	1.1582e-13	1.41026e-12	0.26287	-3.80416	4.93625	18.7783
															Rps19bp1	135.117	1.21175e-11	1.01701e-10	0.442367	-2.26057	1.63774	3.70222	3.19151e-15	6.06977e-14	0.322118	-3.10446	1.37151	4.2578
															Slc39a4	654.195	1.22059e-11	1.0238e-10	0.25933	-3.85609	5.96891	23.0167	4.26142e-10	2.25925e-09	0.305992	-3.26806	6.18442	20.2111
															Glo1	8920.7	1.23178e-11	1.03188e-10	0.468088	-2.13635	104.535	223.324	1.19331e-12	1.13717e-11	0.443795	-2.25329	126.056	284.041
															Erp44	1218.97	1.23648e-11	1.03494e-10	0.309335	-3.23274	11.2405	36.3376	2.14785e-13	2.45024e-12	0.31691	-3.15547	13.2378	41.7715
															Fbxo6	455.064	1.23698e-11	1.03494e-10	0.324724	-3.07954	4.33982	13.3646	1.41168e-11	1.04508e-10	0.327897	-3.04974	5.85326	17.8509
															Nedd8	458.499	1.25161e-11	1.04582e-10	0.472003	-2.11863	5.66824	12.0089	8.54358e-12	6.58372e-11	0.480269	-2.08216	6.83893	14.2398
															Rab11a	697.505	1.25232e-11	1.04582e-10	0.361426	-2.76682	7.67313	21.2301	4.98678e-12	4.07041e-11	0.362288	-2.76023	7.96097	21.9741
															Lactb	688.928	1.30247e-11	1.08499e-10	0.396799	-2.52017	6.7371	16.9786	3.37336e-14	4.61636e-13	0.384636	-2.59986	8.90732	23.1578
															Rnaset2a	898.306	1.30501e-11	1.08642e-10	0.39898	-2.50639	10.1502	25.4403	1.3695e-13	1.6363e-12	0.367805	-2.71883	10.7982	29.3584
															Mbd6	514.391	1.33635e-11	1.10906e-10	2.55506	2.55506	13.5601	5.30716	1.40344e-10	8.29531e-10	2.88167	2.88167	12.1586	4.21928
															Ppp6c	575.226	1.35121e-11	1.12001e-10	0.413521	-2.41826	6.34854	15.3524	3.73568e-13	4.01819e-12	0.424591	-2.35521	7.63515	17.9823
															Asna1	304.428	1.35922e-11	1.12525e-10	0.458734	-2.17991	3.88982	8.47946	1.07264e-12	1.03099e-11	0.441151	-2.2668	4.36646	9.89788
															Ndufb3	402.986	1.37051e-11	1.13267e-10	0.235523	-4.24587	3.21268	13.6406	1.2954e-12	1.22141e-11	0.233369	-4.28506	3.70332	15.869
															Nprl2	146.907	1.38642e-11	1.14281e-10	0.326388	-3.06384	1.55464	4.76316	2.48297e-10	1.37977e-09	0.402214	-2.48624	1.75822	4.37136
															Slc3a2	395.462	1.39267e-11	1.14726e-10	0.342645	-2.91847	4.29619	12.5383	2.91994e-10	1.59802e-09	0.401376	-2.49143	4.93988	12.3073
															Cops2	1083.98	1.41006e-11	1.16087e-10	0.450917	-2.2177	13.1488	29.16	1.57608e-12	1.45025e-11	0.425943	-2.34773	13.1411	30.8517
															Ociad2	490.983	1.41839e-11	1.16557e-10	0.461074	-2.16885	6.15002	13.3385	9.81549e-11	5.98146e-10	0.485712	-2.05883	6.61081	13.6106
															Pls3	1310.43	1.42094e-11	1.16695e-10	0.379744	-2.63335	13.8349	36.4321	1.16108e-12	1.10804e-11	0.406089	-2.46251	16.5227	40.6873
															Txnl1	1274.96	1.42894e-11	1.17208e-10	0.335862	-2.97741	11.8554	35.2985	1.75415e-13	2.03762e-12	0.327916	-3.04956	14.9664	45.6409
															Sh3bgrl	1882.07	1.43009e-11	1.1723e-10	0.399167	-2.50522	22.6346	56.7046	7.4826e-10	3.79092e-09	0.392174	-2.54989	18.694	47.6677
															Sult1d1	2071.23	1.44673e-11	1.18517e-10	0.266105	-3.75792	11.4813	43.146	2.99134e-13	3.27821e-12	0.2586	-3.86698	24.9323	96.4127
															Unc50	306.586	1.45474e-11	1.19022e-10	0.394969	-2.53184	3.36245	8.51321	2.39062e-11	1.67519e-10	0.434467	-2.30167	3.74839	8.62757
															Naa10	256.592	1.4555e-11	1.19022e-10	0.412711	-2.423	2.9885	7.24115	8.62445e-14	1.07665e-12	0.407289	-2.45526	3.54026	8.69226
															Osgep	111.964	1.47097e-11	1.20213e-10	0.47465	-2.10682	1.44129	3.03654	6.60062e-12	5.18285e-11	0.462224	-2.16345	1.56329	3.38211
															Coq6	150.755	1.49019e-11	1.21561e-10	0.309237	-3.23377	1.43358	4.63585	5.36075e-13	5.56037e-12	0.33258	-3.00679	1.72848	5.19718
															Aarsd1	219.61	1.51175e-11	1.23094e-10	0.404562	-2.47181	2.50662	6.19589	2.77721e-13	3.08399e-12	0.416049	-2.40356	2.98548	7.17578
															Rbmxl1	216.149	1.5207e-11	1.23672e-10	0.378188	-2.64419	2.27408	6.0131	3.57577e-10	1.92541e-09	0.493327	-2.02705	2.89898	5.87638
															Tra2b	719.854	1.52844e-11	1.24151e-10	0.487756	-2.05021	8.78034	18.0015	1.14516e-11	8.60637e-11	0.486769	-2.05436	9.73207	19.9932
															Akr1c20	726.335	1.62242e-11	1.31147e-10	0.330154	-3.02889	7.06226	21.3908	2.55946e-12	2.24246e-11	0.301891	-3.31245	7.93422	26.2817
															Tfg	858.755	1.62551e-11	1.31317e-10	0.37283	-2.68219	8.45112	22.6675	4.68152e-12	3.85418e-11	0.385766	-2.59224	10.4566	27.106
															Taco1	227.992	1.63905e-11	1.32312e-10	0.351167	-2.84764	2.31121	6.5815	1.12439e-10	6.78085e-10	0.387704	-2.57929	2.71636	7.00628
															Mtpap	372.867	1.64074e-11	1.32312e-10	0.494159	-2.02364	4.95077	10.0186	1.91117e-12	1.72651e-11	0.467495	-2.13906	4.90647	10.4952
															Cdo1	16026.2	1.64756e-11	1.32698e-10	0.445972	-2.24229	213.136	477.914	4.56096e-11	3.01881e-10	0.433676	-2.30587	174.56	402.512
															Strap	1211.01	1.67754e-11	1.34626e-10	0.484963	-2.06201	15.7482	32.4729	2.95056e-12	2.54838e-11	0.465627	-2.14764	15.7505	33.8265
															Srp9	1004.98	1.68295e-11	1.34979e-10	0.42491	-2.35344	11.6267	27.3627	1.59614e-14	2.41954e-13	0.357101	-2.80033	11.9919	33.5811
															M6pr	1846.95	1.69918e-11	1.36199e-10	0.444087	-2.25181	21.6145	48.6718	1.32414e-13	1.58699e-12	0.420892	-2.37591	24.0819	57.2164
															Rars	444.513	1.70978e-11	1.36966e-10	0.392283	-2.54918	5.11636	13.0425	1.79646e-12	1.62949e-11	0.391048	-2.55723	5.52722	14.1344
															Ormdl1	495.571	1.71545e-11	1.37256e-10	0.418404	-2.39004	5.93653	14.1885	1.78261e-12	1.61912e-11	0.391436	-2.5547	6.02823	15.4003
															Hikeshi	223.297	1.73006e-11	1.38343e-10	0.380596	-2.62746	2.43995	6.41087	7.43379e-13	7.4061e-12	0.336562	-2.97122	2.38077	7.07381
															Cth	3487.9	1.757e-11	1.40329e-10	0.356139	-2.80789	31.9259	89.6445	8.87142e-12	6.80108e-11	0.351682	-2.84347	46.9008	133.361
															Psmb5	546.777	1.77009e-11	1.4129e-10	0.28326	-3.53033	4.65925	16.4487	1.14884e-14	1.81131e-13	0.285908	-3.49763	6.04492	21.1429
															Npc2	893.41	1.77727e-11	1.41694e-10	0.41042	-2.43653	10.2389	24.9475	1.02982e-12	9.95571e-12	0.377751	-2.64725	11.1279	29.4583
															Mrpl53	258.631	1.78651e-11	1.42346e-10	0.373243	-2.67922	2.71569	7.27592	4.63235e-10	2.43645e-09	0.417977	-2.39248	3.28762	7.86554
															Wdr74	190.493	1.81988e-11	1.44746e-10	0.324744	-3.07935	1.93722	5.96537	1.06192e-11	8.00781e-11	0.333056	-3.0025	2.02569	6.08212
															Nln	400.591	1.82581e-11	1.45132e-10	0.456804	-2.18912	5.00867	10.9646	4.64161e-13	4.88263e-12	0.381838	-2.61891	4.47472	11.7189
															BC002163	423.527	1.82856e-11	1.45263e-10	0.313381	-3.191	3.8931	12.4229	2.12767e-13	2.42929e-12	0.274872	-3.63806	4.60312	16.7464
															Cops9	373.929	1.85527e-11	1.47298e-10	0.393803	-2.53934	4.26844	10.839	1.52162e-14	2.31709e-13	0.319405	-3.13082	4.62244	14.472
															Ptgr2	963.965	1.86159e-11	1.47712e-10	0.497049	-2.01187	13.0992	26.3539	6.69868e-12	5.24057e-11	0.480814	-2.07981	12.4857	25.9678
															Rap1a	640.668	1.86851e-11	1.48085e-10	0.409496	-2.44203	6.86092	16.7546	1.55884e-11	1.14201e-10	0.42074	-2.37676	7.8836	18.7375
															Polr2f	154.038	1.93558e-11	1.53128e-10	0.320683	-3.11835	1.54038	4.80344	3.10119e-11	2.12521e-10	0.333987	-2.99413	1.62881	4.87686
															Sec11a	624.484	1.95318e-11	1.54338e-10	0.340611	-2.9359	6.39046	18.7617	5.77866e-13	5.93856e-12	0.330628	-3.02455	7.1755	21.7026
															Gm8624	186.578	1.99256e-11	1.57171e-10	0.264986	-3.77379	1.46773	5.53892	1.39007e-13	1.6594e-12	0.207738	-4.81375	1.53207	7.37498
															Uqcc2	205.361	2.01104e-11	1.58535e-10	0.335013	-2.98496	2.21929	6.6245	1.59937e-13	1.8741e-12	0.253637	-3.94264	2.04594	8.06639
															Mrpl16	378.694	2.03138e-11	1.60044e-10	0.300605	-3.32662	3.44231	11.4513	4.02933e-14	5.39801e-13	0.26771	-3.73538	3.85252	14.3906
															Pdcd2l	87.3367	2.05112e-11	1.61504e-10	0.351361	-2.84607	0.986998	2.80907	9.88118e-08	3.44309e-07	0.478819	-2.08847	1.22937	2.5675
															Glb1	206.352	2.05318e-11	1.61571e-10	0.356574	-2.80447	2.10489	5.9031	2.71575e-13	3.03592e-12	0.311332	-3.212	2.22102	7.13392
															Psme2	147.69	2.07935e-11	1.63342e-10	0.313675	-3.18801	1.49917	4.77939	3.47849e-14	4.74081e-13	0.234482	-4.26472	1.38736	5.91669
															Mrps14	282.421	2.08852e-11	1.63966e-10	0.261679	-3.82147	2.35131	8.98547	3.70203e-13	3.9852e-12	0.334257	-2.99171	3.37852	10.1075
															Atg101	371.242	2.10443e-11	1.65119e-10	0.40841	-2.44852	4.23532	10.3703	9.53995e-11	5.83836e-10	0.451855	-2.2131	5.08461	11.2528
															Kdm1b	794.117	2.21134e-11	1.72999e-10	0.470981	-2.12323	9.63516	20.4576	6.04111e-12	4.79629e-11	0.492415	-2.03081	10.9774	22.2929
															Ftsj1	223.183	2.22173e-11	1.73711e-10	0.445723	-2.24355	2.96239	6.64625	1.34446e-10	7.98201e-10	0.473525	-2.11182	3.03735	6.41433
															2700060E02Rik	637.199	2.22307e-11	1.73714e-10	0.396431	-2.52251	6.92782	17.4755	4.20632e-14	5.60702e-13	0.349159	-2.86403	7.44054	21.3099
															Tfb2m	417.045	2.26381e-11	1.76579e-10	0.452695	-2.20899	4.98351	11.0085	2.81128e-10	1.54361e-09	0.497716	-2.00918	5.28701	10.6226
															Tmod3	499.121	2.27347e-11	1.77135e-10	0.493882	-2.02477	6.91067	13.9926	5.85207e-13	6.00263e-12	0.440324	-2.27105	6.31394	14.3393
															1700066M21Rik	978.598	2.29721e-11	1.7888e-10	0.481969	-2.07482	12.5399	26.0182	4.26552e-14	5.65774e-13	0.402714	-2.48315	11.2354	27.8992
															Clec4f	1674.2	2.33668e-11	1.81848e-10	0.259575	-3.85245	14.3838	55.4131	2.89953e-10	1.58815e-09	0.296798	-3.3693	18.6218	62.7424
															Clybl	288.633	2.35723e-11	1.83234e-10	0.404213	-2.47394	3.33064	8.23981	8.47993e-13	8.34266e-12	0.374214	-2.67227	3.46738	9.26578
															Ndfip2	534.609	2.35943e-11	1.83298e-10	0.429788	-2.32673	5.792	13.4764	2.49853e-12	2.19483e-11	0.410927	-2.43352	6.57141	15.9917
															Hspe1	794.379	2.36934e-11	1.83911e-10	0.343505	-2.91117	7.60554	22.141	2.88059e-13	3.18293e-12	0.28289	-3.53495	8.99654	31.8023
															Pigyl	154.031	2.39355e-11	1.85625e-10	0.356632	-2.80401	1.56834	4.39764	2.88631e-12	2.50259e-11	0.362256	-2.76048	1.765	4.87226
															Uggt1	3359.66	2.44533e-11	1.89421e-10	0.474607	-2.10701	43.0389	90.6833	7.33492e-12	5.71491e-11	0.467681	-2.13821	44.1332	94.3659
															Coa3	453.512	2.44906e-11	1.896e-10	0.333112	-3.00199	4.36117	13.0922	2.29473e-14	3.29898e-13	0.310885	-3.21662	5.17412	16.6432
															Mfsd14b	723.388	2.45512e-11	1.89959e-10	0.435343	-2.29704	8.25193	18.955	2.79273e-12	2.42933e-11	0.417692	-2.39411	8.46183	20.2585
															Ggh	107.291	2.46385e-11	1.90414e-10	0.240713	-4.15433	0.822764	3.41803	1.57793e-13	1.85549e-12	0.190397	-5.25218	0.844754	4.4368
															Xkr9	432.438	2.4746e-11	1.91135e-10	0.438051	-2.28284	4.07532	9.30331	4.42281e-12	3.65695e-11	0.421958	-2.3699	6.31597	14.9683
															Ppa2	367.736	2.50472e-11	1.93238e-10	0.447904	-2.23262	4.63306	10.3439	1.80868e-12	1.63946e-11	0.414099	-2.41488	4.59533	11.0972
															Hmox2	672.769	2.53855e-11	1.95622e-10	0.372028	-2.68797	7.34042	19.7308	9.34179e-13	9.11012e-12	0.401804	-2.48878	9.19256	22.8782
															Rab2a	1333.7	2.5505e-11	1.9643e-10	0.404518	-2.47208	14.4273	35.6654	1.27885e-12	1.20827e-11	0.408023	-2.45084	16.2885	39.9206
															Dap3	434.131	2.5716e-11	1.97941e-10	0.483754	-2.06717	5.25737	10.8679	9.06989e-13	8.87084e-12	0.493348	-2.02697	6.14526	12.4562
															Cebpzos	113.779	2.62118e-11	2.01293e-10	0.336361	-2.97299	1.14634	3.40806	9.75254e-12	7.42125e-11	0.384269	-2.60234	1.432	3.72656
															Gbe1	1978.36	2.63523e-11	2.0214e-10	0.335191	-2.98338	17.5965	52.4971	2.76624e-11	1.91234e-10	0.340871	-2.93366	22.8426	67.0125
															Usp14	818.411	2.64222e-11	2.0256e-10	0.433385	-2.30742	9.35182	21.5785	1.62629e-13	1.90399e-12	0.383343	-2.60863	9.97461	26.0201
															Psmb9	128.299	2.73637e-11	2.09059e-10	0.361214	-2.76844	1.45202	4.01982	5.23945e-12	4.23753e-11	0.329243	-3.03727	1.40286	4.26088
															Cox16	466.03	2.77099e-11	2.11583e-10	0.478981	-2.08776	6.11301	12.7625	5.94067e-13	6.08168e-12	0.435877	-2.29423	6.10439	14.0048
															Pcmt1	536.648	2.77366e-11	2.11666e-10	0.434178	-2.3032	6.46645	14.8935	5.02883e-10	2.62536e-09	0.48643	-2.05579	6.84654	14.0751
															Rplp1	2139.9	2.78404e-11	2.12337e-10	0.498718	-2.00514	26.4562	53.0485	1.35163e-12	1.26816e-11	0.46762	-2.13849	33.7434	72.1599
															Fkbp2	334.306	2.79664e-11	2.13176e-10	0.473916	-2.11008	4.12371	8.70135	7.30135e-14	9.20067e-13	0.442347	-2.26067	4.58521	10.3656
															Hpgd	983.296	2.86105e-11	2.17838e-10	0.429806	-2.32663	9.36315	21.7846	6.28689e-12	4.9649e-11	0.407627	-2.45322	14.9839	36.7589
															Capzb	805.647	2.87357e-11	2.18666e-10	0.465301	-2.14915	10.2813	22.096	1.51356e-11	1.1125e-10	0.463735	-2.1564	10.4982	22.6383
															Acsl4	2096.79	2.90014e-11	2.20563e-10	0.431405	-2.31801	25.4229	58.9306	4.64885e-11	3.07091e-10	0.43244	-2.31246	24.508	56.6736
															Ipo7	1421.55	2.9108e-11	2.21247e-10	0.420701	-2.37699	16.9382	40.262	5.34086e-12	4.30165e-11	0.413324	-2.41941	17.6553	42.7155
															Nif3l1	218.405	3.01466e-11	2.28752e-10	0.369696	-2.70493	2.29417	6.20556	4.88693e-13	5.11253e-12	0.34105	-2.93212	2.43261	7.13272
															Maip1	185.453	3.01774e-11	2.28855e-10	0.371904	-2.68887	1.90545	5.12351	6.05407e-13	6.17884e-12	0.424176	-2.35751	2.57219	6.06395
															Nup88	482.177	3.11916e-11	2.36278e-10	0.462639	-2.16151	5.91439	12.784	1.99531e-11	1.42583e-10	0.496182	-2.01539	6.75432	13.6126
															Psma5	299.783	3.16227e-11	2.39273e-10	0.246748	-4.05272	2.4159	9.79098	6.40398e-13	6.47174e-12	0.258439	-3.86938	2.88585	11.1664
															Ipo11	410.542	3.19158e-11	2.40945e-10	0.493507	-2.02631	4.8469	9.82134	2.69431e-11	1.86647e-10	0.499019	-2.00393	6.07174	12.1674
															Hoga1	1471.71	3.19899e-11	2.41369e-10	0.441756	-2.26369	16.8406	38.122	3.86887e-11	2.59542e-10	0.465736	-2.14714	18.0838	38.8284
															Thumpd3	215.322	3.25898e-11	2.45617e-10	0.442215	-2.26134	2.78034	6.28729	1.88057e-11	1.35251e-10	0.39464	-2.53395	2.44757	6.20202
															Rcbtb2	356.388	3.27954e-11	2.47028e-10	0.371638	-2.69079	3.74498	10.077	2.02799e-12	1.81609e-11	0.340729	-2.93488	3.9768	11.6714
															Wdr83os	221.227	3.28163e-11	2.47046e-10	0.334165	-2.99254	2.11887	6.34079	4.31046e-14	5.70602e-13	0.285468	-3.50302	2.29695	8.04626
															Cyp2c68	1140.37	3.29129e-11	2.47634e-10	0.309815	-3.22773	12.1289	39.1489	8.39566e-12	6.47347e-11	0.300621	-3.32645	11.8371	39.3755
															Trappc4	210.946	3.34525e-11	2.51552e-10	0.324608	-3.08064	2.0506	6.31717	7.29023e-13	7.29023e-12	0.354171	-2.82349	2.61074	7.37139
															Wdr1	952.267	3.35848e-11	2.52405e-10	0.491213	-2.03578	12.9623	26.3883	3.949e-12	3.30195e-11	0.473903	-2.11014	13.5167	28.522
															Mrpl48	160.052	3.45081e-11	2.59053e-10	0.338654	-2.95287	1.65843	4.89712	3.57727e-13	3.86918e-12	0.278608	-3.58928	1.62656	5.83817
															Rtn4	715.786	3.49474e-11	2.62204e-10	0.445192	-2.24622	9.06567	20.3635	1.53003e-10	8.95642e-10	0.459437	-2.17657	9.23183	20.0938
															Gins4	157.193	3.50602e-11	2.62902e-10	0.402121	-2.48681	1.64131	4.08164	1.01122e-10	6.14266e-10	0.40315	-2.48047	1.96468	4.87332
															Enpp5	723.088	3.52264e-11	2.64e-10	0.411389	-2.43079	8.84892	21.5099	5.08603e-12	4.13564e-11	0.38299	-2.61104	8.69618	22.706
															Dpp4	2233.03	3.55782e-11	2.66487e-10	0.444548	-2.24947	26.7598	60.1955	3.69037e-11	2.49571e-10	0.467918	-2.13712	29.7641	63.6096
															Adamts1	262.61	3.58361e-11	2.67969e-10	0.416722	-2.39968	2.60122	6.2421	5.12494e-09	2.21391e-08	0.495047	-2.02001	3.81651	7.7094
															Pik3c3	315.456	3.58579e-11	2.67982e-10	0.419451	-2.38407	3.79093	9.03783	2.33103e-10	1.3062e-09	0.466649	-2.14294	4.09938	8.78473
															Paip2	961.9	3.62183e-11	2.70524e-10	0.481112	-2.07852	12.1453	25.2442	7.8169e-11	4.8769e-10	0.494619	-2.02176	12.9462	26.1741
															Fabp1	27515.7	3.64111e-11	2.71813e-10	0.238579	-4.19149	240.592	1008.44	8.09409e-11	5.03573e-10	0.246045	-4.0643	226.784	921.72
															Hgf	388.641	3.69216e-11	2.75316e-10	0.356808	-2.80263	4.69481	13.1578	1.91921e-10	1.0947e-09	0.366106	-2.73145	4.52569	12.3617
															Lta4h	381.093	3.71675e-11	2.76995e-10	0.428748	-2.33237	4.59907	10.7267	4.95751e-12	4.05394e-11	0.406697	-2.45883	4.61952	11.3586
															Tram1	5453.92	3.76582e-11	2.80028e-10	0.391411	-2.55486	58.2605	148.847	3.32994e-12	2.83394e-11	0.393533	-2.54108	65.9427	167.566
															Lgmn	900.061	3.87948e-11	2.87839e-10	0.238496	-4.19293	7.75069	32.4981	2.17169e-10	1.2249e-09	0.264822	-3.77612	9.43698	35.6352
															Cox14	190.038	3.91051e-11	2.89499e-10	0.337525	-2.96274	1.8759	5.55779	7.20351e-12	5.62564e-11	0.319667	-3.12826	1.89258	5.92047
															Mug2	9752.23	3.93347e-11	2.90876e-10	0.374457	-2.67054	123.727	330.417	6.18191e-08	2.22902e-07	0.481369	-2.07741	102.261	212.438
															H2afv	261.657	3.95977e-11	2.92424e-10	0.413931	-2.41586	2.99336	7.23154	1.63867e-11	1.19135e-10	0.408596	-2.44741	3.04128	7.44324
															Ctsz	2589.8	3.96096e-11	2.92424e-10	0.41652	-2.40085	29.6435	71.1695	5.46806e-12	4.39087e-11	0.400694	-2.49567	34.8192	86.8973
															Ptpmt1	557.873	3.97449e-11	2.93261e-10	0.453526	-2.20495	5.51811	12.1671	3.39215e-13	3.68724e-12	0.423848	-2.35933	7.36199	17.3694
															Mup8	5158.04	3.98686e-11	2.94012e-10	0.278352	-3.59257	45.6901	164.145	6.37795e-12	5.02494e-11	0.256465	-3.89917	46.3511	180.731
															Skiv2l2	384.602	3.9931e-11	2.94309e-10	0.468806	-2.13308	5.06179	10.7972	9.68733e-13	9.41961e-12	0.402421	-2.48496	4.44339	11.0416
															Timm10b	211.92	4.12203e-11	3.03311e-10	0.498841	-2.00465	2.66298	5.33833	9.52348e-15	1.54338e-13	0.390459	-2.56109	2.444	6.25931
															Atic	344.442	4.12562e-11	3.03408e-10	0.453515	-2.205	4.35068	9.59324	2.08073e-11	1.4837e-10	0.454093	-2.20219	4.69225	10.3332
															Clpx	3600.52	4.22586e-11	3.10267e-10	0.405177	-2.46806	47.5753	117.419	9.56541e-11	5.85039e-10	0.406215	-2.46175	38.9896	95.9827
															Nsmce1	120.087	4.29547e-11	3.15033e-10	0.265059	-3.77275	1.05606	3.98424	3.64122e-12	3.07537e-11	0.243498	-4.10681	1.1264	4.6259
															Bsg	3814.97	4.3036e-11	3.15456e-10	0.383167	-2.60983	39.9538	104.272	1.40477e-12	1.30883e-11	0.343347	-2.9125	48.7635	142.024
															Mrpl35	285.868	4.32854e-11	3.1711e-10	0.369134	-2.70904	3.26052	8.83289	5.86554e-12	4.67634e-11	0.353126	-2.83185	3.35018	9.4872
															Dnajc19	279.006	4.33878e-11	3.17686e-10	0.466895	-2.14181	3.17132	6.79236	2.30539e-13	2.61656e-12	0.398549	-2.5091	3.48775	8.75112
															Nsmce3	199.88	4.47214e-11	3.26914e-10	0.422406	-2.36739	2.23144	5.28269	5.47353e-10	2.83758e-09	0.472408	-2.11682	2.40617	5.09341
															Chmp5	588.764	4.53586e-11	3.31209e-10	0.371369	-2.69274	6.21943	16.7473	2.94992e-13	3.24613e-12	0.348955	-2.8657	6.94214	19.8941
															Gstp2	669.374	4.59021e-11	3.34995e-10	0.339527	-2.94527	6.73005	19.8218	1.08162e-15	2.42518e-14	0.210699	-4.74611	5.74984	27.2894
															Morf4l2	1804.11	4.65251e-11	3.38987e-10	0.425291	-2.35133	21.3001	50.0836	1.13799e-11	8.55729e-11	0.416147	-2.403	24.5544	59.0042
															Ugt1a6a	2026.99	4.72125e-11	3.43808e-10	0.374008	-2.67374	19.0865	51.0324	1.34535e-14	2.08186e-13	0.359975	-2.77797	27.7224	77.012
															Atp2b1	1133.6	4.81862e-11	3.50517e-10	0.489472	-2.04302	14.9578	30.559	7.14049e-11	4.50535e-10	0.499371	-2.00252	15.2432	30.5247
															Pzp	122269	5.18091e-11	3.76052e-10	0.298964	-3.34488	1201.22	4017.93	1.74137e-09	8.22991e-09	0.350598	-2.85227	1243.99	3548.19
															Tmem135	1583.91	5.23692e-11	3.79705e-10	0.462607	-2.16166	19.0361	41.1496	3.49381e-12	2.96022e-11	0.438311	-2.28149	19.8064	45.188
															Nipa2	714.776	5.2474e-11	3.80053e-10	0.463785	-2.15617	8.82135	19.0203	1.79262e-11	1.29623e-10	0.449631	-2.22404	8.74743	19.4547
															Hao1	4471.68	5.25614e-11	3.80479e-10	0.433389	-2.3074	56.7762	131.005	4.41066e-11	2.93094e-10	0.426751	-2.34329	51.5832	120.874
															Anxa4	680.687	5.29647e-11	3.83192e-10	0.452018	-2.2123	7.9445	17.5756	1.81574e-13	2.10004e-12	0.431761	-2.31609	9.09922	21.0746
															Mrps18a	371.296	5.33822e-11	3.85795e-10	0.46781	-2.13762	4.8399	10.3459	6.75224e-12	5.27938e-11	0.462796	-2.16078	5.2004	11.2369
															Hprt	550.46	5.35186e-11	3.86144e-10	0.330786	-3.0231	5.01018	15.1463	1.27999e-13	1.53908e-12	0.278306	-3.59317	5.66123	20.3417
															Hccs	221.374	5.35343e-11	3.86144e-10	0.439756	-2.27399	2.35428	5.35361	1.40023e-09	6.77319e-09	0.49856	-2.00577	3.17074	6.35978
															Cwf19l2	371.47	5.38485e-11	3.88115e-10	0.490932	-2.03694	4.70132	9.57631	9.60043e-12	7.30967e-11	0.441335	-2.26585	4.2726	9.68106
															Pdcl	502.57	5.43642e-11	3.91411e-10	0.347901	-2.87438	5.31959	15.2905	5.54056e-11	3.60824e-10	0.34703	-2.8816	5.36411	15.4572
															Acad9	498.124	5.44485e-11	3.91807e-10	0.47226	-2.11748	6.06736	12.8475	4.23224e-13	4.49088e-12	0.433405	-2.30731	6.4052	14.7788
															Arl6ip1	2663.62	5.46485e-11	3.93034e-10	0.482558	-2.07229	33.8298	70.1052	1.57317e-11	1.15009e-10	0.485199	-2.06101	36.1319	74.4682
															Pop5	262.168	5.47381e-11	3.93467e-10	0.391941	-2.5514	2.93032	7.47643	4.74015e-13	4.97846e-12	0.385451	-2.59437	3.40497	8.83375
															Chpt1	2021.39	5.50345e-11	3.95385e-10	0.424457	-2.35595	21.8811	51.5509	1.70922e-12	1.55775e-11	0.382	-2.6178	25.5527	66.8919
															Vps4b	929.783	5.5367e-11	3.97353e-10	0.425135	-2.35219	10.3946	24.4501	2.14822e-11	1.52857e-10	0.447128	-2.23649	11.5645	25.864
															Ilvbl	207.426	5.73037e-11	4.10585e-10	0.332112	-3.01103	2.09358	6.30383	9.29388e-12	7.10865e-11	0.316519	-3.15937	2.13443	6.74347
															Crls1	433.18	5.7391e-11	4.1099e-10	0.468716	-2.13349	5.73405	12.2335	1.24382e-10	7.43403e-10	0.48158	-2.0765	5.59261	11.613
															Atg4a	169.963	5.77289e-11	4.12967e-10	0.39753	-2.51554	1.89882	4.77654	4.95878e-11	3.25793e-10	0.422452	-2.36713	2.15717	5.1063
															Enpp3	1385.48	5.83579e-11	4.17243e-10	0.417343	-2.39611	16.4731	39.4714	3.82742e-10	2.051e-09	0.450247	-2.221	18.1401	40.2893
															Nat9	237.509	5.87051e-11	4.1883e-10	0.410086	-2.43851	2.76245	6.73626	2.25e-11	1.59251e-10	0.439132	-2.27722	3.23068	7.35696
															Kcnc3	154.339	5.90955e-11	4.21166e-10	2.87146	2.87146	4.63762	1.61507	2.07353e-11	1.47935e-10	4.07658	4.07658	3.37576	0.828086
															Csrp2	191.562	6.08898e-11	4.3303e-10	0.377326	-2.65023	2.28565	6.05749	2.0998e-10	1.19009e-09	0.393137	-2.54364	2.5468	6.47814
															C1d	492.095	6.13632e-11	4.35933e-10	0.300786	-3.32462	4.29258	14.2712	1.93574e-13	2.23111e-12	0.299208	-3.34215	5.26837	17.6077
															Pdhx	486.333	6.20456e-11	4.40547e-10	0.382413	-2.61497	5.14578	13.4561	2.20349e-12	1.95752e-11	0.377096	-2.65185	5.70956	15.1409
															Clp1	305.944	6.31643e-11	4.48014e-10	0.460397	-2.17204	4.34073	9.42822	6.15265e-11	3.94537e-10	0.454756	-2.19898	3.59766	7.91119
															0610009B22Rik	241.042	6.37535e-11	4.51953e-10	0.282637	-3.5381	2.30241	8.14616	6.21126e-11	3.98104e-10	0.318715	-3.1376	2.61665	8.21
															Rars2	156.614	6.38419e-11	4.52257e-10	0.41602	-2.40373	1.89463	4.55418	5.35793e-10	2.78459e-09	0.426296	-2.34579	1.78027	4.17613
															Gm1821	1208.71	6.39556e-11	4.52666e-10	0.261875	-3.81862	8.85373	33.809	1.1477e-11	8.62061e-11	0.264551	-3.77999	12.1546	45.9441
															Actr10	443.939	6.58373e-11	4.65246e-10	0.355367	-2.81399	4.82267	13.5709	4.1156e-12	3.42625e-11	0.313414	-3.19067	4.69338	14.975
															Oma1	307.901	6.65268e-11	4.6987e-10	0.446294	-2.24067	3.67633	8.23747	3.76588e-13	4.04092e-12	0.397281	-2.51711	3.87073	9.74305
															Ahsa1	894.152	6.71843e-11	4.73763e-10	0.388057	-2.57694	9.99532	25.7573	5.04983e-12	4.11434e-11	0.393842	-2.53909	11.3588	28.841
															Cuta	267.676	6.73083e-11	4.74137e-10	0.448466	-2.22982	3.47406	7.74654	1.19765e-12	1.13998e-11	0.417095	-2.39754	3.63902	8.72469
															Fam134b	1084.57	6.8461e-11	4.81749e-10	0.451603	-2.21434	11.9906	26.5513	4.75446e-11	3.13602e-10	0.454658	-2.19945	14.7205	32.3771
															Eif3h	816.726	6.93745e-11	4.87664e-10	0.499364	-2.00255	10.1705	20.3668	6.23406e-13	6.34318e-12	0.478508	-2.08983	11.2659	23.5438
															Extl2	201.268	6.95886e-11	4.88912e-10	0.407987	-2.45106	2.32739	5.70456	6.69236e-10	3.42429e-09	0.445927	-2.24252	2.39999	5.38204
															Erp29	864.982	7.18582e-11	5.02744e-10	0.497085	-2.01173	11.0969	22.3238	7.63651e-12	5.92916e-11	0.463043	-2.15963	11.8452	25.5813
															Mien1	555.004	7.39634e-11	5.16662e-10	0.454841	-2.19857	6.6449	14.6093	1.20091e-13	1.45568e-12	0.425118	-2.35229	7.81304	18.3785
															Ythdf2	791.224	7.5071e-11	5.23578e-10	0.493174	-2.02768	9.97051	20.217	2.57186e-12	2.25185e-11	0.452594	-2.20949	9.88881	21.8492
															Eno1b	4046.41	7.63238e-11	5.31484e-10	0.41164	-2.4293	50.0043	121.476	6.46346e-11	4.11899e-10	0.406477	-2.46016	52.4079	128.932
															Atp6v1a	1055.51	7.64723e-11	5.3212e-10	0.419499	-2.3838	11.6705	27.82	1.62902e-12	1.4928e-11	0.433229	-2.30825	14.2964	32.9996
															Mrpl21	196.533	7.64947e-11	5.3212e-10	0.279621	-3.57627	1.81631	6.49563	1.02474e-11	7.76033e-11	0.244733	-4.08608	1.75516	7.17174
															Atp6v0e	362.98	7.68157e-11	5.34075e-10	0.4274	-2.33973	4.0216	9.40944	1.00178e-13	1.23446e-12	0.339801	-2.9429	4.80794	14.1493
															Nudcd1	343.664	7.73824e-11	5.37735e-10	0.386115	-2.5899	3.98728	10.3267	2.93159e-11	2.01726e-10	0.359181	-2.78411	3.59878	10.0194
															Gpr89	508.114	7.77464e-11	5.39984e-10	0.476868	-2.09702	6.41162	13.4453	3.46536e-13	3.75431e-12	0.446142	-2.24144	7.13521	15.9931
															Akr1c14	6627.25	7.80732e-11	5.41691e-10	0.464681	-2.15202	60.9394	131.143	2.90647e-13	3.20623e-12	0.420309	-2.3792	101.669	241.891
															Ubb	4733.12	7.82023e-11	5.42306e-10	0.419915	-2.38143	48.371	115.192	1.21492e-09	5.93696e-09	0.469107	-2.13171	64.6554	137.826
															2020-09-07	736.223	7.97854e-11	5.51567e-10	0.347494	-2.87775	7.45642	21.4577	9.59804e-12	7.30967e-11	0.345069	-2.89797	8.43916	24.4564
															Ints11	293.794	8.07856e-11	5.57904e-10	0.424965	-2.35313	3.40802	8.01952	6.47412e-12	5.0947e-11	0.437438	-2.28604	3.95642	9.04452
															Fahd2a	154.843	8.18467e-11	5.63776e-10	0.381261	-2.62287	1.71506	4.49839	9.52364e-13	9.28069e-12	0.326518	-3.06262	1.64165	5.02774
															Adsl	241.021	8.31182e-11	5.71358e-10	0.475538	-2.10288	2.72881	5.73836	1.24926e-12	1.18374e-11	0.49387	-2.02483	3.38982	6.8638
															Tmem168	609.753	8.50397e-11	5.83666e-10	0.430528	-2.32273	7.26811	16.8819	3.06547e-11	2.10181e-10	0.422867	-2.36481	7.38259	17.4584
															Pno1	345.459	8.66085e-11	5.93824e-10	0.33874	-2.95211	3.39414	10.0199	4.61736e-13	4.86479e-12	0.299626	-3.33749	3.6345	12.1301
															Eno1	1442.15	8.77139e-11	5.99864e-10	0.305689	-3.2713	13.71	44.8496	1.55256e-11	1.13836e-10	0.293126	-3.4115	14.4124	49.1678
															Ambp	31099.4	8.80211e-11	6.0135e-10	0.20851	-4.79592	218.128	1046.13	1.78233e-10	1.02892e-09	0.218677	-4.57295	268.133	1226.16
															Rbx1	375.497	8.81257e-11	6.01757e-10	0.495312	-2.01893	5.14783	10.3931	1.52361e-12	1.40779e-11	0.424644	-2.35491	4.75547	11.1987
															Krtcap2	585.393	8.88766e-11	6.06575e-10	0.275904	-3.62445	5.10715	18.5106	2.77364e-13	3.08399e-12	0.240756	-4.15359	5.85992	24.3397
															Abca8b	2133.08	8.99866e-11	6.1336e-10	0.462912	-2.16024	24.1295	52.1255	8.28204e-11	5.1431e-10	0.497636	-2.0095	30.6147	61.5201
															Actr3	908.405	9.02612e-11	6.1477e-10	0.490949	-2.03687	11.7957	24.0263	6.39924e-13	6.47174e-12	0.422247	-2.36828	11.3143	26.7955
															Isoc2b	139.567	9.05292e-11	6.16281e-10	0.466284	-2.14462	1.63923	3.51552	5.63702e-14	7.28184e-13	0.377519	-2.64887	1.93776	5.13288
															Gm12070	968.884	9.13369e-11	6.21463e-10	0.373725	-2.67576	10.8712	29.0888	7.74812e-10	3.90767e-09	0.444558	-2.24942	12.4526	28.0112
															Olfm3	119.365	9.14235e-11	6.21736e-10	0.313238	-3.19246	0.986886	3.1506	4.20167e-09	1.84851e-08	0.359828	-2.77911	1.3561	3.76875
															Timm17a	227.168	9.2761e-11	6.2987e-10	0.342436	-2.92025	2.21445	6.46676	3.31712e-12	2.82844e-11	0.378952	-2.63886	3.01293	7.9507
															Rps28	284.339	9.37521e-11	6.36277e-10	0.354832	-2.81824	2.90883	8.19776	1.24318e-13	1.50012e-12	0.273818	-3.65206	3.01113	10.9968
															Cks2	119.761	9.47169e-11	6.42173e-10	0.284183	-3.51886	0.971622	3.419	8.48454e-09	3.5219e-08	0.33999	-2.94126	1.47746	4.34561
															Apon	6979.35	9.59379e-11	6.50122e-10	0.385472	-2.59422	82.9726	215.25	3.80141e-11	2.56045e-10	0.362374	-2.75958	72.199	199.239
															Cdc26	220.439	9.77997e-11	6.60729e-10	0.476715	-2.09769	2.84555	5.96908	2.58579e-11	1.79781e-10	0.470052	-2.12743	3.18187	6.76919
															Smim15	309.17	9.95867e-11	6.72123e-10	0.408549	-2.44768	3.57114	8.74102	3.27375e-10	1.77422e-09	0.431228	-2.31896	3.89268	9.02697
															Ctsf	267.665	1.00003e-10	6.74592e-10	0.352129	-2.83986	2.64705	7.51727	1.54217e-12	1.42198e-11	0.374772	-2.66829	3.2964	8.79575
															Zw10	259.078	1.00363e-10	6.76679e-10	0.45899	-2.1787	3.21365	7.00157	9.54138e-11	5.83836e-10	0.480278	-2.08213	3.47697	7.2395
															Fdps	2392.76	1.00535e-10	6.77497e-10	0.265794	-3.76231	21.1022	79.3928	6.45933e-11	4.11832e-10	0.266109	-3.75785	22.0297	82.7844
															Rpl26	282.542	1.01233e-10	6.81854e-10	0.194217	-5.14889	1.86712	9.61361	5.85891e-12	4.67384e-11	0.159799	-6.25787	1.88308	11.7841
															Glul	13023	1.01493e-10	6.83264e-10	0.466361	-2.14426	203.418	436.18	2.37011e-10	1.32532e-09	0.47232	-2.11721	152.05	321.921
															Zc3hc1	147.303	1.0164e-10	6.83911e-10	0.362126	-2.76147	1.57596	4.35196	3.04331e-11	2.08876e-10	0.348718	-2.86765	1.58266	4.5385
															Nae1	235.787	1.02643e-10	6.9031e-10	0.338205	-2.95679	2.25787	6.67603	1.01048e-11	7.67623e-11	0.325309	-3.074	2.4449	7.51562
															Ttc13	450.977	1.03961e-10	6.98823e-10	0.436083	-2.29314	5.02864	11.5314	7.63037e-13	7.5625e-12	0.433732	-2.30557	5.95424	13.7279
															Fkbp4	1846.5	1.04238e-10	7.00332e-10	0.443599	-2.25429	21.9022	49.3738	4.60601e-11	3.04411e-10	0.449817	-2.22312	24.8121	55.1603
															Eif2s2	849.965	1.04885e-10	7.04328e-10	0.463185	-2.15896	10.3082	22.255	5.97119e-13	6.10825e-12	0.426155	-2.34656	11.2512	26.4015
															Cdk5rap3	770.575	1.06441e-10	7.12985e-10	0.440492	-2.27019	9.07546	20.603	1.17735e-11	8.82844e-11	0.450494	-2.21979	10.2429	22.7371
															Arl6ip5	470.095	1.10555e-10	7.38689e-10	0.44825	-2.2309	5.53982	12.3588	2.04222e-12	1.82639e-11	0.466712	-2.14265	6.86625	14.712
															Nipsnap1	3019.67	1.11026e-10	7.41095e-10	0.499023	-2.00392	41.7865	83.7366	2.45228e-11	1.71032e-10	0.481275	-2.07781	41.9527	87.1698
															Prelid3b	425.961	1.11869e-10	7.46352e-10	0.442492	-2.25993	4.92743	11.1356	3.32751e-12	2.83393e-11	0.425483	-2.35027	5.68087	13.3516
															Adgre5	416.749	1.18513e-10	7.87536e-10	0.453251	-2.20628	5.44279	12.0083	4.71425e-11	3.11257e-10	0.461874	-2.16509	6.0702	13.1425
															Tbc1d8b	897.461	1.20193e-10	7.97906e-10	0.457592	-2.18536	11.0901	24.2359	2.14689e-10	1.21319e-09	0.469466	-2.13008	11.274	24.0145
															Nt5c	146.335	1.20477e-10	7.99242e-10	0.457823	-2.18425	1.87668	4.09914	6.40145e-13	6.47174e-12	0.381084	-2.62409	1.65941	4.35444
															Auh	239.546	1.22746e-10	8.1324e-10	0.42701	-2.34186	2.69109	6.30216	1.83324e-12	1.65885e-11	0.414946	-2.40995	3.02945	7.30083
															Lin7c	1129.44	1.23461e-10	8.17163e-10	0.447171	-2.23628	13.2048	29.5297	5.62268e-11	3.65461e-10	0.465	-2.15054	14.5714	31.3363
															Tgoln2	1024.82	1.24284e-10	8.22203e-10	0.283993	-3.52121	10.7942	38.0087	5.35991e-09	2.30721e-08	0.337774	-2.96056	11.1661	33.0579
															Polb	233.035	1.25789e-10	8.31753e-10	0.450454	-2.21998	2.77665	6.16412	1.03813e-12	1.00261e-11	0.413067	-2.42092	3.31904	8.03512
															Insig2	7522.4	1.26348e-10	8.3462e-10	0.451882	-2.21297	79.38	175.665	2.64469e-11	1.83608e-10	0.439818	-2.27367	101.311	230.347
															Brcc3	364.128	1.2643e-10	8.34748e-10	0.462023	-2.16439	4.72219	10.2207	9.82147e-11	5.98237e-10	0.449928	-2.22258	4.54878	10.11
															Cacybp	415.606	1.29476e-10	8.53594e-10	0.343525	-2.911	4.00443	11.6569	1.32759e-10	7.88885e-10	0.342442	-2.92021	4.88967	14.2789
															Tsen34	223.239	1.31821e-10	8.67349e-10	0.444572	-2.24935	2.65511	5.97228	2.33006e-11	1.64135e-10	0.476811	-2.09727	3.16065	6.62874
															Yif1b	300.864	1.32644e-10	8.71902e-10	0.360606	-2.77311	3.21374	8.91206	1.77144e-13	2.05413e-12	0.273566	-3.65543	3.11811	11.398
															Atl2	1608.75	1.33545e-10	8.76534e-10	0.486024	-2.05751	20.5969	42.3783	2.00939e-11	1.43513e-10	0.45899	-2.1787	19.9566	43.4794
															Laptm4b	287.237	1.37057e-10	8.97823e-10	0.430593	-2.32238	3.06657	7.12175	2.26591e-11	1.60101e-10	0.404871	-2.46992	3.87958	9.58226
															Hexa	387.351	1.37264e-10	8.98736e-10	0.351058	-2.84853	3.86118	10.9987	3.79814e-10	2.03613e-09	0.36819	-2.71599	5.13774	13.9541
															Ywhah	641.855	1.38963e-10	9.0897e-10	0.447726	-2.23351	6.52239	14.5678	3.8396e-09	1.70267e-08	0.496377	-2.0146	9.42513	18.9879
															Sigirr	253.239	1.4103e-10	9.20686e-10	0.39952	-2.503	2.60994	6.53268	2.91567e-10	1.59633e-09	0.423903	-2.35903	3.22584	7.60986
															Rnf103	1751.6	1.4331e-10	9.34662e-10	0.493161	-2.02774	22.3633	45.3468	1.46764e-10	8.64803e-10	0.495835	-2.0168	21.1177	42.5902
															Gtf2b	198.91	1.46956e-10	9.56106e-10	0.243074	-4.11397	1.59569	6.56462	7.11807e-11	4.49332e-10	0.339071	-2.94923	2.20092	6.49102
															Zmpste24	1333.12	1.49935e-10	9.73125e-10	0.399151	-2.50532	14.6155	36.6166	8.17264e-12	6.31243e-11	0.378102	-2.64479	15.4925	40.9743
															Nmral1	140.071	1.54256e-10	9.9874e-10	0.352122	-2.83993	1.31102	3.72319	1.11535e-11	8.39655e-11	0.32083	-3.11691	1.60883	5.01457
															Mrps24	387.244	1.6003e-10	1.03413e-09	0.440381	-2.27076	4.62079	10.4927	1.49771e-13	1.77521e-12	0.38397	-2.60437	5.27148	13.7289
															Commd8	313.513	1.60627e-10	1.03748e-09	0.479831	-2.08407	4.06137	8.46416	1.43395e-12	1.33323e-11	0.413232	-2.41995	3.84304	9.29995
															Scrn2	336.178	1.6116e-10	1.04006e-09	0.333242	-3.00082	3.12182	9.36803	1.79157e-11	1.29617e-10	0.381327	-2.62242	3.95947	10.3834
															Fau	882.349	1.61941e-10	1.04446e-09	0.417348	-2.39608	10.522	25.2116	4.29866e-13	4.55052e-12	0.368444	-2.71411	11.2008	30.4003
															Tubb4b	2137.64	1.62979e-10	1.04977e-09	0.354445	-2.82131	15.3054	43.1812	1.72395e-12	1.57011e-11	0.323256	-3.09352	30.5175	94.4068
															Znhit1	205.207	1.63001e-10	1.04977e-09	0.422872	-2.36478	2.33632	5.52488	1.23825e-11	9.25914e-11	0.463268	-2.15858	2.92077	6.30472
															Gapdh	1385.49	1.64007e-10	1.05523e-09	0.433674	-2.30588	18.1156	41.7724	3.64586e-11	2.47186e-10	0.410522	-2.43592	17.9508	43.7267
															Mrpl46	227.473	1.69173e-10	1.08534e-09	0.29323	-3.41029	2.03951	6.95532	2.43719e-12	2.14659e-11	0.332269	-3.00961	2.69081	8.0983
															Enpp1	483.514	1.69829e-10	1.08903e-09	0.467114	-2.1408	6.45394	13.8166	3.02654e-09	1.3666e-08	0.479711	-2.08459	5.7371	11.9595
															Mup20	72968.2	1.71968e-10	1.10168e-09	0.236373	-4.2306	609.038	2576.59	3.57501e-10	1.92541e-09	0.242449	-4.12458	639.127	2636.13
															Rpl5	2426.08	1.73951e-10	1.11332e-09	0.451107	-2.21677	29.1199	64.5522	4.09752e-13	4.35484e-12	0.410723	-2.43473	32.4109	78.9119
															Klhdc2	397.345	1.75226e-10	1.12041e-09	0.468056	-2.1365	5.16304	11.0308	2.82914e-11	1.95078e-10	0.424329	-2.35666	4.81703	11.3521
															Stam	360.258	1.77522e-10	1.13401e-09	0.481068	-2.07871	4.2377	8.80893	1.76067e-10	1.01818e-09	0.496096	-2.01574	5.06424	10.2082
															Acad8	798.335	1.78194e-10	1.13721e-09	0.463288	-2.15849	10.4473	22.5505	5.1434e-10	2.68308e-09	0.463498	-2.15751	9.90832	21.3773
															Pdha1	1794.85	1.81475e-10	1.1559e-09	0.449915	-2.22264	20.4367	45.4235	5.22788e-11	3.4196e-10	0.440261	-2.27138	23.5507	53.4925
															Rcn2	114.15	1.81557e-10	1.1559e-09	0.321963	-3.10594	1.05316	3.27105	7.76414e-11	4.85077e-10	0.389345	-2.56841	1.44042	3.6996
															Mrpl42	320.545	1.84529e-10	1.17316e-09	0.339644	-2.94426	3.37092	9.92485	8.12797e-13	8.02592e-12	0.273155	-3.66092	3.39948	12.4452
															Bola1	110.431	1.88338e-10	1.1951e-09	0.232281	-4.30513	0.813465	3.50207	5.97586e-13	6.10835e-12	0.291419	-3.43149	1.20202	4.12471
															Fxn	99.3779	1.91239e-10	1.21293e-09	0.304076	-3.28865	0.909507	2.99105	6.21917e-09	2.64979e-08	0.495832	-2.01681	1.43306	2.89022
															Arpp19	866.847	1.97299e-10	1.249e-09	0.466724	-2.1426	7.44355	15.9485	1.24031e-12	1.17693e-11	0.397475	-2.51588	13.5337	34.0492
															Med21	150.834	1.97704e-10	1.25097e-09	0.314699	-3.17764	1.38726	4.40823	2.35926e-10	1.32036e-09	0.317448	-3.15013	1.53159	4.8247
															Cyp2c67	3752.49	1.99336e-10	1.2607e-09	0.299305	-3.34107	43.5637	145.549	6.21443e-10	3.19565e-09	0.321265	-3.11269	34.918	108.689
															Tmem160	130.152	2.00936e-10	1.27022e-09	0.421437	-2.37283	1.51228	3.58839	9.90516e-11	6.02786e-10	0.418123	-2.39164	1.82072	4.35451
															Capza2	941.075	2.02304e-10	1.27766e-09	0.433933	-2.3045	10.9346	25.1988	2.57814e-11	1.79343e-10	0.420006	-2.38092	11.4123	27.1717
															Gm12657	194.481	2.02846e-10	1.28048e-09	0.216729	-4.61406	1.52575	7.03992	1.48571e-11	1.09383e-10	0.202655	-4.93449	1.60672	7.92833
															Ssna1	167.379	2.03942e-10	1.28652e-09	0.417666	-2.39426	1.92189	4.6015	4.72191e-11	3.11609e-10	0.436858	-2.28908	2.38882	5.46818
															Pum3	355.28	2.03996e-10	1.28652e-09	0.444204	-2.25122	4.26362	9.59834	4.52353e-11	2.99849e-10	0.439001	-2.2779	4.44111	10.1164
															Ssr2	1027.84	2.04697e-10	1.28982e-09	0.381606	-2.62051	10.4945	27.5009	2.3508e-14	3.35435e-13	0.34731	-2.87927	13.0848	37.6748
															Cldn3	1106.8	2.05667e-10	1.29279e-09	0.497528	-2.00994	13.7972	27.7314	1.20446e-11	9.02165e-11	0.462676	-2.16134	13.6567	29.5167
															Amd1	402.937	2.08079e-10	1.30611e-09	0.442301	-2.2609	4.14157	9.36369	1.74411e-10	1.00928e-09	0.442944	-2.25762	5.37792	12.1413
															Sgf29	152.57	2.11103e-10	1.32385e-09	0.458916	-2.17905	1.93947	4.2262	5.03003e-12	4.1007e-11	0.409865	-2.43983	1.92709	4.70178
															Pnpla7	2425.26	2.1196e-10	1.3286e-09	0.452772	-2.20862	33.4129	73.7963	6.43639e-10	3.30344e-09	0.45801	-2.18336	31.2874	68.3116
															Mtx2	440.567	2.15845e-10	1.35105e-09	0.320371	-3.12138	4.34298	13.5561	3.35673e-11	2.29094e-10	0.298819	-3.34651	4.36892	14.6206
															Dpy30	156.362	2.19316e-10	1.3715e-09	0.300644	-3.3262	1.51976	5.05503	3.80556e-12	3.19394e-11	0.26533	-3.76889	1.58335	5.96747
															Ttpa	6111.9	2.22158e-10	1.38732e-09	0.410876	-2.43383	69.9401	170.222	5.65711e-12	4.52366e-11	0.362116	-2.76155	69.6129	192.239
															Alkbh7	95.283	2.25549e-10	1.40718e-09	0.25916	-3.85862	0.774174	2.98724	6.22787e-11	3.98978e-10	0.316319	-3.16137	1.06215	3.35785
															Dpy19l4	268.721	2.27958e-10	1.42089e-09	0.447833	-2.23298	3.3216	7.41704	2.66705e-11	1.84855e-10	0.417557	-2.39488	3.27807	7.85058
															Prr12	430.696	2.28172e-10	1.42142e-09	2.35246	2.35246	10.3925	4.41772	2.15985e-14	3.1304e-13	3.66225	3.66225	11.0893	3.02799
															Htatip2	207.294	2.28256e-10	1.42142e-09	0.341624	-2.92719	1.56084	4.56888	6.38753e-07	1.96189e-06	0.468889	-2.1327	3.47501	7.41115
															Thyn1	131.091	2.28411e-10	1.42172e-09	0.319636	-3.12856	1.33508	4.17688	1.09995e-11	8.28522e-11	0.234467	-4.265	1.14991	4.90434
															Taf9	370.217	2.32513e-10	1.44255e-09	0.412022	-2.42705	4.36544	10.5951	5.29661e-12	4.27115e-11	0.38687	-2.58485	4.70602	12.1644
															H2afz	503.084	2.33257e-10	1.44649e-09	0.339155	-2.9485	4.56269	13.4531	3.73723e-11	2.52612e-10	0.319622	-3.12869	6.20433	19.4114
															Anapc13	292.112	2.33757e-10	1.44893e-09	0.36726	-2.72287	3.18245	8.66541	5.24224e-12	4.23753e-11	0.312939	-3.19551	3.10543	9.92343
															Hint3	253.525	2.36118e-10	1.46085e-09	0.358096	-2.79255	2.72771	7.61725	9.15944e-11	5.62525e-10	0.363408	-2.75173	2.92792	8.05686
															Id2	2685.85	2.37148e-10	1.46655e-09	0.460864	-2.16984	35.6017	77.25	8.73805e-11	5.38129e-10	0.448812	-2.2281	31.1572	69.4214
															Hexb	133.707	2.37445e-10	1.4677e-09	0.234587	-4.26281	0.990774	4.22348	1.43751e-09	6.93097e-09	0.259727	-3.8502	1.44439	5.56119
															Mtap	408.28	2.40054e-10	1.48314e-09	0.467824	-2.13755	4.85054	10.3683	5.81161e-12	4.63888e-11	0.436095	-2.29308	5.20935	11.9454
															Col14a1	1325.83	2.42191e-10	1.49496e-09	0.321769	-3.10782	12.4052	38.5532	4.73805e-10	2.48618e-09	0.349327	-2.86265	16.6619	47.6972
															Cript	359.489	2.43651e-10	1.50328e-09	0.382483	-2.61449	3.81275	9.9684	7.54175e-13	7.48576e-12	0.317662	-3.148	3.86132	12.1554
															Smim8	80.8043	2.45651e-10	1.51493e-09	0.286681	-3.48819	0.652419	2.27576	1.58097e-09	7.53567e-09	0.333646	-2.99719	1.07632	3.22594
															Uba2	426.177	2.51666e-10	1.54773e-09	0.409886	-2.4397	5.02031	12.2481	5.68572e-11	3.68662e-10	0.38953	-2.5672	4.99028	12.811
															Vti1b	506.822	2.52196e-10	1.55028e-09	0.470938	-2.12342	6.34552	13.4742	2.30602e-14	3.31166e-13	0.377715	-2.6475	6.5772	17.4131
															Phyh	20166.8	2.53061e-10	1.55417e-09	0.442192	-2.26146	253.247	572.709	2.36223e-11	1.66052e-10	0.408127	-2.45022	249.877	612.253
															Mrpl52	334.036	2.6115e-10	1.60017e-09	0.367174	-2.72351	3.4156	9.30239	2.51266e-12	2.2058e-11	0.341852	-2.92524	3.75413	10.9817
															C1qb	565.218	2.6159e-10	1.60213e-09	0.253932	-3.93806	4.81523	18.9627	9.25286e-10	4.62124e-09	0.273487	-3.65648	6.39484	23.3826
															Papss1	209.18	2.68931e-10	1.64258e-09	0.280156	-3.56943	1.91376	6.83106	1.21447e-09	5.93693e-09	0.314087	-3.18383	2.11661	6.73893
															Cbx1	170.703	2.70567e-10	1.65182e-09	0.461793	-2.16547	2.16227	4.68234	5.43551e-10	2.81896e-09	0.479131	-2.08711	2.2781	4.75464
															Idh3b	1504.13	2.70958e-10	1.65345e-09	0.43285	-2.31027	17.8114	41.1492	3.54961e-11	2.41028e-10	0.413228	-2.41997	18.589	44.9849
															Rhbg	151.025	2.72765e-10	1.6625e-09	0.28846	-3.46669	1.35146	4.68508	9.1777e-13	8.96973e-12	0.205198	-4.87333	1.14262	5.56836
															Ndc1	128.414	2.72814e-10	1.6625e-09	0.326595	-3.06189	1.07969	3.30591	8.922e-06	2.33439e-05	0.491309	-2.03538	2.13144	4.33829
															Mrps10	194.541	2.74248e-10	1.67048e-09	0.487085	-2.05303	2.34526	4.81489	3.13393e-12	2.69458e-11	0.427483	-2.33927	2.35438	5.50753
															Ece2	100.556	2.77194e-10	1.68535e-09	0.315625	-3.16832	1.07243	3.39781	1.85499e-10	1.06352e-09	0.307098	-3.25629	1.08657	3.53819
															Amd2	452.244	2.7894e-10	1.69519e-09	0.455967	-2.19314	4.75314	10.4243	1.16273e-10	6.99313e-10	0.442929	-2.2577	6.1722	13.935
															Derl2	1845.41	2.80837e-10	1.70432e-09	0.469141	-2.13156	22.7584	48.5107	2.43212e-11	1.69893e-10	0.437839	-2.28394	23.5619	53.8139
															Srek1ip1	190.288	2.82945e-10	1.71563e-09	0.457915	-2.18381	2.47082	5.3958	1.87807e-11	1.35144e-10	0.416112	-2.4032	2.1743	5.22527
															Bcas2	257.393	2.83522e-10	1.71836e-09	0.482329	-2.07328	3.17913	6.59121	1.78745e-11	1.29459e-10	0.452836	-2.20831	3.32016	7.33194
															Nxt1	94.6739	2.85282e-10	1.72824e-09	0.419329	-2.38476	1.08016	2.57592	3.93059e-10	2.1004e-09	0.413413	-2.41889	1.27181	3.07638
															Ahdc1	628.326	2.92432e-10	1.76675e-09	2.14108	2.14108	14.9954	7.00366	2.01538e-13	2.31492e-12	2.69025	2.69025	14.5124	5.39445
															Abhd14b	1586.77	3.02165e-10	1.81979e-09	0.498062	-2.00778	20.6241	41.4087	1.21676e-10	7.29185e-10	0.47987	-2.0839	19.8773	41.4223
															Igtp	783.365	3.05768e-10	1.83818e-09	0.399328	-2.5042	8.5303	21.3616	2.87975e-10	1.57861e-09	0.415983	-2.40394	10.1981	24.5156
															Fars2	479.022	3.07005e-10	1.84479e-09	0.421996	-2.36969	5.82931	13.8137	1.57331e-11	1.15009e-10	0.383573	-2.60707	5.79592	15.1104
															Gys2	1574.87	3.10359e-10	1.8616e-09	0.376628	-2.65514	17.836	47.357	1.19579e-09	5.85418e-09	0.397018	-2.51878	19.1252	48.1721
															Vnn3	428.279	3.11374e-10	1.86685e-09	0.256018	-3.90597	3.00245	11.7275	9.36549e-12	7.15523e-11	0.217148	-4.60515	4.03698	18.5909
															Eef1b2	1702.2	3.14545e-10	1.88501e-09	0.48164	-2.07624	21.769	45.1978	1.74628e-12	1.5872e-11	0.420677	-2.37712	22.9158	54.4737
															Dnase2b	301.384	3.15664e-10	1.89003e-09	0.446359	-2.24035	4.04156	9.05451	1.29599e-09	6.29762e-09	0.463955	-2.15538	3.71671	8.01093
															Bnip3	1054.14	3.17594e-10	1.89903e-09	0.401461	-2.4909	12.9071	32.1504	1.48403e-10	8.72538e-10	0.363645	-2.74993	10.8234	29.7637
															Mrps35	211.068	3.18676e-10	1.90465e-09	0.482914	-2.07076	2.74113	5.67622	3.76619e-12	3.16691e-11	0.415549	-2.40645	2.60112	6.25946
															Eloc	381.471	3.23226e-10	1.93012e-09	0.457386	-2.18634	4.67605	10.2234	4.31942e-13	4.56888e-12	0.363944	-2.74768	4.44111	12.2027
															Scfd1	684.144	3.23792e-10	1.93263e-09	0.347633	-2.87659	6.89174	19.8247	1.0115e-12	9.79273e-12	0.335379	-2.9817	8.23655	24.5589
															Uox	14852.4	3.27786e-10	1.95472e-09	0.37256	-2.68413	182.499	489.851	1.06144e-09	5.24443e-09	0.387754	-2.57895	162.132	418.13
															Lpcat3	1069.81	3.30905e-10	1.97069e-09	0.41973	-2.38248	11.8495	28.2312	2.45194e-09	1.1223e-08	0.461535	-2.16668	13.44	29.1202
															Ephx1	3166.41	3.33761e-10	1.98674e-09	0.322709	-3.09877	14.3095	44.3418	4.40172e-12	3.6475e-11	0.32222	-3.10347	51.9751	161.303
															Gsta4	391.145	3.33897e-10	1.98674e-09	0.279873	-3.57305	2.49261	8.90624	3.75623e-11	2.53512e-10	0.246055	-4.06414	5.04416	20.5002
															Mrpl45	343.176	3.36026e-10	1.99852e-09	0.468856	-2.13285	4.24212	9.04781	3.65952e-10	1.96564e-09	0.495714	-2.01729	4.6448	9.36993
															Bst2	1135.45	3.37316e-10	2.0053e-09	0.499521	-2.00192	13.7155	27.4573	2.88902e-10	1.58304e-09	0.491468	-2.03472	16.4926	33.5579
															Zbtb8os	110.981	3.41111e-10	2.02696e-09	0.398992	-2.50631	1.12788	2.82682	8.51735e-11	5.27208e-10	0.369129	-2.70908	1.33689	3.62174
															Aldh1a1	24154.4	3.42856e-10	2.03642e-09	0.323058	-3.09542	109.686	339.525	4.39399e-11	2.92131e-10	0.303423	-3.29573	384.483	1267.15
															Adam10	921.485	3.47933e-10	2.06108e-09	0.482602	-2.0721	10.5166	21.7915	7.38406e-10	3.74525e-09	0.495687	-2.0174	12.5457	25.3097
															Aldh1b1	1039.14	3.48795e-10	2.06527e-09	0.435211	-2.29774	13.0887	30.0743	1.29921e-10	7.73051e-10	0.425567	-2.34981	12.6101	29.6312
															Cdc5l	307.776	3.54048e-10	2.09545e-09	0.480102	-2.08289	3.84004	7.99839	8.5026e-11	5.26539e-10	0.483428	-2.06856	4.10009	8.48128
															Rnaseh2a	141.589	3.56111e-10	2.1058e-09	0.372627	-2.68365	1.62253	4.35429	1.36212e-12	1.27446e-11	0.293154	-3.41117	1.36417	4.6534
															Pttg1	126.042	3.56318e-10	2.10609e-09	0.324595	-3.08076	1.22072	3.76075	2.34393e-11	1.64852e-10	0.313	-3.19488	1.43122	4.57259
															Ctss	549.767	3.573e-10	2.11002e-09	0.198975	-5.02575	3.6123	18.1545	1.35954e-08	5.45037e-08	0.251576	-3.97495	6.19306	24.6171
															Lsg1	282.106	3.65339e-10	2.15464e-09	0.439853	-2.27349	3.47456	7.89936	1.43423e-09	6.92263e-09	0.463133	-2.15921	3.55277	7.67116
															Rpl36a	308.505	3.66019e-10	2.15771e-09	0.364799	-2.74123	3.0481	8.35556	2.80974e-13	3.11236e-12	0.27554	-3.62924	3.37013	12.231
															Sugt1	273.882	3.72404e-10	2.19245e-09	0.379995	-2.63161	3.07365	8.08866	1.79125e-11	1.29617e-10	0.337499	-2.96298	3.02853	8.97346
															Spon2	293.913	3.73864e-10	2.20007e-09	0.381909	-2.61842	3.17233	8.3065	1.7954e-10	1.03512e-09	0.368431	-2.71421	3.37875	9.17062
															Slc39a8	591.884	3.77119e-10	2.21727e-09	0.491643	-2.034	8.5236	17.337	1.00098e-10	6.08599e-10	0.444243	-2.25102	7.07947	15.936
															Hibadh	3794.08	3.78482e-10	2.22431e-09	0.462244	-2.16336	44.3151	95.8695	3.67443e-11	2.48832e-10	0.441868	-2.26312	50.5743	114.456
															Cpne3	2090.22	3.87294e-10	2.27011e-09	0.485153	-2.06121	26.1819	53.9663	2.26312e-10	1.26974e-09	0.477475	-2.09435	27.219	57.0061
															Dnaja1	2495.43	3.88131e-10	2.27402e-09	0.430402	-2.32341	27.5094	63.9156	1.10602e-09	5.44461e-09	0.465191	-2.14966	35.2818	75.8436
															Mug1	89007.7	3.88321e-10	2.27413e-09	0.321704	-3.10845	1002.6	3116.53	1.92118e-07	6.40235e-07	0.356133	-2.80794	836.078	2347.66
															Polr2i	175.591	3.89461e-10	2.27881e-09	0.205131	-4.87494	1.19206	5.81123	1.17955e-12	1.12487e-11	0.194542	-5.14028	1.42519	7.32588
															Ccdc107	250.248	3.90424e-10	2.28345e-09	0.381715	-2.61976	2.63607	6.90587	5.97305e-12	4.75135e-11	0.378203	-2.64408	3.04783	8.05871
															Selenok	460.139	3.91248e-10	2.28727e-09	0.410871	-2.43385	5.33624	12.9876	1.78987e-10	1.03283e-09	0.418522	-2.38936	5.74608	13.7294
															Ccdc51	147.219	3.94098e-10	2.30293e-09	0.419538	-2.38358	1.88154	4.4848	2.23122e-09	1.02902e-08	0.366517	-2.72839	1.49082	4.06753
															Psma3	498.292	3.96997e-10	2.318e-09	0.371557	-2.69138	5.23151	14.08	3.70194e-12	3.11878e-11	0.354034	-2.82459	5.94696	16.7977
															Polr2e	212.602	3.97063e-10	2.318e-09	0.436377	-2.29159	2.44018	5.59191	6.37695e-12	5.02494e-11	0.423633	-2.36053	2.77213	6.5437
															Mat2b	431.886	3.97324e-10	2.318e-09	0.38864	-2.57308	4.56701	11.7513	4.07613e-11	2.72489e-10	0.357677	-2.79582	4.54031	12.6939
															Hfe	770.935	3.97371e-10	2.318e-09	0.481468	-2.07698	7.61441	15.815	2.80474e-10	1.54065e-09	0.474138	-2.10909	12.6482	26.6763
															Hist2h2aa2	18.3665	3.98093e-10	2.3212e-09	0.294009	-3.40125	0.147725	0.502449	1.29196e-10	7.69272e-10	0.245137	-4.07936	0.18051	0.736364
															Vapa	1073.28	4.01656e-10	2.33993e-09	0.428568	-2.33335	12.3569	28.833	2.14885e-12	1.91533e-11	0.378211	-2.64403	12.8337	33.9326
															Tuba1b	886.093	4.01881e-10	2.34022e-09	0.392689	-2.54654	9.14862	23.2974	8.53139e-11	5.27589e-10	0.361872	-2.76341	13.669	37.7729
															Slc38a4	15155.3	4.07878e-10	2.37411e-09	0.468668	-2.13371	227.182	484.74	6.56307e-09	2.78125e-08	0.465654	-2.14752	159.564	342.665
															Stxbp3-ps	80.1803	4.21161e-10	2.44822e-09	0.369353	-2.70744	0.915899	2.47974	9.58605e-13	9.3347e-12	0.280245	-3.56831	0.792815	2.82901
															Wdr8	122.68	4.21534e-10	2.44933e-09	0.475786	-2.10178	1.4522	3.05222	7.53062e-11	4.72505e-10	0.475715	-2.1021	1.83626	3.85999
															Cyp4f14	3277.44	4.30538e-10	2.50056e-09	0.45118	-2.21641	42.443	94.0711	1.68244e-09	7.97102e-09	0.469484	-2.13	43.4132	92.47
															Rsu1	280.099	4.3404e-10	2.5198e-09	0.302945	-3.30093	2.6123	8.62302	1.08302e-10	6.55205e-10	0.378616	-2.6412	3.46877	9.16173
															Mrps30	270.784	4.36436e-10	2.53152e-09	0.440304	-2.27116	3.13881	7.12873	4.4417e-10	2.34468e-09	0.476295	-2.09954	3.63934	7.64093
															Gtf2a2	277.361	4.39366e-10	2.54741e-09	0.327952	-3.04922	2.60264	7.93604	1.96039e-09	9.15488e-09	0.387973	-2.5775	3.11889	8.03892
															Rraga	392.388	4.39961e-10	2.54976e-09	0.426105	-2.34684	4.51945	10.6064	6.96091e-09	2.93125e-08	0.472794	-2.11509	4.67666	9.89155
															Postn	132.549	4.41346e-10	2.55667e-09	0.271195	-3.68738	1.10403	4.07096	3.12345e-08	1.1847e-07	0.33156	-3.01604	1.6788	5.06334
															Ndufaf4	549.588	4.41744e-10	2.55787e-09	0.455014	-2.19773	6.25987	13.7575	9.04562e-11	5.56302e-10	0.460106	-2.17341	7.18752	15.6214
															Fn1	66645.4	4.42931e-10	2.56228e-09	0.441032	-2.26741	853.028	1934.16	3.08118e-08	1.17066e-07	0.497018	-2.012	781.953	1573.29
															Eif3e	655.307	4.43081e-10	2.56228e-09	0.416771	-2.3994	7.82815	18.7829	1.2981e-12	1.22309e-11	0.349284	-2.863	7.88736	22.5815
															Slc25a12	280.973	4.54529e-10	2.62281e-09	0.419696	-2.38268	3.5653	8.49496	1.8834e-08	7.39703e-08	0.455042	-2.1976	3.2897	7.22944
															Snx6	244.904	4.56232e-10	2.63103e-09	0.426529	-2.3445	2.78211	6.52266	6.18615e-12	4.89112e-11	0.426319	-2.34566	3.26617	7.66133
															Naa20	118.405	4.57782e-10	2.63817e-09	0.385121	-2.59658	1.23934	3.21804	2.21937e-10	1.24834e-09	0.383104	-2.61026	1.49426	3.9004
															Nrbp2	792.868	4.60099e-10	2.65038e-09	2.12599	2.12599	19.636	9.23619	3.08404e-09	1.38974e-08	2.43185	2.43185	17.2665	7.10017
															Tmem126b	110.049	4.66321e-10	2.6816e-09	0.295759	-3.38114	1.0529	3.56001	3.02108e-11	2.07457e-10	0.23474	-4.26003	0.959882	4.08912
															Cyp8b1	5487.45	4.75554e-10	2.73117e-09	0.381111	-2.62391	59.2999	155.598	6.74956e-11	4.27685e-10	0.349164	-2.86399	67.9944	194.735
															Serpina1c	130928	4.79616e-10	2.75331e-09	0.411442	-2.43047	1536.27	3733.87	2.86573e-12	2.48797e-11	0.38706	-2.58358	1728.55	4465.84
															Kyat3	2496.24	4.94782e-10	2.83672e-09	0.447606	-2.23411	27.8112	62.1332	9.30405e-10	4.64334e-09	0.475767	-2.10187	37.1131	78.0069
															Mob1a	416.453	4.96088e-10	2.84056e-09	0.46326	-2.15862	5.18471	11.1918	1.80775e-10	1.04134e-09	0.474856	-2.1059	5.63566	11.8681
															Rpl41	3284.49	5.00174e-10	2.86153e-09	0.490673	-2.03802	42.9703	87.5743	4.53357e-12	3.74159e-11	0.457782	-2.18444	54.8918	119.908
															Nampt	645.761	5.0299e-10	2.87392e-09	0.421627	-2.37177	7.5533	17.9146	5.64818e-10	2.92358e-09	0.434611	-2.30091	7.85443	18.0723
															Ipp	224.62	5.04672e-10	2.8823e-09	0.353598	-2.82807	2.11494	5.9812	2.22331e-10	1.25003e-09	0.43508	-2.29843	2.86997	6.59643
															Sumf2	148.695	5.13137e-10	2.92815e-09	0.49964	-2.00144	1.76688	3.53631	1.21258e-10	7.27942e-10	0.48872	-2.04616	2.09177	4.2801
															Cmc1	130.663	5.19951e-10	2.96576e-09	0.362336	-2.75987	1.40974	3.8907	3.16112e-10	1.71736e-09	0.333912	-2.9948	1.31737	3.94526
															Selenos	857.83	5.24046e-10	2.98784e-09	0.374232	-2.67214	8.7961	23.5044	4.73075e-12	3.88514e-11	0.361326	-2.76758	10.0978	27.9465
															Alyref	135.415	5.29658e-10	3.01598e-09	0.279368	-3.57951	1.14022	4.08142	1.02798e-11	7.77384e-11	0.325618	-3.07108	1.5227	4.67634
															Tmx1	821.051	5.33911e-10	3.03891e-09	0.395843	-2.52625	8.22811	20.7863	3.86578e-10	2.07073e-09	0.393336	-2.54236	10.4766	26.6353
															Kptn	155.043	5.34267e-10	3.03964e-09	0.421915	-2.37015	1.73098	4.10268	2.74312e-09	1.24577e-08	0.492932	-2.02868	2.0298	4.11781
															Cisd3	310.198	5.45214e-10	3.09534e-09	0.458903	-2.17911	4.28822	9.34451	2.46574e-10	1.37248e-09	0.451115	-2.21673	4.32431	9.58584
															Katna1	277.83	5.55992e-10	3.15251e-09	0.418964	-2.38684	2.82856	6.75132	2.32853e-12	2.05878e-11	0.445586	-2.24424	3.7793	8.48165
															Atpif1	140.744	5.58325e-10	3.1644e-09	0.279606	-3.57646	1.13378	4.05492	9.42293e-10	4.69566e-09	0.282406	-3.541	1.60366	5.67855
															Snu13	400.794	5.60252e-10	3.17397e-09	0.421916	-2.37014	4.896	11.6042	7.43023e-11	4.67053e-10	0.403455	-2.47859	5.09667	12.6325
															Slc25a17	871.03	5.63686e-10	3.19072e-09	0.411982	-2.42729	9.17605	22.2729	4.66812e-13	4.90666e-12	0.398707	-2.50811	11.4699	28.7679
															Ppcs	244.847	5.72066e-10	3.23405e-09	0.434177	-2.30321	2.73079	6.28959	7.46459e-12	5.80917e-11	0.42372	-2.36005	3.21871	7.59633
															Bad	152.924	5.72671e-10	3.2361e-09	0.439416	-2.27575	1.82125	4.14472	9.08648e-09	3.75305e-08	0.489826	-2.04154	2.15389	4.39726
															Fnip1	1240.99	5.75642e-10	3.25014e-09	0.470483	-2.12548	16.2924	34.6292	7.45905e-09	3.1292e-08	0.490621	-2.03823	15.5818	31.7594
															Lrrc57	154.963	5.7914e-10	3.26851e-09	0.45165	-2.21411	1.90141	4.20992	2.19851e-09	1.0171e-08	0.476299	-2.09952	1.95932	4.11363
															Cyb561d2	104.961	5.82775e-10	3.28625e-09	0.407646	-2.45311	1.19871	2.94057	1.31712e-11	9.80231e-11	0.365425	-2.73654	1.32938	3.63791
															Dnajb11	2051.36	5.86576e-10	3.30583e-09	0.43254	-2.31193	24.3121	56.2077	1.5167e-10	8.89399e-10	0.422658	-2.36598	25.3425	59.9598
															Carnmt1	235.07	5.86742e-10	3.30583e-09	0.453181	-2.20662	2.76936	6.11093	2.79537e-11	1.92948e-10	0.418068	-2.39196	2.84465	6.80428
															Endog	303.563	5.88403e-10	3.31379e-09	0.311607	-3.20917	2.50034	8.02401	1.33166e-12	1.25118e-11	0.314977	-3.17483	3.39628	10.7826
															Plpp1	236.511	5.89121e-10	3.31644e-09	0.437746	-2.28443	3.14064	7.17457	1.00478e-11	7.63721e-11	0.376078	-2.65903	3.09852	8.23904
															Gigyf1	490.651	5.94996e-10	3.3481e-09	2.05757	2.05757	11.7105	5.69142	1.58489e-11	1.15792e-10	2.40166	2.40166	11.2412	4.68059
															Xrcc6	214.674	5.96425e-10	3.35473e-09	0.375491	-2.66318	2.3663	6.30188	6.56233e-11	4.17802e-10	0.363283	-2.75268	2.48277	6.83427
															Rps20	1229.19	6.01334e-10	3.37808e-09	0.487616	-2.05079	14.7819	30.3146	1.21092e-13	1.46516e-12	0.400865	-2.4946	16.51	41.1859
															Kat8	191.466	6.02485e-10	3.3817e-09	0.409278	-2.44333	2.24033	5.47386	3.93074e-09	1.73732e-08	0.459612	-2.17575	2.42885	5.28455
															Rdh11	978.951	6.04135e-10	3.38812e-09	0.390091	-2.5635	9.5242	24.4153	1.30982e-10	7.79018e-10	0.380232	-2.62998	12.3777	32.5531
															Fkbp9	598.505	6.08876e-10	3.41042e-09	0.486953	-2.05359	7.64244	15.6944	1.51025e-10	8.86393e-10	0.491005	-2.03664	8.26893	16.8408
															Wdr35	93.0999	6.11182e-10	3.4219e-09	0.447671	-2.23379	1.22512	2.73665	2.44815e-10	1.36439e-09	0.442405	-2.26037	1.06776	2.41353
															Nat2	301.735	6.20177e-10	3.47081e-09	0.378898	-2.63923	3.25721	8.59654	2.48146e-11	1.72888e-10	0.394066	-2.53765	3.8679	9.81537
															Dtd1	101.961	6.2149e-10	3.4767e-09	0.360105	-2.77697	1.09902	3.05195	6.24689e-10	3.21111e-09	0.380383	-2.62893	1.34019	3.52326
															Atad1	1002.25	6.2331e-10	3.48397e-09	0.46888	-2.13274	12.3191	26.2733	6.62065e-11	4.20914e-10	0.463385	-2.15803	13.2108	28.5093
															Tmem53	228.728	6.26871e-10	3.50144e-09	0.366875	-2.72572	2.24702	6.12475	1.8995e-10	1.08438e-09	0.356242	-2.80708	3.14592	8.83084
															Nostrin	332.373	6.2747e-10	3.50144e-09	0.400779	-2.49514	3.95764	9.87486	1.80083e-10	1.03781e-09	0.379744	-2.63335	3.88409	10.2282
															Stx8	188.033	6.27484e-10	3.50144e-09	0.463421	-2.15786	2.37914	5.13385	8.68174e-13	8.52238e-12	0.352004	-2.84087	2.11356	6.00436
															Atp6v0c	881.673	6.36055e-10	3.54336e-09	0.363273	-2.75275	8.60557	23.689	1.7446e-12	1.58676e-11	0.276084	-3.62209	8.16762	29.5838
															Pcca	931.198	6.40678e-10	3.56317e-09	0.419318	-2.38482	9.97289	23.7836	3.80226e-08	1.41724e-07	0.476873	-2.09699	12.2698	25.7296
															Tsr3	135.981	6.58504e-10	3.65215e-09	0.398066	-2.51215	1.54943	3.89239	3.42973e-11	2.33243e-10	0.390509	-2.56076	1.69685	4.34523
															Klhl7	225.989	6.7313e-10	3.72969e-09	0.393591	-2.54071	2.60588	6.62077	1.29229e-10	7.69272e-10	0.29658	-3.37178	2.06774	6.97194
															Krt8	1882.8	6.80428e-10	3.76758e-09	0.341627	-2.92717	15.3221	44.8504	2.14326e-10	1.21165e-09	0.324973	-3.07718	22.9045	70.4812
															Blvra	138.627	6.92894e-10	3.82968e-09	0.257536	-3.88296	1.22456	4.75491	1.07462e-10	6.50416e-10	0.303404	-3.29593	1.51673	4.99906
															Chchd7	117.12	6.93644e-10	3.83224e-09	0.326345	-3.06425	1.07676	3.29947	1.13785e-10	6.85584e-10	0.347217	-2.88004	1.23064	3.5443
															Mospd2	625.896	6.9499e-10	3.83686e-09	0.445087	-2.24675	7.43037	16.6942	4.33055e-11	2.88057e-10	0.406741	-2.45856	7.3365	18.0373
															Fgg	84560.3	6.96677e-10	3.84423e-09	0.203944	-4.90332	679.356	3331.1	2.0392e-09	9.49308e-09	0.218966	-4.56691	615.666	2811.69
															1700123O20Rik	363.967	6.97806e-10	3.84729e-09	0.395512	-2.52837	4.07784	10.3103	6.57431e-10	3.36905e-09	0.423421	-2.36171	4.52763	10.693
															Prpf38a	123.363	7.14315e-10	3.93506e-09	0.381786	-2.61927	1.38688	3.63261	1.70013e-10	9.86579e-10	0.351956	-2.84126	1.37271	3.90023
															Ggact	814.675	7.22548e-10	3.9755e-09	0.471898	-2.1191	11.2819	23.9076	5.3307e-09	2.29569e-08	0.488211	-2.04829	10.9362	22.4006
															Plaa	1010.2	7.22952e-10	3.97609e-09	0.472328	-2.11717	12.4536	26.3664	2.2283e-10	1.25231e-09	0.46426	-2.15397	12.9041	27.795
															Chm	499.891	7.32348e-10	4.02445e-09	0.430732	-2.32163	5.91133	13.7239	1.50296e-11	1.10531e-10	0.382515	-2.61427	5.9174	15.4697
															Chmp2b	484.579	7.35343e-10	4.03593e-09	0.442094	-2.26196	5.3723	12.152	2.39016e-09	1.09665e-08	0.482695	-2.0717	6.45833	13.3797
															Nudt5	244.454	7.39663e-10	4.05788e-09	0.328853	-3.04087	2.31848	7.0502	3.40165e-11	2.31568e-10	0.363062	-2.75435	2.99102	8.23831
															Plin3	695.935	7.39949e-10	4.05788e-09	0.442834	-2.25818	8.09065	18.2702	4.19149e-10	2.22735e-09	0.457207	-2.18719	9.35798	20.4677
															Adrb3	523.466	7.41488e-10	4.06132e-09	2.52027	2.52027	11.2513	4.46433	1.62584e-11	1.18267e-10	2.96696	2.96696	13.5612	4.57074
															Cul4b	668.25	7.50552e-10	4.10593e-09	0.384579	-2.60025	7.22033	18.7747	4.11354e-10	2.18941e-09	0.406017	-2.46295	8.07479	19.8878
															Ccdc90b	114.144	7.65205e-10	4.18095e-09	0.323114	-3.09488	1.09127	3.37734	1.75147e-09	8.27462e-09	0.388357	-2.57495	1.49033	3.83752
															Serping1	13758.9	7.89309e-10	4.30561e-09	0.327449	-3.05391	144.318	440.733	3.53592e-09	1.57847e-08	0.351064	-2.84848	147.557	420.313
															Pak1ip1	340.52	7.98861e-10	4.34885e-09	0.447482	-2.23472	4.26121	9.52263	2.14037e-10	1.21052e-09	0.465192	-2.14965	4.74794	10.2064
															Hcfc1r1	271.601	8.11306e-10	4.41121e-09	0.485732	-2.05875	3.68184	7.57999	5.9274e-11	3.81556e-10	0.454238	-2.20149	3.97427	8.74932
															Csrp3	284.353	8.19814e-10	4.45566e-09	0.328018	-3.04861	2.34325	7.14365	4.75225e-10	2.49167e-09	0.330634	-3.02449	3.60149	10.8927
															Fpgt	414.888	8.24209e-10	4.4759e-09	0.408664	-2.447	4.66408	11.413	1.26757e-09	6.16941e-09	0.462734	-2.16107	5.47089	11.823
															Tmtc3	326.518	8.25103e-10	4.47894e-09	0.40543	-2.46652	3.47904	8.58111	4.4099e-10	2.33045e-09	0.431628	-2.31681	4.12004	9.54536
															Commd5	156.359	8.30368e-10	4.50569e-09	0.408017	-2.45088	1.91365	4.69011	6.53242e-12	5.13453e-11	0.318796	-3.13681	1.73099	5.42977
															Pgls	258.467	8.32468e-10	4.51346e-09	0.317864	-3.146	2.3711	7.45949	1.39707e-09	6.76279e-09	0.377512	-2.64892	3.13282	8.2986
															Ndufb2	276.633	8.32475e-10	4.51346e-09	0.301024	-3.32199	2.65766	8.82873	5.24884e-11	3.43164e-10	0.255566	-3.91288	2.57171	10.0628
															Cox17	161.609	8.34344e-10	4.52176e-09	0.170832	-5.85371	0.89738	5.253	1.46389e-14	2.23939e-13	0.21173	-4.723	1.51653	7.16257
															Ddx39	178.786	8.57714e-10	4.64277e-09	0.343316	-2.91277	1.6982	4.94646	5.2909e-09	2.28044e-08	0.398252	-2.51097	2.22279	5.58136
															Rnasek	426.841	8.60437e-10	4.65374e-09	0.439444	-2.2756	5.21751	11.873	1.38641e-10	8.20193e-10	0.425457	-2.35041	5.40559	12.7054
															Ifnar2	903.938	8.7178e-10	4.71127e-09	0.416448	-2.40126	9.00325	21.6192	4.77879e-11	3.14878e-10	0.37183	-2.6894	11.7135	31.5022
															Kifap3	112.666	8.76867e-10	4.73685e-09	0.373064	-2.68051	1.24657	3.34145	5.72603e-07	1.77092e-06	0.475846	-2.10152	1.52373	3.20215
															Sap18b	312.994	8.82767e-10	4.7668e-09	0.164582	-6.07599	1.80446	10.9639	7.21188e-13	7.22268e-12	0.172544	-5.79562	2.40972	13.9659
															Dhrs7b	225.445	8.97257e-10	4.83723e-09	0.374716	-2.66869	2.38519	6.36533	1.66221e-11	1.20716e-10	0.340384	-2.93786	2.63784	7.74962
															Erh	227.956	8.98017e-10	4.83937e-09	0.436713	-2.28983	2.76229	6.32518	1.55649e-10	9.09539e-10	0.440678	-2.26923	3.14902	7.14586
															Prps1l3	943.475	9.43629e-10	5.06905e-09	0.483954	-2.06631	12.1311	25.0666	2.73524e-10	1.5068e-09	0.476295	-2.09954	12.8472	26.9733
															Dynlt3	856.521	9.4367e-10	5.06905e-09	0.475719	-2.10208	11.0385	23.2038	4.03465e-11	2.69851e-10	0.429713	-2.32713	10.3822	24.1607
															Clic1	175.125	9.50859e-10	5.10357e-09	0.363193	-2.75335	1.84747	5.08673	4.71117e-08	1.7314e-07	0.411801	-2.42836	2.63903	6.40852
															Slc10a3	102.754	9.52938e-10	5.11267e-09	0.486834	-2.05409	1.37104	2.81624	4.09564e-10	2.18162e-09	0.476555	-2.09839	1.37242	2.87988
															Cadm1	364.61	9.64208e-10	5.17106e-09	0.489836	-2.0415	4.80832	9.81619	4.72028e-10	2.47977e-09	0.494318	-2.02299	5.18385	10.4869
															Tmem261	254.102	9.6595e-10	5.17625e-09	0.37536	-2.66411	2.89051	7.70063	7.38082e-11	4.64165e-10	0.344058	-2.90648	2.90517	8.44382
															Ndufaf3	114.595	9.7329e-10	5.21141e-09	0.301791	-3.31355	1.13568	3.76312	7.98758e-11	4.9741e-10	0.253285	-3.94812	1.07852	4.25814
															Abca5	197.427	1.0146e-09	5.41095e-09	0.462271	-2.16324	2.5096	5.42885	1.78725e-11	1.29459e-10	0.404171	-2.4742	2.13887	5.29198
															Snrpb2	137.403	1.04221e-09	5.54933e-09	0.288522	-3.46594	1.27832	4.43056	7.59866e-11	4.7652e-10	0.303833	-3.29129	1.4833	4.88196
															Prps1	318.102	1.04869e-09	5.57714e-09	0.47993	-2.08364	4.36457	9.09416	9.63623e-10	4.79659e-09	0.469761	-2.12874	4.03719	8.59413
															Serhl	170.258	1.05015e-09	5.58268e-09	0.336784	-2.96926	1.64366	4.88045	2.72905e-11	1.88956e-10	0.331725	-3.01454	1.86364	5.61802
															Ugdh	2407.67	1.0924e-09	5.79577e-09	0.349646	-2.86003	15.8243	45.258	1.20703e-09	5.90487e-09	0.348386	-2.87038	35.7443	102.6
															Olfml1	440.901	1.09598e-09	5.8125e-09	0.479586	-2.08513	5.16282	10.7652	5.57377e-11	3.6281e-10	0.450335	-2.22057	5.89496	13.0902
															Cstb	251.238	1.1029e-09	5.84685e-09	0.238314	-4.19614	2.02188	8.4841	2.18022e-11	1.54886e-10	0.261674	-3.82155	2.63569	10.0724
															Abcb4	3312.56	1.13188e-09	5.98863e-09	0.465309	-2.14911	46.5788	100.103	5.7978e-09	2.48212e-08	0.474488	-2.10753	35.8406	75.5352
															Mgat2	1128.14	1.16764e-09	6.16804e-09	0.487748	-2.05024	14.3225	29.3645	1.90734e-10	1.0884e-09	0.466471	-2.14376	14.075	30.1734
															Plbd1	737.553	1.16883e-09	6.17189e-09	0.386711	-2.58591	8.06304	20.8503	3.75242e-11	2.53469e-10	0.355957	-2.80933	8.54979	24.0192
															Nhlrc3	126.288	1.20439e-09	6.34963e-09	0.456797	-2.18915	1.64835	3.6085	1.29626e-09	6.29762e-09	0.465866	-2.14654	1.69165	3.63119
															Mrpl40	225.182	1.21723e-09	6.40724e-09	0.473098	-2.11373	2.9388	6.21182	5.15843e-12	4.17989e-11	0.391692	-2.55303	2.79102	7.12555
															Snap23	543.832	1.23785e-09	6.51065e-09	0.475105	-2.1048	6.86897	14.4578	1.715e-09	8.11952e-09	0.485982	-2.05769	7.03606	14.478
															Ftsj3	587.217	1.25447e-09	6.59029e-09	0.499405	-2.00238	7.83561	15.6899	1.64606e-09	7.82081e-09	0.491509	-2.03455	7.75874	15.7855
															Fbxo30	495.261	1.27698e-09	6.70257e-09	0.465523	-2.14812	5.83226	12.5284	4.37897e-10	2.31685e-09	0.464637	-2.15222	6.24895	13.4491
															Nedd1	330.646	1.27735e-09	6.70257e-09	0.449229	-2.22604	3.92084	8.72793	2.45305e-10	1.36655e-09	0.433318	-2.30777	4.01857	9.27395
															Abcc9	929.032	1.31428e-09	6.88553e-09	0.448659	-2.22886	12.6693	28.2382	7.69347e-10	3.88304e-09	0.442597	-2.25939	11.3962	25.7485
															Mfsd4b1	898.131	1.3174e-09	6.8985e-09	0.408378	-2.44871	10.2115	25.0051	1.23773e-09	6.04399e-09	0.40923	-2.44361	10.6839	26.1073
															Cpd	1631.11	1.32109e-09	6.9131e-09	0.479416	-2.08587	22.7621	47.4787	6.94232e-09	2.92527e-08	0.479376	-2.08605	19.1203	39.8859
															Fastkd2	290.965	1.34576e-09	7.03394e-09	0.462234	-2.16341	3.62424	7.8407	1.7244e-10	9.99362e-10	0.483657	-2.06758	4.2105	8.70556
															Cd302	3685.44	1.35296e-09	7.06506e-09	0.285278	-3.50536	34.752	121.818	4.90933e-10	2.56899e-09	0.27105	-3.68936	34.3514	126.735
															Gm6654	224.237	1.38539e-09	7.21566e-09	0.338525	-2.954	2.255	6.66127	1.30034e-12	1.22433e-11	0.301831	-3.31311	2.77336	9.18846
															Arfip1	480.385	1.3903e-09	7.23562e-09	0.438896	-2.27844	5.67955	12.9405	1.18147e-10	7.10263e-10	0.424074	-2.35808	5.97657	14.0932
															Itgb2	139.657	1.39298e-09	7.24673e-09	0.225362	-4.4373	1.01964	4.52445	1.29565e-07	4.42925e-07	0.308418	-3.24235	1.63272	5.29384
															Trappc1	297	1.40097e-09	7.28264e-09	0.372289	-2.68608	3.42982	9.21277	2.13011e-11	1.51648e-10	0.296669	-3.37077	3.1906	10.7548
															Rnf138	247.336	1.41124e-09	7.33319e-09	0.448063	-2.23183	3.20016	7.14221	1.42237e-08	5.67842e-08	0.462679	-2.16132	3.03654	6.56296
															C9	14551.3	1.41406e-09	7.34499e-09	0.389832	-2.56521	209.072	536.313	2.9477e-09	1.33279e-08	0.385427	-2.59453	140.251	363.886
															Frg1	126.412	1.41758e-09	7.36042e-09	0.360588	-2.77325	1.32262	3.66796	4.02176e-08	1.4953e-07	0.462804	-2.16074	1.86967	4.03987
															Sc5d	8912.19	1.42677e-09	7.40239e-09	0.470483	-2.12548	103.61	220.22	1.63825e-09	7.78927e-09	0.49536	-2.01873	120.482	243.221
															Gpn1	170.505	1.44839e-09	7.5e-09	0.429398	-2.32884	2.10785	4.90885	4.30731e-10	2.28165e-09	0.389931	-2.56456	1.95893	5.02378
															Ndufc1	323.434	1.46036e-09	7.5561e-09	0.284781	-3.51148	3.05269	10.7195	2.0407e-10	1.15807e-09	0.277316	-3.60599	3.22745	11.6382
															Comt	15662.4	1.46558e-09	7.57728e-09	0.478673	-2.08911	214.083	447.242	7.40726e-10	3.7556e-09	0.468937	-2.13248	193.493	412.62
															Nudt2	155.086	1.48546e-09	7.67708e-09	0.309977	-3.22605	1.42053	4.5827	1.02451e-11	7.76033e-11	0.331499	-3.0166	1.83341	5.53065
															Hsp90ab1	10073.7	1.48971e-09	7.69311e-09	0.454428	-2.20057	117.226	257.963	1.11495e-09	5.4825e-09	0.457019	-2.18809	144.03	315.152
															Psip1	444.908	1.50574e-09	7.76985e-09	0.489511	-2.04286	5.42433	11.0811	2.64494e-11	1.83608e-10	0.44103	-2.26742	5.54508	12.573
															Rpl39	852.15	1.51356e-09	7.8072e-09	0.386878	-2.58479	8.53215	22.0539	5.73637e-11	3.71586e-10	0.338485	-2.95434	10.8049	31.9212
															Ngdn	202.774	1.5151e-09	7.81215e-09	0.346542	-2.88565	2.13944	6.17369	3.0556e-09	1.37785e-08	0.370167	-2.70148	2.233	6.0324
															Cyp2c50	20259	1.53738e-09	7.91788e-09	0.270217	-3.70074	26.6529	98.6354	3.51471e-11	2.38779e-10	0.271093	-3.68877	348.073	1283.96
															Hdac2	265.21	1.54115e-09	7.9342e-09	0.383082	-2.6104	2.86646	7.48263	8.31414e-09	3.45647e-08	0.481534	-2.07669	3.64014	7.55946
															Cmbl	926.912	1.54767e-09	7.96471e-09	0.391953	-2.55133	8.86558	22.619	1.85354e-10	1.06314e-09	0.364476	-2.74367	13.1681	36.1289
															Dpys	1676.55	1.5671e-09	8.05853e-09	0.410527	-2.4359	16.1766	39.4044	1.9004e-11	1.36384e-10	0.388356	-2.57496	23.7344	61.1149
															Exosc9	136.108	1.60091e-09	8.2229e-09	0.369019	-2.70989	1.5612	4.23066	7.76828e-08	2.7535e-07	0.440048	-2.27248	1.6647	3.78301
															Tmx3	449.1	1.62147e-09	8.32528e-09	0.445266	-2.24585	5.25316	11.7978	1.17673e-11	8.82844e-11	0.37229	-2.68608	4.78954	12.8651
															Nans	286.984	1.69641e-09	8.68004e-09	0.389511	-2.56732	3.10901	7.98184	2.20732e-11	1.56562e-10	0.39155	-2.55395	3.70785	9.46967
															Rps27rt	355.085	1.73103e-09	8.8403e-09	0.488374	-2.04761	4.58893	9.39635	1.37325e-12	1.28215e-11	0.399481	-2.50325	4.59681	11.507
															Sdhaf4	178.868	1.73212e-09	8.84247e-09	0.266072	-3.75838	1.53634	5.77416	3.14253e-11	2.15046e-10	0.218758	-4.57126	1.55066	7.08844
															Cbr4	280.022	1.73725e-09	8.86187e-09	0.348359	-2.8706	2.63305	7.55844	3.19189e-12	2.73214e-11	0.281694	-3.54995	2.7267	9.67966
															Slc4a7	400.614	1.74767e-09	8.90386e-09	0.499931	-2.00028	4.97299	9.94735	6.37642e-11	4.08103e-10	0.486053	-2.05739	5.55488	11.4285
															Acot13	269.513	1.74814e-09	8.90386e-09	0.252265	-3.96409	2.18395	8.65738	6.64965e-11	4.22556e-10	0.247272	-4.04412	2.44371	9.88267
															Ptrh2	236.297	1.7839e-09	9.06213e-09	0.426751	-2.34329	2.93116	6.86854	8.87664e-09	3.67091e-08	0.462268	-2.16325	3.08667	6.67723
															Ift20	291.181	1.78396e-09	9.06213e-09	0.37023	-2.70103	3.33878	9.01813	3.44635e-10	1.86398e-09	0.326864	-3.05937	3.12633	9.5646
															Commd6	230.553	1.81867e-09	9.22796e-09	0.461364	-2.16748	2.85848	6.19571	6.68534e-12	5.2332e-11	0.37429	-2.67173	2.69673	7.20492
															Ola1	471.908	1.86959e-09	9.45403e-09	0.343639	-2.91003	4.55698	13.2609	3.21968e-11	2.2019e-10	0.343529	-2.91096	5.35951	15.6013
															Mterf3	225.514	1.87033e-09	9.45417e-09	0.46262	-2.1616	2.77059	5.98891	8.5965e-11	5.30633e-10	0.427452	-2.33944	2.81568	6.58712
															Dars2	299.702	1.89041e-09	9.54845e-09	0.450993	-2.21733	3.65654	8.10775	9.73992e-10	4.8464e-09	0.480296	-2.08205	4.30351	8.96013
															Lamb1	198.962	1.9005e-09	9.59216e-09	0.343221	-2.91358	2.27164	6.6186	2.9564e-09	1.33628e-08	0.337951	-2.95901	2.13795	6.3262
															Clu	23385.1	1.92334e-09	9.70015e-09	0.262491	-3.80966	181.389	691.029	5.42456e-09	2.33279e-08	0.27882	-3.58654	250.86	899.72
															Asb3	144.758	1.94666e-09	9.80665e-09	0.434874	-2.29951	1.75488	4.03538	7.46926e-10	3.7856e-09	0.379879	-2.63242	1.53927	4.052
															Mrps11	133.947	1.94817e-09	9.80871e-09	0.324712	-3.07966	1.25086	3.85221	7.89887e-12	6.11157e-11	0.332183	-3.01039	1.57896	4.75328
															Tom1l1	229.174	1.95038e-09	9.81428e-09	0.49444	-2.02249	2.99969	6.06685	1.34514e-10	7.98246e-10	0.457144	-2.1875	2.92172	6.39125
															Phospho2	352.415	1.96393e-09	9.87212e-09	0.485716	-2.05882	4.85064	9.98658	1.0846e-10	6.55862e-10	0.428598	-2.33319	4.22274	9.85244
															Fdx1	1000.18	2.00098e-09	1.005e-08	0.483223	-2.06944	11.2646	23.3114	2.76513e-13	3.08082e-12	0.46022	-2.17287	14.5129	31.5347
															Ecm1	909.834	2.00667e-09	1.00748e-08	0.351436	-2.84547	10.3751	29.5219	1.04833e-07	3.63395e-07	0.405404	-2.46668	9.97299	24.6001
															Rpl23	1649.03	2.10544e-09	1.0539e-08	0.417074	-2.39766	18.5011	44.3593	3.26964e-12	2.7933e-11	0.360707	-2.77233	20.2732	56.204
															Csf1r	1156.26	2.11812e-09	1.05985e-08	0.332806	-3.00476	11.136	33.461	7.82717e-09	3.27233e-08	0.365971	-2.73246	14.7561	40.3205
															Tmem258	339.812	2.12705e-09	1.06392e-08	0.249762	-4.00382	2.78287	11.1421	3.20662e-12	2.74121e-11	0.230918	-4.33054	3.35341	14.5221
															Pmf1	131.951	2.15247e-09	1.07624e-08	0.339626	-2.94442	1.20036	3.53436	1.08763e-10	6.57396e-10	0.316197	-3.16258	1.48914	4.70953
															Ostc	1093.95	2.17046e-09	1.08442e-08	0.336461	-2.97212	9.78702	29.0882	2.23657e-11	1.58468e-10	0.306482	-3.26284	13.1029	42.7525
															Slc27a2	13020.2	2.17546e-09	1.08651e-08	0.473697	-2.11106	176.118	371.794	2.7235e-09	1.2377e-08	0.472103	-2.11818	147.274	311.953
															Fopnl	236.192	2.18047e-09	1.0882e-08	0.456253	-2.19177	2.72198	5.96595	6.01702e-12	4.78001e-11	0.421752	-2.37106	3.05901	7.2531
															Gtf2e2	133.764	2.20398e-09	1.09952e-08	0.496996	-2.01209	1.84766	3.71766	1.93926e-10	1.10519e-09	0.369689	-2.70498	1.3655	3.69364
															Ppwd1	167.024	2.21204e-09	1.10272e-08	0.420881	-2.37597	1.90682	4.53056	7.14783e-10	3.63509e-09	0.41115	-2.4322	1.93894	4.71591
															Jagn1	348.421	2.21586e-09	1.10421e-08	0.454239	-2.20149	4.31214	9.49312	2.06133e-10	1.16928e-09	0.461477	-2.16695	4.8519	10.5139
															Yipf4	496.078	2.22225e-09	1.10699e-08	0.417216	-2.39684	5.71555	13.6993	2.68447e-10	1.48067e-09	0.425875	-2.3481	6.40609	15.0422
															Mrc1	1277.64	2.22352e-09	1.1072e-08	0.402033	-2.48736	17.1708	42.71	4.19577e-10	2.22874e-09	0.368364	-2.71471	16.4876	44.759
															Cp	34704.5	2.23131e-09	1.11067e-08	0.251095	-3.98255	308.493	1228.59	1.13176e-08	4.59507e-08	0.276405	-3.61788	313.128	1132.86
															Ccnc	404.251	2.23463e-09	1.11191e-08	0.392532	-2.54756	4.67544	11.911	3.09591e-09	1.39415e-08	0.340945	-2.93303	3.93764	11.5492
															Uxt	66.026	2.2611e-09	1.12424e-08	0.289834	-3.45025	0.589973	2.03555	6.57323e-11	4.18296e-10	0.327212	-3.05612	0.759832	2.32214
															Tsfm	170.101	2.29876e-09	1.14212e-08	0.387602	-2.57997	1.91788	4.94808	2.28024e-09	1.04946e-08	0.423385	-2.36192	2.14233	5.06
															Copz2	173.747	2.3152e-09	1.14884e-08	0.468058	-2.13649	2.08727	4.45942	4.2516e-11	2.8337e-10	0.408612	-2.44731	2.57506	6.30196
															Med7	210.846	2.31526e-09	1.14884e-08	0.35477	-2.81873	2.03508	5.73635	1.24e-09	6.05287e-09	0.386437	-2.58775	2.29923	5.94981
															Uba3	497.28	2.31572e-09	1.14884e-08	0.498964	-2.00415	6.35978	12.746	5.33713e-12	4.30123e-11	0.414958	-2.40988	6.09557	14.6896
															Ldha	8646.83	2.33689e-09	1.15719e-08	0.49397	-2.02441	154.711	313.198	3.66651e-06	1.01641e-05	0.485909	-2.058	89.9266	185.069
															Col5a3	984.651	2.3804e-09	1.17786e-08	2.30826	2.30826	22.8839	9.91392	4.5401e-11	3.0065e-10	2.61238	2.61238	20.8474	7.98024
															Yipf5	963.506	2.38961e-09	1.18111e-08	0.390298	-2.56214	10.0239	25.6826	6.41477e-11	4.09577e-10	0.384768	-2.59897	11.5866	30.1132
															Ppp2r3c	144.371	2.39792e-09	1.18478e-08	0.399921	-2.50049	1.77621	4.44141	3.21114e-08	1.21348e-07	0.392313	-2.54899	1.54052	3.92677
															Tor1a	540.965	2.4029e-09	1.1868e-08	0.487121	-2.05288	6.35732	13.0508	3.36638e-11	2.29518e-10	0.453391	-2.2056	7.50131	16.5449
															Fam50a	112.706	2.41007e-09	1.18947e-08	0.441142	-2.26685	1.3384	3.03394	1.56129e-08	6.19237e-08	0.466492	-2.14366	1.33877	2.86986
															Dmap1	127.069	2.41881e-09	1.19334e-08	0.3711	-2.69469	1.2758	3.43788	3.58637e-11	2.434e-10	0.373902	-2.6745	1.51651	4.05589
															Gpi1	1709.73	2.45455e-09	1.21052e-08	0.488939	-2.04524	20.8274	42.5971	4.7241e-10	2.4808e-09	0.468356	-2.13513	23.8589	50.9418
															Etfrf1	509.905	2.49474e-09	1.22899e-08	0.466201	-2.145	6.47513	13.8891	2.24564e-10	1.26046e-09	0.430177	-2.32463	5.91614	13.7528
															Ddc	1502.99	2.51366e-09	1.23785e-08	0.362176	-2.76109	14.6989	40.5848	4.94435e-10	2.58529e-09	0.347731	-2.87579	18.3438	52.7529
															Ctnnbl1	181.124	2.58102e-09	1.26806e-08	0.488019	-2.0491	2.72701	5.58791	4.1129e-08	1.5241e-07	0.455344	-2.19614	2.15955	4.74266
															Ugt3a1	677.526	2.58164e-09	1.26806e-08	0.329883	-3.03137	7.51176	22.7709	4.44344e-09	1.94591e-08	0.337996	-2.95861	7.25246	21.4572
															Ier3ip1	253.648	2.58491e-09	1.26873e-08	0.447696	-2.23366	2.80899	6.27432	1.36924e-12	1.2793e-11	0.340662	-2.93546	2.85711	8.38692
															Gpihbp1	126.118	2.59434e-09	1.27289e-08	0.268673	-3.722	1.18256	4.4015	8.61629e-09	3.57098e-08	0.275694	-3.62721	1.53572	5.57035
															Zfp622	196.461	2.67223e-09	1.31015e-08	0.437135	-2.28762	2.34184	5.35724	6.39584e-09	2.71554e-08	0.44067	-2.26927	2.28214	5.17881
															Folr2	92.4949	2.70837e-09	1.32738e-08	0.221894	-4.50666	0.70852	3.19306	5.6415e-09	2.41923e-08	0.21719	-4.60426	0.829064	3.81722
															S100a13	100.684	2.73686e-09	1.34036e-08	0.286893	-3.48563	0.965115	3.36403	8.70313e-11	5.36225e-10	0.260224	-3.84284	1.01908	3.91617
															Ccndbp1	177.347	2.7525e-09	1.34604e-08	0.469068	-2.13189	2.26367	4.82589	5.85023e-10	3.01765e-09	0.44078	-2.2687	2.19978	4.99065
															Hsd3b3	3234.36	2.79007e-09	1.36392e-08	0.424708	-2.35456	40.3815	95.0806	1.15567e-08	4.68507e-08	0.444053	-2.25199	40.0876	90.2766
															Epb41l5	826.925	2.7964e-09	1.36651e-08	0.484634	-2.06341	10.5472	21.7632	2.7064e-09	1.23035e-08	0.485888	-2.05809	10.6047	21.8255
															Pja2	1094.09	2.79967e-09	1.36761e-08	0.490181	-2.04006	14.4045	29.3862	2.06549e-09	9.60544e-09	0.488595	-2.04669	14.1294	28.9184
															Gch1	1530.24	2.81706e-09	1.37463e-08	0.497484	-2.01012	17.2788	34.7323	2.92166e-10	1.59831e-09	0.481259	-2.07788	21.24	44.1343
															Pigu	173.678	2.81712e-09	1.37463e-08	0.42069	-2.37705	2.21117	5.25605	3.13357e-08	1.18786e-07	0.453302	-2.20604	2.26436	4.99525
															Mpp1	406.06	2.82132e-09	1.37618e-08	0.389353	-2.56837	3.9983	10.2691	3.90678e-10	2.08935e-09	0.365248	-2.73787	5.19771	14.2306
															Kbtbd7	357.707	2.82649e-09	1.3782e-08	0.404436	-2.47258	4.02964	9.9636	3.96905e-09	1.75194e-08	0.385243	-2.59576	3.74297	9.71586
															Qdpr	4288.24	2.83766e-09	1.38305e-08	0.452505	-2.20992	52.1572	115.263	3.65698e-09	1.62925e-08	0.460667	-2.17077	54.9665	119.32
															Sirt5	161.68	2.86216e-09	1.39406e-08	0.475739	-2.10199	1.8995	3.99273	3.65365e-09	1.62831e-08	0.496735	-2.01315	2.5883	5.21063
															Nhp2	222.115	2.90114e-09	1.41151e-08	0.404538	-2.47196	2.50574	6.19407	1.81223e-10	1.04347e-09	0.397062	-2.5185	3.12374	7.86715
															Slc35b1	822.976	2.90238e-09	1.4116e-08	0.398232	-2.5111	9.00291	22.6072	5.18967e-12	4.20266e-11	0.381224	-2.62313	10.9629	28.7573
															Cgrrf1	376.764	2.90765e-09	1.41365e-08	0.424434	-2.35608	4.227	9.95914	1.47049e-11	1.08441e-10	0.391952	-2.55133	4.6922	11.9714
															Mycbp	208.599	2.91168e-09	1.41509e-08	0.369383	-2.70721	2.11593	5.72827	5.97384e-12	4.75135e-11	0.306236	-3.26546	2.21379	7.22904
															Smim4	48.0681	2.91377e-09	1.41559e-08	0.260229	-3.84277	0.499737	1.92038	7.04177e-07	2.14804e-06	0.323959	-3.08681	0.442168	1.36489
															Klkb1	6898.03	2.91816e-09	1.41703e-08	0.496483	-2.01417	95.8618	193.082	3.73211e-09	1.66051e-08	0.493753	-2.02531	88.5674	179.376
															Nup133	226.204	2.91884e-09	1.41703e-08	0.485294	-2.06061	2.93278	6.04332	9.99668e-11	6.08079e-10	0.439166	-2.27704	2.89448	6.59085
															L3hypdh	195.827	2.92197e-09	1.41803e-08	0.416809	-2.39918	2.29002	5.49416	3.28036e-08	1.23754e-07	0.460001	-2.17391	2.36	5.13043
															Nup54	261.664	2.93395e-09	1.4223e-08	0.454758	-2.19897	3.13035	6.88354	3.35936e-09	1.50468e-08	0.484162	-2.06542	3.47053	7.16812
															Mzt2	135.137	3.05739e-09	1.47731e-08	0.356705	-2.80344	1.4874	4.16984	2.96544e-10	1.61697e-09	0.300165	-3.33151	1.37633	4.58526
															Rnf7	344.299	3.06389e-09	1.47992e-08	0.467178	-2.14051	4.07265	8.71757	5.38086e-12	4.32864e-11	0.432537	-2.31194	4.9331	11.405
															Lpcat2	32.4489	3.19272e-09	1.53992e-08	0.224996	-4.44451	0.257184	1.14306	1.31464e-07	4.49068e-07	0.281156	-3.55675	0.315309	1.12147
															Dgat1	199.382	3.19652e-09	1.5412e-08	0.446126	-2.24152	2.30284	5.16187	1.09884e-10	6.63871e-10	0.398115	-2.51184	2.24686	5.64376
															Tpk1	347.356	3.20621e-09	1.54531e-08	0.498511	-2.00597	4.41718	8.86075	1.69974e-11	1.23307e-10	0.432762	-2.31074	4.38988	10.1439
															Siae	886.86	3.21202e-09	1.54756e-08	0.482216	-2.07376	10.2287	21.2119	6.64224e-12	5.20556e-11	0.469897	-2.12813	12.464	26.525
															Dcps	194.365	3.2139e-09	1.54791e-08	0.386555	-2.58696	2.0119	5.2047	1.89887e-10	1.08438e-09	0.444309	-2.25069	2.72473	6.13253
															Hspa13	1406.96	3.24795e-09	1.56205e-08	0.320858	-3.11664	12.2122	38.0612	1.72034e-11	1.24734e-10	0.300736	-3.32517	15.1835	50.4878
															Slc30a6	181.619	3.25184e-09	1.56336e-08	0.338989	-2.94994	1.77157	5.22602	9.1912e-10	4.5956e-09	0.368093	-2.71671	2.13511	5.80048
															Cd74	668.409	3.25665e-09	1.56511e-08	0.324266	-3.08389	6.11223	18.8494	1.83989e-08	7.23724e-08	0.359731	-2.77986	9.13269	25.3876
															Gtpbp4	464.72	3.25819e-09	1.56529e-08	0.453268	-2.2062	6.15084	13.57	5.83815e-09	2.49779e-08	0.46515	-2.14985	5.60754	12.0553
															Yars2	184.572	3.2919e-09	1.58035e-08	0.415278	-2.40803	2.11748	5.09894	1.99497e-09	9.29363e-09	0.389208	-2.56932	1.99379	5.1227
															Utp3	323.534	3.31365e-09	1.58965e-08	0.485188	-2.06106	4.19725	8.65077	2.85067e-09	1.29154e-08	0.486898	-2.05382	4.24723	8.72304
															Gpn3	114.228	3.38656e-09	1.6223e-08	0.363648	-2.74991	1.20787	3.32154	4.02603e-09	1.77475e-08	0.420504	-2.3781	1.42927	3.39896
															Mlx	587.842	3.4176e-09	1.63658e-08	0.484755	-2.0629	7.26661	14.9903	1.64445e-10	9.56341e-10	0.485206	-2.06098	8.22428	16.9501
															Ufl1	718.573	3.49518e-09	1.67026e-08	0.424509	-2.35566	7.78725	18.3441	1.30616e-08	5.24741e-08	0.450983	-2.21738	9.69219	21.4913
															Acyp1	59.3612	3.55494e-09	1.69627e-08	0.201677	-4.95842	0.39992	1.98297	4.79778e-10	2.51357e-09	0.181773	-5.50135	0.390779	2.14981
															Rps27	328.851	3.58164e-09	1.70658e-08	0.473747	-2.11083	4.18867	8.84159	5.51925e-12	4.42932e-11	0.390396	-2.5615	4.18051	10.7084
															Slc2a2	4129.31	3.58988e-09	1.70989e-08	0.320007	-3.12493	39.7089	124.088	5.00685e-09	2.1685e-08	0.323359	-3.09254	42.6586	131.924
															Lims1	500.715	3.59248e-09	1.71052e-08	0.467577	-2.13869	6.29731	13.468	2.39089e-10	1.33415e-09	0.44368	-2.25388	6.55696	14.7786
															Ddx28	231.461	3.65391e-09	1.73483e-08	0.46087	-2.16981	3.05857	6.63651	2.44483e-08	9.43902e-08	0.479856	-2.08396	2.85079	5.94092
															Tmem5	185.014	3.79242e-09	1.79613e-08	0.397164	-2.51785	2.05631	5.1775	5.88556e-09	2.51727e-08	0.452154	-2.21164	2.50043	5.53005
															Umps	525.522	3.86899e-09	1.83044e-08	0.463107	-2.15933	6.1656	13.3136	3.26438e-10	1.76986e-09	0.452835	-2.20831	7.28251	16.082
															Ndufab1	155.408	3.94837e-09	1.86536e-08	0.34704	-2.88151	1.58125	4.5564	1.53939e-10	8.99968e-10	0.323354	-3.09258	1.67611	5.1835
															Vbp1	190.659	3.9635e-09	1.87118e-08	0.390006	-2.56407	2.09019	5.35938	1.43525e-11	1.06018e-10	0.296189	-3.37622	1.98144	6.68977
															Sec22b	929.021	4.08521e-09	1.92322e-08	0.499261	-2.00296	11.762	23.5589	1.11902e-10	6.75456e-10	0.48241	-2.07293	12.8593	26.6564
															Rpf1	224.595	4.155e-09	1.95332e-08	0.437542	-2.28549	2.73009	6.23959	7.22967e-10	3.67252e-09	0.440429	-2.27052	2.96031	6.72142
															Sf3b5	173.924	4.21655e-09	1.98042e-08	0.382368	-2.61528	1.88945	4.94145	1.5795e-09	7.53136e-09	0.381533	-2.621	2.09027	5.47861
															Trf	324076	4.21709e-09	1.98042e-08	0.281277	-3.55522	3427.22	12184.5	1.71024e-08	6.7491e-08	0.288306	-3.46853	2780.91	9645.68
															Parl	270.649	4.27452e-09	2.00598e-08	0.446132	-2.24149	3.25388	7.29353	1.86428e-10	1.06747e-09	0.451198	-2.21632	3.76556	8.34569
															Psmd5	522.808	4.35424e-09	2.03838e-08	0.392266	-2.54929	5.33167	13.592	2.67706e-12	2.33784e-11	0.372408	-2.68522	6.67	17.9104
															Pros1	1541.54	4.39498e-09	2.05458e-08	0.349844	-2.85842	15.4773	44.2405	3.36766e-10	1.82437e-09	0.315538	-3.16919	16.4661	52.1842
															Lamtor5	263.332	4.39995e-09	2.05618e-08	0.477072	-2.09612	3.52892	7.39704	1.96055e-11	1.404e-10	0.371501	-2.69178	3.12157	8.40259
															Nudt21	113.262	4.55618e-09	2.12399e-08	0.434617	-2.30088	1.34726	3.09988	1.50458e-10	8.83451e-10	0.438277	-2.28166	1.56542	3.57175
															Qpct	87.8971	4.65475e-09	2.16692e-08	0.231003	-4.32895	0.763343	3.30448	8.24085e-08	2.90943e-07	0.256003	-3.9062	0.744393	2.90775
															Rhod	376.432	4.79803e-09	2.22897e-08	0.492904	-2.02879	4.92484	9.99148	5.35882e-10	2.78459e-09	0.487429	-2.05158	5.32544	10.9256
															Maged2	104.728	4.82957e-09	2.24284e-08	0.275296	-3.63245	0.807631	2.93368	9.05897e-07	2.72237e-06	0.393851	-2.53903	1.45902	3.7045
															Gltpd2	801.875	4.85057e-09	2.25181e-08	0.441638	-2.2643	9.17601	20.7772	3.63647e-08	1.35961e-07	0.499335	-2.00266	10.6448	21.3179
															Lin37	66.8448	4.94128e-09	2.28915e-08	0.449134	-2.22651	0.786239	1.75057	1.56233e-10	9.12154e-10	0.399876	-2.50078	0.755079	1.88828
															Sptssa	715.352	5.03306e-09	2.32925e-08	0.404583	-2.47168	7.90625	19.5417	7.3481e-11	4.6276e-10	0.336837	-2.9688	7.84585	23.2927
															Rpl27	715.779	5.15073e-09	2.37959e-08	0.408948	-2.4453	8.29529	20.2845	1.39751e-12	1.30298e-11	0.316383	-3.16073	8.65292	27.3495
															Lrrc40	224.82	5.36486e-09	2.47083e-08	0.380717	-2.62662	2.55574	6.71296	1.77637e-09	8.38336e-09	0.347875	-2.8746	2.42191	6.96203
															Rpl32l	429.987	5.37955e-09	2.47589e-08	0.419907	-2.38148	5.01069	11.9329	2.28388e-12	2.0249e-11	0.376396	-2.65678	6.10369	16.2162
															Mipep	360.235	5.44718e-09	2.50529e-08	0.465738	-2.14713	4.5889	9.85296	7.79003e-09	3.25783e-08	0.495784	-2.01701	4.99619	10.0774
															Gltscr1	215.551	5.46637e-09	2.51325e-08	2.29308	2.29308	5.56355	2.42624	2.24526e-11	1.59e-10	2.78639	2.78639	5.58789	2.00542
															Wdr45	392.695	5.49323e-09	2.52473e-08	0.458618	-2.18046	4.68714	10.2201	8.53648e-11	5.2766e-10	0.429081	-2.33056	5.04516	11.7581
															Prmt9	242.762	5.65422e-09	2.59379e-08	0.407299	-2.4552	2.78476	6.83713	2.49842e-09	1.14123e-08	0.401536	-2.49044	2.83142	7.05147
															Prnp	729.638	5.66594e-09	2.59786e-08	0.418753	-2.38804	7.81977	18.6739	1.45999e-09	7.01433e-09	0.416581	-2.40049	9.36037	22.4695
															Chid1	861.694	5.7613e-09	2.63887e-08	0.465552	-2.14799	9.7461	20.9345	1.21841e-08	4.91407e-08	0.47747	-2.09437	13.5397	28.3572
															Cfp	318.103	5.91988e-09	2.70594e-08	0.315631	-3.16825	3.0677	9.71926	5.13001e-08	1.874e-07	0.344606	-2.90186	4.1799	12.1295
															Galk2	181.932	5.94855e-09	2.71626e-08	0.363655	-2.74986	1.9	5.22473	1.56409e-10	9.12782e-10	0.35056	-2.85258	2.11497	6.0331
															Psmg3	120.842	6.0321e-09	2.75253e-08	0.287282	-3.4809	1.06135	3.69445	1.07605e-09	5.30875e-09	0.376946	-2.6529	1.49715	3.97178
															Tfb1m	152.619	6.15287e-09	2.80381e-08	0.431543	-2.31726	1.94846	4.5151	7.94346e-08	2.81038e-07	0.484814	-2.06265	2.16716	4.47008
															2020-09-10	260.174	6.17999e-09	2.81425e-08	0.37771	-2.64754	2.95054	7.81165	3.61644e-10	1.94575e-09	0.30054	-3.32735	2.61223	8.69178
															Ntan1	101.572	6.28931e-09	2.86111e-08	0.452526	-2.20982	1.37036	3.02824	1.12745e-08	4.57896e-08	0.365288	-2.73757	1.02013	2.79268
															Dhx29	288.843	6.29878e-09	2.86445e-08	0.451677	-2.21397	3.4187	7.5689	1.00539e-09	4.98592e-09	0.462787	-2.16082	3.9557	8.54758
															Washc3	198.759	6.42784e-09	2.92115e-08	0.407209	-2.45574	2.37408	5.83013	2.20287e-11	1.5638e-10	0.330271	-3.02782	2.34791	7.10903
															Psmd10	121.898	6.45648e-09	2.93317e-08	0.308578	-3.24067	1.14721	3.71775	2.10261e-09	9.76107e-09	0.331376	-3.01772	1.34041	4.04498
															Timm21	244.589	6.4829e-09	2.94417e-08	0.351981	-2.84106	2.24874	6.38882	7.58643e-12	5.8937e-11	0.369798	-2.70418	3.08572	8.34434
															Rmdn1	245.289	6.59072e-09	2.98806e-08	0.337092	-2.96655	2.40411	7.13192	3.63118e-10	1.95211e-09	0.374041	-2.6735	3.1406	8.39639
															Cdc16	382.662	6.63284e-09	3.00512e-08	0.462206	-2.16354	4.66257	10.0877	3.81806e-11	2.56649e-10	0.437954	-2.28334	5.31122	12.1273
															Zfpm1	820.704	6.64532e-09	3.00975e-08	2.06286	2.06286	22.3783	10.8481	2.37407e-10	1.32698e-09	2.29325	2.29325	17.6514	7.69712
															D6Wsu163e	135.478	6.73538e-09	3.04848e-08	0.433398	-2.30735	1.6959	3.91303	3.95158e-09	1.74538e-08	0.431911	-2.31529	1.82876	4.23411
															Hltf	389.01	6.79369e-09	3.07071e-08	0.470859	-2.12378	4.76341	10.1164	9.22425e-10	4.60868e-09	0.477077	-2.0961	5.28732	11.0827
															Smarcad1	389.103	6.90104e-09	3.11607e-08	0.47992	-2.08368	5.07775	10.5804	3.86473e-09	1.71098e-08	0.466961	-2.14151	4.99234	10.6911
															Khk	3935.36	6.92656e-09	3.12549e-08	0.398194	-2.51134	44.7889	112.48	1.34663e-09	6.52573e-09	0.375505	-2.66308	46.4517	123.705
															Ugp2	4633.95	6.92976e-09	3.12588e-08	0.313459	-3.1902	43.3775	138.383	4.58517e-09	2.00208e-08	0.30349	-3.29501	50.749	167.218
															Ddx20	149.881	7.0347e-09	3.16894e-08	0.355408	-2.81367	1.48771	4.18592	6.33579e-09	2.69261e-08	0.431653	-2.31667	1.95738	4.53462
															Tmem223	277.728	7.10109e-09	3.19346e-08	0.491068	-2.03638	3.52995	7.18831	6.34027e-11	4.05984e-10	0.434165	-2.30327	3.66639	8.44469
															Hat1	136.314	7.1102e-09	3.19541e-08	0.327221	-3.05604	1.19988	3.6669	1.30209e-08	5.23329e-08	0.356486	-2.80516	1.72987	4.85255
															Tvp23b	362.995	7.40324e-09	3.31152e-08	0.405659	-2.46512	4.09265	10.0889	9.83164e-12	7.47719e-11	0.323784	-3.08848	4.16276	12.8566
															Atr	850.637	7.7489e-09	3.45919e-08	0.442863	-2.25804	7.05434	15.929	3.2024e-09	1.4392e-08	0.423788	-2.35967	13.4825	31.8142
															Scrn3	810.198	8.01401e-09	3.56562e-08	0.49251	-2.03042	10.5352	21.3908	9.57704e-09	3.94106e-08	0.479338	-2.08621	9.91135	20.6772
															Ttc30b	135.11	8.01665e-09	3.56562e-08	0.434086	-2.30369	1.73177	3.98946	3.13144e-08	1.18739e-07	0.447494	-2.23467	1.80778	4.03979
															Tuba1a	358.779	8.07367e-09	3.5886e-08	0.372029	-2.68796	3.4048	9.15198	2.54248e-11	1.76955e-10	0.332902	-3.00389	4.92768	14.8022
															Acsl3	374.427	8.0914e-09	3.59528e-08	0.353752	-2.82684	3.73319	10.5531	8.26816e-08	2.91619e-07	0.392968	-2.54474	4.08743	10.4014
															Acaa1a	1180.29	8.18107e-09	3.6315e-08	0.462472	-2.16229	14.5099	31.3748	1.32499e-08	5.31985e-08	0.468019	-2.13666	14.475	30.9283
															Gmppb	297.81	8.19433e-09	3.63618e-08	0.320697	-3.1182	2.84622	8.87511	1.53846e-08	6.10904e-08	0.338438	-2.95475	3.58447	10.5912
															Haus3	101.909	8.32125e-09	3.68883e-08	0.406036	-2.46284	1.02082	2.51412	3.9882e-07	1.26057e-06	0.473268	-2.11297	1.41302	2.98566
															Nck1	335.457	8.44273e-09	3.73896e-08	0.42558	-2.34974	3.76814	8.85413	2.65098e-10	1.46401e-09	0.401739	-2.48918	4.03274	10.0382
															Pigp	102.803	8.48109e-09	3.75347e-08	0.379171	-2.63733	0.961117	2.53479	9.58143e-09	3.94165e-08	0.394771	-2.53311	1.25155	3.1703
															Pnpt1	297.777	8.48953e-09	3.75595e-08	0.377393	-2.64976	3.14225	8.32621	1.33811e-09	6.4915e-09	0.389425	-2.56789	3.58643	9.20957
															Prkaa1	405.623	8.51897e-09	3.76774e-08	0.499491	-2.00204	5.02428	10.0588	1.10105e-10	6.64908e-10	0.490052	-2.0406	5.87372	11.9859
															Rai1	431.86	8.71574e-09	3.84839e-08	2.13384	2.13384	10.5209	4.93053	6.85689e-10	3.50312e-09	2.51533	2.51533	9.74265	3.87331
															Thoc5	211.813	8.76586e-09	3.86925e-08	0.419989	-2.38101	2.40992	5.73806	1.52833e-08	6.07243e-08	0.475264	-2.1041	3.07604	6.47229
															Dnase2a	165.513	8.77403e-09	3.87158e-08	0.356982	-2.80127	1.67568	4.69403	8.81735e-10	4.41859e-09	0.309834	-3.22753	1.67822	5.41651
															Commd2	181.437	8.80913e-09	3.88578e-08	0.469206	-2.13126	2.27687	4.85261	1.02668e-11	7.7684e-11	0.378863	-2.63947	2.24197	5.91763
															Ephx2	7871.8	8.8404e-09	3.89701e-08	0.395649	-2.52749	97.5934	246.667	2.05238e-09	9.54776e-09	0.368068	-2.71689	89.3087	242.642
															Wfdc21	5111.44	8.90495e-09	3.92029e-08	0.326157	-3.06601	49.5113	151.802	2.21867e-09	1.02482e-08	0.305717	-3.271	57.5453	188.231
															Them7	656.537	9.1454e-09	4.01821e-08	0.405874	-2.46382	7.32465	18.0466	7.55596e-10	3.82229e-09	0.429075	-2.33059	9.49658	22.1327
															Eif4e	737.116	9.22524e-09	4.04667e-08	0.498378	-2.00651	9.26317	18.5866	6.70627e-11	4.25345e-10	0.473949	-2.10993	10.4802	22.1126
															Got1	2523.79	9.25541e-09	4.05721e-08	0.387149	-2.58298	33.36	86.1683	2.19027e-08	8.52765e-08	0.392457	-2.54805	26.5236	67.5834
															Alas2	2146	9.3983e-09	4.11715e-08	0.423691	-2.36021	24.7479	58.4103	3.08551e-08	1.17163e-07	0.454276	-2.2013	30.8082	67.8182
															Casp6	198.231	9.42857e-09	4.12905e-08	0.389986	-2.56419	2.43296	6.23858	7.21517e-07	2.19842e-06	0.431004	-2.32016	2.15948	5.01035
															Abcd3	8790.78	9.48346e-09	4.14901e-08	0.461734	-2.16575	99.5311	215.559	1.0833e-09	5.34135e-09	0.423819	-2.3595	116.708	275.371
															Creg1	3635.08	9.50636e-09	4.15767e-08	0.495004	-2.02019	34.4834	69.663	6.42592e-11	4.09897e-10	0.463504	-2.15748	58.4176	126.035
															Serpina1e	206981	9.50993e-09	4.15788e-08	0.427388	-2.3398	3127.22	7317.07	1.84148e-08	7.24137e-08	0.420992	-2.37534	2192.08	5206.95
															Mgmt	83.4465	9.59768e-09	4.19487e-08	0.281129	-3.55709	0.756479	2.69086	1.5073e-09	7.21798e-09	0.369234	-2.70831	1.06891	2.89493
															Sec24d	2086.32	9.6887e-09	4.22912e-08	0.455117	-2.19724	24.8764	54.6594	1.07351e-09	5.29821e-09	0.471506	-2.12087	29.6301	62.8415
															Plscr2	156.92	9.71126e-09	4.2362e-08	0.28095	-3.55935	1.34698	4.79438	3.96205e-10	2.11552e-09	0.287129	-3.48276	1.5958	5.5578
															Mup14	62845.2	9.75902e-09	4.25565e-08	0.305426	-3.27412	637.738	2088.03	1.26704e-09	6.16909e-09	0.274086	-3.64849	631.975	2305.75
															Mettl5	107.501	9.89421e-09	4.30898e-08	0.327275	-3.05554	1.16103	3.54758	1.68995e-07	5.66425e-07	0.338163	-2.95715	1.05169	3.11001
															Gtpbp10	237.514	9.91482e-09	4.31655e-08	0.432683	-2.31116	2.97869	6.88424	6.59006e-08	2.36725e-07	0.429899	-2.32613	2.70989	6.30356
															Keg1	2748.35	1.01031e-08	4.38995e-08	0.420207	-2.37978	28.0014	66.6371	1.68134e-09	7.96863e-09	0.406348	-2.46095	40.1652	98.8445
															Ndufa12	374.302	1.01651e-08	4.41544e-08	0.354329	-2.82224	4.14159	11.6885	4.78087e-11	3.14878e-10	0.323783	-3.08849	4.6996	14.5147
															Rdh5	186.328	1.02489e-08	4.45041e-08	0.456264	-2.19172	2.14151	4.69357	3.85989e-11	2.5907e-10	0.426292	-2.34581	2.45728	5.7643
															Abhd18	434.837	1.03074e-08	4.46998e-08	0.498381	-2.0065	5.07588	10.1847	1.37764e-11	1.02157e-10	0.477693	-2.0934	6.23033	13.0426
															Ppat	274.424	1.04076e-08	4.51051e-08	0.45679	-2.18919	3.64138	7.97167	1.25498e-08	5.05394e-08	0.447096	-2.23665	3.39044	7.58324
															Arl3	80.9469	1.04452e-08	4.52387e-08	0.391038	-2.5573	0.969349	2.47891	7.11944e-08	2.53832e-07	0.444389	-2.25028	1.04853	2.35949
															Lgals1	79.5497	1.05371e-08	4.55928e-08	0.202809	-4.93074	0.467591	2.30557	3.0139e-06	8.4513e-06	0.257492	-3.88362	1.05207	4.08584
															Atg3	485.589	1.0675e-08	4.61467e-08	0.477642	-2.09362	6.20476	12.9904	5.61462e-10	2.90734e-09	0.425992	-2.34746	5.95472	13.9785
															Oat	4471.47	1.07388e-08	4.64053e-08	0.310853	-3.21696	58.3674	187.766	9.83036e-10	4.88776e-09	0.274785	-3.63921	36.1052	131.394
															Lancl2	182.392	1.08874e-08	4.69868e-08	0.40325	-2.47985	2.044	5.06882	1.88825e-09	8.86756e-09	0.378624	-2.64114	2.04151	5.39191
															Tmem179b	164.568	1.09238e-08	4.71287e-08	0.42599	-2.34747	2.01466	4.72936	4.19781e-10	2.22886e-09	0.39898	-2.50639	2.12075	5.31543
															Slbp	215.071	1.09405e-08	4.71551e-08	0.403892	-2.47591	2.27685	5.63728	4.44209e-10	2.34468e-09	0.394129	-2.53724	2.88451	7.31869
															Rpl31-ps12	781.759	1.11177e-08	4.78571e-08	0.455834	-2.19378	9.67282	21.2201	1.17056e-11	8.78739e-11	0.377651	-2.64795	10.3095	27.299
															Plppr2	112.78	1.1309e-08	4.86489e-08	3.15258	3.15258	3.08572	0.978791	1.14453e-08	4.64269e-08	3.32046	3.32046	2.8678	0.863674
															Prorsd1	169.074	1.13513e-08	4.88152e-08	0.34221	-2.92218	1.63497	4.77768	1.43434e-07	4.86604e-07	0.425239	-2.35162	1.89738	4.46193
															Zfp277	166.375	1.13726e-08	4.88599e-08	0.419343	-2.38468	2.03033	4.84169	9.35218e-10	4.66388e-09	0.361355	-2.76736	1.88402	5.21377
															Mfsd8	255.464	1.14367e-08	4.91193e-08	0.4167	-2.39981	2.88334	6.91948	1.95041e-08	7.64273e-08	0.498708	-2.00518	3.77659	7.57275
															Trim23	234.096	1.15563e-08	4.96014e-08	0.448065	-2.23182	2.88534	6.43955	1.29753e-09	6.30149e-09	0.424164	-2.35758	2.93975	6.93071
															Fam25c	272.934	1.17786e-08	5.04259e-08	0.236219	-4.23336	3.00387	12.7165	6.91077e-09	2.91381e-08	0.223747	-4.46934	1.50556	6.72886
															Rps13	574.862	1.1989e-08	5.12447e-08	0.407972	-2.45115	6.47525	15.8718	2.45577e-12	2.16153e-11	0.347914	-2.87427	7.52741	21.6358
															Tyw5	87.7934	1.21083e-08	5.17051e-08	0.321604	-3.10941	0.746814	2.32215	9.7298e-06	2.52475e-05	0.429944	-2.32589	1.13759	2.6459
															Npm1	747.247	1.22166e-08	5.21505e-08	0.462636	-2.16153	9.58741	20.7235	4.51953e-10	2.37992e-09	0.40648	-2.46015	9.11052	22.4132
															Stxbp3	288.489	1.24532e-08	5.309e-08	0.399319	-2.50426	3.23483	8.10086	6.29162e-09	2.67639e-08	0.388863	-2.5716	3.22715	8.29896
															Ginm1	1202.43	1.24766e-08	5.31418e-08	0.380621	-2.62729	11.9597	31.4214	2.60366e-11	1.8093e-10	0.354567	-2.82035	14.7272	41.5358
															Gng5	725.169	1.26539e-08	5.38461e-08	0.450093	-2.22176	8.86834	19.7034	3.91852e-10	2.09479e-09	0.404826	-2.47019	9.25095	22.8516
															Znrd1	94.7507	1.26884e-08	5.39752e-08	0.297499	-3.36136	0.896675	3.01404	9.66294e-09	3.9703e-08	0.323202	-3.09404	0.981099	3.03556
															Ythdc2	300.115	1.27073e-08	5.40213e-08	0.482111	-2.07421	3.71926	7.71454	4.38752e-10	2.31995e-09	0.442609	-2.25933	3.77301	8.52447
															Nmd3	229.164	1.27242e-08	5.40757e-08	0.42596	-2.34764	2.86011	6.71451	1.02348e-07	3.55519e-07	0.423954	-2.35874	2.58034	6.08635
															Pggt1b	345.249	1.30598e-08	5.53964e-08	0.493354	-2.02694	4.33571	8.78822	7.62529e-11	4.77966e-10	0.411622	-2.42941	4.06787	9.88253
															Rnf139	896.919	1.32387e-08	5.61197e-08	0.473985	-2.10977	9.7159	20.4983	1.64565e-11	1.19578e-10	0.460809	-2.17009	12.3054	26.7039
															Znrd1as	112.336	1.32735e-08	5.62314e-08	0.49073	-2.03778	1.59582	3.25194	1.07079e-08	4.36345e-08	0.467892	-2.13724	1.49646	3.1983
															Ccnh	181.065	1.32921e-08	5.62745e-08	0.368398	-2.71445	1.85562	5.03699	7.97952e-09	3.33082e-08	0.415014	-2.40956	2.18878	5.27399
															Commd9	207.841	1.35362e-08	5.72357e-08	0.388729	-2.57249	2.34116	6.0226	5.72456e-10	2.95968e-09	0.367398	-2.72185	2.51189	6.83699
															Rwdd2b	126.55	1.35474e-08	5.72651e-08	0.392504	-2.54774	1.45588	3.70921	1.37657e-07	4.68791e-07	0.440935	-2.26791	1.51997	3.44715
															Ppid	305.055	1.35697e-08	5.73411e-08	0.405073	-2.46869	3.37077	8.32139	4.06049e-10	2.16549e-09	0.388351	-2.57499	3.70961	9.55221
															Pgd	551.566	1.3599e-08	5.74468e-08	0.464075	-2.15482	5.91837	12.753	7.64306e-09	3.20037e-08	0.49125	-2.03562	7.92755	16.1375
															Cse1l	666.718	1.36836e-08	5.77856e-08	0.415908	-2.40438	7.44862	17.9093	1.73491e-10	1.00502e-09	0.388058	-2.57693	8.28078	21.339
															Ugt1a9	457.994	1.37166e-08	5.79068e-08	0.240085	-4.16518	2.03363	8.47043	1.50232e-09	7.19931e-09	0.210358	-4.75381	5.02473	23.8866
															Gnpnat1	1267.22	1.39237e-08	5.87069e-08	0.479891	-2.0838	15.8304	32.9875	7.10513e-11	4.48728e-10	0.434153	-2.30334	16.9724	39.0932
															Tmem128	147.32	1.45436e-08	6.12047e-08	0.291112	-3.4351	1.31447	4.51534	1.81026e-09	8.53429e-09	0.309681	-3.22913	1.54893	5.00169
															Coa6	170.957	1.47345e-08	6.19107e-08	0.289079	-3.45927	1.44286	4.99124	2.02897e-10	1.1519e-09	0.209582	-4.77141	1.32193	6.30745
															Agpat5	181.602	1.48854e-08	6.24662e-08	0.437638	-2.285	2.07628	4.74429	4.76199e-11	3.13944e-10	0.401758	-2.48906	2.34175	5.82876
															Nop16	281.746	1.54842e-08	6.47758e-08	0.439225	-2.27674	3.59714	8.18974	4.51466e-09	1.97452e-08	0.357401	-2.79798	2.9498	8.25348
															Hist1h2bg	46.5912	1.56327e-08	6.53768e-08	0.213786	-4.67757	0.249077	1.16507	2.2746e-08	8.83795e-08	0.195585	-5.11287	0.470724	2.40675
															Acat1	2930.52	1.58089e-08	6.60723e-08	0.383523	-2.6074	36.3769	94.8493	9.97435e-09	4.09071e-08	0.367768	-2.71911	30.4183	82.7106
															Rbm45	175.316	1.58784e-08	6.63212e-08	0.494408	-2.02262	2.24846	4.54778	5.76545e-09	2.46906e-08	0.48105	-2.07879	2.26567	4.70983
															Ube2a	235.327	1.60783e-08	6.70861e-08	0.413473	-2.41854	2.69688	6.52249	1.81168e-08	7.13047e-08	0.46592	-2.14629	3.19208	6.85113
															C1qc	555.859	1.60816e-08	6.70861e-08	0.257974	-3.87636	4.70422	18.2353	2.04841e-08	8.01501e-08	0.276954	-3.6107	6.39737	23.099
															Timm50	210.871	1.60968e-08	6.71214e-08	0.450825	-2.21816	2.43405	5.3991	2.20359e-11	1.5638e-10	0.44269	-2.25892	3.09958	7.00169
															Ppie	95.6523	1.61811e-08	6.74172e-08	0.394092	-2.53748	1.03099	2.61612	2.35813e-09	1.08344e-08	0.343244	-2.91338	0.958036	2.79112
															Znhit3	54.6486	1.62404e-08	6.76221e-08	0.273128	-3.66129	0.511868	1.8741	7.60771e-08	2.70231e-07	0.239353	-4.17792	0.429442	1.79418
															Taf10	195.177	1.62995e-08	6.78048e-08	0.476953	-2.09664	2.48851	5.21751	3.93884e-11	2.63971e-10	0.410231	-2.43765	2.58717	6.30661
															Hist1h4c	402.967	1.63059e-08	6.78103e-08	0.255485	-3.91412	2.98285	11.6752	1.06274e-09	5.24891e-09	0.23282	-4.29517	3.17253	13.6265
															Reln	2781.39	1.63895e-08	6.80942e-08	0.380313	-2.62941	32.9956	86.7591	3.19039e-08	1.20735e-07	0.387144	-2.58302	32.7863	84.6876
															Xpo4	250.482	1.64032e-08	6.813e-08	0.459676	-2.17544	3.03583	6.60428	1.61701e-09	7.69374e-09	0.439723	-2.27416	3.14654	7.15573
															1500011K16Rik	140.473	1.64886e-08	6.84636e-08	0.253935	-3.93802	0.946092	3.72573	8.71837e-13	8.54579e-12	0.262682	-3.80689	1.41913	5.40247
															Fgb	105775	1.65986e-08	6.88559e-08	0.222174	-4.50098	927.003	4172.42	6.64956e-08	2.3867e-07	0.244221	-4.09466	828.62	3392.92
															Cnih1	937.332	1.67647e-08	6.95022e-08	0.489416	-2.04325	11.6213	23.7454	1.33337e-11	9.91499e-11	0.42478	-2.35416	12.7069	29.9139
															Pgm3	635.383	1.69218e-08	7.01097e-08	0.447204	-2.23612	7.98265	17.8501	1.51675e-08	6.0318e-08	0.43822	-2.28196	7.73961	17.6615
															Fibp	215.222	1.72102e-08	7.12164e-08	0.456779	-2.18924	2.51232	5.50007	1.24838e-10	7.45791e-10	0.435369	-2.2969	2.87515	6.60395
															Nxpe2	544.069	1.7759e-08	7.33964e-08	0.381259	-2.62289	5.62847	14.7628	7.4668e-09	3.13146e-08	0.382403	-2.61504	5.90949	15.4535
															Wdr53	102.953	1.80322e-08	7.44338e-08	0.362216	-2.76078	1.08019	2.98218	9.91912e-09	4.07055e-08	0.38528	-2.59551	1.18972	3.08794
															Ggnbp1	79.7694	1.81131e-08	7.47214e-08	2.68474	2.68474	1.70595	0.635423	2.87465e-08	1.09843e-07	2.76649	2.76649	1.75173	0.633197
															Arsk	165.717	1.833e-08	7.55927e-08	0.401358	-2.49154	1.80632	4.50052	4.92004e-10	2.57359e-09	0.390883	-2.55831	2.03508	5.20637
															Ifi47	683.357	1.84737e-08	7.61618e-08	0.361799	-2.76397	7.29421	20.161	2.19159e-09	1.01425e-08	0.352891	-2.83374	8.10775	22.9752
															Snrpg	80.5564	1.8934e-08	7.79634e-08	0.334719	-2.98758	0.915205	2.73425	1.18625e-08	4.7951e-08	0.288814	-3.46243	0.812545	2.81338
															Cbr1	426.798	1.89836e-08	7.81438e-08	0.319294	-3.13191	3.10044	9.71032	1.50741e-08	5.99643e-08	0.312947	-3.19543	5.25691	16.7981
															Gimd1	36.8408	1.95933e-08	8.05295e-08	0.296595	-3.37161	0.384206	1.29539	3.94972e-06	1.08904e-05	0.360553	-2.77352	0.451707	1.25282
															Anapc4	259.151	1.98031e-08	8.12919e-08	0.428769	-2.33226	2.82387	6.586	1.34598e-10	7.98393e-10	0.419719	-2.38254	3.37558	8.04247
															Acss2	2310.71	1.98765e-08	8.1568e-08	0.404783	-2.47046	26.1066	64.4952	2.37925e-07	7.80053e-07	0.453698	-2.20411	28.8093	63.4988
															Tmem11	229.977	2.02216e-08	8.2781e-08	0.487733	-2.0503	3.01483	6.18132	3.37426e-09	1.50984e-08	0.459459	-2.17647	2.97476	6.47447
															Gne	2814.34	2.05099e-08	8.39098e-08	0.475693	-2.1022	33.7043	70.8531	3.04491e-08	1.15885e-07	0.489482	-2.04297	40.9322	83.6235
															H2-Q9	215.807	2.05344e-08	8.39845e-08	0.4005	-2.49688	2.49559	6.23118	3.8016e-07	1.20587e-06	0.449928	-2.22258	2.3947	5.3224
															Atp2a2	5137.64	2.05781e-08	8.41375e-08	0.465471	-2.14836	62.078	133.366	4.38381e-08	1.61955e-07	0.478887	-2.08818	64.8503	135.419
															H2-Aa	266.103	2.08033e-08	8.50063e-08	0.244616	-4.08804	1.95329	7.98514	4.15255e-07	1.30819e-06	0.320128	-3.12375	3.73404	11.6642
															Tsta3	236.355	2.15287e-08	8.78631e-08	0.494119	-2.0238	3.25873	6.59502	9.08543e-09	3.75305e-08	0.497404	-2.01044	3.42163	6.87897
															Aadat	1537.87	2.17101e-08	8.85491e-08	0.38826	-2.57559	19.1599	49.3481	5.82103e-08	2.10922e-07	0.395553	-2.52811	19.2131	48.5728
															Tstd1	123.577	2.19157e-08	8.93061e-08	0.259364	-3.85559	1.08703	4.19116	7.88627e-09	3.29498e-08	0.22841	-4.37809	0.960982	4.20727
															Ifi30	153.495	2.19817e-08	8.94931e-08	0.287404	-3.47942	1.41479	4.92265	4.37855e-08	1.61805e-07	0.292279	-3.42139	1.74435	5.9681
															Nol11	283.078	2.24798e-08	9.13542e-08	0.476438	-2.09891	3.70663	7.77989	2.59561e-10	1.4364e-09	0.391368	-2.55514	3.41859	8.73499
															Chchd4	130.866	2.27563e-08	9.23933e-08	0.460151	-2.1732	1.48137	3.21931	3.52484e-10	1.90413e-09	0.426023	-2.34729	1.76304	4.13837
															Rbm8a	228.578	2.30371e-08	9.35052e-08	0.414925	-2.41007	2.48448	5.98778	1.1592e-08	4.69793e-08	0.462135	-2.16387	3.02308	6.54154
															Cyp51	2767.3	2.31888e-08	9.40883e-08	0.373475	-2.67756	28.7576	77.0001	5.03727e-08	1.84213e-07	0.395117	-2.5309	31.9256	80.8005
															Utp4	221.643	2.31948e-08	9.40883e-08	0.464109	-2.15467	2.99255	6.44796	2.87688e-08	1.09897e-07	0.455966	-2.19315	2.76588	6.06597
															Gtf2f2	108.5	2.32597e-08	9.42943e-08	0.361689	-2.7648	1.17288	3.24277	1.54104e-09	7.35845e-09	0.361547	-2.76589	1.31719	3.6432
															Ang	3653.06	2.3635e-08	9.57285e-08	0.354808	-2.81842	53.4733	150.71	3.37791e-07	1.07916e-06	0.347713	-2.87594	30.5781	87.9407
															Tmem97	1243.97	2.39073e-08	9.67143e-08	0.378613	-2.64122	12.9374	34.1706	2.46674e-08	9.52087e-08	0.388265	-2.57556	16.741	43.1174
															Cetn2	130.58	2.40667e-08	9.72414e-08	0.391664	-2.55321	1.52171	3.88525	8.09163e-09	3.3692e-08	0.407367	-2.45479	1.68625	4.1394
															Nfu1	162.868	2.41891e-08	9.77066e-08	0.377047	-2.65219	1.84952	4.90528	1.76089e-09	8.31326e-09	0.365485	-2.73609	1.99809	5.46695
															Hist1h2be	62.8785	2.42503e-08	9.79241e-08	0.18103	-5.52394	0.375744	2.07559	8.10822e-10	4.08158e-09	0.154333	-6.47949	0.455637	2.95229
															Oard1	224.88	2.44719e-08	9.87593e-08	0.456158	-2.19222	2.77138	6.07549	3.29848e-08	1.24367e-07	0.488396	-2.04752	3.04877	6.2424
															Fmc1	174.019	2.46795e-08	9.95368e-08	0.242586	-4.12225	1.5339	6.32313	5.45767e-08	1.98826e-07	0.243264	-4.11076	1.45086	5.96414
															Dbr1	109.948	2.62865e-08	1.05573e-07	0.426092	-2.34691	1.40296	3.29262	7.69031e-10	3.88304e-09	0.324918	-3.0777	1.03146	3.17454
															Spcs2	1263.11	2.7364e-08	1.09472e-07	0.423843	-2.35937	14.3018	33.7433	1.43556e-09	6.92654e-09	0.432013	-2.31475	17.194	39.7998
															Pdhb	1005.13	2.77435e-08	1.10891e-07	0.443367	-2.25547	10.7988	24.3564	4.44676e-08	1.63918e-07	0.446005	-2.24213	13.9968	31.3826
															Tnrc18	1529.89	2.77932e-08	1.11056e-07	2.03055	2.03055	35.0762	17.2743	1.24029e-11	9.26925e-11	2.60163	2.60163	35.0197	13.4607
															AI987944	324.584	2.80047e-08	1.11835e-07	0.458871	-2.17926	3.96562	8.64213	7.07305e-09	2.97473e-08	0.435185	-2.29787	3.91065	8.98618
															Rp2	318.815	2.80278e-08	1.11894e-07	0.431162	-2.31932	3.47866	8.06811	6.81507e-09	2.878e-08	0.462995	-2.15985	4.09494	8.84445
															Bdh2	102.411	2.83442e-08	1.13055e-07	0.276981	-3.61035	0.867817	3.13312	4.70504e-07	1.47149e-06	0.320708	-3.1181	1.31445	4.09859
															Sssca1	75.5438	2.84813e-08	1.13568e-07	0.390337	-2.56189	0.83828	2.14758	8.8652e-09	3.66732e-08	0.390356	-2.56176	0.882848	2.26165
															Pter	1960.21	2.88092e-08	1.14739e-07	0.399209	-2.50495	22.6514	56.7406	2.22404e-07	7.3439e-07	0.440903	-2.26807	24.4158	55.3767
															Mrpl44	276.604	2.89248e-08	1.15165e-07	0.458115	-2.18286	3.45704	7.54623	2.68257e-10	1.48023e-09	0.344827	-2.9	2.95679	8.5747
															Acot8	114.188	2.89755e-08	1.15299e-07	0.441206	-2.26652	1.40276	3.17938	1.33405e-07	4.5524e-07	0.459459	-2.17647	1.43381	3.12065
															Cd9	209.521	2.90391e-08	1.15483e-07	0.213896	-4.67517	1.60022	7.4813	3.35764e-07	1.07345e-06	0.251872	-3.97028	1.62424	6.44867
															Idh3a	609.4	2.97096e-08	1.17974e-07	0.434049	-2.30389	6.72668	15.4975	1.6654e-08	6.57992e-08	0.43551	-2.29616	8.32305	19.1111
															Xpa	88.8984	3.00039e-08	1.19036e-07	0.371346	-2.69291	1.07855	2.90443	4.98076e-07	1.55373e-06	0.386031	-2.59047	0.931352	2.41263
															Mfge8	101.703	3.10317e-08	1.22968e-07	0.392458	-2.54804	1.21057	3.08458	6.66204e-08	2.3899e-07	0.423044	-2.36382	1.47965	3.49763
															Sumo2	564.502	3.1178e-08	1.23511e-07	0.435496	-2.29623	6.83336	15.691	5.30563e-10	2.76124e-09	0.418854	-2.38747	7.81971	18.6693
															Serpina3m	5399.8	3.1198e-08	1.23554e-07	0.273979	-3.64991	47.9511	175.017	4.39687e-08	1.62258e-07	0.283314	-3.52965	55.7555	196.798
															Fga	154154	3.16796e-08	1.25387e-07	0.264334	-3.78309	1495.98	5659.42	1.20433e-07	4.13507e-07	0.288153	-3.47038	1393.26	4835.15
															Cyp20a1	231.99	3.20511e-08	1.2682e-07	0.325444	-3.07273	2.2138	6.8024	6.77415e-10	3.46349e-09	0.292136	-3.42306	2.40191	8.22189
															Avpi1	323.206	3.21537e-08	1.27188e-07	0.32718	-3.05642	3.08174	9.41911	1.94674e-10	1.10899e-09	0.31392	-3.18552	3.66419	11.6723
															Mnat1	101.052	3.24574e-08	1.28275e-07	0.336436	-2.97233	0.943097	2.8032	5.44595e-06	1.4674e-05	0.4989	-2.00441	1.51987	3.04643
															Mtg1	112.091	3.28519e-08	1.29681e-07	0.395851	-2.5262	1.18711	2.99889	6.45023e-09	2.73689e-08	0.438343	-2.28132	1.45514	3.31965
															Hopx	997.726	3.31034e-08	1.30635e-07	0.419647	-2.38295	10.9473	26.0869	2.88698e-09	1.30711e-08	0.399844	-2.50098	12.6076	31.5314
															Cd68	118.431	3.3445e-08	1.31711e-07	0.255647	-3.91165	0.963444	3.76865	5.30232e-07	1.64867e-06	0.323201	-3.09405	1.55118	4.79944
															Zfp579	55.7922	3.38517e-08	1.33195e-07	2.53449	2.53449	1.15291	0.454888	3.23179e-11	2.20905e-10	3.33669	3.33669	1.21768	0.364936
															Tmsb4x	1214.19	3.4044e-08	1.33912e-07	0.349771	-2.85901	13.1388	37.5639	1.98917e-09	9.27308e-09	0.317909	-3.14555	16.3192	51.3328
															Pigg	298.232	3.44258e-08	1.35295e-07	0.447265	-2.23581	3.58845	8.0231	2.15148e-09	9.96719e-09	0.38893	-2.57116	3.37426	8.67574
															Mpi	192.184	3.44602e-08	1.3539e-07	0.471932	-2.11895	2.54065	5.3835	1.88384e-08	7.39703e-08	0.476312	-2.09947	2.86555	6.01613
															Susd2	46.1567	3.4776e-08	1.36511e-07	0.294725	-3.39299	0.411165	1.39508	1.66469e-06	4.83985e-06	0.33452	-2.98935	0.523171	1.56394
[truncated: 963 more rows]

## Sheet: Sheet2
Supplementary Table S2. IPA comparison analysis of Study 1 formalin effect across enriched canonical pathways. Enrichment determined by Right-Tailed Fisher's Exact Test (p-value <0.05)
	-log10 (p-value)
	FFPE vs. FR		FR>OH vs. FR		FR>FFPE vs. FR
Canonical Pathways	FFPE*Con vs. FR*Con	FFPE*PB vs. FR*PB	FR>OH*Con vs. FR*Con	FR>OH*PB vs. FR*PB	FR>FFPE*Con vs. FR*Con	FR>FFPE*PB vs. FR*PB
Mitochondrial Dysfunction	33.5407	32.955	11.9166	1.53542	2.42873	5.49863
Oxidative Phosphorylation	30.6845	32.2752	13.0349	2.31415	3.43431	6.84002
EIF2 Signaling	22.7154	30.3106	0.301073	0	0.88495	0.328066
Sirtuin Signaling Pathway	24.3935	24.9501	3.86087	0	0	3.1254
FXR/RXR Activation	11.3996	12.9616	1.7943	0.443115	5.82292	11.9044
LXR/RXR Activation	13.4776	15.1929	3.02346	0.914296	5.97052	12.2142
Atherosclerosis Signaling	5.02945	4.46604	4.25753	2.0813	3.13703	6.2251
Complement System	9.44898	5.94943	1.38932	4.48974	2.40363	3.57816
Glutathione-mediated Detoxification	7.31416	10.0716	6.66413	2.40109	1.50941	5.0423
LPS/IL-1 Mediated Inhibition of RXR Function	9.00857	8.70152	5.32504	0	0.516588	1.59689
NER Pathway	13.4398	16.8478	0.781021	0	0.228519	0.659708
Protein Ubiquitination Pathway	12.6252	15.0079	0.471773	0	0.377852	0.589316
tRNA Charging	11.7031	6.25948	0.253176	0.488143	0.542528	0.337307
Phagosome Maturation	11.9605	10.5628	0.423632	0.352139	0	1.50877
Superpathway of Cholesterol Biosynthesis	13.2647	9.54411	0	0	0	0
Coagulation System	10.1226	10.9951	2.24232	0	0.582434	2.67589
Regulation of eIF4 and p70S6K Signaling	8.85028	11.665	0	0	0.402409	0
Fatty Acid Î²-oxidation I	9.19034	11.1413	0	0	0	1.0496
Glutaryl-CoA Degradation	8.22417	9.72123	0	0	0	0.702672
Tryptophan Degradation III (Eukaryotic)	7.78656	8.81447	0	0	0	0.53244
Valine Degradation I	8.50287	8.40615	0	0	0	0
Intrinsic Prothrombin Activation Pathway	5.75292	4.97042	1.25226	1.1789	2.24777	4.33695
Extrinsic Prothrombin Activation Pathway	7.04755	6.96526	0.545667	0	0.888129	2.73706
Acute Phase Response Signaling	6.7873	6.15996	0.773954	0	2.33226	3.89777
Glutathione Redox Reactions I	3.62145	4.29722	2.85719	1.62238	0.726576	2.21922
Xenobiotic Metabolism Signaling	4.0508	4.09049	3.93291	0	0.624468	1.07358
Aryl Hydrocarbon Receptor Signaling	4.27692	5.64068	3.70169	0.761289	0.456279	1.12717
Retinoate Biosynthesis I	4.50343	6.65967	3.19911	0	0.593244	0
Acetone Degradation I (to Methylglyoxal)	4.57716	6.03971	3.46019	0	0	0
Bupropion Degradation	4.14819	5.68982	3.85168	0	0	0
Antigen Presentation Pathway	5.63702	7.0307	2.92015	1.2357	1.35201	2.50104
NRF2-mediated Oxidative Stress Response	6.57613	6.33919	2.17581	0	0	0.455102
Nicotine Degradation III	5.91836	7.08813	2.98564	0	0.41507	0.660259
Nicotine Degradation II	6.33736	6.80669	2.64785	0	0.365744	0.567281
Estrogen Biosynthesis	6.68954	7.34006	3.73081	0	0	0.321716
Melatonin Degradation I	6.52126	7.69436	3.63079	0	0.391977	0.616567
Superpathway of Melatonin Degradation	6.95772	7.44528	3.4134	0	0.365744	0.567281
Iron homeostasis signaling pathway	6.84622	6.19497	0	1.30781	1.50869	0
Nucleotide Excision Repair Pathway	6.5214	7.22997	0.786727	0.526963	0	0.371941
TCA Cycle II (Eukaryotic)	7.02803	7.94973	1.05738	0	0	0.501078
DNA Methylation and Transcriptional Repression Signaling	5.21085	5.86332	0.806614	0.537498	0.593244	1.00481
Assembly of RNA Polymerase II Complex	5.64574	6.86569	0	0	0	0.262678
mTOR Signaling	5.44896	6.64262	0	0	0.263699	0
Isoleucine Degradation I	6.84412	6.76793	0	0	0	0.702672
Serotonin Degradation	6.63423	5.89488	0.79112	0	0.355976	0.549032
Mevalonate Pathway I	7.45136	6.03951	0	0	0	0
Superpathway of Geranylgeranyldiphosphate Biosynthesis I (via Mevalonate)	6.57818	5.42465	0	0	0	0
Colanic Acid Building Blocks Biosynthesis	5.62555	5.55767	0	0	0	0
Superpathway of Methionine Degradation	5.32287	4.54088	0	0	0	0
Ketogenesis	5.17042	5.11476	0	0	0	0
Cholesterol Biosynthesis III (via Desmosterol)	6.10849	3.84035	0	0	0	0
Cholesterol Biosynthesis I	6.10849	3.84035	0	0	0	0
Cholesterol Biosynthesis II (via 24,25-dihydrolanosterol)	6.10849	3.84035	0	0	0	0
Tryptophan Degradation X (Mammalian, via Tryptamine)	4.14819	4.07588	1.83933	0	0	0
Ethanol Degradation II	4.1908	4.80506	0.311207	0	0	0
Bile Acid Biosynthesis, Neutral Pathway	3.89282	4.8697	0.622919	0	0	0.731559
Glycolysis I	3.94084	3.18939	0	0	0.695422	0
Gluconeogenesis I	3.94084	3.86962	0.376885	0	0.695422	0
2-oxobutanoate Degradation I	4.18905	4.15292	0	0	0	0
Noradrenaline and Adrenaline Degradation	4.32287	3.60721	0.284331	0	0	0
Purine Nucleotides De Novo Biosynthesis II	4.66586	3.53555	0	0	0	0
Heme Degradation	3.35101	3.32211	1.09518	0	0	0
Methylmalonyl Pathway	3.35101	3.32211	0	0	0	0
Branched-chain Î±-keto acid Dehydrogenase Complex	3.35101	3.32211	0	0	0	0
Dolichyl-diphosphooligosaccharide Biosynthesis	2.93464	3.91532	0	0	0	0.835557
Stearate Biosynthesis I (Animals)	2.91836	3.89414	0	0	0.490937	0.29344
Hepatic Fibrosis / Hepatic Stellate Cell Activation	0.758175	0.310277	5.0843	1.40194	1.11016	1.55924
Dendritic Cell Maturation	0.938713	0.332622	3.89523	2.58366	1.12352	0.487
Clathrin-mediated Endocytosis Signaling	2.81736	2.92906	0.426236	0.235857	1.05869	4.90137
IL-12 Signaling and Production in Macrophages	0.818417	0.622804	0.52685	0	1.54941	4.32023
Production of Nitric Oxide and Reactive Oxygen Species in Macrophages	2.79495	1.55321	0.257759	0	1.0905	3.08249
Triacylglycerol Degradation	1.84572	1.78612	0	0	1.1305	2.05252
GP6 Signaling Pathway	1.20591	0	1.90113	2.13984	1.69329	1.93489
Glutamate Removal from Folates	0.837579	0.830358	0	1.99922	0	0
Histamine Biosynthesis	0	0.830358	0	1.99922	0	0
Phenylethylamine Degradation I	0.98498	1.94033	1.09518	1.40366	1.46807	1.21337
Eicosanoid Signaling	0.490722	1.08704	0.832896	1.57799	0.977111	0.576706
Role of Pattern Recognition Receptors in Recognition of Bacteria and Viruses	0.395358	0	1.36767	2.31939	0.823867	1.01322
Apelin Liver Signaling Pathway	0.489276	0.260429	0.997952	1.55707	1.67842	1.20696
Gustation Pathway	0	0	0	2.34668	1.36001	1.03125
G-Protein Coupled Receptor Signaling	0	0	0	1.696	1.51058	0.374325
cAMP-mediated signaling	0	0	0	1.56588	1.3265	0.547046
Calcium Signaling	0	0	0	0	0.274139	1.35606
Trehalose Degradation II (Trehalase)	0.42509	0.418979	0	0	0	1.33492
Amyotrophic Lateral Sclerosis Signaling	0.76078	0	0	0.589267	0.684096	1.72069
Leukotriene Biosynthesis	0.536975	0.523418	0.622919	0.911091	0.97281	1.76914
Nitric Oxide Signaling in the Cardiovascular System	0.309295	0	0.464911	0.576921	1.25529	2.30923
Xanthine and Xanthosine Salvage	0.837579	0.830358	0	1.99922	0	1.80524
Urate Biosynthesis/Inosine 5'-phosphate Degradation	1.52056	0.946729	0	0.911091	0	0.731559
Arsenate Detoxification I (Glutaredoxin)	1.96111	1.94033	0	1.40366	0	1.21337
Adenine and Adenosine Salvage I	1.67527	1.66083	0	1.70036	0	1.50761
Guanine and Guanosine Salvage I	1.67527	1.66083	0	1.70036	0	1.50761
Purine Ribonucleosides Degradation to Ribose-1-phosphate	1.16674	1.14853	2.07618	1.16709	0	2.31209
Adenine and Adenosine Salvage III	1.36101	1.34197	2.21634	1.23189	0	2.45371
Formaldehyde Oxidation II (Glutathione-dependent)	1.67527	1.66083	1.38724	0	0	1.50761
Lipid Antigen Presentation by CD1	1.13938	1.10778	0.997952	1.55707	0	1.20696
Cytotoxic T Lymphocyte-mediated Apoptosis of Target Cells	0.957479	0.64001	0.806614	1.34254	0	1.00481
Cdc42 Signaling	1.05541	0.835257	1.63154	1.05812	0	0.912255
Adenosine Nucleotides Degradation II	1.26021	1.23368	1.4246	0.853196	0	1.64898
Purine Nucleotides Degradation II (Aerobic)	1.43784	0.940245	1.2787	0.780367	0	1.49882
Glycine Degradation (Creatine Biosynthesis)	1.67527	0	1.38724	0	0	0
Neuroinflammation Signaling Pathway	1.531	1.7171	1.30112	0.732033	0	0
B Cell Development	1.54017	1.13009	1.41953	0.516778	0.571976	0.362811
Autoimmune Thyroid Disease Signaling	1.04495	1.30323	1.73326	1.06297	0.460938	0.26847
Nur77 Signaling in T Lymphocytes	1.10471	1.33956	1.47055	0.927733	0.397562	0.217243
Altered T Cell and B Cell Signaling in Rheumatoid Arthritis	1.24156	1.42393	2.57439	0.64236	0.266084	0
Superpathway of Citrulline Metabolism	1.84011	1.80582	1.4246	0	0	0
Arginine Biosynthesis IV	1.36101	1.34197	2.21634	0	0	0
Glucose and Glucose-1-phosphate Degradation	1.71852	1.69338	1.95721	0	0	0
Citrulline Biosynthesis	1.51558	1.49135	1.85401	0	0	0
Agranulocyte Adhesion and Diapedesis	0	0	2.64008	0.894241	0	0.450726
Role of NFAT in Regulation of the Immune Response	0.313103	0.542373	2.82327	0.955814	0.331189	0
GÎ±i Signaling	0	0	0.318038	1.42948	0.533316	0
Allograft Rejection Signaling	0.434896	0.546009	1.47966	1.25627	0.27927	0.408046
Granulocyte Adhesion and Diapedesis	0	0.313052	1.09944	1.46231	0	0.272848
OX40 Signaling Pathway	0	0	1.4072	1.20873	0.266084	0.384301
IL-15 Production	0	0	1.39531	0	0	0
Proline Biosynthesis II (from Arginine)	0.672366	0.660908	2.21634	0	0	0
Citrulline Degradation	0.837579	0.830358	1.68376	0	0	0
RAR Activation	0.726227	0.922052	1.30473	0	0	0
Calcium-induced T Lymphocyte Apoptosis	0.441635	1.25623	1.31911	0.848732	0.360811	0
Communication between Innate and Adaptive Immune Cells	0.498697	0.960186	1.30667	0.601967	0	0.351693
G Protein Signaling Mediated by Tubby	0	0.516316	1.58781	0.571434	0	0
T Helper Cell Differentiation	0.777155	0.737916	1.75148	0.779586	0.328845	0
iCOS-iCOSL Signaling in T Helper Cells	0.570839	0.410019	1.53523	0.509548	0.206444	0
Phagosome Formation	3.03582	1.13439	2.32091	0.87626	0.52862	0
Graft-versus-Host Disease Signaling	1.76998	2.53082	2.51286	1.07829	0.468151	0.274434
PXR/RXR Activation	2.7629	3.09521	2.64785	0	0.365744	0
Methylglyoxal Degradation III	2.65668	2.60945	2.24297	0	0.840627	0
Retinol Biosynthesis	2.28522	3.19781	1.96152	0	0.515633	1.55492
Apelin Adipocyte Signaling Pathway	2.65254	2.2147	1.05807	0.710289	0.297027	0.872772
Systemic Lupus Erythematosus Signaling	2.89173	2.08186	2.04333	0.388748	0.493694	0.807663
Caveolar-mediated Endocytosis Signaling	2.89618	2.80349	0.348472	0.779586	0.328845	1.55839
Thyroid Hormone Metabolism II (via Conjugation and/or Degradation)	2.71452	3.17616	0.731224	0	0.55204	0.924137
Remodeling of Epithelial Adherens Junctions	2.82929	3.15133	0.376792	0	0	1.02713
Pentose Phosphate Pathway	2.93464	2.89539	0	0	0	0.835557
Selenocysteine Biosynthesis II (Archaea and Eukaryotes)	3.46689	1.34197	0	0	0	0
Glycogen Degradation III	3.58418	1.97058	0.595059	0	0	0
Tumoricidal Function of Hepatic Natural Killer Cells	2.93967	2.27669	0.403357	0	0	0
Glycogen Degradation II	3.26008	2.36763	0.653342	0	0	0
Dopamine Degradation	3.23392	2.58649	0.894305	0	0	0
Acetyl-CoA Biosynthesis I (Pyruvate Dehydrogenase Complex)	2.97858	1.94082	0	0	0	0
Autophagy	3.13024	2.22155	0	0.337837	0	0.208548
Unfolded protein response	3.1758	2.64474	0	0	0	0.231169
Zymosterol Biosynthesis	3.46689	2.25487	0	0	0	0
Histamine Degradation	2.15931	2.11906	0.523616	0	0	0
Urea Cycle	2.28186	2.25487	0.928007	0	0	0
Sucrose Degradation V (Mammalian)	2.31123	2.27907	0	0	0	0
Inosine-5'-phosphate Biosynthesis II	2.51308	2.49141	0	0	0	0
Lysine Degradation II	2.70566	2.67773	0	0	0	0
Pyrimidine Deoxyribonucleotides De Novo Biosynthesis I	2.62701	2.57587	0	0	0	0
Putrescine Degradation III	2.79606	2.74388	0.448798	0	0	0
Ethanol Degradation IV	2.47071	3.05542	0.417672	0	0	0
Oxidative Ethanol Degradation III	2.47797	3.12524	0.483818	0	0	0
Phenylalanine Degradation I (Aerobic)	1.96111	3.32211	0	0	0	0
Estrogen Receptor Signaling	2.14197	3.17978	0.265879	0	0	0
Ketolysis	2.31123	3.23518	0	0	0	0
Polyamine Regulation in Colon Cancer	0.397778	2.57587	0	0	0.760746	0.53244
Mismatch Repair in Eukaryotes	1.15086	3.02112	0.545667	0	0	0
The Visual Cycle	1.22829	2.26944	1.19631	0	0	0
Eumelanin Biosynthesis	1.61283	1.59292	1.00274	0	1.37301	1.11983
Glucocorticoid Biosynthesis	1.85676	1.17862	0.686775	0	1.04168	0
Mineralocorticoid Biosynthesis	1.34572	0.759312	0.723797	0	1.08123	0
Transcriptional Regulatory Network in Embryonic Stem Cells	1.07479	1.64579	0	0	0	0.683721
Pentose Phosphate Pathway (Non-oxidative Branch)	1.36101	1.34197	0	0	0	1.04402
Granzyme A Signaling	1.22829	1.19871	0	0	0	1.41363
FAT10 Signaling Pathway	1.43784	1.96353	0	0	0.840627	0.60663
Androgen Signaling	1.93334	2.08637	0.269866	0.402137	0	0.78215
Huntington's Disease Signaling	1.78162	2.03708	0.647576	0.369348	0	0.498624
Î³-linolenate Biosynthesis II (Animals)	2.15931	2.11906	0	0	0	0.628191
Mitochondrial L-carnitine Shuttle Pathway	1.5585	2.11906	0	0	0	0.628191
Fatty Acid Activation	1.52056	2.15631	0	0	0	0.731559
Phosphatidylglycerol Biosynthesis II (Non-plastidic)	0.68439	1.98345	0	0	0	0
Acetate Conversion to Acetyl-CoA	0.98498	1.94033	0	0	0	0
CDP-diacylglycerol Biosynthesis I	0.481815	1.69301	0	0	0	0
Heme Biosynthesis II	0.882657	1.49135	0	0	0	0
Tetrapyrrole Biosynthesis II	0.806116	1.59292	0	0	0	0
Triacylglycerol Biosynthesis	0.622691	1.49324	0.681199	0.470491	0.524338	0.321716
BAG2 Signaling Pathway	1.06974	1.35306	0.22637	0	0.507172	0.307125
Interferon Signaling	1.16731	1.49537	0.76756	0	0.571976	0.362811
Regulation of Actin-based Motility by Rho	1.31307	1.49384	0.510346	0	0	0.362186
Pregnenolone Biosynthesis	0.967462	1.4922	0.622919	0	0	0
Role of Tissue Factor in Cancer	1.38156	0.756717	0	0	0	0.530867
Mitotic Roles of Polo-Like Kinase	1.93288	0.998786	0	0	0.360811	0
Cell Cycle: G2/M DNA Damage Checkpoint Regulation	1.6963	1.00514	0	0	0	0
Folate Polyglutamylation	1.61283	0.793948	0	0	0	0
RAN Signaling	1.5585	1.02793	0	0	0	0
Oleate Biosynthesis II (Animals)	1.52056	0.946729	0	0	0	0
Folate Transformations I	1.51558	0.866081	0	0	0	0
Cysteine Biosynthesis/Homocysteine Degradation	1.67527	0.562659	0	0	0	0
GDP-L-fucose Biosynthesis I (from GDP-D-mannose)	1.67527	0.562659	0	0	0	0
Glycine Biosynthesis I	1.67527	0.562659	0	0	0	0
L-glutamine Biosynthesis II (tRNA-dependent)	1.67527	0.562659	0	0	0	0
Lipoate Biosynthesis and Incorporation II	1.67527	0.562659	0	0	0	0
BER pathway	1.67718	1.64788	0.653342	0	0	0
Androgen Biosynthesis	2.00585	1.35519	0.595059	0	0	0
Cell Cycle Control of Chromosomal Replication	2.30538	1.2098	0.490114	0.365139	0	0
FcÎ³ Receptor-mediated Phagocytosis in Macrophages and Monocytes	2.13508	1.02987	0.510346	0.212782	0.253715	0
Phospholipases	1.92528	0.969293	0.442144	0.337837	0	0
Choline Biosynthesis III	2.52439	1.80582	0	0	0	0
Leucine Degradation I	2.31123	1.49135	0	0	0	0
Aldosterone Signaling in Epithelial Cells	2.14862	1.59405	0	0	0	0
Assembly of RNA Polymerase I Complex	2.40487	1.05467	0	0	0	0
Glutathione Biosynthesis	2.51308	1.22873	0	0	0	0
Thiosulfate Disproportionation III (Rhodanese)	2.51308	1.22873	0	0	0	0
Ubiquinol-10 Biosynthesis (Eukaryotic)	1.5585	2.11906	0.523616	0	0	0
GDP-mannose Biosynthesis	1.36101	2.25487	0	0	0	0
Methylglyoxal Degradation I	1.24239	2.49141	0	0	0	0
Tyrosine Biosynthesis IV	1.24239	2.49141	0	0	0	0
Pyrimidine Ribonucleotides De Novo Biosynthesis	1.69382	2.0382	0	0	0	0
Phenylalanine Degradation IV (Mammalian, via Side Chain)	2.00585	1.97058	0	0	0	0
Pentose Phosphate Pathway (Oxidative Branch)	1.96111	1.94033	0	0	0	0
Thymine Degradation	1.96111	1.94033	0	0	0	0
Fatty Acid Î²-oxidation III (Unsaturated, Odd Number)	1.96111	1.94033	0	0	0	0
Glutathione Redox Reactions II	1.96111	1.94033	0	0	0	0
Uracil Degradation II (Reductive)	1.96111	1.94033	0	0	0	0
NAD biosynthesis II (from tryptophan)	1.38263	1.35519	0	0	0	0
Glycine Betaine Degradation	1.34572	1.32239	0	0	0	0
Glycine Cleavage Complex	1.36101	1.34197	0	0	0	0
Glycogen Biosynthesis II (from UDP-D-Glucose)	1.36101	1.34197	0	0	0	0
Cysteine Biosynthesis III (mammalia)	1.78081	1.27305	0	0	0	0
Pyrimidine Ribonucleotides Interconversion	1.46798	1.80014	0	0	0	0
UDP-N-acetyl-D-galactosamine Biosynthesis II	1.51558	1.49135	0	0	0	0
Tyrosine Degradation I	1.61283	1.59292	0	0	0	0
Galactose Degradation I (Leloir Pathway)	1.61283	1.59292	0	0	0	0
CMP-N-acetylneuraminate Biosynthesis I (Eukaryotes)	1.61283	1.59292	0	0	0	0
Lysine Degradation V	1.61283	1.59292	0	0	0	0
Hereditary Breast Cancer Signaling	1.76182	1.67037	0	0	0	0
Superoxide Radicals Degradation	1.71852	1.69338	0	0	0	0
Epoxysqualene Biosynthesis	1.67527	1.66083	0	0	0	0
L-cysteine Degradation III	1.67527	1.66083	0	0	0	0
UDP-D-xylose and UDP-D-glucuronate Biosynthesis	1.67527	1.66083	0	0	0	0
Terms	Description
Canonical pathway	IPA curated pathways that are changing based on differentially expressed genes
FR>FFPE vs. FR	Sample that was frozen first and then fixed in 10% neutral buffered formalin 18-24 hr. prior to paraffin embedding compared to a fresh frozen sample
FFPE vs. FR	Sample that was directly fixed in 10% neutral buffered formalin 18-24 hr. prior to paraffin embedding compared to a fresh frozen sample
FR>OH vs. FR	Sample that was frozen first and then fixed in 70% ethanol prior to paraffin embedding compared to a fresh frozen sample

## Sheet: Sheet3
Supplementary Table S3. IPA comparison analysis of Study 1 formalin effect across predicted upstream regulators. Significance determined by Right-Tailed Fisher's Exact Test p-value <0.05.
Rank	Comparison	Upstream Regulator	Expr False Discovery Rate (q-value)	Expr Fold Change	Molecule Type	Predicted Activation State	Activation z-score	p-value of overlap	Target Molecules in Dataset	Mechanistic Network
1	FFPE.PB.vs..FR.PB.	RICTOR			other	Activated	12.133	1.54e-87	Atp5e,ATP5F1A,ATP5F1B,ATP5F1C,ATP5MC1,ATP5MC2,ATP5MC3,ATP5MF,ATP5MG,ATP5PB,ATP5PD,ATP5PF,ATP5PO,ATP6AP1,ATP6V0C,ATP6V0D1,ATP6V1A,ATP6V1C1,ATP6V1D,ATP6V1E1,ATP6V1F,ATP6V1G1,ATP6V1H,BAD,BBC3,BSG,CDC42EP5,COX17,COX4I1,COX5A,Cox5b,COX6A1,COX6B1,Cox6c,COX7A2,COX7A2L,COX7B,Cox7c,COX8A,FABP5,FAU,HIF1A,IFI16,IGFBP1,ISG15,MRPL13,NAT8,NDUFA1,NDUFA10,NDUFA11,NDUFA2,NDUFA3,NDUFA4,NDUFA5,NDUFA6,NDUFA7,NDUFA8,…
2	FFPE.Con.vs..FR.Con.	RICTOR			other	Activated	11.287	1.77e-84	ATP4A,Atp5e,ATP5F1A,ATP5F1B,ATP5F1C,ATP5MC1,ATP5MC2,ATP5MC3,ATP5MF,ATP5MG,ATP5PB,ATP5PD,ATP5PF,ATP5PO,ATP6AP1,ATP6V0C,ATP6V0D1,ATP6V1A,ATP6V1B2,ATP6V1C1,ATP6V1D,ATP6V1E1,ATP6V1F,ATP6V1G1,ATP6V1H,BAD,BBC3,BSG,COX17,COX4I1,COX5A,Cox5b,COX6A1,COX6B1,Cox6c,COX7A2,COX7B,Cox7c,COX8A,FABP5,FAU,HIF1A,IFI16,IGFBP1,ISG15,LEPR,MRPL13,NAT8,NDUFA1,NDUFA10,NDUFA11,NDUFA2,NDUFA3,NDUFA4,NDUFA5,NDUFA6,NDUFA7,NDUF…
3	FFPE.PB.vs..FR.PB.	PPARA			ligand-dependent nuclear receptor	Inhibited	-3.081	7.81e-48	AADAC,ABCD2,ABCD3,ACAA1,Acaa1b,ACAA2,ACADL,ACADM,ACADS,ACADVL,ACAT1,ACAT2,ACOT8,ACSL1,ACSL5,ACSS2,ADAM10,ADRB3,ADTRP,ALDH2,ALDH3A2,ALDOB,ANGPTL4,ANXA2,APCS,APEX1,APOA1,APOA2,APOA4,APOA5,Apoc3,APOM,APP,AQP8,AQP9,ARG1,ASL,ATP5F1B,C1QA,C1QB,C1R,C2,C3,C5,C6,C9,CAT,CCNE1,CD36,CD63,CDK1,CDK4,CDKN2C,CES3,CFH,CFI,COX4I1,CPS1,CPT2,CROT,CS,CTH,CYP27A1,CYP2B6,Cyp2c40 (includes others),Cyp2c54 (includes othe…	624 (12)
4	FFPE.Con.vs..FR.Con.	PPARA			ligand-dependent nuclear receptor	Inhibited	-2.696	2.73e-46	AADAC,ABCD2,ABCD3,ACAA1,ACAA2,ACADL,ACADM,ACADS,ACADVL,ACAT1,ACAT2,ACOT8,ACSL5,ACSS2,ADAM10,ADRB3,ADTRP,Akr1b7,ALDH2,ALDOB,ANGPTL4,ANXA2,APCS,APEX1,APOA1,APOA2,APOA4,APOA5,Apoc3,APOM,APP,AQP8,ARG1,ASL,ASNS,ATP5F1B,C1QA,C1QB,C1R,C1S,C2,C3,C5,C6,C9,CAT,CD36,CD63,CDK1,CDKN2C,CES3,CFH,CFI,COX4I1,CPS1,CPT2,CROT,CTH,CYP27A1,Cyp2c40 (includes others),Cyp2c54 (includes others),CYP2C8,CYP51A1,CYP7B1,CYP8B…	559 (9)
5	FFPE.PB.vs..FR.PB.	NFE2L2			transcription regulator	Inhibited	-9.446	2.99e-45	ABCB4,Acp5,ACSL5,AKR1A1,AKR1B10,ALAS2,ALDOA,ANG,APCS,APOA4,ARF1,ATF3,ATP1A1,BHMT,BNIP3,C5,CA3,Calm1 (includes others),CAT,CBR1,CCT3,CCT7,CD36,CD86,CDKN2C,Ces1g,CHORDC1,CLPP,COPS5,COQ7,COX4I1,CREG1,CS,CTSD,CXCL10,Cyp2a12/Cyp2a22,CYP4A22,DAD1,DCTN3,DNAJB11,DNAJC3,DSTN,DYNLL1,EIF2S1,EIF3C,EIF3E,EIF3G,EPHX1,ERP29,ESD,F10,FABP1,FABP4,FMO1,FN1,FTL,FXYD1,G6PD,GBE1,GCLM,GNA14,GPX1,GSS,GSTA3,Gsta4,GSTA5,G…
6	FFPE.Con.vs..FR.Con.	NFE2L2			transcription regulator	Inhibited	-9.325	1.47e-43	ABCB11,ABCB4,ABCC3,Acp5,ACSL5,AKR1A1,ALAS2,ALDOA,ANG,APCS,APOA4,APPBP2,ATP1A1,BHMT,BNIP3,C5,Calm1 (includes others),CAT,CBR1,CCT3,CCT7,CD36,CD86,CDKN2C,Ces1g,CHORDC1,CLPP,COL3A1,COPS5,COQ7,COX4I1,CREG1,CTSD,CUL1,CXCL10,Cyp2a12/Cyp2a22,CYP4A22,DAD1,DCTN3,DNAJB11,DNAJC3,DSTN,DYNLL1,EIF2S1,EIF3C,EIF3E,EIF3G,EPHX1,ERP29,ESD,F10,FABP1,FABP4,FMO1,FN1,FTL,FXYD1,G6PD,GAS2,GBE1,GCLC,GCLM,GNA14,GPX1,GSS,GS…
7	FFPE.Con.vs..FR.Con.	TP53			transcription regulator		-0.417	5.2e-34	Abcb1b,ABCB4,ABCG2,ACAA2,ACADL,ACADM,ACADS,ACADVL,ACAT1,ACE,ACLY,ACO1,ACO2,ACSL3,ACSS2,ACTB,ACTL6A,ADA,ADGRE5,ADH5,ADRB3,AHSA1,AKR1B1,ALDH9A1,ALDOA,ANAPC4,ANXA1,ANXA3,ANXA4,ANXA6,APEX1,APOA1,APOE,APP,ARHGAP5,ARL6IP1,ARPC1B,ASL,ATG10,ATG4A,Atp5e,ATP5F1A,ATP5F1C,Atp5k,ATP5MC1,ATP5MC3,ATP5PB,BAD,BBC3,BCAP31,BLZF1,BNIP3,BUB1,BUB1B,C1QC,C2,C9,CALCRL,CALU,CAMLG,CAND1,CAPNS1,CARS1,CASP1,CASP6,CASP8,CAT,…	943 (16)
8	FFPE.PB.vs..FR.PB.	ACOX1			enzyme		0.414	1.23e-30	ABCD3,ACAA1,ACADL,ACADM,ACADVL,ACSL1,ADAMTS1,AIG1,Akr1c12/Akr1c13,AKR1C4,ANXA2,APCS,BAAT,C4bp,C9,CAT,CBR1,CD36,CD63,CES3,CSTB,CTBS,CTSV,CYP1A2,CYP26A1,Cyp2c54 (includes others),CYP2C8,Cyp2d9 (includes others),Cyp3a25 (includes others),CYP4F12,CYP7B1,DIO1,DPP4,EHHADH,ELOVL3,FABP4,FAH,GNMT,GOT1,GSTP1,HAL,HLA-DQA1,HLA-DRB5,HPD,HSD11B1,HSD3B1,HSPA5,IGFBP1,IGFBP2,IL1RAP,KRT8,LGALS3,LGALS3BP,LPCAT3,LPL…	230 (2)
9	FFPE.PB.vs..FR.PB.	TP53			transcription regulator		-0.926	1.35e-30	A2M,ABCB1,Abcb1b,ABCB4,ABCG2,ACAA2,ACADL,ACADM,ACADS,ACADVL,ACAT1,ACLY,ACO1,ACSL1,ACSL3,ACSS2,ACTB,ACTL6A,ADA,ADGRE5,ADH5,ADRB3,AHSA1,AKR1B1,ALDOA,ANAPC4,ANXA1,ANXA3,ANXA4,ANXA6,APEX1,APOA1,APOE,APP,ARL6IP1,ARPC1B,ASL,ATF3,ATG10,ATG4A,Atp5e,ATP5F1A,ATP5F1C,Atp5k,ATP5MC1,ATP5MC3,ATP5PB,BAD,BBC3,BCAP31,BLZF1,BNIP3,C1QC,C2,C9,CALCRL,CAMLG,CAND1,CAPNS1,CASP1,CASP4,CASP6,CAT,CAV1,CAV2,CCNB2,CCNE1,CCNE…	959 (18)
10	FFPE.Con.vs..FR.Con.	ACOX1			enzyme		0.198	1.96e-29	ABCD3,ACAA1,ACADL,ACADM,ACADVL,ADAMTS1,AIG1,Akr1c12/Akr1c13,AKR1C4,ANXA2,APCS,BAAT,C4bp,C9,CAT,CBR1,CD36,CD63,CES3,CSTB,CTBS,CTSV,CYP1A2,Cyp2c54 (includes others),CYP2C8,Cyp2d9 (includes others),Cyp3a25 (includes others),CYP4F12,CYP7B1,DPP4,EGFR,EHHADH,ELOVL3,FABP4,FAH,GNMT,GOT1,GSTP1,HAL,HLA-DQA1,HLA-DRB5,HPD,HSD11B1,HSD3B1,HSPA5,IGFBP1,IGFBP2,IL1RAP,KRT8,LGALS3,LGALS3BP,LPCAT3,LPL,MBL2,MFGE8,Mu…	226 (2)
11	FFPE.Con.vs..FR.Con.	POR	0.000767	-2.186	enzyme	Activated	4.12	6.79e-29	ABCC3,ACADL,ACADVL,ACAT2,ACLY,ADH4,Akr1c14,ALDH1A1,Aldh1a7,ANTXR2,ANXA5,APOA4,AQP8,ASNS,CD36,CD74,Ces2a,Ces2c,CLDN3,CPT2,CYP17A1,CYP1A2,CYP2A6 (includes others),CYP2C8,CYP39A1,CYP51A1,CYP7B1,CYP8B1,ECI1,EHHADH,ELOVL3,ELOVL5,ETHE1,FABP2,FADS2,FDFT1,FDPS,FGL1,GADD45B,GBP2,GSTA3,GSTM1,Gstm3,GSTM5,Gstm6,Gstt3,HADHB,HIF1A,HLA-A,HLA-DMA,HLA-DQA1,HLA-DQB1,HLA-DRB5,HMGCR,HMGCS1,HMOX1,HSD17B10,HSD17B12,HS…
12	FFPE.PB.vs..FR.PB.	POR			enzyme	Activated	3.986	1.51e-27	ACADL,ACADVL,ACAT2,ACLY,ACSL1,ADH4,Akr1c14,ALDH1A1,Aldh1a7,ANTXR2,ANXA5,APOA4,AQP8,CD36,CD74,Ces2a,Ces2c,CHMP4C,CLDN3,CPT2,CYP17A1,CYP1A2,CYP26A1,CYP2A6 (includes others),CYP2B6,CYP2C18,CYP2C8,CYP39A1,CYP51A1,CYP7A1,CYP7B1,CYP8B1,ECI1,EHHADH,ELOVL3,ELOVL5,ETHE1,FABP2,FDFT1,FDPS,FGL1,GBP2,GSTA3,GSTA5,GSTM1,Gstm3,GSTM5,Gstm6,Gstt3,HADHB,HIF1A,HLA-A,HLA-DMA,HLA-DQA1,HLA-DQB1,HLA-DRB5,HMGCR,HMGCS1,HM…
13	FFPE.Con.vs..FR.Con.	HNF1A			transcription regulator	Inhibited	-7.587	8.05e-26	AADAC,ADH1C,ADH4,AHSG,AIMP1,Akr1c12/Akr1c13,Akr1c19,AKR1C4,ALB,ALDOB,AMBP,ANGPTL3,ANPEP,ANXA4,APCS,APOA2,APOH,APOM,ASGR2,ATP4A,C1S,C5,C8B,C8G,C9,CBS/CBSL,CDO1,COL27A1,COQ7,CPB2,CPN1,CPQ,CRP,CYB5A,CYP2E1,Cyp2j5,CYP4V2,DCT,DDC,DPP4,ENPEP,F11,FABP1,FBP1,FBXO8,FGA,FGL1,FH,FRK,GARS1,GATM,GBE1,GC,GLA,GLUL,GMDS,GOT1,HACL1,HAL,HAO1,HMGCR,HNMT,HOPX,HSD17B2,IGFBP1,ITIH4,KIF20A,KYAT3,LCAT,LIPA,MCCC1,MTTP,ND…	256 (4)
14	FFPE.Con.vs..FR.Con.	STK11			kinase	Inhibited	-6.427	1.41e-24	ADSL,AKR1A1,ALB,ALDH9A1,ALDOA,ATIC,Atp5e,ATP5F1C,Atp5k,ATP5MC1,ATP5MC2,ATP5MC3,ATP5MF,ATP6V0E1,ATP6V1F,COL3A1,COX5A,Cox5b,COX6A1,COX6B1,COX7A2,Cox7c,COX8A,CTNNB1,CTSD,CYP4V2,DCTPP1,ENO1,FN1,GAPDH,GART,GPI,HIF1A,IL33,IMPDH2,IYD,LDHA,LGALS9B,LUM,MDH2,MPST,NDUFA10,NDUFA11,NDUFA13,NDUFA2,NDUFA3,NDUFA4,NDUFA8,NDUFA9,NDUFB11,NDUFB7,NDUFB9,NDUFC2,NDUFS7,NDUFS8,NDUFV1,NME2,NT5E,NUDT2,PAPSS1,PGK1,PGM1,PKM…	741 (7)
15	FFPE.PB.vs..FR.PB.	STK11			kinase	Inhibited	-6.574	2.43e-23	ADSL,AKR1A1,ALB,ALDOA,ATIC,Atp5e,ATP5F1C,Atp5k,ATP5MC1,ATP5MC2,ATP5MC3,ATP5MF,ATP6V0E1,ATP6V1F,COX5A,Cox5b,COX6A1,COX6B1,COX7A2,Cox7c,COX8A,CS,CTNNB1,CTSD,CYP4V2,DCTPP1,ENO1,ENOPH1,FN1,GAPDH,GART,GPI,HIF1A,IL33,IYD,LDHA,LGALS9B,LUM,MDH2,MPST,NDUFA10,NDUFA11,NDUFA13,NDUFA2,NDUFA3,NDUFA4,NDUFA8,NDUFA9,NDUFB11,NDUFB7,NDUFB9,NDUFC2,NDUFS7,NDUFS8,NDUFV1,NME2,NT5E,NUDT2,PAPSS1,PGK1,PGM1,PKM,PNP,POLD4,P…	963 (14)
16	FFPE.Con.vs..FR.Con.	Hbb-b1	2.01e-06	-4.349	transporter	Inhibited	-6.063	1.81e-22	ATP5F1C,ATP5MC1,ATP5MC2,ATP5MF,ATP5PO,C1QA,CD44,CD74,CLEC7A,Cox6c,COX8A,CXCL10,Cxcl9,CYBA,CYBB,FN1,FTL,Hamp/Hamp2,HFE,HIF1A,ICAM1,IL2RG,ITGAM,LY86,Mbl1,NCF2,NDUFA11,NDUFA13,NDUFA3,NDUFA4,NDUFA5,NDUFA6,NDUFA7,NDUFA9,NDUFB11,NDUFB4,NDUFB7,NDUFB8,NDUFB9,NDUFC1,NDUFS3,NDUFS4,NDUFS7,NDUFS8,NDUFV1,NDUFV2,SDHA,SERPINF2,SPI1,SURF1,TF,TLR2,UQCRC1,UQCRC2,VCAM1	330 (7)
17	FFPE.PB.vs..FR.PB.	HNF1A			transcription regulator	Inhibited	-7.162	3.09e-22	AADAC,ADH1C,ADH4,AHSG,AIMP1,Akr1c12/Akr1c13,Akr1c19,AKR1C4,ALB,ALDOB,AMBP,ANGPTL3,ANPEP,ANXA4,APCS,APOA2,APOH,APOM,ASGR2,C5,C8B,C8G,C9,CDO1,COL27A1,COQ7,CPB2,CPQ,CRP,CYB5A,CYP2E1,Cyp2j5,CYP4V2,CYP7A1,DCT,DDC,DPP4,ENPEP,F11,FABP1,FBP1,FBXO8,FGA,FGL1,FH,FRK,GARS1,GBE1,GC,GLA,GLUL,GOLT1A,GOT1,HACL1,HAL,HAO1,HMGCR,HNMT,HOPX,HPGDS,HSD17B2,IGFBP1,ITIH4,KYAT3,LCAT,LIPA,MLXIPL,MTTP,NDUFS2,PAH,PAMR1,PDHX,…	245 (4)
18	FFPE.PB.vs..FR.PB.	MAPT			other			1.35e-21	ABCG2,ACAT1,ACLY,ACTB,AIF1,ALB,ALDOA,ANXA5,ANXA6,APP,ARF1,ATOX1,Atp5e,ATP5F1A,ATP5F1B,ATP5F1C,ATP5PB,ATP5PD,ATP5PF,ATP6V0D1,ATP6V1A,ATP6V1E1,BSG,C1QBP,C1R,C3,CANX,CAST,CCT7,CCT8,CFL1,CFL2,CKB,CLTA,CLTC,CORO1A,COX4I1,COX5A,Cox6c,COX7A2,CRYM,CS,Csl,CTSD,CYCS,DBI,DLD,DSTN,EEF1G,EIF5A2,ENO1,EPRS1,ERMP1,GAPDH,GDI2,GEM,GLO1,GMPS,GNG2,GPM6B,GSTM5,GSTP1,H2AC7,H2AJ,H2AZ2,H4C2,H4C9,HBA1/HBA2,Hbb-b1,Hbb-b2,…	673 (8)
19	FFPE.PB.vs..FR.PB.	Hbb-b1	1.88e-08	-6.726	transporter	Inhibited	-5.901	3.45e-21	ATP5F1C,ATP5MC1,ATP5MC2,ATP5MF,ATP5PO,C1QA,CD74,Cox6c,COX8A,CXCL10,CXCR6,CYBA,CYBB,FN1,FTL,Hamp/Hamp2,HFE,HIF1A,ICAM1,IL1B,IL2RG,LY86,Mbl1,NCF2,NDUFA11,NDUFA13,NDUFA3,NDUFA4,NDUFA5,NDUFA6,NDUFA7,NDUFA9,NDUFB11,NDUFB4,NDUFB7,NDUFB8,NDUFB9,NDUFC1,NDUFS3,NDUFS4,NDUFS7,NDUFS8,NDUFV1,NDUFV2,SDHA,SERPINF2,SPI1,SURF1,TF,TFRC,TLR2,UQCRC1,UQCRC2,VCAM1	388 (8)
20	FFPE.PB.vs..FR.PB.	NR1I2			ligand-dependent nuclear receptor		-1.836	4.3e-21	ABCB1,Abcb1b,ADH1C,ALDH1A1,Aldh1a7,ALDH3A2,ANG,APOA4,Apoc1,APOC2,APOC4,APOF,BHMT,CAT,CD36,CES1,Ces2a,Ces2c,CES3,CTH,CYP1A2,CYP27A1,CYP2A6 (includes others),CYP2B6,CYP2C8,Cyp2d9 (includes others),CYP39A1,CYP3A5,CYP3A7,CYP4V2,CYP7A1,FABP1,GLUL,GOT1,Gsta4,GSTA5,GSTM1,GSTM3,Gstm3,GSTM5,Gstm6,GSTP1,Gulo,GUSB,Hamp/Hamp2,HMGCS1,HMGCS2,Hsd3b4 (includes others),INSIG2,LPCAT3,LTBP1,MGP,MGST1,MTTP,Mup1 (inc…	101 (3)
21	FFPE.Con.vs..FR.Con.	MAPT			other			8.44e-21	AARS1,ABCG2,ACAT1,ACLY,ACO2,ACTB,AIF1,ALB,ALDOA,ANXA5,ANXA6,APP,ATOX1,ATP4A,Atp5e,ATP5F1A,ATP5F1B,ATP5F1C,ATP5PB,ATP5PD,ATP5PF,ATP6V0D1,ATP6V1A,ATP6V1E1,BSG,C1QBP,C1R,C1S,C3,CANX,CAST,CCT7,CCT8,CFL2,CKB,CLTA,CLTC,CORO1A,COX4I1,COX5A,Cox6c,COX7A2,CRYM,Csl,CTSD,CYCS,DBI,DLD,DSTN,ENO1,EPRS1,FBL,GAPDH,GDI2,GLO1,GMPS,GPANK1,GPM6B,GSTM5,GSTP1,H2AC7,H2AZ2,H4C2,H4C9,HBA1/HBA2,Hbb-b1,Hbb-b2,HINT1,HSP90AA1…	711 (8)
22	FFPE.Con.vs..FR.Con.	INSR			kinase	Inhibited	-7.072	5.98e-20	ACAA2,ACADL,ACADM,ACADS,ACADVL,ACO2,ACOT13,ACSL4,ACSL5,ALAD,ALB,ALDH2,ALDH6A1,ATP5F1A,ATP5F1B,ATP5MC1,ATP5MC3,ATP5MF,ATP5MG,ATP5PD,ATP5PF,ATP5PO,C1QA,C2,Calm1 (includes others),CASP6,CBR1,CD36,CDC5L,CDK1,CDKN2C,CEBPZ,CORO1A,COX4I1,Cox5b,CPT2,CRY1,CSTB,CTSB,CTSV,CYCS,CYP51A1,DECR1,ECHS1,ECI1,ETFA,ETFB,ETFDH,FABP4,FBP1,FDFT1,FDPS,FEN1,FH,GAPDH,GCH1,GPANK1,GRN,HADHA,HADHB,HBEGF,HELLS,HMGCR,HMGCS1,HS…	930 (16)
23	FFPE.PB.vs..FR.PB.	INSR			kinase	Inhibited	-7.543	2.83e-19	ACAA2,ACADL,ACADM,ACADS,ACADVL,ACOT13,ACSL1,ACSL4,ACSL5,ALAD,ALB,ALDH2,ALDH6A1,ATF3,ATP5F1A,ATP5F1B,ATP5MC1,ATP5MC3,ATP5MF,ATP5MG,ATP5PD,ATP5PF,ATP5PO,BAG1,C1QA,C2,Calm1 (includes others),CASP6,CBR1,CD36,CDC45,CDC5L,CDK1,CDKN2C,CEBPZ,CFL1,CORO1A,COX4I1,Cox5b,CPT2,CS,CSTB,CTSB,CTSV,CYCS,CYP1B1,CYP51A1,DECR1,ECHS1,ECI1,ETFA,ETFB,ETFDH,FABP4,FBLN1,FBP1,FDFT1,FDPS,FEN1,FH,GAPDH,GCH1,HADHA,HADHB,HELLS…	954 (16)
24	FFPE.PB.vs..FR.PB.	KDM5A			transcription regulator	Activated	7.096	3.44e-19	ATP1A1,ATP5F1A,Atp5k,ATP6V1D,ATP6V1F,BCKDHA,CCNE1,CHCHD3,COA3,COQ7,COX14,COX17,COX4I1,COX6A1,COX6B1,COX7A2,FXYD1,GADD45GIP1,GHITM,GRPEL1,HMOX1,HSBP1,IDH3B,ITGB1,MCM3,MDH1,MRPL11,MRPL17,MRPL53,MRPL55,MRPL58,MRPS23,NDUFA10,NDUFA13,NDUFA2,NDUFA3,NDUFA4,NDUFA5,NDUFA6,NDUFA9,NDUFB10,NDUFB8,NDUFS2,NDUFS4,NDUFS7,NDUFV1,NIT1,NME1,PARK7,PGD,PMPCB,PSEN2,SDHB,SDHC,SDHD,SOD2,TIMM22,TIMM50,TOMM6,TOMM7,UQCRC1,…
25	FFPE.Con.vs..FR.Con.	PSEN1			peptidase		1.49	7.6e-19	2700097O09Rik,ACO2,ACTB,ALB,ALDOA,AMY2A,APOE,APP,ATOX1,ATP2A2,ATP4A,Atp5e,ATP5F1A,ATP5F1B,ATP5F1C,ATP5PD,ATP5PF,ATP6V1A,ATP6V1E1,BSG,C1QA,C1QB,C1QBP,C1QC,C1R,C1S,C3,C3AR1,CANX,Casp12,CCS,CD74,CD9,CFL2,CKB,CLTA,CLTC,Cox6c,COX7A2,COX8A,CRYM,Csl,CTNNB1,CTSC,CTSD,CTSS,CTSZ,CUEDC1,CYCS,CYP51A1,CYTIP,DBI,DHRS7,DSTN,EGFR,ENO1,ENPP2,EPM2A,Erdr1,EXTL2,FBL,GADD45B,GAPDH,GDI2,GPANK1,GPM6B,GSTP1,H2AC7,H2AZ2,…	849 (11)
26	FFPE.PB.vs..FR.PB.	PSEN1			peptidase		1.667	3.3e-18	2700097O09Rik,ACSL1,ACTB,ALB,ALDOA,AMY2A,APOE,APP,ATOX1,ATP2A2,Atp5e,ATP5F1A,ATP5F1B,ATP5F1C,ATP5PD,ATP5PF,ATP6V1A,ATP6V1E1,BSG,C1QA,C1QB,C1QBP,C1QC,C1R,C3,CANX,Casp12,CCS,CD74,CD9,CFL1,CFL2,CKB,CLTA,CLTC,Cox6c,COX7A2,COX8A,CRYM,CS,Csl,CTNNB1,CTSC,CTSD,CTSS,CTSZ,CUEDC1,CYCS,CYP51A1,DBI,DHRS7,DSTN,EEF1G,EIF5A2,ENO1,ENPP2,EPM2A,Erdr1,ERMP1,EXTL2,GAPDH,GDI2,GNG2,GPM6B,GSTP1,H2AC7,H2AJ,H2AZ2,H4C9,HBA…	884 (12)
27	FFPE.Con.vs..FR.Con.	KDM5A			transcription regulator	Activated	7.042	3.87e-18	ACO2,ATP1A1,ATP5F1A,Atp5k,ATP6V1D,ATP6V1F,BCKDHA,CHCHD3,COA3,COQ7,COX14,COX17,COX4I1,COX6A1,COX6B1,COX7A2,DLAT,FXYD1,GADD45GIP1,GHITM,GRPEL1,HMOX1,HSBP1,IDH3B,ITGB1,MCM3,MDH1,MRPL11,MRPL53,MRPL55,MRPL58,NDUFA10,NDUFA13,NDUFA2,NDUFA3,NDUFA4,NDUFA5,NDUFA6,NDUFA9,NDUFB10,NDUFB8,NDUFS2,NDUFS4,NDUFS7,NDUFV1,NIT1,NME1,PARK7,PGD,PMPCB,PSEN2,SDHB,SDHC,SOD2,TIMM50,TOMM6,TOMM7,TRIM72,UQCRC1,UQCRFS1,UQCRQ
28	FFPE.Con.vs..FR.Con.	HBA1/HBA2	2.4e-06	-4.597	transporter	Inhibited	-5.303	4.47e-18	ATP5F1C,ATP5MC1,ATP5MC2,ATP5MF,ATP5PO,Cox6c,COX8A,HIF1A,NDUFA11,NDUFA13,NDUFA3,NDUFA4,NDUFA5,NDUFA6,NDUFA7,NDUFA9,NDUFB11,NDUFB4,NDUFB7,NDUFB8,NDUFB9,NDUFC1,NDUFS3,NDUFS4,NDUFS7,NDUFS8,NDUFV1,NDUFV2,SDHA,SURF1,UQCRC1,UQCRC2
29	FFPE.PB.vs..FR.PB.	HBA1/HBA2	6.19e-08	-6.656	transporter	Inhibited	-5.303	7.68e-18	ATP5F1C,ATP5MC1,ATP5MC2,ATP5MF,ATP5PO,Cox6c,COX8A,HIF1A,NDUFA11,NDUFA13,NDUFA3,NDUFA4,NDUFA5,NDUFA6,NDUFA7,NDUFA9,NDUFB11,NDUFB4,NDUFB7,NDUFB8,NDUFB9,NDUFC1,NDUFS3,NDUFS4,NDUFS7,NDUFS8,NDUFV1,NDUFV2,SDHA,SURF1,UQCRC1,UQCRC2
[truncated: 2,062 more rows]

## Sheet: Sheet4
Supplementary Table S4. Study 1 Significant phenobarbital (PB) effected genes compared to vehicle controls (Con) identified by Partek Gene Specific Analysis across preservation groups (significance defined as FDR adjusted p-value <0.05 and absolute fold change ≥ 2)
[truncated: 277 more rows]

[truncated: 12 more sheets: Sheet5, Sheet6, Sheet12, Sheet7, Sheet8, Sheet9, Sheet10, Sheet11, Sheet13, Sheet14, Sheet15, Sheet16]
