# Supplementary material for: Direct formalin fixation induces widespread transcriptomic effects in archival tissue samples
Source: Sci Rep. 2020 Sep 2;10:14497. doi: 10.1038/s41598-020-71521-w (PMC7468282; doi:10.1038/s41598-020-71521-w)
Supplement: Supplementary file 2 [file 41598_2020_71521_MOESM2_ESM.xlsx]

## Sheet: Title
Direct Formalin Fixation Induces Widespread Transcriptomic Effects in Archival Tissue Samples
Leah Wehmas1*, Susan D. Hester1, Charles E. Wood1,2
1 Office of Research and Development, U.S. Environmental Protection Agency, Research Triangle Park, NC
2 Current affiliation: Boehringer Ingelheim Pharmaceuticals Inc., Ridgefield, CT
*To whom correspondence should be addressed at MD-B105-03, 109 T.W. Alexander Drive, U.S. Environmental Protection Agency, Research Triangle Park, NC, 27709 USA; Email: wehmas.leah@epa.gov
Supplementary files 2 of 4

## Sheet: Contents
Contents
Sheet number	Table Name															Notes
13	Supplementary Information Table S17. Study 1 RNA concentration, RNA integrity, and pre-alignment quality metrics comparing each preservation relative to matched FR control															Used to assess the effects of preservation on RNA quality and RNA-sequencing outputs prior to gene expression analysis
14	Supplementary Information Table S18. Study 1 RNA concentration, RNA integrity, and pre-alignment quality metrics comparing PB vs. Con within each preservation															Used to assess the effects of chemical treatment and preservation on RNA quality and RNA-sequencing outputs prior to gene expression analysis
15	Supplementary Information Table S19. Study 1 RNA sequencing post-alignment to MM10 quality metrics															Used to assess RNA sequencing read alignment quality
16	Supplementary Information Table S20. Study 1 Percentage and location of reads mapping to MM10 Refseq 81 annotation model															Used to assess read quantification to gene counts
17	Supplementary Information Table S21. Study 2 RNA sequencing post-alignment to MM10 quality metrics															Used to assess RNA sequencing read alignment quality
18	Supplementary Information Table S22. Study 2 Percentage and location of reads mapping to MM10 Refseq 81 annotation model															Used to assess read quantification to gene counts
*Definitions for abbreviations and terminology are located below tables
Experimental groups and treatment groups
Study 1
FR	Fresh frozen tissue sample
FR>FFPE	Sample that was frozen first and then fixed in 10% neutral buffered formalin 18-24 hr. prior to paraffin embedding
FFPE	Sample that was directly fixed in 10% neutral buffered formalin 18-24 hr. prior to paraffin embedding
FR>OH	Sample that was frozen first and then fixed in 70% ethanol prior to paraffin embedding
Con	Sample from vehicle control exposed mouse
PB	Sample from 600 ppm phenobarbital exposed mouse
Study 2a
FR	Fresh frozen tissue sample
FFPE	Sample that was directly fixed in 10% neutral buffered formalin 18-24 hr. prior to paraffin embedding
DEHP 0	Sample from vehicle control exposed mouse
DEHP 1500 (1.5K)	Sample from mouse exposed to 1500 parts per million (ppm) Di-2-ethylhexyl phthalate (DEHP)
DEHP 3000 (3K)	Sample from mouse exposed to 3000 parts per million Di-2-ethylhexyl phthalate (DEHP)
DEHP 6000 (6K)	Sample from mouse exposed to 6000 parts per million Di-2-ethylhexyl phthalate (DEHP)
Study 2b
FR	Fresh frozen tissue sample
FFPE18hr.	Sample that was directly fixed in 10% neutral buffered formalin 18 hr. prior to paraffin embedding
FFPE3wk.	Sample that was directly fixed in 10% neutral buffered formalin 3 weeks prior to paraffin embedding
Furan	Sample from mouse exposed to 8 mg/kg/d furan
Con	Sample from mouse exposed to vehicle control

## Sheet: Sheet13
Supplementary Information Table S17. Study 1 RNA concentration, RNA integrity, and pre-alignment quality metrics comparing each preservation relative to matched FR control
								Wilcoxon Signed Rank p-value
Metric	Preservation	Median	N	Mean	SD	SE	CI	FR>OH	FFPE	FR
% A	FR>OH	22.06	12	22.1117	0.726346	0.209678	0.461498	NA	NA	NA
% A	FFPE	21.435	12	21.5808	0.471467	0.136101	0.299556	0.136719	NA	NA
% A	FR	23.415	12	23.4333	0.243808	0.0703814	0.154908	0.00292969	0.00292969	NA
% A	FR>FFPE	23.905	12	23.455	1.72086	0.496769	1.09338	0.136719	0.136719	0.136719
% C	FR>OH	26.395	12	26.4808	0.638528	0.184327	0.405701	NA	NA	NA
% C	FFPE	27.61	12	27.4675	0.510973	0.147505	0.324657	0.0136719	NA	NA
% C	FR	24.79	12	24.7825	0.310282	0.0895707	0.197144	0.0125825	0.00292969	NA
% C	FR>FFPE	24.775	12	25.2483	1.63167	0.471024	1.03672	0.0683594	0.0629883	0.666017
% Dup 1	FR>OH	66.645	12	66.7658	2.7581	0.796195	1.75241	NA	NA	NA
% Dup 1	FFPE	75.115	12	76.0308	4.13879	1.19477	2.62966	0.00292969	NA	NA
% Dup 1	FR	68.83	12	68.4792	1.31004	0.378176	0.832361	0.0483398	0.00292969	NA
% Dup 1	FR>FFPE	61.125	12	61.8433	4.81303	1.3894	3.05805	0.0483398	0.00390625	0.0483398
% Dup 2	FR>OH	65.315	12	65.37	2.70032	0.779515	1.7157	NA	NA	NA
% Dup 2	FFPE	73.56	12	74.495	4.18113	1.20699	2.65656	0.00292969	NA	NA
% Dup 2	FR	67.245	12	66.7775	1.4299	0.412777	0.908517	0.109863	0.00292969	NA
% Dup 2	FR>FFPE	59.43	12	60.1292	5.07553	1.46518	3.22484	0.0483398	0.00390625	0.0537109
% G	FR>OH	26.56	12	26.5133	1.03263	0.298096	0.656104	NA	NA	NA
% G	FFPE	25.655	12	25.6433	0.360059	0.10394	0.228771	0.0644531	NA	NA
% G	FR	24.975	12	24.9425	0.249076	0.0719019	0.158255	0.016259	0.015099	NA
% G	FR>FFPE	24.65	12	25.0208	1.79844	0.519165	1.14267	0.0805664	0.0805664	0.17627
% GC	FR>OH	53.03	12	52.9967	1.65041	0.476431	1.04862	NA	NA	NA
% GC	FFPE	53.165	12	53.1108	0.834783	0.240981	0.530396	1	NA	NA
% GC	FR	49.72	12	49.725	0.528678	0.152616	0.335906	0.00292969	0.00292969	NA
% GC	FR>FFPE	49.42	12	50.27	3.42241	0.987964	2.17449	0.107422	0.107422	1
% Globin	FR>OH	0	12	0.00416667	0.00668558	0.00192996	0.00424781	NA	NA	NA
% Globin	FFPE	0	12	0	0	0	0	0.177946	NA	NA
% Globin	FR	0.01	12	0.0108333	0.00288675	0.000833333	0.00183415	0.0536948	0.00552713	NA
% Globin	FR>FFPE	0.005	12	0.005	0.00522233	0.00150756	0.00331811	0.77283	0.0589685	0.0536671
% Illumina Spike ins	FR>OH	0.09	12	0.1	0.029542	0.00852803	0.0187701	NA	NA	NA
% Illumina Spike ins	FFPE	0.54	12	0.643333	0.294011	0.0848736	0.186806	0.010066	NA	NA
% Illumina Spike ins	FR	0.105	12	0.100833	0.0188092	0.00542976	0.0119508	0.968518	0.00292969	NA
% Illumina Spike ins	FR>FFPE	0.14	12	0.1625	0.0802411	0.0231636	0.0509828	0.0152325	0.00292969	0.0152325
% N	FR>OH	0	12	0	0	0	0	NA	NA	NA
% N	FFPE	0	12	0	0	0	0	NA	NA	NA
% N	FR	0	12	0	0	0	0	NA	NA	NA
% N	FR>FFPE	0	12	0	0	0	0	NA	NA	NA
% PhiX	FR>OH	0	12	0	0	0	0	NA	NA	NA
% PhiX	FFPE	0	12	0	0	0	0	NA	NA	NA
% PhiX	FR	0	12	0	0	0	0	NA	NA	NA
% PhiX	FR>FFPE	0	12	0	0	0	0	NA	NA	NA
% Poly A T reads	FR>OH	0.01	12	0.0141667	0.00668558	0.00192996	0.00424781	NA	NA	NA
% Poly A T reads	FFPE	0.08	12	0.0966667	0.0365148	0.0105409	0.0232004	0.0146963	NA	NA
% Poly A T reads	FR	0.01	12	0.01	0	0	0	0.088973	0.0146963	NA
% Poly A T reads	FR>FFPE	0.02	12	0.0233333	0.00984732	0.00284268	0.00625669	0.0357636	0.0146963	0.0146963
% rRNA	FR>OH	13.725	12	14.2925	2.25412	0.65071	1.4322	NA	NA	NA
% rRNA	FFPE	22.28	12	22.6433	2.20184	0.635616	1.39898	0.00292969	NA	NA
% rRNA	FR	5.095	12	4.97083	0.664235	0.191748	0.422035	0.00292969	0.00292969	NA
% rRNA	FR>FFPE	12.79	12	12.4275	1.4984	0.432551	0.952038	0.0424805	0.00292969	0.00292969
% T	FR>OH	24.8	12	24.8925	0.940591	0.271525	0.597623	NA	NA	NA
% T	FFPE	25.4	12	25.3075	0.387325	0.111811	0.246094	0.418503	NA	NA
% T	FR	26.815	12	26.8408	0.298129	0.0860625	0.189422	0.00292969	0.00292969	NA
% T	FR>FFPE	26.675	12	26.2733	1.70718	0.492822	1.08469	0.107422	0.107422	0.418503
260:280 ratio	FR>OH	1.84	12	1.85417	0.0768065	0.0221721	0.0488005	NA	NA	NA
260:280 ratio	FFPE	1.885	12	1.88167	0.0318614	0.00919761	0.0202438	0.578804	NA	NA
260:280 ratio	FR	1.965	12	1.96833	0.0392737	0.0113373	0.0249533	0.0261578	0.015041	NA
260:280 ratio	FR>FFPE	1.83	12	1.82833	0.0392737	0.0113373	0.0249533	0.578804	0.0234284	0.015041
Avg Dup %	FR>OH	66.0475	12	66.0679	2.71582	0.783991	1.72555	NA	NA	NA
Avg Dup %	FFPE	74.39	12	75.2629	4.15632	1.19983	2.6408	0.00292969	NA	NA
Avg Dup %	FR	68.1375	12	67.6283	1.34644	0.388683	0.855486	0.0522461	0.00292969	NA
Avg Dup %	FR>FFPE	60.2775	12	60.9862	4.94229	1.42672	3.14018	0.0483398	0.00390625	0.0483398
Avg Read Len	FR>OH	51	12	51	0	0	0	NA	NA	NA
Avg Read Len	FFPE	51	12	51	0	0	0	NA	NA	NA
Avg Read Len	FR	51	12	51	0	0	0	NA	NA	NA
Avg Read Len	FR>FFPE	51	12	51	0	0	0	NA	NA	NA
Avg Read Qual	FR>OH	35.85	12	35.8542	0.0689477	0.0199035	0.0438073	NA	NA	NA
Avg Read Qual	FFPE	35.825	12	35.7917	0.199811	0.0576803	0.126954	0.476422	NA	NA
Avg Read Qual	FR	35.95	12	35.9167	0.17624	0.0508762	0.111978	0.179658	0.179658	NA
Avg Read Qual	FR>FFPE	36.05	12	36.025	0.128806	0.037183	0.0818392	0.0214271	0.0214271	0.179658
Clip %	FR>OH	2.345	12	2.26083	0.311841	0.0900207	0.198134	NA	NA	NA
Clip %	FFPE	2.575	12	2.535	0.592859	0.171144	0.376685	0.136719	NA	NA
Clip %	FR	2.23	12	2.20333	0.190136	0.0548874	0.120806	0.232766	0.134277	NA
Clip %	FR>FFPE	2.17	12	2.11417	0.249307	0.0719686	0.158402	0.136719	0.00878906	0.232766
Insert Mean	FR>OH	155.415	12	156.853	6.96457	2.0105	4.42508	NA	NA	NA
Insert Mean	FFPE	130.797	12	130.992	1.98255	0.572314	1.25965	0.00292969	NA	NA
Insert Mean	FR	157.096	12	158.132	3.7694	1.08813	2.39496	0.30127	0.00292969	NA
Insert Mean	FR>FFPE	145.6	12	144.305	4.98851	1.44006	3.16955	0.00292969	0.00292969	0.00292969
Nanodrop concentration (ng/µl)	FR>OH	219.5	12	234	90.4082	26.0986	57.4426	NA	NA	NA
Nanodrop concentration (ng/µl)	FFPE	630	12	641.917	232.475	67.1098	147.708	0.00292969	NA	NA
Nanodrop concentration (ng/µl)	FR	519	12	538.667	220.412	63.6274	140.043	0.00488281	0.266113	NA
Nanodrop concentration (ng/µl)	FR>FFPE	271.5	12	353.583	236.236	68.1955	150.097	0.191895	0.00488281	0.191895
Qual 1	FR>OH	36	12	35.9917	0.167649	0.048396	0.106519	NA	NA	NA
Qual 1	FFPE	36.15	12	36.0167	0.275791	0.079614	0.175229	0.687618	NA	NA
Qual 1	FR	36.3	12	36.1667	0.33934	0.097959	0.215606	0.244592	0.140947	NA
Qual 1	FR>FFPE	36.3	12	36.2417	0.206522	0.0596179	0.131218	0.135365	0.140947	0.563017
Qual 2	FR>OH	35.65	12	35.7167	0.16967	0.0489795	0.107803	NA	NA	NA
Qual 2	FFPE	35.55	12	35.5667	0.187487	0.0541229	0.119124	0.0743775	NA	NA
Qual 2	FR	35.65	12	35.6667	0.107309	0.0309773	0.0681807	0.17253	0.0925925	NA
Qual 2	FR>FFPE	35.8	12	35.8083	0.0996205	0.028758	0.0632958	0.0925925	0.0144128	0.0179988
Qubit concentration (ng/µl)	FR>OH	0.1635	12	0.157667	0.0553901	0.0159897	0.0351932	NA	NA	NA
Qubit concentration (ng/µl)	FFPE	0.422	12	0.45225	0.161509	0.0466236	0.102618	0.00292969	NA	NA
Qubit concentration (ng/µl)	FR	0.3975	12	0.428083	0.18204	0.0525505	0.115663	0.00488281	0.677246	NA
Qubit concentration (ng/µl)	FR>FFPE	0.1865	12	0.251583	0.179522	0.0518236	0.114063	0.12793	0.0195312	0.102539
Read 1 Length	FR>OH	51	12	51	0	0	0	NA	NA	NA
Read 1 Length	FFPE	51	12	51	0	0	0	NA	NA	NA
Read 1 Length	FR	51	12	51	0	0	0	NA	NA	NA
Read 1 Length	FR>FFPE	51	12	51	0	0	0	NA	NA	NA
Read 2 Length	FR>OH	51	12	51	0	0	0	NA	NA	NA
Read 2 Length	FFPE	51	12	51	0	0	0	NA	NA	NA
Read 2 Length	FR	51	12	51	0	0	0	NA	NA	NA
Read 2 Length	FR>FFPE	51	12	51	0	0	0	NA	NA	NA
Reads clipped on length	FR>OH	237540	12	231882	31813.3	9183.71	20213.2	NA	NA	NA
Reads clipped on length	FFPE	279792	12	300559	119382	34462.5	75851.4	0.0537109	NA	NA
Reads clipped on length	FR	188300	12	183757	21201.4	6120.31	13470.7	0.00292969	0.00292969	NA
Reads clipped on length	FR>FFPE	200733	12	209112	26534.7	7659.92	16859.4	0.129395	0.0205078	0.0195312
RIN	FR>OH	2.25	12	2.11667	0.380988	0.109982	0.242068	NA	NA	NA
RIN	FFPE	2.3	12	2.21667	0.332575	0.0960061	0.211308	0.94054	NA	NA
RIN	FR	6.4	12	6.4	0.69282	0.2	0.440197	0.0148681	0.0148681	NA
RIN	FR>FFPE	2.25	12	2.225	0.465393	0.134347	0.295697	1	1	0.0148681
Total clusters (mil)	FR>OH	29.388	12	29.9603	1.70542	0.492312	1.08357	NA	NA	NA
Total clusters (mil)	FFPE	29.3685	12	29.5048	1.7145	0.494934	1.08934	1	NA	NA
Total clusters (mil)	FR	29.579	12	29.3648	1.22271	0.352967	0.776875	1	1	NA
Total clusters (mil)	FR>FFPE	31.0825	12	30.574	1.60421	0.463097	1.01927	1	1	0.553711
Abbreviation	Description
FR	Fresh frozen sample
FFPE	Paired 18 hr. formalin fixed paraffin embedded tissue sample
FR>FFPE	Paired, initially frozen sample that was then fixed in formalin for 18 hr. prior to paraffin embedding
FR>OH	Paired, initially frozen sample that was then fixed in 70% ethanol prior to paraffin embedding
Total Clusters (mil)	The number of reads in millions
Read 1 Length	The unclipped sequence length for read 1
Read 2 Length	The unclipped sequence length for read 2
Qual 1	The average quality score of your sequenced bases in Read 1..before quality clipping
Qual 2	The average quality score of your sequenced bases in Read 2..before quality clipping
%Dup 1	Percent of reads that have the same first 35 nucleotides for Read 1
%Dup 2	Percent of reads that have the same first 35 nucleotides for Read 2
%A	Percent of bases A
%C	Percent of bases C
%G	Percent of bases G
%GC	Percent of G+C bases
%T	Percent of bases T
%N	Percent of bases N
Insert Mean	For paired-end sequencing, this is the estimated insert size.
Reads clipped on length	The number of reads removed because they were too short (default 25) after quality clipping
Clip %	Percent of reads removed because of clipping
%Poly A/T reads	The percent of homopolymer reads
%Illumina Spike-ins	The percent of Illumina Spike-ins
%PhiX	Percent of reads aligning to PhiX
%rRNA	Percent of reads aligning to the ribosomal RNAs
%Globin	Percent of reads aligning to globin RNAs
Avg Dup %	Average percent of reads 1 and 2 that have the same first 35 nucleotides
Avg Read Len	Average of unlcipped sequence length from read 1 and read 2
Avg Read Qual	Average quality score of sequenced bases from read 1 and read 2 before clipping
Nanodrop concentration (ng/µl)	Spectrophotometric method of measuring RNA concentration
Qubit concentration (ng/µl)	Fluormetric method of measuring RNA concentration
260:280 ratio	The ratio of absorbance at 260 nm and 280 nm

## Sheet: Sheet14
Supplementary Information Table S18. Study 1 RNA concentration, RNA integrity, and pre-alignment quality metrics comparing PB vs. Con within each preservation
Metric	Preservation	Tx	Median	N	Mean	SD	SE	CI	PB vs. Con Wilcoxon Sign Rank p-value
% A	FFPE	Con	21.595	6	21.6533	0.497621	0.203153	0.522221	NA
% A	FFPE	PB	21.405	6	21.5083	0.478306	0.195268	0.501951	0.218219
% A	FR	Con	23.465	6	23.46	0.12853	0.0524722	0.134884	NA
% A	FR	PB	23.385	6	23.4067	0.33548	0.136959	0.352064	0.218219
% A	FR>FFPE	Con	23.935	6	23.0433	2.3965	0.978368	2.51498	NA
% A	FR>FFPE	PB	23.8	6	23.8667	0.604174	0.246653	0.634042	0.218219
% A	FR>OH	Con	21.68	6	21.66	0.65748	0.268415	0.689983	NA
% A	FR>OH	PB	22.54	6	22.5633	0.488658	0.199494	0.512815	NA
% C	FFPE	Con	27.385	6	27.395	0.560883	0.22898	0.588611	NA
% C	FFPE	PB	27.715	6	27.54	0.497192	0.202978	0.521771	0.495351
% C	FR	Con	24.74	6	24.7333	0.174203	0.0711181	0.182815	NA
% C	FR	PB	24.79	6	24.8317	0.419114	0.171103	0.439833	0.495351
% C	FR>FFPE	Con	24.775	6	25.635	2.26898	0.926307	2.38115	NA
% C	FR>FFPE	PB	24.955	6	24.8617	0.59169	0.241556	0.62094	0.495351
% C	FR>OH	Con	26.805	6	26.815	0.629436	0.256966	0.660553	NA
% C	FR>OH	PB	26.115	6	26.1467	0.48248	0.196972	0.506331	NA
% Dup 1	FFPE	Con	75.08	6	75.3967	3.64558	1.4883	3.8258	NA
% Dup 1	FFPE	PB	75.31	6	76.665	4.84042	1.97609	5.07971	0.57741
% Dup 1	FR	Con	68.21	6	67.9683	1.41538	0.577826	1.48535	NA
% Dup 1	FR	PB	68.9	6	68.99	1.07055	0.437051	1.12347	0.57741
% Dup 1	FR>FFPE	Con	61.125	6	63.04	6.56099	2.67851	6.88534	NA
% Dup 1	FR>FFPE	PB	60.88	6	60.6467	2.11665	0.864117	2.22128	0.57741
% Dup 1	FR>OH	Con	67.38	6	67.3567	3.04764	1.24419	3.1983	NA
% Dup 1	FR>OH	PB	66	6	66.175	2.57094	1.04958	2.69804	NA
% Dup 2	FFPE	Con	73.675	6	73.8683	3.60116	1.47017	3.77919	NA
% Dup 2	FFPE	PB	73.47	6	75.1217	4.95472	2.02275	5.19966	0.89957
% Dup 2	FR	Con	66.335	6	65.9167	1.44701	0.590738	1.51854	NA
% Dup 2	FR	PB	67.71	6	67.6383	0.791111	0.32297	0.83022	0.89957
% Dup 2	FR>FFPE	Con	59.43	6	61.365	6.98305	2.85082	7.32826	NA
% Dup 2	FR>FFPE	PB	59.03	6	58.8933	2.06053	0.841208	2.16239	0.89957
% Dup 2	FR>OH	Con	65.685	6	65.5683	3.29138	1.3437	3.45409	NA
% Dup 2	FR>OH	PB	65.01	6	65.1717	2.26146	0.923239	2.37326	NA
% G	FFPE	Con	25.61	6	25.645	0.353992	0.144516	0.371491	NA
% G	FFPE	PB	25.73	6	25.6417	0.399871	0.163247	0.419639	0.0891146
% G	FR	Con	24.975	6	24.9683	0.14006	0.0571791	0.146983	NA
% G	FR	PB	24.93	6	24.9167	0.339509	0.138604	0.356293	0.0891146
% G	FR>FFPE	Con	24.56	6	25.5167	2.42077	0.988273	2.54044	NA
% G	FR>FFPE	PB	24.765	6	24.525	0.815788	0.333044	0.856117	0.0891146
% G	FR>OH	Con	27.13	6	27.2283	0.742951	0.303309	0.77968	NA
% G	FR>OH	PB	25.88	6	25.7983	0.753005	0.307413	0.79023	NA
% GC	FFPE	Con	52.98	6	53.0417	0.886621	0.361961	0.930452	NA
% GC	FFPE	PB	53.34	6	53.18	0.857625	0.350124	0.900022	0.135528
% GC	FR	Con	49.72	6	49.7033	0.308588	0.125981	0.323843	NA
% GC	FR	PB	49.725	6	49.7467	0.720102	0.29398	0.755701	0.135528
% GC	FR>FFPE	Con	49.335	6	51.1517	4.68738	1.91362	4.9191	NA
% GC	FR>FFPE	PB	49.72	6	49.3883	1.38967	0.56733	1.45837	0.135528
% GC	FR>OH	Con	53.935	6	54.045	1.37019	0.559379	1.43793	NA
% GC	FR>OH	PB	52.015	6	51.9483	1.21549	0.496222	1.27558	NA
% Globin	FFPE	Con	0	6	0	0	0	0	NA
% Globin	FFPE	PB	0	6	0	0	0	0	0.181665
% Globin	FR	Con	0.01	6	0.01	0	0	0	NA
% Globin	FR	PB	0.01	6	0.0116667	0.00408248	0.00166667	0.0042843	0.181665
% Globin	FR>FFPE	Con	0	6	0.00333333	0.00516398	0.00210819	0.00541926	NA
% Globin	FR>FFPE	PB	0.01	6	0.00666667	0.00516398	0.00210819	0.00541926	0.181665
% Globin	FR>OH	Con	0	6	0.00333333	0.00816497	0.00333333	0.00856861	NA
% Globin	FR>OH	PB	0.005	6	0.005	0.00547723	0.00223607	0.005748	NA
% Illumina Spike ins	FFPE	Con	0.575	6	0.661667	0.238279	0.0972768	0.250058	NA
% Illumina Spike ins	FFPE	PB	0.475	6	0.625	0.364129	0.148655	0.38213	0.174819
% Illumina Spike ins	FR	Con	0.11	6	0.106667	0.018619	0.00760117	0.0195394	NA
% Illumina Spike ins	FR	PB	0.095	6	0.095	0.0187083	0.00763763	0.0196331	0.174819
% Illumina Spike ins	FR>FFPE	Con	0.165	6	0.198333	0.102843	0.0419854	0.107927	NA
% Illumina Spike ins	FR>FFPE	PB	0.135	6	0.126667	0.0225093	0.00918937	0.023622	0.174819
% Illumina Spike ins	FR>OH	Con	0.09	6	0.1	0.0275681	0.0112546	0.0289309	NA
% Illumina Spike ins	FR>OH	PB	0.09	6	0.1	0.0340588	0.0139044	0.0357425	NA
% N	FFPE	Con	0	6	0	0	0	0	NA
% N	FFPE	PB	0	6	0	0	0	0	NA
% N	FR	Con	0	6	0	0	0	0	NA
% N	FR	PB	0	6	0	0	0	0	NA
% N	FR>FFPE	Con	0	6	0	0	0	0	NA
% N	FR>FFPE	PB	0	6	0	0	0	0	NA
% N	FR>OH	Con	0	6	0	0	0	0	NA
% N	FR>OH	PB	0	6	0	0	0	0	NA
% PhiX	FFPE	Con	0	6	0	0	0	0	NA
% PhiX	FFPE	PB	0	6	0	0	0	0	NA
% PhiX	FR	Con	0	6	0	0	0	0	NA
% PhiX	FR	PB	0	6	0	0	0	0	NA
% PhiX	FR>FFPE	Con	0	6	0	0	0	0	NA
% PhiX	FR>FFPE	PB	0	6	0	0	0	0	NA
% PhiX	FR>OH	Con	0	6	0	0	0	0	NA
% PhiX	FR>OH	PB	0	6	0	0	0	0	NA
% Poly A T reads	FFPE	Con	0.11	6	0.113333	0.0427395	0.0174483	0.0448524	NA
% Poly A T reads	FFPE	PB	0.075	6	0.08	0.0209762	0.00856349	0.0220131	0.392234
% Poly A T reads	FR	Con	0.01	6	0.01	0	0	0	NA
% Poly A T reads	FR	PB	0.01	6	0.01	0	0	0	0.392234
% Poly A T reads	FR>FFPE	Con	0.02	6	0.0266667	0.0121106	0.00494413	0.0127093	NA
% Poly A T reads	FR>FFPE	PB	0.02	6	0.02	0.00632456	0.00258199	0.00663721	0.392234
% Poly A T reads	FR>OH	Con	0.01	6	0.0116667	0.00408248	0.00166667	0.0042843	NA
% Poly A T reads	FR>OH	PB	0.015	6	0.0166667	0.00816497	0.00333333	0.00856861	NA
% rRNA	FFPE	Con	21.61	6	21.67	2.05004	0.836927	2.15139	NA
% rRNA	FFPE	PB	23.535	6	23.6167	2.04681	0.835606	2.14799	0.438931
% rRNA	FR	Con	5.13	6	5.105	0.558811	0.228134	0.586436	NA
% rRNA	FR	PB	4.855	6	4.83667	0.784338	0.320205	0.823113	0.438931
% rRNA	FR>FFPE	Con	11.665	6	11.7983	1.79483	0.732736	1.88356	NA
% rRNA	FR>FFPE	PB	12.97	6	13.0567	0.876348	0.357768	0.919671	0.438931
% rRNA	FR>OH	Con	15.675	6	15.5033	1.97879	0.807839	2.07662	NA
% rRNA	FR>OH	PB	13.34	6	13.0817	1.93496	0.789943	2.03061	NA
% T	FFPE	Con	25.455	6	25.3067	0.411955	0.16818	0.43232	NA
% T	FFPE	PB	25.24	6	25.3083	0.400421	0.163471	0.420216	0.14335
% T	FR	Con	26.815	6	26.8367	0.194594	0.0794425	0.204213	NA
% T	FR	PB	26.895	6	26.845	0.397026	0.162085	0.416654	0.14335
% T	FR>FFPE	Con	26.73	6	25.8033	2.29124	0.935395	2.40451	NA
% T	FR>FFPE	PB	26.555	6	26.7433	0.794926	0.324527	0.834223	0.14335
% T	FR>OH	Con	24.385	6	24.295	0.715675	0.292173	0.751054	NA
% T	FR>OH	PB	25.565	6	25.49	0.759842	0.310204	0.797405	NA
260:280 ratio	FFPE	Con	1.885	6	1.87333	0.037238	0.0152023	0.0390789	NA
260:280 ratio	FFPE	PB	1.885	6	1.89	0.0260768	0.0106458	0.0273659	0.402597
260:280 ratio	FR	Con	1.99	6	1.98333	0.0471876	0.0192642	0.0495203	NA
260:280 ratio	FR	PB	1.96	6	1.95333	0.0250333	0.0102198	0.0262708	0.402597
260:280 ratio	FR>FFPE	Con	1.835	6	1.83667	0.0273252	0.0111555	0.028676	NA
260:280 ratio	FR>FFPE	PB	1.825	6	1.82	0.0497996	0.0203306	0.0522615	0.402597
260:280 ratio	FR>OH	Con	1.84	6	1.87833	0.0673548	0.0274975	0.0706845	NA
260:280 ratio	FR>OH	PB	1.84	6	1.83	0.0839047	0.034254	0.0880526	NA
Avg Dup %	FFPE	Con	74.3775	6	74.6325	3.62169	1.47855	3.80073	NA
Avg Dup %	FFPE	PB	74.39	6	75.8933	4.8923	1.99727	5.13415	0.683986
Avg Dup %	FR	Con	67.2725	6	66.9425	1.42925	0.583491	1.49991	NA
Avg Dup %	FR	PB	68.355	6	68.3142	0.903728	0.368945	0.948404	0.683986
Avg Dup %	FR>FFPE	Con	60.2775	6	62.2025	6.77116	2.76431	7.10589	NA
Avg Dup %	FR>FFPE	PB	59.9525	6	59.77	2.083	0.850381	2.18597	0.683986
Avg Dup %	FR>OH	Con	66.5325	6	66.4625	3.1686	1.29357	3.32524	NA
Avg Dup %	FR>OH	PB	65.4875	6	65.6733	2.41099	0.984282	2.53018	NA
Avg Read Qual	FFPE	Con	35.875	6	35.875	0.0935414	0.0381881	0.0981657	NA
Avg Read Qual	FFPE	PB	35.65	6	35.7083	0.249833	0.101994	0.262184	0.234839
Avg Read Qual	FR	Con	35.925	6	35.925	0.0524404	0.0214087	0.0550329	NA
Avg Read Qual	FR	PB	35.975	6	35.9083	0.255767	0.104416	0.268411	0.234839
Avg Read Qual	FR>FFPE	Con	36.05	6	36.0583	0.0491596	0.0200693	0.0515898	NA
Avg Read Qual	FR>FFPE	PB	36.025	6	35.9917	0.177247	0.072361	0.18601	0.234839
Avg Read Qual	FR>OH	Con	35.85	6	35.8667	0.0752773	0.0307318	0.0789986	NA
Avg Read Qual	FR>OH	PB	35.85	6	35.8417	0.066458	0.0271314	0.0697434	NA
Clip %	FFPE	Con	2.445	6	2.49667	0.436287	0.178114	0.457856	NA
Clip %	FFPE	PB	2.645	6	2.57333	0.761175	0.310748	0.798804	0.455874
Clip %	FR	Con	2.225	6	2.23	0.155692	0.063561	0.163389	NA
Clip %	FR	PB	2.28	6	2.17667	0.231488	0.0945046	0.242932	0.455874
Clip %	FR>FFPE	Con	2.155	6	2.09333	0.21125	0.0862426	0.221694	NA
Clip %	FR>FFPE	PB	2.175	6	2.135	0.301778	0.1232	0.316697	0.455874
Clip %	FR>OH	Con	2.41	6	2.39333	0.178624	0.0729231	0.187455	NA
Clip %	FR>OH	PB	2.095	6	2.12833	0.374028	0.152696	0.392518	NA
Insert Mean	FFPE	Con	130.29	6	130.174	1.21105	0.494411	1.27092	NA
Insert Mean	FFPE	PB	131.403	6	131.811	2.36057	0.9637	2.47727	0.00957572
Insert Mean	FR	Con	156.207	6	156.355	1.15564	0.471786	1.21277	NA
Insert Mean	FR	PB	159.644	6	159.908	4.72766	1.93006	4.96137	0.00957572
Insert Mean	FR>FFPE	Con	145.6	6	143.18	5.54473	2.26363	5.81884	NA
Insert Mean	FR>FFPE	PB	145.441	6	145.43	4.57879	1.86928	4.80514	0.00957572
Insert Mean	FR>OH	Con	153.375	6	153.936	2.52572	1.03112	2.65058	NA
Insert Mean	FR>OH	PB	157.053	6	159.77	8.93936	3.64948	9.38128	NA
Nanodrop concentration (ng/µl)	FFPE	Con	590	6	579.5	209.22	85.4138	219.563	NA
Nanodrop concentration (ng/µl)	FFPE	PB	666	6	704.333	256.467	104.702	269.145	0.897686
Nanodrop concentration (ng/µl)	FR	Con	519	6	573.667	262.479	107.156	275.454	NA
Nanodrop concentration (ng/µl)	FR	PB	514	6	503.667	187.2	76.4241	196.454	0.897686
Nanodrop concentration (ng/µl)	FR>FFPE	Con	307.5	6	422.5	287.066	117.194	301.257	NA
Nanodrop concentration (ng/µl)	FR>FFPE	PB	216.5	6	284.667	170.209	69.4875	178.623	0.897686
Nanodrop concentration (ng/µl)	FR>OH	Con	191.5	6	244.5	91.7404	37.4529	96.2756	NA
Nanodrop concentration (ng/µl)	FR>OH	PB	247	6	223.5	96.4422	39.3724	101.21	NA
Qual 1	FFPE	Con	36.15	6	36.15	0.0547723	0.0223607	0.05748	NA
Qual 1	FFPE	PB	35.9	6	35.8833	0.348807	0.1424	0.366051	0.00892342
Qual 1	FR	Con	36.2	6	36.2333	0.0516398	0.0210819	0.0541926	NA
Qual 1	FR	PB	36.3	6	36.1	0.489898	0.2	0.514116	0.00892342
Qual 1	FR>FFPE	Con	36.3	6	36.3	0.0632456	0.0258199	0.0663721	NA
Qual 1	FR>FFPE	PB	36.3	6	36.1833	0.285774	0.116667	0.299901	0.00892342
Qual 1	FR>OH	Con	36.1	6	36.1167	0.132916	0.0542627	0.139487	NA
Qual 1	FR>OH	PB	35.85	6	35.8667	0.0816497	0.0333333	0.0856861	NA
Qual 2	FFPE	Con	35.6	6	35.6	0.141421	0.057735	0.148413	NA
Qual 2	FFPE	PB	35.5	6	35.5333	0.233809	0.0954521	0.245368	0.21528
Qual 2	FR	Con	35.6	6	35.6167	0.0752773	0.0307318	0.0789986	NA
Qual 2	FR	PB	35.7	6	35.7167	0.116905	0.0477261	0.122684	0.21528
Qual 2	FR>FFPE	Con	35.8	6	35.8167	0.0752773	0.0307318	0.0789986	NA
Qual 2	FR>FFPE	PB	35.75	6	35.8	0.126491	0.0516398	0.132744	0.21528
Qual 2	FR>OH	Con	35.6	6	35.6167	0.0408248	0.0166667	0.042843	NA
Qual 2	FR>OH	PB	35.85	6	35.8167	0.194079	0.0792324	0.203673	NA
Qubit concentration (ng/µl)	FFPE	Con	0.406	6	0.4125	0.125317	0.0511604	0.131512	NA
Qubit concentration (ng/µl)	FFPE	PB	0.474	6	0.492	0.194656	0.0794678	0.204279	0.725741
Qubit concentration (ng/µl)	FR	Con	0.3975	6	0.408833	0.196441	0.0801966	0.206152	NA
Qubit concentration (ng/µl)	FR	PB	0.464	6	0.447333	0.18283	0.0746399	0.191868	0.725741
Qubit concentration (ng/µl)	FR>FFPE	Con	0.2305	6	0.312167	0.236022	0.0963554	0.247689	NA
Qubit concentration (ng/µl)	FR>FFPE	PB	0.186	6	0.191	0.07992	0.0326272	0.0838709	0.725741
Qubit concentration (ng/µl)	FR>OH	Con	0.164	6	0.1785	0.043159	0.0176196	0.0452926	NA
Qubit concentration (ng/µl)	FR>OH	PB	0.1435	6	0.136833	0.062011	0.0253159	0.0650766	NA
Read 1 Length	FFPE	Con	51	6	51	0	0	0	NA
Read 1 Length	FFPE	PB	51	6	51	0	0	0	NA
Read 1 Length	FR	Con	51	6	51	0	0	0	NA
Read 1 Length	FR	PB	51	6	51	0	0	0	NA
Read 1 Length	FR>FFPE	Con	51	6	51	0	0	0	NA
Read 1 Length	FR>FFPE	PB	51	6	51	0	0	0	NA
Read 1 Length	FR>OH	Con	51	6	51	0	0	0	NA
Read 1 Length	FR>OH	PB	51	6	51	0	0	0	NA
Read 2 Length	FFPE	Con	51	6	51	0	0	0	NA
Read 2 Length	FFPE	PB	51	6	51	0	0	0	NA
Read 2 Length	FR	Con	51	6	51	0	0	0	NA
Read 2 Length	FR	PB	51	6	51	0	0	0	NA
Read 2 Length	FR>FFPE	Con	51	6	51	0	0	0	NA
Read 2 Length	FR>FFPE	PB	51	6	51	0	0	0	NA
Read 2 Length	FR>OH	Con	51	6	51	0	0	0	NA
Read 2 Length	FR>OH	PB	51	6	51	0	0	0	NA
Reads clipped on length	FFPE	Con	279792	6	298304	86742.5	35412.5	91030.6	NA
Reads clipped on length	FFPE	PB	285658	6	302814	154330	63005.1	161960	0.289667
Reads clipped on length	FR	Con	188300	6	187995	13986.3	5709.89	14677.7	NA
Reads clipped on length	FR	PB	183546	6	179519	27389.3	11181.6	28743.3	0.289667
Reads clipped on length	FR>FFPE	Con	198502	6	199400	11484.9	4688.68	12052.6	NA
Reads clipped on length	FR>FFPE	PB	209150	6	218824	34506.9	14087.4	36212.7	0.289667
Reads clipped on length	FR>OH	Con	257062	6	252794	15268.3	6233.24	16023.1	NA
Reads clipped on length	FR>OH	PB	200576	6	210971	30724.1	12543.1	32243	NA
RIN	FFPE	Con	2.3	6	2.3	0.0632456	0.0258199	0.0663721	NA
RIN	FFPE	PB	2.25	6	2.13333	0.471876	0.192642	0.495203	0.807456
RIN	FR	Con	6.35	6	6.08333	0.643169	0.262573	0.674965	NA
RIN	FR	PB	6.6	6	6.71667	0.633772	0.258736	0.665103	0.807456
RIN	FR>FFPE	Con	2.25	6	2.13333	0.621825	0.253859	0.652566	NA
RIN	FR>FFPE	PB	2.25	6	2.31667	0.263944	0.107755	0.276993	0.807456
RIN	FR>OH	Con	2.3	6	2.25	0.122474	0.05	0.128529	NA
RIN	FR>OH	PB	2.2	6	1.98333	0.511534	0.208833	0.536822	NA
Total clusters (mil)	FFPE	Con	29.1435	6	29.5537	1.97886	0.807865	2.07668	NA
Total clusters (mil)	FFPE	PB	29.406	6	29.4558	1.5954	0.65132	1.67427	0.663444
Total clusters (mil)	FR	Con	29.0365	6	29.5432	0.927612	0.378696	0.973469	NA
Total clusters (mil)	FR	PB	30.064	6	29.1863	1.53369	0.626126	1.60951	0.663444
Total clusters (mil)	FR>FFPE	Con	28.9185	6	29.2837	1.01557	0.414604	1.06577	NA
Total clusters (mil)	FR>FFPE	PB	31.5865	6	31.8643	0.796504	0.325171	0.83588	0.663444
Total clusters (mil)	FR>OH	Con	30.421	6	30.832	1.98614	0.810838	2.08432	NA
Total clusters (mil)	FR>OH	PB	28.853	6	29.0887	0.79393	0.324121	0.833179	NA
Abbreviation	Description
FR	Fresh frozen sample
FFPE	Paired 18 hr. formalin fixed paraffin embedded tissue sample
FR>FFPE	Paired, initially frozen sample that was then fixed in formalin for 18 hr. prior to paraffin embedding
FR>OH	Paired, initially frozen sample that was then fixed in 70% ethanol prior to paraffin embedding
Tx	Chemical treatment which comprised injestion of 500 ppm phenobarbital (PB) or vehicle control (Con) in drinking water
Total Clusters (mil)	The number of reads in millions
Read 1 Length	The unclipped sequence length for read 1
Read 2 Length	The unclipped sequence length for read 2
Qual 1	The average quality score of your sequenced bases in Read 1..before quality clipping
Qual 2	The average quality score of your sequenced bases in Read 2..before quality clipping
%Dup 1	Percent of reads that have the same first 35 nucleotides for Read 1
%Dup 2	Percent of reads that have the same first 35 nucleotides for Read 2
%A	Percent of bases A
%C	Percent of bases C
%G	Percent of bases G
%GC	Percent of G+C bases
%T	Percent of bases T
%N	Percent of bases N
Insert Mean	For paired-end sequencing, this is the estimated insert size.
Reads clipped on length	The number of reads removed because they were too short (default 25) after quality clipping
Clip %	Percent of reads removed because of clipping
%Poly A/T reads	The percent of homopolymer reads
%Illumina Spike-ins	The percent of Illumina Spike-ins
%PhiX	Percent of reads aligning to PhiX
%rRNA	Percent of reads aligning to the ribosomal RNAs
%Globin	Percent of reads aligning to globin RNAs
Avg Dup %	Average percent of reads 1 and 2 that have the same first 35 nucleotides
Avg Read Len	Average of unlcipped sequence length from read 1 and read 2
Avg Read Qual	Average quality score of sequenced bases from read 1 and read 2 before clipping
Nanodrop concentration (ng/µl)	Spectrophotometric method of measuring RNA concentration
Qubit concentration (ng/µl)	Fluormetric method of measuring RNA concentration
260:280 ratio	The ratio of absorbance at 260 nm and 280 nm

## Sheet: Sheet15
Supplementary Information Table S19. Study 1 RNA sequencing post-alignment to MM10 quality metrics
Sample ID	Group	Preservation	Tx	Total reads	Total alignments	Aligned	Total unaligned	Unaligned	Total unique singleton	Unique singleton	Total unique paired	Unique paired	Total non-unique paired	Non-unique paired	Total non-unique singleton	Non-unique singleton	Coverage	Avg. coverage depth	Avg. length	Avg. quality	%GC
1-8A_L2.D708_1.clipped	1	FR	Con	28228043	73141570	88.6673	3199005	11.3327	374	0.00132492	19284648	68.3173	5743937	20.3483	79	0.000279864	10.2418	13.2306	50.9196	36.3136	49.9848
1-8C_L2.D709_1.clipped	1	FR	Con	28186718	69466698	90.9343	2555311	9.06566	453	0.00160714	20755660	73.6363	4875200	17.2961	94	0.00033349	10.6025	12.1437	50.9137	36.2372	49.9048
1-8D_L2.D710_1.clipped	1	FR	Con	28507715	74785635	88.8348	3182948	11.1652	391	0.00137156	19613279	68.7999	5711014	20.0332	83	0.000291149	10.0048	13.8482	50.9212	36.2984	49.267
1-18B_L2.D712_1.clipped	1	FR	PB	29285354	77312936	87.6909	3604769	12.3091	411	0.00140343	19598467	66.9224	6081629	20.7668	78	0.000266345	9.78467	14.6363	50.9211	36.3248	49.0167
1-18D_L2.D701_1.clipped	1	FR	PB	27037920	72410640	88.5156	3105136	11.4844	359	0.00132776	18231879	67.4308	5700465	21.0832	81	0.000299579	9.40973	14.2439	50.9245	35.9737	48.8073
1-20B_L3.D702_1.clipped	1	FR	PB	29424131	76973288	89.6781	3037139	10.3219	386	0.00131185	20498198	69.6646	5888327	20.0119	81	0.000275284	9.82759	14.5078	50.9131	36.3661	49.5399
1-20D_L3.D703_1.clipped	1	FR	PB	29513172	76058858	90.1843	2896934	9.81573	397	0.00134516	20536470	69.5841	6079295	20.5986	76	0.000257512	10.1329	13.9126	50.9161	36.3996	50.1193
1-21C_L2.D706_1.clipped	1	FR	Con	30144031	74192201	90.4517	2878249	9.54832	473	0.00156913	22008876	73.0124	5256365	17.4375	68	0.000225584	11.2313	12.248	50.9221	36.3431	49.8721
1-75C_L3.D704_1.clipped	1	FR	PB	29759635	75587776	90.1385	2934747	9.8615	439	0.00147515	20924161	70.3105	5900208	19.8262	80	0.000268821	10.8446	12.915	50.9176	36.4393	50.7552
1-80B_L3.D705_1.clipped	1	FR	PB	26280796	67944103	90.1014	2601431	9.8986	347	0.00132036	18423116	70.1011	5255837	19.9988	65	0.000247329	8.907	14.1317	50.9175	36.4183	49.971
1-82B_L2.D707_1.clipped	1	FR	Con	29997191	77093210	89.8272	3051551	10.1728	441	0.00147014	21166865	70.5628	5778249	19.2626	85	0.00028336	10.7668	13.2676	50.9209	36.3287	49.7271
1-90C_L2.D711_1.clipped	1	FR	Con	28245094	73809900	88.2171	3328102	11.7829	367	0.00129934	19309687	68.3647	5606846	19.8507	92	0.00032572	10.0163	13.6508	50.9214	36.2954	49.1466
18hr_8A_L3.D708_1.clipped	3	FR>FFPE	Con	28604159	64542431	85.5497	4133400	14.4503	568	0.00198573	20725272	72.4554	3744841	13.0919	78	0.000272688	12.4753	9.56935	50.9186	36.4392	48.8208
18hr_8C_L3.D709_1.clipped	3	FR>FFPE	Con	27817456	60966664	88.0207	3332327	11.9793	605	0.00217489	21321186	76.6468	3163262	11.3715	76	0.00027321	12.9618	8.71095	50.9166	36.4093	48.647
18hr_8D_L3.D710_1.clipped	3	FR>FFPE	Con	30301418	69929252	86.8231	3992793	13.1769	591	0.0019504	22237272	73.3869	4070696	13.434	66	0.000217812	12.9449	9.99765	50.9194	36.4244	48.649
18hr_18B_L4.D712_1.clipped	3	FR>FFPE	PB	30763814	68303949	85.6543	4413292	14.3457	613	0.0019926	22668263	73.6848	3681580	11.9672	66	0.000214538	12.8476	9.83639	50.9303	36.1905	47.4636
18hr_18D_L4.D701_1.clipped	3	FR>FFPE	PB	30516491	68472671	85.0487	4562608	14.9513	586	0.00192027	21920330	71.8311	4032907	13.2155	60	0.000196615	12.7505	9.93871	50.9271	36.4271	48.6299
18hr_20B_L4.D702_1.clipped	3	FR>FFPE	PB	30521456	68375418	85.7279	4356052	14.2721	570	0.00186754	22171570	72.6426	3993191	13.0832	73	0.000239176	13.1599	9.61214	50.9206	36.3772	49.3032
18hr_20D_L4.D703_1.clipped	3	FR>FFPE	PB	30865912	66696281	86.4846	4171663	13.5154	641	0.00207672	23276922	75.413	3416624	11.0692	62	0.000200869	13.7387	8.98562	50.9268	36.3914	48.4602
18hr_21C_L3.D706_1.clipped	3	FR>FFPE	Con	27931711	42814886	62.3763	10508934	37.6237	411	0.00147145	15305584	54.7964	2116734	7.57825	48	0.000171848	9.09603	8.65112	50.9045	36.4873	52.2653
18hr_75C_L4.D704_1.clipped	3	FR>FFPE	PB	32648870	72541848	86.4442	4425800	13.5558	623	0.00190818	24058786	73.6895	4163593	12.7526	68	0.000208277	14.0348	9.56858	50.9281	36.4509	49.275
18hr_80B_L4.D705_1.clipped	3	FR>FFPE	PB	31797272	69158319	84.1831	5029336	15.8169	611	0.00192155	22648842	71.2289	4118417	12.9521	66	0.000207565	12.4204	10.299	50.9245	36.4333	49.8911
18hr_82B_L3.D707_1.clipped	3	FR>FFPE	Con	29386456	65489453	85.0336	4398090	14.9664	538	0.00183078	21146425	71.9598	3841323	13.0717	80	0.000272234	12.2094	9.9205	50.9183	36.4755	49.381
18hr_90C_L3.D711_1.clipped	3	FR>FFPE	Con	27979569	65458044	87.1685	3590211	12.8315	560	0.00200146	20676985	73.9003	3711732	13.2659	81	0.000289497	12.423	9.75445	50.9218	36.4159	47.9208
EtOH_8A_L4.D708_1.clipped	2	FR>OH	Con	30037881	61753792	78.0335	6598283	21.9665	445	0.00148146	19013081	63.297	4425987	14.7347	85	0.000282976	10.3418	11.0333	50.9014	36.3	53.067
EtOH_8C_L5.D709_1.clipped	2	FR>OH	Con	29279570	61513199	84.5006	4538170	15.4994	587	0.00200481	21365775	72.9716	3374966	11.5267	72	0.000245905	12.2862	9.26331	50.9287	36.2743	50.6053
EtOH_8D_L5.D710_1.clipped	2	FR>OH	Con	28142407	61162118	82.2087	5006892	17.7913	468	0.00166297	19036538	67.6436	4098450	14.5633	59	0.000209648	10.9381	10.3411	50.9262	36.272	51.572
EtOH_18B_L5.D712_1.clipped	2	FR>OH	PB	29011756	66173373	83.085	4907345	16.915	502	0.00173033	19136386	65.9608	4967419	17.1221	104	0.000358475	9.77452	12.5137	50.9209	36.2587	51.5265
EtOH_18D_L5.D701_1.clipped	2	FR>OH	PB	27786368	61155969	82.3199	4912650	17.6801	431	0.00155112		67.0401	4245220	15.2781	66	0.000237527	11.192	10.1111	50.9403	36.3263	50.5728
EtOH_20B_L5.D702_1.clipped	2	FR>OH	PB	29574807	69311114	86.5407	3980574	13.4593	457	0.00154523	21048658	71.1709	4545040	15.3679	78	0.000263738	11.3995	11.2478	50.9369	36.2415	49.8704
EtOH_20D_L5.D703_1.clipped	2	FR>OH	PB	28309422	60552284	84.4384	4405409	15.5616	484	0.00170968	20342999	71.8595	3560478	12.577	52	0.000183684	12.0366	9.30932	50.9385	36.2933	50.4162
EtOH_21C_L4.D706_1.clipped	2	FR>OH	Con	32807880	66880103	80.2346	6484622	19.7654	561	0.00170996	21891965	66.7278	4430653	13.5048	79	0.000240796	12.0365	10.2724	50.9094	36.3578	52.2401
EtOH_75C_L5.D704_1.clipped	2	FR>OH	PB	28266016	58827650	80.8383	5416250	19.1617	391	0.00138329	19218773	67.9925	3630556	12.8442	46	0.00016274	11.2951	9.633	50.9414	36.3599	51.3227
EtOH_80B_L5.D705_1.clipped	2	FR>OH	PB	27856818	61581077	83.7483	4527212	16.2517	380	0.00136412	19340528	69.4283	3988637	14.3184	61	0.000218977	10.3766	10.9743	50.9417	36.3384	50.9906
EtOH_82B_L4.D707_1.clipped	2	FR>OH	Con	32104229	68693965	82.2717	5691549	17.7283	569	0.00177235	21907567	68.2389	4504473	14.0308	71	0.000221155	11.8976	10.6715	50.9087	36.3427	51.8494
EtOH_90C_L5.D711_1.clipped	2	FR>OH	Con	28202993	59600087	79.0558	5906889	20.9442	429	0.00152112	18068609	64.0663	4226997	14.9878	69	0.000244655	10.1479	10.8539	50.9223	36.2511	52.1913
Fix_8A_L1.D708_1.clipped	4	FFPE	Con	27125433	58108919	80.7983	5208557	19.2017	526	0.00193914	17475961	64.4265	4440299	16.3695	90	0.000331792	8.0949	13.2216	50.9101	36.2942	53.3005
Fix_8C_L1.D709_1.clipped	4	FFPE	Con	28700433	62005204	82.2534	5093341	17.7466	608	0.00211843	18574153	64.7173	5032219	17.5336	112	0.000390238	8.46889	13.4926	50.9022	36.251	54.141
Fix_8D_L1.D710_1.clipped	4	FFPE	Con	27324958	61215024	83.846	4414086	16.154	524	0.00191766	18168805	66.4916	4741458	17.3521	85	0.000311071	9.58367	11.7847	50.9126	36.285	52.6122
Fix_18B_L1.D712_1.clipped	4	FFPE	PB	30490906	68125421	83.2379	5110916	16.7621	837	0.00274508	20043933	65.7374	5335098	17.4973	122	0.000400119	9.84117	12.7704	50.9065	36.2738	52.8611
Fix_18D_L1.D701_1.clipped	4	FFPE	PB	27755863	60282214	80.4096	5437490	19.5904	516	0.00185907	17457101	62.8952	4860669	17.5122	87	0.000313447	6.52637	17.0111	50.9099	36.0962	53.3239
Fix_20B_L1.D702_1.clipped	4	FFPE	PB	28898403	64346166	84.7658	4402436	15.2342	558	0.0019309	19888907	68.8236	4606397	15.94	105	0.000363342	10.7544	11.0371	50.9013	35.9793	52.1613
Fix_20D_L1.D703_1.clipped	4	FFPE	PB	29783838	63904758	81.7728	5428761	18.2272	550	0.00184664	19429274	65.2343	4925165	16.5364	88	0.000295462	9.70845	12.1289	50.9041	36.0323	54.0508
Fix_21C_L1.D706_1.clipped	4	FFPE	Con	28022470	61126717	85.0247	4196437	14.9753	482	0.00172005	19543126	69.7409	4282354	15.2819	71	0.000253368	10.761	10.4881	50.9207	36.3598	52.3142
Fix_75C_L2.D704_1.clipped	4	FFPE	PB	28606883	62012194	83.2954	4778655	16.7046	436	0.00152411	19288580	67.4264	4539146	15.8673	66	0.000230714	10.4215	10.9763	50.9072	36.3763	53.2816
Fix_80B_L2.D705_1.clipped	4	FFPE	PB	26606070	56877935	81.3304	4967249	18.6696	421	0.00158235	17359700	65.2471	4278623	16.0814	77	0.000289408	8.41305	12.4613	50.8975	36.3118	53.694
Fix_82B_L1.D707_1.clipped	4	FFPE	Con	32516720	71206050	82.6417	5644360	17.3583	564	0.00173449	21515368	66.1671	5356348	16.4726	80	0.000246027	10.4067	12.6174	50.9133	36.3422	53.2759
Fix_90C_L1.D711_1.clipped	4	FFPE	Con	29216842	65655737	84.2384	4605037	15.7616	594	0.00203307	19792434	67.7432	4818676	16.4928	101	0.000345691	10.7529	11.2729	50.9136	36.2681	52.042
Abbreviations	Descriptions
FR	Fresh frozen sample
FFPE	Paired 18 hr. formalin fixed paraffin embedded tissue sample
FR>FFPE	Paired, initially frozen sample that was then fixed in formalin for 18 hr. prior to paraffin embedding
FR>OH	Paired, initially frozen sample that was then fixed in 70% ethanol prior to paraffin embedding
Tx	Chemical treatment which comprised injestion of 500 ppm phenobarbital (PB) or vehicle control (Con) in drinking water
Total reads	Sum of paired-reads mapped to the genome
Total alignments	Sum of all alignments to the genome
Aligned	Fraction of all the reads that were aligned to the genome
Total unaligned	Sum of all reads that were not aligned to the genome
Unaligned	Fraction of all reads that were not aligned to the genome
Total unique singleton	Sum of alignments corresponding to the reads where only one of the paired reads can be uniquely aligned
Unique singleton	Fraction of alignments corresponding to the reads where only one of the paired reads can be uniquely aligned
Total unique paired	Sum of alignments corresponding to the reads where both of the paired reads can be uniquely aligned
Unique paired	Fraction of alignments corresponding to the reads where both of the paired reads can be uniquely aligned
Total non-unique paired	Sum of paired reads that align to multiple locations
Non-unique paired	Fraction of paired reads that align to multiple locations
Total non-unique singleton	Sum of singletons that align to multiple locations
Non-unique singleton	Fraction of singletons that align to multiple locations
Coverage	Percentage of bases in the genomic features which are covered
Avg. coverage depth	Sum of base calls of each base in the genomic features divided by the length of the genomic features
Avg. length	Average length of aligned read
Avg. quality	Average Phred quality score per aligned read
%GC	Percentage of nucleotides in aligned reads that are guanine and cytosine

## Sheet: Sheet16
Supplementary Information Table S20. Study 1 Percentage and location of reads mapping to MM10 Refseq 81 annotation model
Sample ID	Group	Preservation	Tx	Total reads	Fully within an exon	Partly within an exon	Fully within an intron	Fully intergenic	Incompatible paired-end
1-18B_L2.D712_1.clipped	1	FR	PB	25757818	0.4805	0.0103	0.1929	0.2374	0.0789
1-18D_L2.D701_1.clipped	1	FR	PB	23999248	0.4927	0.0102	0.1795	0.236	0.0816
1-20B_L3.D702_1.clipped	1	FR	PB	26468389	0.5177	0.0105	0.1632	0.2206	0.088
1-20D_L3.D703_1.clipped	1	FR	PB	26699143	0.4748	0.0098	0.1816	0.2552	0.0786
1-21C_L2.D706_1.clipped	1	FR	Con	27352661	0.4675	0.0108	0.2134	0.2311	0.0772
1-75C_L3.D704_1.clipped	1	FR	PB	26908621	0.4657	0.0108	0.2055	0.2391	0.0789
1-80B_L3.D705_1.clipped	1	FR	PB	23744724	0.5142	0.0102	0.1641	0.2249	0.0865
1-82B_L2.D707_1.clipped	1	FR	Con	27030732	0.482	0.0106	0.2062	0.2206	0.0805
1-8A_L2.D708_1.clipped	1	FR	Con	25102434	0.4676	0.0106	0.2065	0.2371	0.0782
1-8C_L2.D709_1.clipped	1	FR	Con	25708197	0.4753	0.0111	0.2178	0.2159	0.0799
1-8D_L2.D710_1.clipped	1	FR	Con	25399415	0.4998	0.0101	0.1785	0.2305	0.0812
18hr_18B_L4.D712_1.clipped	3	FR>FFPE	PB	26431743	0.3729	0.0114	0.3389	0.2191	0.0577
18hr_18D_L4.D701_1.clipped	3	FR>FFPE	PB	26032715	0.374	0.0106	0.3289	0.2294	0.0572
18hr_20B_L4.D702_1.clipped	3	FR>FFPE	PB	26245140	0.3784	0.0113	0.323	0.2266	0.0607
18hr_20D_L4.D703_1.clipped	3	FR>FFPE	PB	26777242	0.3753	0.0119	0.3352	0.2178	0.0598
18hr_21C_L3.D706_1.clipped	3	FR>FFPE	Con	17458002	0.317	0.0095	0.3014	0.3219	0.0501
18hr_75C_L4.D704_1.clipped	3	FR>FFPE	PB	28315357	0.3671	0.0119	0.3385	0.2231	0.0593
18hr_80B_L4.D705_1.clipped	3	FR>FFPE	PB	26851517	0.3849	0.0105	0.3171	0.2277	0.0597
18hr_82B_L3.D707_1.clipped	3	FR>FFPE	Con	25061435	0.3655	0.0115	0.337	0.2279	0.0581
18hr_8A_L3.D708_1.clipped	3	FR>FFPE	Con	24540783	0.3591	0.0113	0.3465	0.2261	0.0569
18hr_8C_L3.D709_1.clipped	3	FR>FFPE	Con	24555396	0.3708	0.0124	0.3559	0.202	0.059
18hr_8D_L3.D710_1.clipped	3	FR>FFPE	Con	26389829	0.4048	0.0113	0.306	0.2157	0.0621
18hr_90C_L3.D711_1.clipped	3	FR>FFPE	Con	24458857	0.3943	0.0118	0.3232	0.2083	0.0623
1-90C_L2.D711_1.clipped	1	FR	Con	24989757	0.4842	0.0104	0.1981	0.2278	0.0796
EtOH_18B_L5.D712_1.clipped	2	FR>OH	PB	24171699	0.393	0.0112	0.2474	0.2846	0.0638
EtOH_18D_L5.D701_1.clipped	2	FR>OH	PB	22935168	0.3603	0.0114	0.303	0.2658	0.0594
EtOH_20B_L5.D702_1.clipped	2	FR>OH	PB	25671231	0.4495	0.0119	0.2375	0.2237	0.0774
EtOH_20D_L5.D703_1.clipped	2	FR>OH	PB	23970990	0.3879	0.0115	0.3002	0.2382	0.0622
EtOH_21C_L4.D706_1.clipped	2	FR>OH	Con	26404142	0.341	0.0117	0.3104	0.2817	0.0552
EtOH_75C_L5.D704_1.clipped	2	FR>OH	PB	22911151	0.3845	0.0116	0.3005	0.24	0.0634
EtOH_80B_L5.D705_1.clipped	2	FR>OH	PB	23393224	0.4225	0.0108	0.2619	0.2361	0.0686
EtOH_82B_L4.D707_1.clipped	2	FR>OH	Con	26494165	0.3816	0.0117	0.2954	0.2477	0.0636
EtOH_8A_L4.D708_1.clipped	2	FR>OH	Con	23503796	0.3694	0.0111	0.2875	0.2718	0.0601
EtOH_8C_L5.D709_1.clipped	2	FR>OH	Con	24812770	0.3894	0.0117	0.3214	0.2155	0.0621
EtOH_8D_L5.D710_1.clipped	2	FR>OH	Con	23198239	0.3943	0.0112	0.2745	0.2566	0.0634
EtOH_90C_L5.D711_1.clipped	2	FR>OH	Con	22354170	0.3654	0.0109	0.2901	0.2748	0.0588
Fix_18B_L1.D712_1.clipped	4	FFPE	PB	25455022	0.2602	0.0074	0.3608	0.3363	0.0353
Fix_18D_L1.D701_1.clipped	4	FFPE	PB	22376626	0.2213	0.0063	0.3591	0.3842	0.0291
Fix_20B_L1.D702_1.clipped	4	FFPE	PB	24566282	0.2752	0.0074	0.3646	0.314	0.0389
Fix_20D_L1.D703_1.clipped	4	FFPE	PB	24424063	0.2655	0.0065	0.3409	0.3511	0.036
Fix_21C_L1.D706_1.clipped	4	FFPE	Con	23892476	0.2523	0.0074	0.3814	0.3248	0.0341
Fix_75C_L2.D704_1.clipped	4	FFPE	PB	23894474	0.2533	0.0069	0.38	0.3255	0.0343
Fix_80B_L2.D705_1.clipped	4	FFPE	PB	21693759	0.2573	0.007	0.3562	0.3437	0.0358
Fix_82B_L1.D707_1.clipped	4	FFPE	Con	26956904	0.244	0.0063	0.3811	0.3362	0.0323
Fix_8A_L1.D708_1.clipped	4	FFPE	Con	21973027	0.2376	0.0064	0.3608	0.3641	0.0312
Fix_8C_L1.D709_1.clipped	4	FFPE	Con	23671480	0.2142	0.0059	0.3844	0.368	0.0274
Fix_8D_L1.D710_1.clipped	4	FFPE	Con	22971969	0.2587	0.0066	0.3572	0.3434	0.0342
Fix_90C_L1.D711_1.clipped	4	FFPE	Con	24682836	0.2696	0.0074	0.3662	0.3203	0.0365
Average	N/A	N/A	N/A	2.47637e+07	0.3762	0.01	0.2922	0.262	0.0596
Abbreviations	Descriptions
Group	Numeric identifier for the different preservations
FR	Fresh frozen sample
FFPE	Paired 18 hr. formalin fixed paraffin embedded tissue sample
FR>FFPE	Paired, initially frozen sample that was then fixed in formalin for 18 hr. prior to paraffin embedding
FR>OH	Paired, initially frozen sample that was then fixed in 70% ethanol prior to paraffin embedding
Tx	Chemical treatment which comprised injestion of 500 ppm phenobarbital (PB) or vehicle control (Con) in drinking water
Total reads	Sum of paired-end reads compatible with transcript annotation model
Fully within an exon	Percentage of paired-ends reads mapping within an exon
Partly within an exon	Percentage of paired-end reads that partly map within an exon
Fully within an intron	Percentage of paired-ends reads mapping within an intron
Fully intergenic	Percentage of paired-ends reads mapping between genes
Incompatible paired-end	Percentage of reads where paired-end mapping locations do not agree
Note: Only reads that have sense compatibility with the transcripts are included in the above metrics

## Sheet: Sheet17
Supplementary Information Table S21. Study 2 RNA sequencing post-alignment to MM10 quality metrics
Study	SRR ID	Dose	Sample ID	Preservation	Total reads	Total alignments	Aligned	Total unaligned	Unaligned	Total unique singleton	Unique singleton	Total unique/Total unique paired	Unique/Unique paired	Total non-unique/Total non-unique paired	Non-unique/Non-unique paired	Total non-unique singleton	Non-unique singleton	Coverage	Avg. coverage depth	Avg. length	Avg. quality	%GC
2B	SRR1726402	Control	Control_FFPE18h_2_ Liver	FFPE18h	67967046	79797939	90.533	6434408	9.46695	NA	NA	53795082	79.1488	7737556	11.3843	NA	NA	9.37618	12.9488	41.828	37.6362	47.0324
2B	SRR1726403	Control	Control_FFPE18h_3_ Liver	FFPE18h	71164663	83259548	91.1657	6286884	8.83428	NA	NA	56924083	79.9893	7953696	11.1765	NA	NA	9.75874	12.9803	41.8242	37.6347	47.1205
2B	SRR1726404	Control	Control_FFPE18h_4_ Liver	FFPE18h	67945692	80032579	90.2618	6616656	9.73815	NA	NA	53412588	78.6107	7916448	11.6511	NA	NA	8.9355	13.6204	41.8148	37.5626	47.6429
2B	SRR1726405	Control	Control_FFPE18h_6_ Liver	FFPE18h	64885304	75679462	91.5351	5492454	8.46487	NA	NA	52334890	80.6575	7057960	10.8776	NA	NA	10.7024	10.7627	41.8295	37.6494	47.2876
2B	SRR1726406	8mkd-furan	8mkd-furan_FFPE18h_41_ Liver	FFPE18h	73451158	85791445	92.2607	5684629	7.73933	NA	NA	59719481	81.305	8047048	10.9556	NA	NA	9.4847	13.7701	41.8399	37.7321	46.6103
2B	SRR1726407	8mkd-furan	8mkd-furan_FFPE18h_42_ Liver	FFPE18h	68431018	79075487	90.4165	6558071	9.58348	NA	NA	54446307	79.5638	7426640	10.8527	NA	NA	7.57858	15.8774	41.8381	37.7094	46.516
2B	SRR1726408	8mkd-furan	8mkd-furan_FFPE18h_43_ Liver	FFPE18h	68260027	80011814	90.5505	6450241	9.44951	NA	NA	54011495	79.1261	7798291	11.4244	NA	NA	10.4659	11.6323	41.8325	37.6894	46.9467
2B	SRR1726409	8mkd-furan	8mkd-furan_FFPE18h_44_ Liver	FFPE18h	68400644	78993115	90.6612	6387773	9.33876	NA	NA	54568442	79.7777	7444429	10.8836	NA	NA	9.64483	12.4672	41.8437	37.7574	46.538
2B	SRR1726410	Control	Control_FFPE3wk_2_ Liver	FFPE3wk	56726375	58040292	84.0611	9041580	15.9389	NA	NA	43471319	76.6333	4213476	7.42772	NA	NA	3.49658	25.1996	41.7925	37.7208	42.9894
2B	SRR1726411	Control	Control_FFPE3wk_3_ Liver	FFPE3wk	54248933	55365772	84.1873	8578225	15.8127	NA	NA	41729144	76.9216	3941564	7.2657	NA	NA	3.82541	21.986	41.8098	37.7541	43.2087
2B	SRR1726412	Control	Control_FFPE3wk_4_ Liver	FFPE3wk	34799925	34538275	81.4487	6455840	18.5513	NA	NA	25822250	74.202	2521835	7.24667	NA	NA	2.7764	18.8705	41.7842	37.6255	43.8232
2B	SRR1726413	Control	Control_FFPE3wk_6_ Liver	FFPE3wk	40674979	41384782	83.1646	6847806	16.8354	NA	NA	30723888	75.5351	3103285	7.62947	NA	NA	3.58496	17.5026	41.7651	37.6157	43.943
2B	SRR1726414	8mkd-furan	8mkd-furan_FFPE3wk_41_ Liver	FFPE3wk	46028224	48509574	85.8498	6513093	14.1502	NA	NA	35885222	77.9635	3629909	7.88627	NA	NA	3.37328	21.8211	41.7732	37.6332	43.145
2B	SRR1726415	8mkd-furan	8mkd-furan_FFPE3wk_42_ Liver	FFPE3wk	29788063	27376942	73.9419	7762211	26.0581	NA	NA	19862517	66.6795	2163335	7.26242	NA	NA	3.20886	12.9306	41.7545	37.6001	43.9407
2B	SRR1726416	8mkd-furan	8mkd-furan_FFPE3wk_43_ Liver	FFPE3wk	44446233	45095481	81.5915	8181868	18.4085	NA	NA	32635030	73.4259	3629335	8.16568	NA	NA	3.15971	21.6721	41.8218	37.7439	43.9444
2B	SRR1726417	8mkd-furan	8mkd-furan_FFPE3wk_44_ Liver	FFPE3wk	54454431	57836656	85.4848	7904156	14.5152	NA	NA	42006309	77.1403	4543966	8.34453	NA	NA	3.19711	27.5044	41.8336	37.7636	43.6286
2B	SRR1726418	Control	Control_FreshFrozen_2_ Liver	FR	74209857	87100058	92.5555	5524545	7.44449	NA	NA	60479150	81.4975	8206162	11.058	NA	NA	7.10012	18.6549	41.8576	37.7387	45.9677
2B	SRR1726419	Control	Control_FreshFrozen_3_ Liver	FR	59945577	71337715	93.0774	4149767	6.92256	NA	NA	49294071	82.2314	6501739	10.8461	NA	NA	3.07758	35.1988	41.8422	37.6632	50.6299
2B	SRR1726420	Control	Control_FreshFrozen_4_ Liver	FR	79490853	93223749	93.5219	5149515	6.47812	NA	NA	65730784	82.6897	8610554	10.8321	NA	NA	8.56217	16.5562	41.8455	37.7065	46.821
2B	SRR1726421	Control	Control_FreshFrozen_6_ Liver	FR	69846385	80920432	93.8752	4277978	6.12484	NA	NA	58402786	83.616	7165621	10.2591	NA	NA	6.93411	17.7431	41.8443	37.6883	46.3433
2B	SRR1726422	8mkd-furan	8mkd-furan_FreshFrozen_41_ Liver	FR	72556392	86325336	94.195	4211918	5.80503	NA	NA	60074057	82.7964	8270417	11.3986	NA	NA	6.40039	20.5087	41.8462	37.6778	46.3508
2B	SRR1726423	8mkd-furan	8mkd-furan_FreshFrozen_42_ Liver	FR	86568071	101309775	93.0418	6023605	6.95823	NA	NA	71110221	82.1437	9434245	10.8981	NA	NA	8.49558	18.1345	41.8485	37.7014	46.5923
2B	SRR1726424	8mkd-furan	8mkd-furan_FreshFrozen_43_ Liver	FR	72249333	85999049	93.0481	5022672	6.95186	NA	NA	58755359	81.323	8471302	11.7251	NA	NA	4.98822	26.2066	41.8438	37.6793	46.8669
2B	SRR1726425	8mkd-furan	8mkd-furan_FreshFrozen_44_ Liver	FR	79622744	92718291	93.663	5045689	6.33699	NA	NA	66076780	82.9873	8500275	10.6757	NA	NA	8.45797	16.669	41.8474	37.6849	45.7242
2a	NA	1500	3A_1_5K_DEHP3_L1.D705_502_1.clipped	FR	34275291	80500171	90.1744	3367754	9.8256	1257	0.00366736	26704793	77.9127	4201415	12.2579	72	0.000210064	13.0441	11.3075	50.3659	38.2774	47.3593
2a	NA	1500	3A_1_5K_DEHP_FFPE_L1.D705_501_1.clipped	FFPE	38310084	77885338	78.7069	8157394	21.2931	2195	0.00572956	24852025	64.8707	5297985	13.8292	485	0.00126599	12.0919	11.5998	49.6415	37.1268	50.5632
2a	NA	6000	8C_6K_DEHP2_L1.D703_502_1.clipped	FR	33805527	81010904	92.3165	2597435	7.68346	1297	0.00383665	26670597	78.8942	4536105	13.4182	93	0.000275103	12.1821	12.1863	50.3321	37.862	47.902
2a	NA	6000	8C_6K_DEHP_FFPE_L1.D707_501_1.clipped	FFPE	35362643	71527745	80.5227	6887671	19.4773	1411	0.00399009	24895215	70.3998	3578189	10.1186	157	0.000443971	11.0313	11.7153	49.7609	37.3571	46.9193
2a	NA	3000	9A_3K_DEHP1_L1.D707_502_1.clipped	FR	38164104	90416194	90.3429	3685528	9.65705	1147	0.00300544	29859754	78.2404	4617602	12.0993	73	0.000191279	12.3831	13.2348	49.8123	37.3772	46.022
2a	NA	3000	9A_3K_DEHP_FFPE_L1.D703_501_1.clipped	FFPE	28166083	53621800	77.44	6354266	22.56	1466	0.00520484	19506814	69.2564	2303409	8.17795	128	0.000454447	10.1159	9.56492	49.7195	37.3006	45.5867
2a	NA	6000	29B_6K_DEHP1_L7_1.clipped	FR	35086472	85769119	90.4642	3345760	9.53575	1496	0.00426375	26939765	76.7811	4799367	13.6787	84	0.000239409	12.8666	12.2118	50.3436	38.0438	47.2712
2a	NA	6000	29B_6K_DEHP_FFPE_L2_1.clipped	FFPE	34875307	74732115	77.9041	7706008	22.0959	2450	0.00702503	20352069	58.3567	6814249	19.5389	531	0.00152257	9.10568	14.9077	50.1471	37.6	54.0158
2a	NA	0	32A_Control_FFPE_L1.D711_501_1.clipped	FFPE	30739542	62966280	83.5483	5057165	16.4517	1716	0.00558239	22597577	73.5131	3082849	10.0289	235	0.000764488	11.4681	9.91794	49.7206	37.2473	47.7357
2a	NA	0	32A_CPTH1_L1.D710_1.clipped	FR	33201212	79427974	92.3826	2529069	7.6174	1739	0.00523776	26691306	80.3926	3978974	11.9844	124	0.00037348	12.8207	11.3324	50.2536	36.813	46.6635
2a	NA	3000	35A_3K_DEHP4_L1.D709_1.clipped	FR	25666956	63304498	90.7191	2382132	9.28093	1306	0.00508825	19813470	77.1945	3469952	13.5191	96	0.000374022	10.5566	10.9641	50.265	36.8633	46.4884
2a	NA	3000	35A_3K_DEHP_FFPE_L1.D702_502_1.clipped	FFPE	34882245	73686682	82.318	6167891	17.682	1577	0.00452092	25350093	72.6733	3362535	9.63967	149	0.000427151	11.9324	11.2892	50.3398	38.2408	45.3516
2a	NA	1500	40A_1_5K_DEHP4_L1_1.clipped	FR	31576338	76809488	91.9224	2550605	8.07758	1257	0.00398083	24863329	78.7404	4161044	13.1777	103	0.000326194	4.03065	34.8795	50.2914	37.2229	46.705
2a	NA	1500	40A_1_5K_DEHP_FFPE_L1.D709_501_1.clipped	FFPE	23961569	48617517	77.0683	5494807	22.9317	1479	0.00617238	14872661	62.0688	3592310	14.992	312	0.00130209	7.85821	11.1379	49.63	37.0585	51.1659
2a	NA	6000	44A_6K_DEHP3_L1.D706_502_1.clipped	FR	38099400	90459411	90.9116	3462624	9.0884	1188	0.00311816	29772573	78.1445	4862914	12.7638	101	0.000265096	12.5429	13.0622	49.7873	37.3609	47.4208
2a	NA	6000	44A_6K_DEHP_FFPE_L5_1.clipped	FFPE	35689075	74015841	76.151	8511492	23.849	2378	0.0066631	20345074	57.0064	6829682	19.1366	449	0.00125809	8.18569	16.4271	50.1674	37.6857	54.0798
2a	NA	0	45C_Control_FFPE_L1.D704_501_1.clipped	FFPE	43417485	93654779	80.575	8433845	19.425	3129	0.00720677	27786420	63.9982	7193594	16.5684	497	0.0011447	11.9627	14.2522	50.2034	37.6846	51.6648
2a	NA	0	45C_CPTH2_L1.D704_502_1.clipped	FR	44702864	111992259	90.8164	4105330	9.1836	1708	0.00382078	33969784	75.9902	6625930	14.8222	112	0.000250543	14.1699	14.4826	50.3531	37.9623	47.2141
2a	NA	1500	60A_1_5K_DEHP1_L4_1.clipped	FR	34727112	86099829	90.5603	3278152	9.43975	1371	0.00394792	26512393	76.3449	4935114	14.2111	82	0.000236127	12.2	12.926	50.3433	38.0575	47.0903
2a	NA	1500	60A_1_5K_DEHP_FFPE_L1.D701_501_1.clipped	FFPE	27856905	57646800	78.4237	6010481	21.5763	1803	0.00647236	17571915	63.0792	4272347	15.3368	359	0.00128873	10.0106	10.3607	49.6385	37.1226	51.4156
2a	NA	0	63A_Control_FFPE_L3_1.clipped	FFPE	36726520	78407067	82.7504	6335189	17.2496	2342	0.00637686	25504255	69.4437	4884433	13.2995	301	0.000819571	12.8335	11.1426	50.234	37.8112	49.6815
2a	NA	0	63A_CPTH3_L1.D707_502_1.clipped	FR	41995751	105124816	90.6885	3910448	9.31153	1643	0.0039123	31976368	76.1419	6107215	14.5425	77	0.000183352	13.5087	14.2537	50.3432	37.9076	47.3043
2a	NA	6000	64C_6K_DEHP4_L1.D707_503_1.clipped	FR	27235380	67264426	91.1908	2399231	8.80924	886	0.00325312	21162954	77.7039	3672253	13.4834	56	0.000205615	11.1408	11.0698	50.3972	38.3922	46.22
2a	NA	6000	64C_6K_DEHP_FFPE_L1.D710_501_1.clipped	FFPE	34331700	71786813	79.8157	6929606	20.1843	2658	0.00774212	22179535	64.6037	5219501	15.2032	400	0.0011651	10.6503	12.2701	50.1855	37.6215	51.5466
2a	NA	3000	67C_3K_DEHP2_L1.D710_502_1.clipped	FR	42404857	109275601	87.1681	5441333	12.8319	1410	0.00332509	30874319	72.8084	6087656	14.356	139	0.000327793	11.3643	17.4162	49.8216	37.3642	43.0226
2a	NA	3000	67C_3K_DEHP_FFPE_L6_1.clipped	FFPE	36335581	75850089	80.4399	7107280	19.5601	2356	0.006484	24005655	66.0665	5219926	14.3659	364	0.00100177	12.1686	11.3483	50.2087	37.7431	50.8515
2a	NA	3000	71A_3K_DEHP3_L8_1.clipped	FR	37470614	90420029	91.4254	3212969	8.57464	1357	0.0036215	29725431	79.33	4530780	12.0916	77	0.000205494	13.1508	12.6031	50.3625	38.0998	45.8703
2a	NA	3000	71A_3K_DEHP_FFPE_L1.D706_501_1.clipped	FFPE	30848933	63591783	78.4123	6659568	21.5877	2229	0.00722553	19349200	62.7224	4837577	15.6815	359	0.00116374	9.96983	11.6078	50.1869	37.6582	52.1532
2a	NA	1500	72B_1_5K_DEHP2_L1.D702_502_1.clipped	FR	46138265	114055257	91.3408	3995221	8.65924	1787	0.00387314	35559782	77.0722	6581356	14.2644	119	0.00025792	14.418	14.4931	50.3362	37.8568	47.2178
2a	NA	1500	72B_1_5K_DEHP_FFPE_L1.D705_501_1.clipped	FFPE	38577055	80569156	79.963	7729700	20.037	2164	0.00560955	25957697	67.2879	4887204	12.6687	290	0.000751742	11.8185	12.4292	50.2455	37.7603	49.0374
Abbreviations	Descriptions
FR	Fresh frozen sample
FFPE	Paired 18 hr. formalin fixed paraffin embedded tissue sample
Tx	Chemical treatment which comprised injestion of 0, 1500, 3000, and 6000 ppm DEHP in drinking water for Study 2a or gavage of 0 or 8 mg/kg Furan for Study 2b
Total reads	Sum of paired-reads mapped to the genome
Total alignments	Sum of all alignments to the genome
Aligned	Fraction of all the reads that were aligned to the genome
Total unaligned	Sum of all reads that were not aligned to the genome
Unaligned	Fraction of all reads that were not aligned to the genome
Total unique singleton	Sum of alignments corresponding to the reads where only one of the paired reads can be uniquely aligned
Unique singleton	Fraction of alignments corresponding to the reads where only one of the paired reads can be uniquely aligned
Total unique/unique paired	Sum of alignments corresponding to the reads where both of the paired reads can be uniquely aligned (2a) or each of the single end reads can be uniquely aligned (2b)
Unique/Unique paired	Fraction of alignments corresponding to the reads where both of the paired reads can be uniquely aligned (2a) or each of the single end reads can be uniquely aligned (2b)
Total non-unique/Total non-unique paired	Sum of paired reads (2a) or single end reads (2b) that align to multiple locations
Non-unique/Non-unique paired	Fraction of paired reads (2a) or single end reads (2b) that align to multiple locations
Total non-unique singleton	Sum of singletons that align to multiple locations
Non-unique singleton	Fraction of singletons that align to multiple locations
Coverage	Percentage of bases in the genomic features which are covered
Avg. coverage depth	Sum of base calls of each base in the genomic features divided by the length of the genomic features
Avg. length	Average length of aligned read
Avg. quality	Average Phred quality score per aligned read
%GC	Percentage of nucleotides in aligned reads that are guanine and cytosine
Study 2a experimental details described in Hester et al. 2016. doi: 10.1093/toxsci/kfw161
Study 2B experimental details described in Webster et al. 2015. doi: 10.1093/toxsci/kfv195

## Sheet: Sheet18
Supplementary Information Table S22. Study 2 Percentage and location of reads mapping to MM10 Refseq 81 annotation model
Study	Sample ID	Dose	Preservation	Total reads	Fully within an exon	Partly within an exon	Fully within an intron	Fully intergenic
2A	29B_6K_DEHP_FFPE_L2_1.clipped	6000	FFPE	27255961	0.3249	0.006	0.2489	0.3761
2A	29B_6K_DEHP1_L7_1.clipped	6000	FR	31858456	0.4919	0.0121	0.2394	0.1757
2A	32A_Control_FFPE_L1.D711_501_1.clipped	0	FFPE	25758943	0.3476	0.0095	0.3667	0.2262
2A	32A_CPTH1_L1.D710_1.clipped	0	FR	30782754	0.4769	0.0127	0.2699	0.1618
2A	35A_3K_DEHP_FFPE_L1.D702_502_1.clipped	3000	FFPE	28810362	0.4002	0.0088	0.3096	0.23
2A	35A_3K_DEHP4_L1.D709_1.clipped	3000	FR	23347904	0.5047	0.0118	0.225	0.1773
2A	3A_1_5K_DEHP_FFPE_L1.D705_501_1.clipped	1500	FFPE	30258886	0.3574	0.0082	0.3017	0.2819
2A	3A_1_5K_DEHP3_L1.D705_502_1.clipped	1500	FR	31019011	0.4694	0.0126	0.268	0.1709
2A	40A_1_5K_DEHP_FFPE_L1.D709_501_1.clipped	1500	FFPE	18506499	0.3782	0.0071	0.2519	0.31
2A	40A_1_5K_DEHP4_L1_1.clipped	1500	FR	29123745	0.5025	0.0109	0.2283	0.1806
2A	44A_6K_DEHP_FFPE_L5_1.clipped	6000	FFPE	27263835	0.3372	0.0058	0.2215	0.3897
2A	44A_6K_DEHP3_L1.D706_502_1.clipped	6000	FR	34776922	0.5207	0.0115	0.2155	0.168
2A	45C_Control_FFPE_L1.D704_501_1.clipped	0	FFPE	35126886	0.3269	0.0076	0.3077	0.3124
2A	45C_CPTH2_L1.D704_502_1.clipped	0	FR	40790211	0.4915	0.0121	0.2414	0.1758
2A	60A_1_5K_DEHP_FFPE_L1.D701_501_1.clipped	1500	FFPE	21902236	0.3309	0.0075	0.2977	0.319
2A	60A_1_5K_DEHP1_L4_1.clipped	1500	FR	31564588	0.5039	0.012	0.2248	0.1786
2A	63A_Control_FFPE_L3_1.clipped	0	FFPE	30499012	0.3559	0.0096	0.3323	0.25
2A	63A_CPTH3_L1.D707_502_1.clipped	0	FR	38255008	0.4906	0.0126	0.2489	0.1673
2A	64C_6K_DEHP_FFPE_L1.D710_501_1.clipped	6000	FFPE	27489649	0.3772	0.0075	0.2535	0.308
2A	64C_6K_DEHP4_L1.D707_503_1.clipped	6000	FR	24907979	0.5094	0.011	0.2266	0.1776
2A	67C_3K_DEHP_FFPE_L6_1.clipped	3000	FFPE	29327957	0.3487	0.008	0.3059	0.2885
2A	67C_3K_DEHP2_L1.D710_502_1.clipped	3000	FR	37123886	0.512	0.0106	0.2394	0.1745
2A	71A_3K_DEHP_FFPE_L1.D706_501_1.clipped	3000	FFPE	24258071	0.3629	0.0073	0.2555	0.3233
2A	71A_3K_DEHP3_L8_1.clipped	3000	FR	34394978	0.4991	0.0114	0.2421	0.1713
2A	72B_1_5K_DEHP_FFPE_L1.D705_501_1.clipped	1500	FFPE	30958614	0.3693	0.0073	0.2908	0.2846
2A	72B_1_5K_DEHP2_L1.D702_502_1.clipped	1500	FR	42351720	0.5056	0.0114	0.2222	0.1809
2A	75A_CPTH4_L1.D711_1.clipped	0	FR	23996646	0.5031	0.0122	0.2437	0.1583
2A	8C_6K_DEHP_FFPE_L1.D707_501_1.clipped	6000	FFPE	28569409	0.3876	0.0085	0.3087	0.2457
2A	8C_6K_DEHP2_L1.D703_502_1.clipped	6000	FR	31322065	0.5093	0.0116	0.2129	0.1851
2A	9A_3K_DEHP_FFPE_L1.D703_501_1.clipped	3000	FFPE	21867465	0.3657	0.0079	0.3301	0.2537
2A	9A_3K_DEHP1_L1.D707_502_1.clipped	3000	FR	34617567	0.4946	0.0113	0.2412	0.1782
2A	Average	N/A	N/A	2.99383e+07	0.4368	0.01	0.2617	0.2261
Abbreviations	Descriptions
FR	Fresh frozen sample
FFPE	Paired 18 hr. formalin fixed paraffin embedded tissue sample
FR>FFPE	Paired, initially frozen sample that was then fixed in formalin for 18 hr. prior to paraffin embedding
FR>OH	Paired, initially frozen sample that was then fixed in 70% ethanol prior to paraffin embedding
Tx	Chemical treatment which comprised injestion of 500 ppm phenobarbital (PB) or vehicle control (Con) in drinking water
Total reads	Sum of paired-end reads compatible with transcript annotation model
Fully within an exon	Percentage of paired-ends reads mapping within an exon
Partly within an exon	Percentage of paired-end reads that partly map within an exon
Fully within an intron	Percentage of paired-ends reads mapping within an intron
Fully intergenic	Percentage of paired-ends reads mapping between genes
Incompatible paired-end	Percentage of reads where paired-end mapping locations do not agree
Note: Only reads that have sense compatibility with the transcripts are included in the above metrics
