# Supplementary material for: Direct formalin fixation induces widespread transcriptomic effects in archival tissue samples
Source: Sci Rep. 2020 Sep 2;10:14497. doi: 10.1038/s41598-020-71521-w (PMC7468282; doi:10.1038/s41598-020-71521-w)
Supplement: Supplementary file 3 [file 41598_2020_71521_MOESM3_ESM.xlsx]

## Sheet: Title
Direct Formalin Fixation Induces Widespread Transcriptomic Effects in Archival Tissue Samples
Leah Wehmas1*, Susan D. Hester1, Charles E. Wood1,2
1 Office of Research and Development, U.S. Environmental Protection Agency, Research Triangle Park, NC
2 Current affiliation: Boehringer Ingelheim Pharmaceuticals Inc., Ridgefield, CT
*To whom correspondence should be addressed at MD-B105-03, 109 T.W. Alexander Drive, U.S. Environmental Protection Agency, Research Triangle Park, NC, 27709 USA; Email: wehmas.leah@epa.gov
Supplementary files 3 of 4

## Sheet: Contents
Contents
Sheet number	Table Name															Notes
6	Supplementary Information Table S23. Study 1 Raw gene counts quantified to MM10 Refseq 81 annotation model by Partek Expectation Maximization															Raw gene counts which were used as input into gene expression analysis after filtering and normalization
7	Supplementary Information Table S24. Study 1 Low expression filtered (geometric mean of gene across all samples ≤1), counts per million normalized, log2 transformed gene counts quantified to MM10 Refseq 81 annotation model by Partek Expectation Maximization															Gene counts after filtering and normalization
10	Supplementary Information Table S25. Study 1 Significant preservation effected genes compared to frozen principle component analysis using scaled, low expression filtered, counts per million normalized, log2 transformed counts															Figure 2A
9	Supplementary Information Table S26. Study 1 count matrix on union of formalin effected genes across preservation groups compared to frozen. Mean centered and scaled count matrix of low expression filtered (geometric mean of gene across all samples ≤1), counts per million normalized, log2 transformed, significant differentially expressed genes identified by FDR adjusted p-value <0.05 and absolute…															Figure S1
1	Supplementary Information Table S27. Study 1 count matrix of phenobarbital (PB) induced genes compared to vehicle control. Mean centered and scaled count matrix of low expression filtered (geometric mean of gene feature <1 across all samples), counts per million normalized, log2 transformed significant differentially expressed genes across preservations ( FDR adjusted p value <0.05, absolute fold…															Top 50 used to make Figure S4
8	Supplementary Information Table S28. Study 1 Raw formalin-effected differentially expressed genes identified by Partek Gene Specific Analysis															Used to identify significant formalin effected genes
14	Supplementary Information Table S29. Study 1 Raw phenobarbital (PB) induced differentially expressed genes compared to vehicle control (Con) across preservation groups identified by Partek Gene Specific Analysis															Used to identify significant phenobarbital effected genes
2	Supplementary Information Table S30. Comparison of Study 1 formalin effect genes with phenobarbital treatment related genes															Figure S3
*Definitions for abbreviations and terminology are located below tables
Experimental groups and treatment groups
Study 1
FR	Fresh frozen tissue sample
FR>FFPE	Sample that was frozen first and then fixed in 10% neutral buffered formalin 18-24 hr. prior to paraffin embedding
FFPE	Sample that was directly fixed in 10% neutral buffered formalin 18-24 hr. prior to paraffin embedding
FR>OH	Sample that was frozen first and then fixed in 70% ethanol prior to paraffin embedding
Con	Sample from vehicle control exposed mouse
PB	Sample from 600 ppm phenobarbital exposed mouse
Study 2A
FR	Fresh frozen tissue sample
FFPE	Sample that was directly fixed in 10% neutral buffered formalin 18-24 hr. prior to paraffin embedding
DEHP 0	Sample from vehicle control exposed mouse
DEHP 1500 (1.5K)	Sample from mouse exposed to 1500 parts per million (ppm) Di-2-ethylhexyl phthalate (DEHP)
DEHP 3000 (3K)	Sample from mouse exposed to 3000 parts per million Di-2-ethylhexyl phthalate (DEHP)
DEHP 6000 (6K)	Sample from mouse exposed to 6000 parts per million Di-2-ethylhexyl phthalate (DEHP)
Study 2B
FR	Fresh frozen tissue sample
FFPE18hr.	Sample that was directly fixed in 10% neutral buffered formalin 18 hr. prior to paraffin embedding
FFPE3wk.	Sample that was directly fixed in 10% neutral buffered formalin 3 weeks prior to paraffin embedding
Furan	Sample from mouse exposed to 8 mg/kg/d furan
Con	Sample from mouse exposed to vehicle control

## Sheet: Sheet6
Supplementary Information Table S23. Study 1 Raw gene counts quantified to MM10 Refseq 81 annotation model by Partek Expectation Maximization
Chromosome	Start	Stop	Strand	Gene Symbol	1-18B_L2.D712_1.clipped	1-18D_L2.D701_1.clipped	1-20B_L3.D702_1.clipped	1-20D_L3.D703_1.clipped	1-21C_L2.D706_1.clipped	1-75C_L3.D704_1.clipped	1-80B_L3.D705_1.clipped	1-82B_L2.D707_1.clipped	1-8A_L2.D708_1.clipped	1-8C_L2.D709_1.clipped	1-8D_L2.D710_1.clipped	1-90C_L2.D711_1.clipped	18hr_18B_L4.D712_1.clipped	18hr_18D_L4.D701_1.clipped	18hr_20B_L4.D702_1.clipped	18hr_20D_L4.D703_1.clipped	18hr_21C_L3.D706_1.clipped	18hr_75C_L4.D704_1.clipped	18hr_80B_L4.D705_1.clipped	18hr_82B_L3.D707_1.clipped	18hr_8A_L3.D708_1.clipped	18hr_8C_L3.D709_1.clipped	18hr_8D_L3.D710_1.clipped	18hr_90C_L3.D711_1.clipped	EtOH_18B_L5.D712_1.clipped	EtOH_18D_L5.D701_1.clipped	EtOH_20B_L5.D702_1.clipped	EtOH_20D_L5.D703_1.clipped	EtOH_21C_L4.D706_1.clipped	EtOH_75C_L5.D704_1.clipped	EtOH_80B_L5.D705_1.clipped	EtOH_82B_L4.D707_1.clipped	EtOH_8A_L4.D708_1.clipped	EtOH_8C_L5.D709_1.clipped	EtOH_8D_L5.D710_1.clipped	EtOH_90C_L5.D711_1.clipped	Fix_18B_L1.D712_1.clipped	Fix_18D_L1.D701_1.clipped	Fix_20B_L1.D702_1.clipped	Fix_20D_L1.D703_1.clipped	Fix_21C_L1.D706_1.clipped	Fix_75C_L2.D704_1.clipped	Fix_80B_L2.D705_1.clipped	Fix_82B_L1.D707_1.clipped	Fix_8A_L1.D708_1.clipped
7	45567795	45575177	-	0610005C13Rik	581.001	516.998	585	571.998	657.003	541.002	637.002	606	641.999	618.003	634.001	625.001	590.998	569.002	522.002	685.002	361	614.001	577	664.998	711.998	560.999	746.999	660.999	578.998	450.001	536.997	551.997	686.002	574.998	521	694	644.998	560.003	571	568.998	426	324	386.999	452.001	478.999	453.999	355	486.002	493.998
12	85815455	85824546	-	0610007P14Rik	469	446	550	548	534	560	489	619	433	587	476	469	380	374	330	388	172	447	415	448	329	447	394	313	330	280	400	370	310	348	367	373	281	388	395	265	209	206	212	227	220	268	198	249	163
11	51685385	51688635	-	0610009B22Rik	225	192	247	225	206	182	190	187	190	220	227	234	165	128	107	160	75	121	139	91	107	152	148	131	121	98	155	116	59	107	150	100	88	107	97	85	68	63	54	90	47	55	44	54	46
11	120348678	120351191	+	0610009L18Rik	1	5	2	4	1	0	1	0	3	2	2	3	3	1	1	2	2	2	1	4	1	2	4	0	0	2	3	3	5	5	5	4	2	1	4	2	0	0	0	3	2	1	6	1	0
18	38250249	38262630	+	0610009O20Rik	278	309	294	320	322	277	298	286	258	258	250	272	323	273	296	328	197	358	308	249	212	284	311	317	274	278	333	308	278	256	276	295	249	273	286	234	238	185	222	222	266	237	165	209	167
2	175192005	176636320	-	0610010B08Rik	12.0795	38.8037	9.47555	11.4517	36.0936	14.3071	11.8209	25.816	37.8862	69.9135	13.1759	17.1489	56.5072	57.5224	57.4144	42.7694	34.0367	47.0516	18.4836	78.6383	32.8941	38.7158	69.0277	43.9593	19.6007	20.9163	34.038	18.8953	32.3664	80.466	38.3761	38.7086	13.3918	22.9441	27.6022	23.0753	71.4621	13.7905	12.1994	8.54407	17.2664	16.3015	21.8094	9.66712	44.6059
11	23573251	23633632	-	0610010F05Rik	249	199	254	271	297.001	237	219	310	270	285.001	279	263	286.001	222	176	194	102	255	206	194	231	251.999	278.999	222	212	150	229	184	175	140	143	221	197	235.001	194	187	158	86.9999	138	135	153	107	97	137	108
11	70235204	70237915	-	0610010K14Rik	79	67	61	66	72	89	56	69	54	72	57	58	57	43	54	52	31	46	45	56	44	42	68	57	48	29	52	47	55	47	43	46	49	55	36	43	30	27	45	43	45	47	39	36	21
16	31947051	31948522	-	0610012G03Rik	169	155	153	214	215	138	163	178	155	165	138	150	174	157	117	142	91	122	128	105	108	127	155	116	129	84	136	132	159	97	113	147	137	130	106	106	97	66	79	116	96	73	63	113	79
6	72347317	72353161	+	0610030E20Rik	503	348	353	482	568	569	384	518	424	483	462	537	782	662	568	855	404	735	634	662	602	743	717	706	629	548	551	658	712	534	497	639	463	661	522	539	519	391	453	516	551	480	333	572	392
3	138210717	138239664	-	0610031O16Rik	50	38	30	29	63	61	39	31	49	38	40	45	60	76	46	67	61	73	46	58	58	61	54	75	41	58	48	76	54	59	27	29	54	50	45	41	42	33	34	30	31	47	16	45	29
4	107889826	107897804	+	0610037L13Rik	132	152	175	167	130	126	131	122	124	161	168	123	151	122	92	121	64	105	111	91	77	120	123	99	117	99.9999	129	90	84	98.0001	100	97	68	94.9999	90.9999	82.0001	62	57	63	69	69	67	27	44	37
8	77517056	77518579	+	0610038B21Rik	0	0	0	0	0	0	0	2	0	0	0	0	0	2	1	0	0	0	1	0	0	0	1	1	0	0	0	0	1	0	0	0	0	1	0	0	0	0	0	0	1	0	0	0	0
11	88619251	88623427	+	0610039H22Rik	0	0	0	0	0	0	0	0	0	0	0	0	0	0	0	1	0	0	0	0	0	0	0	0	0	0	0	0	0	0	0	0	0	0	0	0	0	0	0	0	0	0	0	0	0
2	163644850	163645801	+	0610039K10Rik	0	0	0	0	0	0	2	0	0	0	0	0	1	1	0	1	0	0	0	2	0	0	0	0	0	0	0	0	0	0	0	0	1	1	0	0	0	0	0	0	0	0	0	1	0
5	143329308	143332705	+	0610040B10Rik	6	3	6	10	3	3	5	9	10	10	8	13	16	6	6	12	5	9	5	9	4	10	11	7	6	2	9	4	6	5	7	4	3	2	3	10	12	8	5	7	3	7	4	9	8
6	108577036	108660935	-	0610040F04Rik	1	1	0	1	0	2	1	1	0	1	1	0	0	3	1	1	0	1	1	2	0	0	0	0	0	2	0	1	0	0	0	0	0	0	1	0	0	0	0	0	0	0	3	2	0
5	63812495	63899620	+	0610040J01Rik	254	286	286	322	339	360	263	298	309	264	304	305	338	325	271	314	192	339	321	245	305	265	342	282	283	279	257	302	309	295	289	297	311	280	264	275	262	216	222	226	263	254	174	246	206
4	101353783	101399186	+	0610043K17Rik	6	6	6	2	6	7	6	8	11	8	6	5	9	4	10	9	4	9	9	7	8	9	6	8	3	3	3	10	9	5	7	6	2	10	10	8	2	2	0	9	7	7	3	11	8
18	11042037	11052568	-	1010001N08Rik	12	6	8	6	13	3	7	9	4	7	9	9	10	15	2	15	12	6	11	12	1	11	16	11	10	12	11	17	14	9	5	12	6	9	9	8	6	0	8	8	3	2	1	10	1
10	66912190	66920385	-	1110002J07Rik	20	12	12	15	16	8	8	10	3	13	10	10	28	28	8	16	8	21	26	21	6	14	14	17	24	13	11	24	19	13	7	6	10	8	10	9	22	14	9	17	7	12	3	8	9
12	3403883	3426748	-	1110002L01Rik	54	41	66	49	77	59	82	72	68	63	64	62	88	59	66	79	63	79	76	90	77	99	71	72	74	61	81	67	76	50	50	103	79	70	69	53	59	21	77	52	69	54	43	85	57
16	90925811	90934850	-	1110004E09Rik	76	66	74	70	88	73	53	79	67	65	78	78	49	53	51	63	33	62	60	59	53	51	62	60	59	63	69	57	58	46	56	57	64	50	51	42	26	26	43	48	37	47	42	34	26
7	116093380	116105211	+	1110004F10Rik	351	312	333	333	362	365	314	332	333	348	317	296	349	312	290	289	154	282	271	211	239	297	338	256	272	209	305	228	232	250	238	233	198	281	216	178	144	167	165	156	169	184	102	196	119
5	115631049	115631817	-	1110006O24Rik	5	1	0	0	0	1	4	4	1	2	5	2	3	6	8	5	3	2	3	7	7	3	1	4	2	6	2	3	9	3	4	2	5	0	6	3	2	5	3	3	11	3	0	0	3
2	156863122	156873563	+	1110008F13Rik	957	960	1182	1182	939	931	1020	834	671	731	709	709	708	665	652	725	313	634	734	439	444	534	593	608	594	464	949	635	503	545	751	548	506	530	530	401	364	295	479	452	435	465	344	414	374
12	55302637	55382492	+	1110008L16Rik	171	173	109	167	207	167	127	157	144	186	124	173	178	179	122	175	112	147	140	150	145	168	139	171	134	103	125	127	139	101	104	121	109	153	90	112	84	66	91	84	118	105	54	102	64
2	32379101	32381916	-	1110008P14Rik	105	138	177	132	115	162	171	191	163	137	133	137	107	112	151	84	49	114	147	124	94	115	109	108	116	87	143	79	67	104	147	133	115	106	91	93	63	34	84	60	58	61	67	85	55
X	70385913	70389417	+	1110012L19Rik	106	87	111	108	94	85	96	112	91	83	134	86	59	55	55	65	35	54	75	77	43	68	67	54	55	43	71	66	48	60	53	62	54	69	55	49	38	35	40	34	42	42	26	57	25
3	4798708	4814912	+	1110015O18Rik	0	0	0	0	0	0	0	0	0	0	0	0	0	0	0	0	0	0	0	0	0	0	0	0	0	0	0	0	0	0	0	0	0	0	0	0	0	0	0	0	0	0	0	0	0
4	41505009	41517334	-	1110017D15Rik	0	0	1	0	0	0	0	1	3	0	0	0	0	0	0	0	0	1	0	0	0	1	0	0	1	1	0	0	0	0	0	0	0	0	0	0	0	0	0	0	0	2	0	0	0
6	13871569	13896422	+	1110019D14Rik	39	24	31	47	35	29	21	25	30	33	37	35	39	43	25	47	19	40	34	38	53	27	49	40	23	26	21	28	36	37	29	34	22	20	15	19	28	27	29	19	33	28	31	26	39
17	84917182	84957711	-	1110020A21Rik	14	9	9	14	11	6	8	12	8	17	14	13	12	12	12	22	6	9	9	14	11	18	14	13	8	12	18	17	18	6	5	13	7	17	9	11	6	7	16	14	11	5	2	8	10
16	89063410	89064003	-	1110025L11Rik	0	0	0	0	0	0	0	0	0	0	0	0	0	0	0	0	0	0	0	0	0	0	0	0	0	0	0	0	0	0	0	0	0	0	0	0	0	0	0	0	0	0	0	0	0
11	87699524	87705328	+	1110028F11Rik	78	63	55	78	85	71	44	100	48	143	60	47	120	75	45	128	81	138	55	103	73	203	97	50	55	71	46	97	88	72	48	79	46	116	71	23	99	56	54	82	96	82	57	158	40
8	106587143	106594821	+	1110028F18Rik	0	0	0	0	0	0	2	0	0	0	0	0	0	0	0	0	0	0	0	0	0	0	0	0	0	1	0	0	0	0	0	0	0	0	0	0	0	0	0	0	0	0	0	0	0
9	50762828	50768153	-	1110032A03Rik	223	194	243	242	232	202	192	188	153	215	220	196	201	198	174	195	73	180	200	163	127	183	201	170	167	128	161	150	160	161	132	150	96	155	143	123	126	82	144	98	111	109	96	125	65
3	68869586	68872164	+	1110032F04Rik	0	0	0	0	0	0	0	0	0	0	0	0	0	0	0	0	0	0	0	0	0	0	1	0	0	0	0	0	0	0	0	0	0	0	0	0	0	0	0	0	0	2	0	0	0
2	132690283	132751056	+	1110034G24Rik	43	43	44	43	26	33	46	35	38	42	43	30	35	34	27	42	21	29	36	24	24	24	27	37	27	16	27	30	36	27	28	36	37	27	34	16	23	20	13	22	15	18	17	17	14
9	64049829	64054101	+	1110036E04Rik	0	0	0	0	0	0	0	0	0	0	0	0	0	0	0	0	0	0	0	0	0	0	0	0	1	0	1	0	0	0	0	0	0	0	0	0	0	0	0	0	1	0	0	0	0
4	11485958	11551144	+	1110037F02Rik	541.002	558.002	590.002	550.997	572.003	545.003	491.997	580.001	520.998	612.005	587.003	473	477.001	447	457.997	538.998	270	517.997	460.998	418.999	383.999	486.998	523.002	442	372	325	483	409.999	351	416	390.998	407	284	402	405.998	311.001	234	197	323	310.999	260	266	257	283	184
17	34950236	34952472	-	1110038B12Rik	41	55	55	46	40	40	41	32	39	41	41	33	40	52	26	30	25	35	34	41	40	58	51	35	43	25	45	31	44	42	25	43	37	34	42	29	19	24	21	30	33	25	18	37	8
15	76948261	76950980	+	1110038F14Rik	27	33	51	32	40	49	45	48	45	40	38	40	54	41	43	37	35	48	36	53	42	55	56	55	59	39	52	45	57	33	48	54	44	62	46	48	43	12	21	36	27	35	31	23	24
13	33936032	33960182	+	1110046J04Rik	1	1	2	0	1	1	1	1	2	0	0	1	0	1	1	0	1	1	0	1	0	1	0	2	1	1	0	1	1	0	2	2	0	1	2	0	0	0	2	0	0	3	0	0	0
2	91273240	91444715	-	1110051M20Rik	14	11	11	9	9	19	10	15	17	9	10	5	18	14	20	14	8	19	9	14	13	8	22	16	10	15	16	5	9	14	14	9	11	6	8	8	15	7	11	4	3	16	3	5	8
17	64049862	64050673	-	1110058D11Rik	0	0	0	0	0	0	0	0	0	1	0	0	0	0	0	0	0	0	0	0	0	0	0	0	0	0	1	0	0	0	0	0	0	0	0	0	0	0	0	0	0	0	0	0	0
19	21597313	21652792	-	1110059E24Rik	208	182	170	234	235	174	219	203	180	223	183	194	185	160	120	183	76	160	162	133	183	202	183	149	145	84	163	144	158	128	141	142	115	146	144	100	105	51	79	75	101	75	67	101	82
9	122945089	122951001	-	1110059G10Rik	118	91	116	88	88	82	117	101	85	125	88	92	89	72	52	70	20	54	65	74	64	79	60	69	59	48	69	40	43	37	75	56	54	68	41	56	41	29	55	25	40	28	44	44	41
4	124849485	124850731	-	1110065P20Rik	116	118	99	122	107	101	103	87	84.0001	97.0001	114	69	101	92.9999	73	92	35	111	104	76.9999	55	85.0001	84.0001	104	76	81.0001	96	69	89	98	88.0001	103	94	94.0001	86	72	69	40	41	64	50	50	60	57	44
9	94517864	94538082	-	1190002N15Rik	706	565	565	590	711	632	645	780	629	700	569	639	807	615	537	503	268	605	773	666	561	623	671	676	580	445	467	487	471	405	642	629	466	642	438	448	359	264	244	288	266	272	299	391	302
13	64481246	64497793	-	1190003K10Rik	0	0	0	0	0	0	0	0	0	0	0	0	0	0	0	0	0	0	0	0	0	0	0	0	0	0	0	0	0	0	0	0	0	0	0	0	0	0	0	0	0	0	2	0	0
8	120608602	120634383	-	1190005I06Rik	35.4651	38.9999	57.998	27.9116	19.9886	39.8104	46.9999	37.9993	19.6333	19.9741	24	35.2529	24.9995	28.9997	37.8058	27.9105	0.858428	29.9997	33.9931	31.8382	12.9996	20.788	22.9663	27.9997	35.9011	33.9999	31	22.2029	22.9994	30.01	37.1888	39.3403	39.8018	19.9584	24.996	24.9996	40.9107	42	33.9975	15.6274	10.9996	18.9999	21.9956	12.9999	20.9093
10	82619851	82623229	-	1190007I07Rik	64	69.8263	74	91.8268	70.2129	79.9188	64.8061	62	57.6089	73.9182	55.6985	48	60.9041	50	49.9197	78	39.9458	54	48.9261	46	35.8074	49.8702	46	45	59.8714	43	62.9055	63.7046	53	43	49.9573	42.8748	49	46	42	39	23	22	21	31.8877	36	20	26	28	14
16	21794347	21809040	+	1300002E11Rik	92	69	104	92	118	78	79	93	103	93	106	114	168	143	117	134	61	161	118	122	136	112	141	131	115	124	149	123	156	107	101	118	125	164	115	94	104	70	139	107	172	106	74	133	92
9	103250530	103288298	-	1300017J02Rik	6126	6156	5187	6710	6778	5878	4680	6488	5439	6304	5959	5731	2828	3204	2557	3068	1816	3406	2705	2919	2838	2854	3429	3001	4014	3282	3723	3571	3189	3305	3087	3737	3268	3720	3572	3072	1639	1245	1306	1535	1485	1388	1077	1444	1052
3	88822010	88832488	-	1500004A13Rik	1	0	3	3	2	2	0	1.03069	1.037	0	2.20522	3	1	4.45248	4.07111	2	4	0	1	5	0	2	6.28436	2	0	1	1	0	1.04597	3	0	1.03069	1	1.037	2	1	2.17332	4.85066e-22	3	0	0	1	3	2	0
15	82252397	82260754	+	1500009C09Rik	0	0	0	0	0	0	0	0	0	0	0	0	0	0	0	0	0	0	0	0	0	0	0	0	0	0	0	0	0	0	0	0	0	0	0	0	0	1	0	0	0	0	0	0	0
10	83722865	83762763	+	1500009L16Rik	0	0	0	0	0	0	0	0	0	0	0	0	0	0	0	0	0	0	0	0	0	0	0	0	0	0	0	0	0	0	0	0	0	0	0	0	0	3	0	0	0	0	0	0	0
5	114808196	114813977	-	1500011B03Rik	16	12	16	7	10	24	12	17	10	9	10	5	14	11	11	8	4	6	11	10	6	8	19	8	6	9	8	16	9	6	10	11	13	8	10	13	8	0	5	4	8	6	7	12	7
2	127791377	127792489	-	1500011K16Rik	116	143	159	130	111	153	128	88	88	116	93	84	96	97	69	100	38	74	87	65	43	52	71	65	88	87	105	88	57	73	84	72	64	72	71	54	41	19	25	36	21	51	31	37	9
7	75308696	75331420	+	1500012K07Rik	0	0	0	0	0	0	0	0	0	0	0	0	0	0	0	0	0	0	0	0	0	0	0	0	0	0	0	0	0	0	0	0	0	0	0	0	0	0	0	0	1	0	0	0	0
18	61726390	61728254	+	1500015A07Rik	9	12	14	12	24	6	13	13	12	11	14	14	16	17	22	22	19	16	19	24	20	19	22	16	7	18	11	17	26	17	14	26	12	16	12	15	17	8	12	14	19	11	7	22	6
19	20405288	20422786	+	1500015L24Rik	0	0	0	0	0	0	0	0	0	0	0	0	0	0	0	0	0	0	0	0	0	0	0	0	0	1	0	0	0	0	0	0	0	0	0	0	0	0	0	0	0	0	0	0	0
1	43730602	43742565	+	1500015O10Rik	0	0	0	0	0	0	0	0	0	1	0	0	0	0	0	0	0	0	0	0	0	0	0	0	0	1	0	0	0	1	1	0	1	0	0	0	0	0	0	0	0	0	0	0	0
19	36619418	36689480	-	1500017E21Rik	354	302	152	541	1606	257	90	281	202	886	495	510	306	273	89	380	397	252	63	241	131	703	370	488	255	258	83	332	927	154	52	127	79	534	187	241	131	71	45	150	461	83	21	131	53
10	89686363	89700867	+	1500026H17Rik	7	10	17	6	13	13	16	6	16	19	10	13	15	10	11	20	10	14	13	5	12	9	16	7	7	6	8	9	18	10	11	10	8	9	10	3	3	5	7	10	7	7	9	4	8
16	95831123	95929078	-	1600002D24Rik	0	0	0	0	0	0	0	0	0	0	0	0	0	0	0	0	0	0	0	0	0	0	0	0	0	0	0	0	0	0	0	0	0	0	0	0	0	0	0	0	0	0	0	0	0
17	24215056	24220770	-	1600002H07Rik	396	219	224	284	439	334	350	407	335	515	365	447	499	344	241	305	253	371	317	503	424	535	422	478	440	338	217	307	508	304	250	489	457	512	373	454	384	175	167	238	310	231	240	376	265
10	80172944	80175120	+	1600002K03Rik	30	35	46	39	43	32	42	33	32	27	29	24	22	19	26	23	18	28	22	17	17	24	27	24	29	19	38	19	21	26	30	32	19	21	17	24	14	12	11	24	13	20	12	17	12
7	109998377	110006647	-	1600010M07Rik	0	1	7	0	1	1	2	2	2	4	1	0	0	2	2	0	1	1	0	1	2	2	0	0	0	1	3	2	1	1	2	2	2	1	0	1	0	0	0	0	0	2	0	0	0
17	14943184	14945940	+	1600012H06Rik	325	347.001	334	344.001	367.001	322	319.001	378	301	336	378.001	346.999	348.999	349	316	300.001	192	322	299	322	264	307	380	302	286	234	295	279	314	224	270	274	237	288.999	283	222	159	101	188	172	152	162	108	170	137
7	38183217	38197566	+	1600014C10Rik	1792	1856	1988.99	1992	2405.03	1951	1709	2055.99	1876.01	1807	1772.98	1930	1405	1644	1483	1584	961.998	1743.99	1416.01	1598	1454	1559.99	1619	1530	1517.01	1355	1593	1566.01	1856.99	1401	1371.99	1712	1553.01	1412	1362	1406	979	755.997	1008	1037	1178.01	930	747	1158	925.999
17	45732864	45733845	-	1600014C23Rik	0	0	0	0	0	0	0	0	0	0	0	0	0	0	0	0	0	0	0	0	0	0	0	0	0	0	0	0	0	0	0	0	0	0	0	0	0	0	0	0	0	0	0	0	0
6	48929896	48933688	+	1600015I10Rik	0	0	0	0	0	0	0	0	0	0	0	0	0	0	0	0	0	0	0	0	0	0	0	0	0	0	0	0	0	0	0	0	0	0	0	0	0	0	0	0	0	0	0	0	0
16	35503170	35509420	-	1600019K03Rik	0	0	0	0	0	0	0	0	0	0	0	0	0	0	0	0	0	0	0	0	0	0	0	0	0	0	0	0	0	0	0	0	0	0	0	0	0	0	0	0	0	0	0	0	0
6	86527330	86564450	+	1600020E01Rik	13	10	13	21	23	15	22	12	15	15	15	13	24	24	28	19	26	31	25	20	24	22	30	27	19	11	17	18	30	13	29	24	15	15	12	18	10	12	14	19	13	15	16	16	17
5	45668701	45669709	-	1600023N17Rik	3	7	2	4	1	4	1	1	1	3	3	4	4	5	3	6	4	7	8	4	4	4	1	2	0	9	3	3	3	2	3	3	0	3	4	4	2	2	7	1	1	6	1	1	0
X	56317608	56320665	+	1600025M17Rik	0	0	0	0	0	0	0	0	0	0	0	0	0	0	0	0	0	0	0	0	0	0	0	0	0	0	0	0	0	0	0	0	0	0	0	0	0	0	0	0	0	0	0	0	0
8	103343878	103347535	-	1600027J07Rik	0	0	0	0	0	0	0	0	0	0	0	0	0	0	0	0	0	0	0	0	0	0	0	0	0	0	0	0	0	0	0	0	0	0	0	0	0	0	0	0	0	0	0	0	0
9	99470421	99474752	+	1600029I14Rik	0	0	1	0	0	0	0	0	0	0	0	0	0	0	0	0	0	1	0	0	1	0	2	0	0	0	0	1	0	0	0	0	0	0	0	0	0	0	0	0	0	0	0	0	0
9	58202897	58208809	+	1600029O15Rik	0	0	0	0	0	0	0	0	0	0	0	0	0	0	0	0	0	0	0	0	0	0	0	0	0	0	0	0	0	0	0	0	0	0	0	0	0	0	0	0	0	0	0	0	0
5	30466077	30484088	+	1700001C02Rik	0	0	0	0	0	0	0	0	0	0	0	0	0	0	0	0	0	0	0	0	0	0	0	0	0	0	0	0	0	0	0	0	0	0	0	0	0	0	0	0	0	0	0	0	0
17	47412734	47437376	-	1700001C19Rik	128	121	122	110	96	104	98	92	90	90	88.0001	72	95.9999	134	108	151	51	92	79	86.0001	88	79	112	78	90	115	103	114	108	82	76	81	98	88.0001	106	80	98.0001	70.0001	67	65	81	69	60	64	61
8	61281522	61288873	-	1700001D01Rik	0	0	0	0	0	0	0	0	0	0	0	0	0	0	0	0	0	0	0	0	0	0	0	0	0	0	0	0	0	0	0	0	0	0	0	0	0	0	0	0	0	0	0	0	0
14	43342384	43347812	-	1700001F09Rik	0	0	0	0	0	0	0	0	0	0	0	0	0	0	0	0	0	0	0	0	0	0	0	0	0	0	0	0	0	0	0	0	0	0	0	0	0	0	0	0	0	0	0	0	0
18	17035508	17137560	+	1700001G01Rik	0	0	0	0	0	0	0	0	0	0	0	0	0	0	0	0	0	0	0	0	0	0	0	0	0	0	0	0	0	0	0	0	0	0	0	0	0	0	0	0	0	0	0	0	0
14	66295329	66297130	-	1700001G11Rik	0	0	0	0	0	0	0	0	0	0	0	0	0	0	0	0	0	0	0	0	0	0	0	0	0	0	0	0	0	0	0	0	0	0	0	0	0	0	0	0	0	0	0	0	0
1	33669824	33670713	+	1700001G17Rik	2	0	3	1	1	0	1	1	1	0	0	0	3	1	0	1	3	0	0	1	0	0	2	1	3	1	0	1	0	0	1	1	1	3	3	0	0	5	0	2	1	2	0	3	1
5	146182450	146185305	-	1700001J03Rik	0	0	0	0	0	0	0	0	0	0	0	0	0	0	1	0	0	0	1	0	0	0	0	0	0	0	2	0	0	0	0	0	1	0	0	0	0	0	0	0	0	0	0	0	0
9	40050558	40053026	+	1700001J11Rik	1	1.00331	0	2	3	1	0	0	1.0031	3	0	3	3	1	0	3	3	0	2	1	2	2	5.01459	2	1	1	5.89486	1	0	1	2	2	1	0	0	4.49176	1.00461	2	0	4	2	2.0116	1	0	0
12	110667689	110682620	-	1700001K19Rik	0	0	0	0	0	0	0	0	0	0	0	0	0	0	0	0	0	0	0	0	0	0	0	0	0	0	0	0	0	0	0	0	0	0	0	0	0	0	0	0	0	0	0	0	0
19	53248736	53255206	-	1700001K23Rik	0	0	0	0	0	0	0	0	0	0	0	0	0	0	0	0	0	0	0	0	0	0	0	0	0	0	0	0	0	0	0	0	0	0	0	0	0	0	0	0	0	0	0	0	0
15	83353847	83367298	-	1700001L05Rik	120	73	47	91	174	77	44	143	145	140	133	91	144	108	78	95	90	93	88	126	191	171	166	106	95	69	62	102	154	70	39	169	142	163	105	81	91	47	58	56	147	78	25	108	118
13	68597439	68614232	+	1700001L19Rik	0	0	0	0	0	0	1	0	0	0	0	0	0	0	0	0	0	0	2	0	0	1	3	0	0	1	0	0	0	0	0	1	0	0	0	0	0	0	0	0	1	0	0	3	0
2	30795563	30803665	-	1700001O22Rik	0	0	1	0	0	0	0	0	1	0	0	0	1	0	0	0	0	0	0	0	0	0	0	0	0	0	0	0	0	0	0	0	0	0	0	0	0	0	0	0	0	0	0	0	0
11	97771481	97775919	-	1700001P01Rik	0	0	0	0	0	1	0	0	0	2	1	0	0	0	1	0	0	2	0	0	0	1	2	0	0	0	0	0	1	1	1	0	0	1	0	0	1	0	1	1	0	1	0	1	0
5	11749833	11769309	-	1700003C15Rik	0	0	0	0	0	0	0	0	0	0	0	0	0	0	0	0	0	0	0	0	0	0	0	0	0	0	0	0	0	0	0	0	0	0	0	0	0	0	0	0	0	0	0	0	0
11	98350718	98358284	-	1700003D09Rik	0	0	0	0	0	0	0	0	0	0	0	0	0	0	0	0	0	0	0	0	0	0	0	0	0	0	0	0	0	0	0	0	0	0	0	0	0	0	0	0	0	0	0	0	0
6	83156404	83162976	+	1700003E16Rik	1	1	2	3	0	2	2	0	0	4	1	0	2	0	5	3	2	4	1	2	1	3	2	4	5	1	4	3	10	1	2	5	2	0	4	1	0	0	3	2	4	1	1	2	5
X	93156221	93183945	+	1700003E24Rik	0	0	0	0	0	0	0	0	0	0	0	0	0	0	0	0	0	0	0	0	0	0	0	0	0	0.997695	0	0	0	0	0	0	0	0	0	0	0	0	0	0	0	0	0	0	0
2	154548904	154550049	+	1700003F12Rik	0	0	0	0	0	0	0	0	0	0	0	0	0	0	0	0	0	2	1	0	0	0	0	0	1	1	0	0	1	1	0	0	1	0	0	0	0	0	0	0	0	0	0	0	0
9	45318266	45322080	-	1700003G13Rik	0	0	0	0	0	0	0	0	0	0	0	0	0	0	0	0	0	0	0	0	0	0	0	0	0	0	0	0	0	0	0	0	0	0	0	0	0	0	0	0	0	0	0	0	0
7	116081762	116093150	-	1700003G18Rik	1	2	3	1	5	2	2	1	0	0	0	1	0	0	1	3	1	0	4	1	3	0	4	1	3	1	1	1	0	1	4	1	1	0	0	0	0	0	0	0	1	1	0	3	1
3	124565891	124581092	-	1700003H04Rik	0	0	0	0	0	0	0	0	0	0	0	0	0	0	0	0	0	0	0	0	0	0	0	0	0	0	0	0	0	0	0	0	0	0	0	0	0	0	0	0	0	0	0	0	0
1	56018978	56020204	+	1700003I22Rik	0	0	0	0	0	0	0	0	0	0	0	0	0	0	0	0	0	0	0	0	0	0	0	0	0	0	0	0	0	0	0	0	0	0	0	0	0	0	0	0	0	0	0	0	0
16	12811390	12848654	+	1700003L19Rik	0	0	0	0	0	0	0	0	0	0	0	0	0	0	0	0	0	0	0	0	0	0	0	0	0	0	0	0	0	0	0	0	0	0	0	0	0	0	0	0	0	0	0	0	0
4	129960374	129965139	+	1700003M07Rik	0	0	0	0	0	1	0	0	0	1	0	0	0	0	0	1	0	0	0	0	0	0	0	0	0	0	0	0	0	0	0	0	0	0	0	0	0	0	0	0	0	0	0	0	0
13	118556168	118588630	+	1700003P14Rik	0	0	0	0	0	0	0	0	0	0	0	0	0	0	0	0	0	0	0	0	0	0	0	0	0	0	0	0	0	0	0	0	0	0	0	0	0	0	0	0	0	0	0	0	0
3	124401155	124426029	-	1700006A11Rik	0	0	0	0	0	0	0	0	0	0	0	0	0	0	0	0	0	0	0	0	0	0	0	0	0	0	0	0	0	0	0	0	0	0	0	0	0	0	0	0	0	0	0	0	0
11	101987056	101992265	+	1700006E09Rik	0	0	0	1	0	0	0	0	0	0	0	0	0	0	0	0	0	0	0	0	0	0	0	0	0	0	0	0	0	0	0	0	0	0	0	0	0	0	0	0	0	0	0	0	0
14	119749227	119751565	+	1700006F04Rik	0	0	0	0	0	0	0	0	0	0	0	0	0	0	0	0	0	0	0	0	0	0	0	0	0	0	0	0	0	0	0	0	0	0	0	0	0	0	0	0	0	0	0	0	0
13	107687397	107692169	+	1700006H21Rik	0	0	0	0	0	0	0	0	0	0	0	0	0	0	0	0	0	0	0	0	0	0	0	0	0	0	0	0	0	0	0	0	0	0	0	0	0	0	0	0	0	0	0	0	0
8	75448694	75984508	+	1700007B14Rik	0	0	0	0	0	0	0	0	0	0	0	0	0	0	0	0	0	0	0	0	0	0	0	0	0	0	0	0	0	0	0	0	0	0	0	0	0	0	0	0	0	0	0	0	0
3	58141707	58163808	-	1700007F19Rik	38	46	21	22	13	27	19	21	12	32	24	25	65	91	31	75	13	39	27	20	42	60	34	35	21	50	19	15	8	33	28	21	8	33	21	12	62	53	26	37	21	29	20	42	24
5	98329304	98802020	+	1700007G11Rik	0	0	1	0	0	0	0	0	0	0	0	0	0	0	0	0	0	0	0	0	0	0	0	0	0	0	0	0	0	0	0	0	0	0	0	0	0	0	0	0	0	0	0	0	0
11	59725917	59740155	-	1700007J10Rik	0	0	0	0	0	0	0	0	0	0	0	0	0	0	0	0	0	0	0	0	0	0	0	0	0	0	0	0	0	0	0	0	0	0	0	0	0	0	0	0	0	0	0	0	0
7	131325931	131329500	-	1700007K09Rik	0	0	0	0	0	1	0	0	0	0	0	0	0	0	0	0	0	0	0	0	0	0	0	0	0	0	0	0	0	0	0	0	0	0	0	0	0	0	0	0	0	0	0	0	0
2	28462001	28466325	-	1700007K13Rik	0	0	0	0	1	0	0	0	0	0	0	1	0	1	0	0	0	0	1	0	2	0	0	0	1	0	1	0	0	0	0	1	1	0	1	1	0	0	0	0	0	0	2	0	0
16	33379854	33380737	-	1700007L15Rik	13	14	16	16	11	15	22	20	6	12	7	19	12	10	21	11	5	15	18	10	7	11	13	12	10	9	20	6	16	15	13	13	1	17	14	8	13	2	10	9	8	14	3	5	10
1	187125138	187127853	+	1700007P06Rik	0	0	0	0	0	0	0	0	0	0	0	0	0	0	0	0	0	0	0	0	0	0	0	0	0	0	0	0	0	0	0	0	0	0	0	0	0	0	0	0	0	0	0	0	0
12	51005156	51062544	+	1700008C04Rik	0	0	0	0	0	0	0	0	0	0	0	0	0	0	0	0	0	0	0	0	0	0	0	0	0	0	0	0	0	0	0	0	0	0	0	0	0	0	0	0	0	0	0	0	0
7	127510438	127512870	-	1700008J07Rik	13	22	9	12	15	16	11	19	16	22	11	21	26	28	19	37	9	26	25	28	26	18	31	20	16	15	26	21	16	22	23	14	16	21	12	12	17	11	20	18	23	3	10	20	26
17	49112264	49113534	-	1700008K24Rik	0	0	0	0	0	0	0	0	0	0	0	0	0	0	0	0	0	0	0	0	0	0	0	0	0	0	0	0	0	0	0	0	0	0	0	0	0	0	0	0	0	0	0	0	0
7	44360045	44375031	-	1700008O03Rik	0	0	0	0	0	0	0	1	0	0	0	0	0	1	0	0	0	0	0	0	0	1	0	0	0	0	0	0	1	0	0	0	0	0	0	0	0	0	0	0	1	0	0	0	0
3	6615413	6620444	-	1700008P02Rik	0	0	0	0	0	0	0	0	0	0	0	0	0	0	0	0	0	0	0	0	0	0	0	0	0	0	0	0	0	0	0	0	0	0	0	0	0	0	0	0	0	0	0	0	0
6	81900465	81910801	-	1700009C05Rik	0	0	0	0	0	0	0	0	0	0	0	0	0	0	0	0	0	0	0	0	0	0	0	0	0	0	0	0	0	0	0	0	0	0	0	0	0	0	0	0	0	0	0	0	0
10	77893420	77896112	+	1700009J07Rik	0	0	1	0	0	1	0	0	0	3	1	0	0	0	1	0	0	0	0	0	0	0	0	0	0	0	0	0	0	0	0	1	0	0	1	0	0	0	1	0	0	0	2	1	0
4	39450293	39451779	+	1700009N14Rik	0	0	0	0	0	0	0	0	0	0	0	0	0	0	0	0	0	0	0	0	0	0	0	1	0	0	0	0	0	0	0	0	0	0	0	0	0	0	0	0	0	0	0	0	0
2	173719415	173722087	+	1700010B08Rik	0	0	0	0	0	0	0	0	0	0	0	0	0	0	0	0	0	0	0	0	0	0	0	0	0	0	0	0	0	0	0	0	0	0	0	0	0	0	0	0	0	0	0	0	0
X	95732590	95733266	-	1700010D01Rik	0	0	0	0	0	0	0	0	0	0	0	0	0	0	0	0	0	0	0	0	0	0	0	0	0	0	0	0	0	0	0	0	0	0	0	0	0	0	0	0	0	0	0	0	0
3	7925303	7954888	-	1700010I02Rik	0	0	0	0	0	0	0	0	0	0	0	0	0	0	0	0	0	0	0	0	0	0	0	0	0	0	0	0	0	0	0	0	0	0	0	0	0	0	0	0	0	0	0	0	0
17	8988333	9008320	+	1700010I14Rik	10	9	16	4	7	15	8	9	7	22	12	13	13	11	11	13	6	9	9	11	8	13	9	9	4	15	17	5	12	6	6	7	7	8	7	9	7	16	11	7	1	13	5	1	4
10	112726926	112785600	+	1700010J16Rik	0	0	0	0	0	0	0	0	0	0	0	0	0	0	0	0	0	0	0	0	0	0	0	0	0	0	0	0	0	0	0	0	0	0	0	0	0	0	0	0	0	0	0	0	0
16	66657118	66664627	+	1700010K23Rik	0	0	0	0	0	0	0	0	0	0	0	0	0	0	0	0	0	0	0	0	0	0	0	0	0	0	0	0	0	0	0	0	0	0	0	0	0	0	0	0	0	0	0	0	0
13	35181623	35188015	+	1700011B04Rik	0	0	0	0	0	0	0	0	0	0	0	0	0	0	0	0	0	0	0	0	0	0	0	0	0	0	0	0	0	0	0	0	0	0	0	0	0	0	0	0	0	0	0	0	0
7	71961175	72027318	+	1700011C11Rik	0	0	0	0	0	0	0	0	0	0	0	0	0	0	0	0	0	0	0	0	0	0	0	0	0	0	0	0	0	0	0	0	0	0	0	0	0	0	0	0	0	0	0	0	0
14	49226359	49245429	-	1700011H14Rik	0	5	1	1	1	1	2	2	1	2	1	4	1	5	4	2	4	0	1	1	1	2	0	0	0	2	1	1	2	2	1	0	1	2	1	1	6	0	0	3	2	1	0	1	0
18	57533780	57731066	+	1700011I03Rik	0	0	0	0	0	0	0	0	0	0	0	0	0	0	0	0	0	0	0	0	0	0	0	0	0	0	0	0	0	0	0	0	0	0	0	0	0	0	0	0	0	0	0	0	0
8	79210430	79248584	-	1700011L22Rik	1	0	0	0	0	0	0	0	0	0	0	0	0	1	0	0	0	1	0	1	0	0	0	0	0	0	0	0	0	0	0	0	1	0	0	0	0	0	0	0	0	0	0	0	1
X	102908905	102909652	+	1700011M02Rik	0	0	0	0	0	0	0	0	0	0	0	0	0	0	0	0	0	0	0	0	0	0	0	0	0	0	0	0	0	0	0	0	0	0	0	0	0	0	0	0	0	0	0	0	0
6	32050288	32058916	+	1700012A03Rik	0	0	0	0	0	0	0	0	0	1	0	0	0	0	0	0	0	0	0	0	0	0	0	0	0	0	0	0	0	0	0	0	0	0	0	0	0	0	0	0	0	0	0	0	0
11	109788291	109828047	-	1700012B07Rik	0	0	0	0	0	0	0	0	0	0	0	0	0	0	0	0	0	0	0	0	0	0	0	0	0	0	0	1	0	0	0	0	0	0	0	0	0	0	0	0	0	0	0	0	0
9	14758194	14771031	-	1700012B09Rik	0	0	0	0	0	0	0	0	0	0	0	0	0	0	0	0	0	0	0	0	0	0	0	0	0	0	0	0	0	0	0	0	0	0	0	0	0	0	0	0	0	0	0	0	0
6	30460985	30463314	+	1700012C14Rik	0	0	0	0	0	0	0	0	0	0	0	0	0	0	0	0	0	0	0	0	0	0	0	0	0	0	0	0	0	0	0	0	0	0	0	0	0	0	0	0	0	0	0	0	0
10	127667123	127668852	+	1700012D01Rik	9	8	15	12	23	4	11	25	17	23	20	19	18	16	11	18	12	15	17	20	24	14	22	21	16	9	9	15	18	9	8	16	11	26	13	16	8	17	7	9	10	12	5	7	12
7	111117673	111122676	-	1700012D14Rik	2	4	1	2	4	2	1	2	4	5	1	5	3	3	1	4	0	4	2	3	1	0	3	8	0	4	3	3	4	2	3	6	4	2	1	1	0	0	2	0	2	0	2	2	6
3	153296502	153298650	-	1700012D16Rik	3	0	2	1	0	2	0	3	1	1	0	0	1	3	5	2	3	2	4	3	7	2	1	2	3	3	0	0	3	3	0	2	2	1	0	0	0	4	1	1	1	0	0	1	1
11	112822965	112825129	-	1700012H19Rik	0	0	0	0	0	0	0	0	0	0	0	0	0	0	0	0	0	0	0	0	0	0	0	0	0	0	0	0	0	0	0	0	0	0	0	0	0	0	0	0	0	0	0	0	0
15	67226769	67377095	+	1700012I11Rik	0	0	0	0	0	0	0	0	0	0	0	0	0	0	0	0	0	0	0	0	0	1	0	0	0	0	0	0	0	0	0	0	0	0	1	0	0	0	0	2	0	0	0	0	0
4	144418191	144438773	-	1700012P22Rik	0	0	0	0	0	0	0	0	0	0	0	0	0	0	0	0	0	0	0	0	0	0	0	0	0	0	0	0	0	0	0	0	0	0	0	0	0	0	0	0	0	0	0	0	0
6	124347594	124357087	-	1700013D24Rik	0	0	0	0	0	0	0	0	0	0	0	0	0	0	0	0	0	0	0	0	0	0	0	0	0	0	0	0	0	0	0	0	0	0	0	0	0	0	0	0	0	0	0	0	0
3	108537584	108544698	+	1700013F07Rik	0	0	0	0	0	0	0	0	0	0	0	0	0	0	0	0	0	1	0	0	0	0	0	0	0	0	0	0	0	0	0	0	0	0	0	0	0	0	0	0	0	0	0	0	0
4	137453296	137455462	+	1700013G24Rik	0	0	0	0	0	0	0	0	0	0	0	0	0	0	0	0	0	0	0	0	0	0	0	0	0	0	0	0	0	0	0	0	0	0	0	0	0	0	0	0	0	0	0	0	0
X	53742901	53757832	-	1700013H16Rik	0	0	0	0	0	0	0	0	0	0	0	0	0	0	0	0	0	0	0	0	0	0	0	0	0	0	0	0	1	0	0	0	0	0	0	0	0	0	0	0	0	0	0	0	0
5	5437827	5479144	-	1700015F17Rik	0	0	0	0	0	1	0	0	0	0	0	0	0	0	0	0	0	0	0	0	0	0	0	0	0	0	0	0	0	0	0	0	0	0	0	1	0	0	0	0	0	0	0	0	0
7	52011680	52015717	-	1700015G11Rik	0	0	0	0	0	0	0	0	0	0	0	0	0	0	0	0	0	0	0	0	0	0	0	0	0	0	0	0	0	0	0	0	0	0	0	0	0	0	0	0	0	0	0	0	0
1	177729814	177753306	+	1700016C15Rik	0	0	0	0	3	0	0	0	0	0	0	0	0	0	0	0	0	0	0	1	0	0	0	0	0	0	1	0	0	0	0	0	0	0	0	0	0	0	0	0	0	0	0	0	0
8	11654924	11678751	-	1700016D06Rik	0	0	0	0	0	0	0	0	0	0	0	0	0	0	0	0	0	0	0	0	0	0	0	0	0	0	0	0	0	0	0	0	0	0	0	0	0	0	0	0	0	0	0	0	0
13	5855509	5858093	-	1700016G22Rik	0	0	0	0	0	0	0	0	0	0	0	0	0	0	0	0	0	0	0	0	0	0	0	0	0	0	0	0	0	0	0	0	0	0	0	0	0	0	0	0	1	0	0	0	0
5	103648587	103655733	-	1700016H13Rik	0	0	0	0	0	0	0	0	0	0	0	0	0	0	0	0	0	0	0	0	0	0	0	0	0	0	0	0	0	0	0	0	0	0	0	0	0	0	0	0	0	0	0	0	0
11	75999912	76003570	+	1700016K19Rik	0	0	0	0	0	0	0	0	0	0	0	0	0	0	0	0	0	0	0	0	0	0	0	0	0	0	0	0	0	0	0	0	0	0	0	0	0	0	0	0	0	0	0	0	0
10	14705609	14759020	+	1700016L04Rik	0	0	0	0	0	0	0	0	1	0	0	0	0	0	0	0	0	0	0	3	0	0	0	0	0	0	0	0	0	0	0	0	0	0	0	0	0	0	0	0	0	0	3	0	0
1	80445932	80475661	+	1700016L21Rik	0	0	0	0	0	0	1	0	0	0	0	0	0	0	0	0	0	0	0	0	0	0	0	0	0	0	0	0	0	0	0	0	0	0	0	0	0	0	0	0	0	0	0	0	0
6	13413337	13415997	+	1700016P04Rik	0	0	0	0	0	0	0	0	0	0	0	0	0	0	0	0	0	0	0	0	0	0	0	0	0	0	0	0	0	0	0	0	0	0	0	0	0	0	0	0	0	0	0	0	0
9	57252322	57262600	-	1700017B05Rik	163	147	156	169	201	227	156	204	179	287	178	146	250	248	253	265	188	306	264	214	237	341	272	182	247	212	235	223	287	236	220	258	211	355	235	159	240	139	223	206	237	222	198	218	174
19	11096816	11130879	-	1700017D01Rik	0	0	0	0	0	0	0	0	0	0	0	0	0	0	0	0	0	0	1	0	0	0	0	0	0	0	0	0	0	0	0	0	0	0	0	0	0	0	0	0	0	0	2	0	0
3	40504865	40522913	-	1700017G19Rik	0	0	0	0	0	0	0	0	0	0	0	0	0	0	0	0	0	0	0	0	0	0	0	0	0	0	0	0	0	0	0	0	0	0	0	0	0	0	0	0	0	0	0	0	0
2	168978269	168978907	+	1700017J07Rik	0	0	0	0	0	0	0	0	0	0	0	0	0	0	0	0	0	0	0	0	0	0	0	0	0	0	0	0	0	0	0	0	0	0	0	0	0	0	0	0	0	0	0	0	0
5	77465488	77468858	+	1700017L05Rik	0	0	0	0	0	0	0	0	0	0	0	0	0	0	0	0	0	0	0	0	0	0	0	0	0	0	0	0	0	0	0	0	0	0	0	0	0	0	0	0	0	0	0	0	0
10	100592386	100618392	+	1700017N19Rik	0	0	0	0	0	0	0	0	0	0	0	0	0	0	0	0	0	0	0	0	0	0	0	0	0	0	0	0	0	0	0	0	0	0	0	0	0	0	0	0	0	0	0	0	0
13	31565492	31582514	-	1700018A04Rik	0	0	0	0	0	0	0	0	0	0	0	0	0	0	0	0	0	0	0	0	0	0	0	0	0	0	0	0	0	0	0	0	0	0	0	0	0	0	0	0	0	0	0	0	0
8	121530784	121541955	-	1700018B08Rik	0	0	0	0	0	0	0	0	0	0	0	0	0	0	0	0	0	0	0	0	0	0	0	0	0	0	0	0	0	0	0	0	0	0	0	0	0	0	0	0	0	0	0	0	0
3	48605731	48609101	-	1700018B24Rik	0	0	0	0	0	0	0	0	0	0	0	0	0	0	0	0	0	0	0	0	0	0	0	0	0	0	0	0	0	0	0	0	0	0	0	0	0	0	0	0	0	0	0	0	0
4	63607091	63622430	-	1700018C11Rik	0	0	0	0	0	0	0	0	0	0	0	0	0	0	0	0	0	0	0	0	0	0	0	0	0	0	0	0	0	0	0	0	0	0	0	0	0	0	0	0	0	0	0	0	0
5	145042990	145045679	+	1700018F24Rik	0	0	0	0	0	0	0	0	0	0	0	0	0	0	0	0	0	0	0	0	0	0	0	0	0	0	0	0	0	0	0	0	0	0	0	0	0	0	0	0	0	0	0	0	0
X	102928372	102929108	+	1700018G05Rik	0	0	0	0	0	0	0	0	0	0	0	0	0	0	0	0	0	0	0	0	0	0	0	0	0	0	0	0	0	0	0	0	0	0	0	0	0	0	0	0	0	0	0	0	0
19	29047483	29048730	+	1700018L02Rik	12	16	6	5	5	5	10	5	18	3	7	15	40	36	23	18	4	12	42	29	36	9	11	31	22	29	25	16	15	9	38	21	34	8	7	43	19	31	16	12	6	11	36	12	17
1	53158577	53187618	-	1700019A02Rik	0	0	0	1	0	0	0	0	1	0	1	0	0	0	0	0	0	0	0	3	3	0	2	0	0	0	0	0	0	0	0	0	0	1	0	0	0	0	0	0	0	0	1	0	0
8	3470862	3487179	+	1700019B03Rik	0	0	1	0	0	0	0	0	0	0	2	1	0	1	0	0	0	0	0	0	0	0	2	0	0	0	0	0	0	0	1	0	1	0	2	0	0	0	2	0	0	2	0	1	0
X	62510539	62527012	-	1700019B21Rik	0	0	0	0	0	0	0	0	0	0	0	0	0	0	0	0	0	0	0	0	0	0	0	0	0	0	0	0	0	0	0	0	0	0	0	0	0	0	0	0	0	0	0	0	0
13	35210660	35212049	-	1700019C18Rik	0	0	0	0	0	0	0	0	0	0	0	0	0	0	0	0	0	0	0	0	0	0	0	0	0	0	0	0	0	0	0	0	0	0	0	0	0	0	0	0	0	0	0	0	0
1	52925127	52952841	-	1700019D03Rik	0	0	0	0	0	0	0	0	0	0	0	0	0	0	0	0	0	0	0	0	0	0	0	0	1	0	0	0	0	0	0	0	0	0	0	0	0	0	0	0	0	0	0	0	0
2	45696605	45698448	+	1700019E08Rik	0	0	0	0	0	0	0	0	0	0	0	0	0	0	0	0	0	0	0	0	0	0	0	0	0	0	0	0	0	0	0	0	0	0	0	0	0	0	0	0	0	0	0	0	0
6	5963897	5977394	-	1700019G24Rik	0	0	0	0	0	0	0	0	0	1	0	0	0	0	0	0	0	0	0	0	0	0	0	0	0	0	0	0	0	0	0	0	0	0	0	0	0	0	0	0	0	0	0	0	0
12	96046621	96047223	-	1700019M22Rik	0	0	0	0	0	0	0	0	0	0	0	0	0	0	0	0	0	0	0	0	0	0	0	0	0	0	0	0	0	0	0	0	0	0	0	0	0	0	0	0	0	0	0	0	0
19	58785803	58794415	-	1700019N19Rik	0	0	0	0	0	0	0	0	0	0	0	0	0	0	0	0	0	0	0	0	0	0	0	0	0	0	0	0	0	0	0	1	0	0	0	0	0	0	0	0	0	0	0	0	0
1	138876272	138876951	-	1700019P21Rik	0	0	0	0	0	0	0	0	0	0	0	0	0	0	0	0	0	0	0	0	0	0	0	0	0	0	0	0	0	0	0	0	0	0	0	0	0	0	0	0	0	0	0	0	0
2	130405259	130406075	+	1700020A23Rik	0	0	0	0	0	0	0	0	0	0	0	0	0	0	0	0	0	0	0	0	0	0	0	0	0	0	0	0	0	0	0	0	0	0	0	0	0	0	0	0	0	0	0	0	0
19	5502769	5503788	-	1700020D05Rik	7	6	5	6	8	10	3	5	7	3	5	8	8	10	14	17	5	15	12	13	20	15	13	17	8	11	11	14	13	9	8	12	8	4	14	6	24	6	12	15	12	11	12	12	2
Y	206150	323297	+	1700020D14Rik	0	0	0	0	0	0	0	0	0	0	0	0	0	0	0	0	0	0	0	0	0	0	0	0	0	0	0	0	0	0	0	0	0	0	0	0	0	0	0	0	0	0	0	0	0
10	110801174	110896508	-	1700020G17Rik	0	0	0	0	0	0	0	0	0	0	0	0	0	0	0	0	0	0	0	0	0	0	0	0	0	0	0	0	0	0	0	0	0	0	0	0	0	0	0	0	0	0	0	0	0
2	119594296	119600745	+	1700020I14Rik	424	433.999	440	477.001	515.998	407.001	419.001	493	413.999	419.001	454.001	428.999	587.001	500.001	417	541	232	347	460	424	389	395.999	502.998	424	415.999	410	371	404.001	400.999	300.999	336.001	428.998	378.999	371.999	344.001	309	307	243	306.999	272	338	248	230	310	235
11	83437694	83441233	+	1700020L24Rik	0	0	0	0	0	2	0	0	0	0	0	0	0	0	0	0	0	0	0	0	0	0	0	0	0	0	0	0	0	0	0	0	0	0	0	0	0	0	0	0	0	0	2	0	0
9	120913774	120915251	-	1700020M21Rik	0	0	0	0	0	0	0	0	0	0	0	0	0	0	0	0	0	0	0	0	0	0	0	0	0	0	0	2	0	0	0	0	0	0	0	0	0	0	0	0	0	0	0	0	0
10	21593145	21622376	+	1700020N01Rik	0	0	0	0	0	0	0	0	0	0	0	0	0	0	0	0	0	0	0	0	0	0	0	0	0	0	0	0	0	0	0	0	0	0	0	0	0	0	0	0	0	0	0	0	0
X	69945281	69945981	+	1700020N15Rik	0	0	0	0	0	0	0	0	0	0	0	0	0	0	0	0	0	0	0	0	0	0	0	0	0	0	0	0	0	0	0	0	0	0	0	0	0	0	0	0	0	0	0	0	0
1	91404879	91406030	-	1700020N18Rik	1	0	2	1	2	3	2	1	2	1	2	2	1	1	0	1	0	0	0	1	1	1	0	0	0	1	0	0	1	1	0	3	1	1	0	1	1	0	0	0	1	0	0	1	1
10	43525121	43540995	-	1700021F05Rik	167	175	160	169	140	138	143	131	116	150	162	139	95	119	100	96	52	84	109	70	94	101	114	113	85	86	91	85	90	85	74	90	74	70	95	69	60	41	40	53	48	50	50	69	43
2	173522592	173528503	+	1700021F07Rik	0	0	1	0	0	0	0	0	0	0	0	0	0	0	0	0	0	0	0	0	0	0	0	0	0	0	0	0	0	0	0	0	0	0	0	0	0	0	0	0	0	0	0	0	0
4	134448765	134450172	-	1700021N21Rik	0	0	0	0	0	0	0	0	0	0	0	0	0	0	0	0	0	0	0	0	0	0	0	0	0	0	0	0	0	0	0	0	0	0	0	0	0	0	0	0	0	0	0	0	0
5	24645453	24648861	+	1700022A21Rik	0	0	0	0	0	0	0	0	0	0	0	0	0	0	0	0	0	0	0	0	0	0	0	2	0	0	0	0	0	0	0	0	0	0	0	0	0	0	0	0	0	0	0	0	0
15	46324585	46373900	+	1700022A22Rik	0	0	0	0	0	0	0	0	0	0	0	0	0	0	0	0	0	0	0	0	0	0	0	0	0	0	0	0	0	0	0	0	0	0	0	0	0	0	0	0	0	0	0	0	0
16	59466872	59469239	-	1700022E09Rik	0	0	0	0	0	0	0	0	0	0	0	0	0	0	0	0	0	0	0	0	0	0	0	0	0	0	0	0	0	0	0	0	0	0	0	0	0	0	0	0	0	0	0	0	0
10	61674527	61680291	-	1700022H01Rik	0	0	0	0	0	0	0	0	0	0	0	0	1	0	0	0	0	0	0	0	0	0	2	0	0	0	0	0	1	0	0	0	0	0	0	0	0	0	0	0	0	0	0	0	0
12	9565236	9570586	-	1700022H16Rik	0	0	0	0	0	0	0	0	0	0	0	0	0	0	0	0	0	0	0	0	0	0	0	0	0	0	0	0	0	0	0	0	0	0	0	0	0	0	0	0	0	0	0	0	0
4	42969946	42974326	+	1700022I11Rik	0	0	0	0	0	0	0	0	0	0	0	0	0	0	0	0	0	0	0	0	0	0	0	0	0	0	0	0	0	0	0	0	0	0	0	0	0	0	0	0	0	0	0	0	0
11	109845878	109848477	+	1700023C21Rik	0	0	0	0	0	0	0	0	0	0	0	0	0	0	0	0	0	0	0	0	0	0	0	0	0	0	0	0	0	0	0	0	0	0	0	0	0	0	0	0	0	0	0	0	0
10	66120609	66124065	-	1700023F02Rik	0	0	0	0	0	0	0	0	0	0	0	0	0	0	0	0	0	0	0	0	0	0	0	0	0	0	0	0	0	0	0	0	0	0	0	0	0	0	0	0	0	0	0	0	0
11	103198944	103208549	-	1700023F06Rik	0	0	0	0	0	0	0	0	0	0	0	0	0	1	0	0	1	0	0	0	0	0	0	0	0	0	0	0	0	0	0	0	0	0	0	0	0	0	0	0	0	0	0	0	0
14	123987635	124015685	+	1700024B18Rik	0	0	0	0	0	0	0	0	0	0	0	0	0	0	0	0	0	0	0	0	0	0	0	0	0	0	0	0	0	0	0	0	0	0	0	0	0	0	0	0	0	0	0	0	0
13	3498050	3501394	+	1700024F13Rik	0	0	0	0	0	0	0	0	0	0	0	0	0	0	0	0	0	0	1	1	0	0	0	0	0	0	0	0	0	0	0	0	0	0	0	0	0	0	0	0	0	0	0	0	0
14	32376502	32388374	-	1700024G13Rik	0	0	0	0	0	0	0	0	0	0	0	0	0	0	0	0	0	0	0	0	0	0	0	0	0	0	0	0	0	0	0	0	0	0	0	0	0	0	0	0	0	0	0	0	0
13	63675756	63734299	-	1700024I08Rik	0	0	0	0	0	0	0	0	0	0	0	0	0	0	0	0	0	0	0	0	0	0	0	0	0	0	0	0	0	0	0	0	0	0	0	0	0	0	0	0	0	0	0	0	0
6	43162454	43174859	-	1700024N05Rik	0	0	0	0	0	0	0	0	0	0	0	0	0	0	0	0	0	0	0	0	0	0	0	0	0	0	0	0	0	0	0	0	0	0	0	0	0	0	0	0	0	0	0	0	0
13	98984090	98984566	-	1700024P04Rik	0	0	0	0	0	0	0	0	0	0	0	0	0	0	0	0	0	0	0	0	0	0	0	0	0	0	0	0	0	0	0	0	0	2	0	0	0	0	1	0	0	0	0	0	0
4	104913456	105016864	+	1700024P16Rik	269	324.999	473.001	314	75	429	377	117	120	97	124	152	338.999	433	571	381.999	66	522.998	482.999	144	138	109	172	175	196	342	453	295	92	315	403.001	144	130	84	131	118	175	249.001	395	242	40	283	230	96	109
15	77558240	77561893	-	1700025B11Rik	0	0	3	0	0	0	0	0	1	2	0	0	0	0	2	0	0	1	1	4	2	1	0	1	0	4	3	0	0	1	0	3	1	0	1	2	0	0	0	0	0	1	0	1	0
2	165078693	165090751	-	1700025C18Rik	0	0	0	0	0	0	0	0	0	0	0	0	0	0	0	0	0	0	0	0	0	0	0	0	0	0	0	0	0	0	0	0	0	0	0	0	0	0	0	0	0	0	0	0	0
19	11139683	11165321	-	1700025F22Rik	0	0	0	0	0	0	0	0	0	0	0	0	0	0	0	0	0	0	0	0	0	0	0	0	0	0	0	0	0	0	0	0	0	0	0	0	0	0	0	0	0	0	0	0	0
10	119413444	119426865	+	1700025F24Rik	0	0	0	0	0	0	0	0	0	0	0	0	0	0	0	0	0	0	0	0	0	0	0	0	0	0	0	0	0	0	0	0	0	0	0	0	0	0	0	0	0	0	0	0	0
1	151884524	152090321	-	1700025G04Rik	84	71	94	110	103	83	55	93	70	91	63	89	103	75	99	99	72	88	64	88	46	77	114	74	57	86	60	93	89	54	63	53	35	78	63	62	84	52	73	49	54	59	44	80	54
7	121589903	121591592	+	1700025J12Rik	0	0	0	0	0	0	0	0	0	0	0	0	0	0	0	0	0	0	0	0	0	0	0	0	0	0	0	0	0	0	0	0	0	0	0	0	0	0	0	0	0	0	0	0	0
17	54352583	54370075	-	1700025K24Rik	0	0	0	0	0	0	0	0	0	0	0	0	0	0	0	0	0	0	0	0	0	0	0	0	0	0	0	0	0	0	0	0	0	0	0	0	0	0	0	0	0	0	0	0	0
5	73268580	73284185	-	1700025M24Rik	0	0	0	0	0	0	0	0	0	0	0	0	0	0	0	0	0	0	0	0	0	0	0	0	0	0	0	0	0	0	0	0	0	0	0	0	0	0	0	0	0	0	0	0	0
6	39063879	39067587	-	1700025N23Rik	0	0	0	0	0	1	1	0	0	0	0	1	0	1	0	1	0	0	1	0	1	0	0	1	1	1	0	0	0	0	0	0	0	0	0	1	0	1	2	0	0	0	0	0	0
2	132490728	132524058	+	1700026D11Rik	0	0	0	0	0	0	0	0	0	0	0	0	0	0	0	0	0	0	0	0	0	0	0	0	0	0	0	0	0	0	0	0	0	0	0	0	0	0	0	0	0	0	0	0	0
8	71006728	71026756	-	1700026F02Rik	0	0	0	0	0	0	0	0	0	0	0	0	0	0	0	0	0	0	0	0	0	0	0	0	0	0	0	0	0	0	0	0	0	0	0	0	0	0	0	0	0	0	0	0	0
6	48536582	48537475	-	1700026J14Rik	0	1	0	0	0	2	0	0	1	0	1	0	0	0	0	0	0	0	0	1	0	0	0	0	0	0	0	1	0	0	1	0	0	0	0	0	0	0	0	0	0	0	0	0	0
1	73016036	73025509	+	1700027A15Rik	0	0	0	0	0	0	0	0	0	0	0	0	0	0	0	0	0	0	0	0	0	0	0	0	0	0	0	0	0	0	0	0	0	0	0	0	0	0	0	0	0	0	0	0	0
6	124363282	124364487	-	1700027F06Rik	0	0	0	0	0	0	0	0	0	0	0	0	0	0	0	0	0	0	0	0	0	0	0	0	0	0	0	0	0	0	0	0	0	0	0	0	0	0	0	0	0	0	0	0	0
5	64454813	64467943	-	1700027F09Rik	0	0	0	0	0	0	0	0	0	0	0	0	0	0	0	0	0	0	0	0	0	0	0	0	0	0	0	0	0	0	0	0	0	0	0	0	0	0	0	0	0	0	0	0	0
3	45416584	45439310	-	1700027H10Rik	0	0	0	0	0	0	0	0	0	0	0	0	0	0	0	0	0	0	0	0	0	0	0	0	0	0	0	0	0	0	0	0	0	0	0	0	0	0	0	0	0	0	0	0	0
9	36668856	36693190	-	1700027I24Rik	0	0	0	0	0	0	0	0	0	0	0	0	0	0	0	0	0	0	0	0	0	0	0	0	0	0	0	0	0	0	0	0	0	0	0	0	0	0	0	0	0	0	0	0	0
10	43746158	43765837	+	1700027J07Rik	0	0	0	0	0	0	0	0	0	0	0	0	0	0	0	0	0	0	0	0	0	0	0	0	0	0	1	0	0	0	0	3	0	0	0	0	0	0	0	0	0	0	0	0	0
7	28496941	28497493	+	1700028B04Rik	0	0	0	0	0	0	0	0	0	0	0	0	0	0	0	0	0	0	0	0	0	0	0	0	0	0	0	0	0	0	0	0	0	0	0	0	0	0	0	0	0	0	0	0	0
5	112206763	112210003	+	1700028D13Rik	0	0	0	0	0	0	0	0	0	0	0	0	0	0	0	0	0	0	0	0	0	0	0	0	0	0	0	0	0	0	0	0	0	0	0	0	0	0	0	0	0	0	0	0	0
5	151368675	151414084	+	1700028E10Rik	18	17	21	23	26	23	23	29	24	14	13	23	33	38	29	34	16	19	15	25	39	23	26	31	18	33	13	21	26	20	20	34	19	25	23	28	8	31	28	20	22	14	15	17	6
10	82812123	82824243	+	1700028I16Rik	0	1	0	0	0	0	2	0	0	0	0	0	1	1	3	0	1	0	2	0	0	1	0	0	0	1	0	1	0	1	0	0	0	0	0	0	0	0	0	1	0	0	0	0	3
7	44229930	44236123	-	1700028J19Rik	3	3	2	1	2	1	1	0	2	2	3	3	5	1	1	2	2	3	3	1	1	5	2	6	3	1	0	1	1	1	3	5	1	0	1	3	0	6	2	2	0	0	1	7	2
5	107534711	107551543	+	1700028K03Rik	2	4	0	3	2	2	0	1	0	1	1	1	1	3	0	0	0	2	0	2	0	3	1	3	0	0	1	0	2	1	0	1	0	0	3	1	0	0	1	1	0	1	0	1	0
3	83555367	83574119	-	1700028M03Rik	0	0	0	0	0	0	0	0	0	0	0	0	0	0	0	0	0	0	0	0	0	0	0	0	0	0	0	0	0	0	0	0	0	0	0	0	0	0	0	0	0	0	0	0	0
19	23558760	23652813	-	1700028P14Rik	0	0	0	1	1	0	0	0	0	0	0	0	0	0	1	0	0	0	0	0	0	0	0	0	0	0	0	0	0	0	0	1	0	0	0	0	0	0	0	0	0	0	0	0	0
2	171956879	171962800	-	1700028P15Rik	0	0	0	0	0	0	0	0	0	0	0	0	0	0	0	0	0	0	0	0	0	0	0	0	0	0	0	0	0	0	0	0	0	0	0	0	0	0	0	0	0	0	0	0	0
7	131146439	131150579	+	1700029B22Rik	0	0	0	0	0	0	0	0	0	0	0	0	0	0	0	0	0	0	0	0	0	0	0	0	0	0	0	0	0	0	0	0	0	0	0	0	0	0	0	0	0	0	0	0	0
13	97021864	97035255	-	1700029F12Rik	0	0	0	0	0	0	0	1	0	0	1	0	0	0	0	0	0	0	0	0	0	0	0	0	0	0	0	0	1	1	0	0	0	0	1	0	0	0	0	0	0	0	0	1	0
8	13550722	13562462	-	1700029H14Rik	0	0	0	0	0	0	0	0	0	0	0	0	0	0	0	0	0	0	0	0	0	0	0	0	0	0	0	0	0	0	0	0	1	0	0	0	0	0	0	0	0	0	0	0	0
2	92382918	92383604	+	1700029I15Rik	0	0	0	0	0	0	0	0	1	0	0	0	0	0	0	2	2	2	0	0	2	1	2	0	0	2	0	0	1	0	0	0	1	2	1	1	0	2	0	1	3	0	0	1	0
16	93396815	93458873	-	1700029J03Rik	0	0	0	0	0	0	0	0	0	0	0	0	0	0	0	0	0	0	0	0	0	0	0	0	0	0	0	0	0	0	0	0	0	0	0	0	0	0	0	0	0	0	0	0	0
8	45953606	45975253	-	1700029J07Rik	6	6	3	9	13	9	7	7	8	10	2	9	13	5	11	19	3	8	14	10	11	11	16	14	8	13	7	12	17	8	4	5	3	12	6	4	5	6	22	10	14	5	7	11	6
4	135626655	135630199	+	1700029M20Rik	0	0	0	0	1	0	0	0	0	0	0	0	0	0	0	0	0	0	0	0	0	0	0	0	0	0	0	0	0	0	0	0	0	0	0	0	0	0	0	0	0	0	0	0	0
13	44439727	44457568	+	1700029N11Rik	0	0	0	0	0	0	0	0	0	0	0	0	0	0	0	0	0	0	0	0	0	0	0	0	0	0	0	0	0	0	0	1	0	0	0	0	0	0	0	0	0	0	0	0	0
15	81980540	81981564	+	1700029P11Rik	0	0	0	0	0	0	0	0	0	0	0	0	0	0	0	0	0	0	0	0	0	0	0	0	0	0	0	0	0	0	0	0	0	0	0	0	0	0	0	0	0	0	0	0	0
17	28905265	28906772	+	1700030A11Rik	0	0	0	0	0	0	0	0	0	0	0	0	0	0	0	0	0	0	0	0	0	0	0	0	0	0	0	0	0	0	0	0	0	0	0	0	0	0	0	0	0	0	0	0	0
12	20804392	20815780	-	1700030C10Rik	0	1	2	8	4	0	0	4	8	2	4	5	2.01663	5.03176	2	5	5	7	6	8	9	2	7	3	1	5	2	6	10	4	2	4	2	5	4.04835	2	2	3	1	5	3	5	2	2	0
6	117679207	117751770	-	1700030F04Rik	0	0	0	0	0	0	0	0	0	0	0	0	0	0	0	0	0	0	0	0	0	0	0	0	0	0	0	0	0	0	0	0	0	0	0	0	0	0	0	0	0	0	0	0	0
15	99918348	99931659	-	1700030F18Rik	0	0	0	0	0	0	0	0	0	0	0	0	0	0	0	0	0	0	0	0	0	0	0	0	0	0	0	0	0	0	0	0	0	0	0	0	0	0	0	0	0	0	0	0	0
8	116969599	116978944	-	1700030J22Rik	4	2	3	3	0	3	1	4	5	2	5	1	5	6	4	8	2	4	3	11	5	5	4	4	8	2	2	3	6	0	4	7	4	5	2	0	1	2	4	1	8	0	1	6	9
8	72443880	72460542	+	1700030K09Rik	39	39	35	35	34	41	30	37	39	45	33	35	50	56	51	63	38	58	62	43	32	49	48	48	32	28	40	48	41	50	37	53	31	31	39	36	37	45	32	40	28	30	43	33	18
3	136435270	136449350	-	1700030L20Rik	0	0	0	0	0	0	0	0	0	0	0	0	0	0	0	0	0	0	0	0	0	0	0	0	0	0	0	0	0	0	0	0	0	0	0	0	0	0	0	0	0	0	0	0	0
8	121544388	121547653	+	1700030M09Rik	0	0	0	0	0	0	0	0	0	0	0	0	0	0	0	0	0	0	0	0	1	0	0	0	0	0	0	0	0	0	0	0	0	0	0	0	0	0	0	0	0	0	0	0	0
19	3153799	3197704	-	1700030N03Rik	0	0	0	0	0	0	0	0	0	0	0	0	0	0	0	0	0	0	0	0	0	0	0	0	0	0	0	0	0	0	0	0	0	0	0	0	0	0	0	0	0	0	0	0	0
10	116723067	116729178	-	1700030O20Rik	0	0	0	0	0	0	0	0	0	0	0	0	0	0	0	0	0	0	0	0	0	0	0	0	0	0	0	0	0	0	0	0	0	0	0	0	0	0	0	0	0	0	0	0	0
17	36923792	36933433	+	1700031A10Rik	0	0	0	0	0	1	1	0	0	0	0	0	0	0	0	0	0	0	0	0	0	0	0	0	0	0	0	0	0	0	0	0	0	1	0	0	0	0	0	0	0	0	0	0	0
X	102859187	102866354	-	1700031F05Rik	0	0	0	0	0	0	0	0	0	0	0	0	0	0	0	0	0	0	0	0	0	0	0	0	0	0	0	0	0	0	0	0	0	0	0	0	0	0	0	0	0	0	0	0	0
5	82122427	82124714	-	1700031L13Rik	0	0	0	0	0	0	0	0	0	0	0	0	0	0	0	0	0	0	0	0	0	0	0	0	0	0	0	0	0	0	0	0	0	0	0	0	0	0	0	0	0	0	0	0	0
15	98398445	98416136	+	1700031M16Rik	0	0	0	0	0	0	0	0	0	0	0	0	0	0	0	0	0	0	0	0	0	0	0	0	0	0	0	0	0	0	0	0	0	0	0	0	0	0	0	0	0	0	0	0	0
12	52599984	52602323	-	1700031P21Rik	0	0	0	0	0	0	0	0	0	0	0	0	0	0	0	0	0	0	0	0	0	0	0	0	0	0	0	0	0	0	0	0	0	0	0	0	0	0	0	0	0	0	0	0	0
18	52646220	52663732	+	1700034E13Rik	0	0	0	0	0	0	0	0	0	0	0	0	0	0	0	0	0	0	0	0	0	0	0	0	0	0	0	0	0	0	0	0	0	0	0	0	0	0	0	0	0	0	0	0	0
5	112582936	112589997	-	1700034G24Rik	0	0	0	0	0	0	0	0	0	0	0	0	0	0	0	0	0	0	0	0	0	0	0	0	0	0	0	0	0	0	0	0	0	0	0	0	0	0	0	0	0	0	0	0	0
1	191894072	191907528	-	1700034H15Rik	2	4	2	5	6	2	3	3	1	1	3	7	5	8	10	5	7	9	3	10	5	8	6	3	7	5	4	6	19	7	7	3	7	7	10	4	14	8	12	9	4	17	4	3	1
3	40900199	40902544	-	1700034I23Rik	0	0	3.08496e-06	0	0	0	0	0	0	3.08496e-06	0	0	0	0	3.08496e-06	3.08496e-06	3.08496e-06	0	0	3.08496e-06	3.08496e-06	0	0	0	6.16991e-06	0	3.02056e-21	3.08496e-06	0	0	0	3.08496e-06	0	0	1	0	0	0	0	1	0	3.08496e-06	0	0	0
6	146951301	146954422	-	1700034J05Rik	0	0	0	0	0	0	0	0	0	0	0	0	0	0	0	0	0	0	0	0	0	0	0	0	0	0	0	0	0	0	0	0	0	0	0	0	0	0	0	0	0	0	0	0	0
9	92979916	93005734	-	1700034K08Rik	0	0	0	0	0	0	0	0	0	0	0	0	0	0	0	0	0	0	0	0	0	0	0	0	0	0	0	0	0	0	0	0	0	0	0	0	0	0	0	0	0	0	0	0	0
6	41684431	41685718	+	1700034O15Rik	0	0	0	0	0	0	0	0	0	0	0	0	0	0	0	0	0	0	0	0	0	0	0	0	0	0	2	0	0	0	0	0	0	0	0	0	0	0	0	0	0	0	0	0	0
1	9747648	9771257	+	1700034P13Rik	3	1	6	5	4	3	2	1	3	2	5	3	0	3	8	6	4	3	3	4	5	5	2	4	4	2	3	4	3	0	2	0	5	0	2	2	9	1	0	3	0	1	3	3	0
3	85317519	85332028	+	1700036G14Rik	0	0	0	0	0	0	0	0	0	0	0	0	0	0	0	0	0	0	0	0	0	0	0	0	0	0	0	0	0	0	0	0	0	0	0	0	0	0	0	0	0	0	0	0	0
16	3905798	3908690	-	1700037C18Rik	3	5	4	1	1	5	2	5	0	1	6	0	2	4	6	4	1	0	1	1	3	0	3	1	1	0	5	2	3	3	2	1	2	2	4	1	0	3	0	2	1	1	6	4	3
2	131146315	131160082	-	1700037H04Rik	26	27	35	42	15	33	38	24	13	25	33	20	23	23	18	33	20	25	29	23	13	21	21	15	35	30	27	21	31	16	28	15	22	21	28	18	27	19	13	13	22	16	14	15	23
19	44828493	44835939	-	1700039E22Rik	0	0	0	0	0	0	0	0	0	0	0	0	0	0	0	0	0	0	0	0	0	0	0	0	0	0	0	0	0	0	0	0	0	0	0	0	0	0	0	0	0	0	0	0	0
10	68430956	68541876	-	1700040L02Rik	8	12	7	7	8	7	11	7	11	10	7	7	12	12	9	13	7	10	0	12	9	10	17	11	2	6	11	6	6	7	5	12	6	9	10	3	8	4	4	3	7	4	3	6	4
5	88291361	88301024	-	1700041A01Rik	0	0	0	0	0	0	0	0	0	0	0	0	0	0	0	0	0	0	0	0	0	0	0	0	0	0	0	0	0	0	0	0	0	0	0	0	0	0	0	0	0	0	0	0	0
9	57175275	57186111	+	1700041C23Rik	0	0	0	0	0	0	0	0	0	0	0	0	0	0	0	0	0	0	0	0	0	0	0	0	0	0	0	0	0	0	0	0	0	0	0	0	0	0	0	0	0	0	0	0	0
16	77004228	77010882	-	1700041M19Rik	0	0	0	0	0	0	0	0	0	0	0	0	0	0	0	0	0	0	0	0	0	0	0	0	0	0	0	0	0	0	0	0	0	0	0	0	0	0	0	0	0	0	0	0	0
4	116173372	116174298	+	1700042G07Rik	0	0	0	0	0	0	0	0	0	0	0	0	0	0	0	0	0	0	0	0	0	0	0	0	0	0	0	0	0	0	0	0	0	0	0	0	0	0	0	0	0	0	0	0	0
4	57359792	57364293	-	1700042G15Rik	0	0	0	0	0	0	0	0	0	0	0	0	0	0	0	0	0	0	0	0	0	0	0	0	0	0	0	0	0	0	0	0	0	0	0	0	0	0	0	0	0	0	0	0	0
11	11868123	11885322	+	1700042O10Rik	0	0	0	0	0	0	1	0	0	0	0	0	0	0	0	0	0	0	0	0	0	0	0	0	0	0	0	0	0	0	0	0	0	0	0	0	0	0	0	0	0	0	0	0	0
14	118365878	118398166	+	1700044C05Rik	0	0	0	0	0	0	0	0	0	0	0	0	0	0	0	0	0	0	0	0	0	0	0	0	0	0	0	0	0	0	0	0	0	0	0	0	0	0	0	0	0	0	0	0	0
18	49523289	49524442	+	1700044K03Rik	0	0	0	0	0	0	0	0	0	0	0	0	0	0	0	0	0	0	0	0	0	0	0	0	0	0	0	0	0	0	0	0	0	0	0	0	0	0	0	0	0	0	0	0	0
4	150828225	150854950	-	1700045H11Rik	0	0	0	0	0	0	0	0	0	0	0	0	0	0	0	0	0	0	0	0	0	0	2	0	0	0	0	0	0	0	0	0	0	2	0	0	0	0	0	0	0	0	0	0	0
11	14560336	14599226	-	1700046C09Rik	0	0	0	0	0	0	0	0	0	0	0	0	0	0	0	0	0	0	0	0	0	0	0	0	0	0	0	0	0	0	0	0	0	0	0	0	0	0	0	0	0	0	0	0	0
8	26082609	26096521	+	1700047A11Rik	0	0	0	0	0	0	0	0	0	0	0	0	0	0	0	0	0	0	0	0	0	0	0	0	0	0	0	0	0	0	0	0	0	0	0	0	0	0	0	0	0	0	0	0	0
14	44191607	44213238	-	1700047E10Rik	0	0	0	0	0	0	0	0	0	0	0	0	0	0	0	0	0	0	0	0	0	0	0	0	0	0	0	0	0	0	0	0	0	0	0	0	0	0	0	0	0	0	0	0	0
15	11967062	11970084	+	1700047G03Rik	0	0	0	0	0	0	0	0	0	0	0	0	0	0	0	0	0	0	0	0	0	0	0	0	0	0	0	0	0	0	0	0	0	0	0	0	0	0	0	0	0	0	0	0	0
12	55124528	55217147	+	1700047I17Rik2	10	17	13.5	12.5	14	8	19	9	11.5	13	10	12	13	13	13.5	17.5	7.5	14	12	9	6	12.5	16	11	4.5	11	10.5	11.5	8	3.5	8	7	13	11	9	9.5	14	4.5	13	8.5	7	2.5	5.5	10.5	9
5	108763842	108768918	+	1700047L14Rik	0	0	0	0	0	0	0	0	0	0	0	0	0	0	0	0	0	0	0	0	0	0	0	0	0	0	0	0	0	0	0	0	0	0	0	0	0	0	0	0	0	0	0	0	0
1	182300834	182303290	+	1700047M11Rik	2	0	1	1	1	1	2	4	1	0	7	4	2	6	3	5	6	4	4	3	2	1	4	1	5	2	3	2	1	2	3	4	1	0	1	4	2	5	4	0	4	2	9	0	2
16	92308716	92312467	-	1700048M11Rik	0	0	0	0	0	0	0	0	0	0	0	0	0	0	0	0	0	0	0	0	0	0	0	0	0	0	0	0	0	0	0	0	0	0	0	0	0	0	0	0	0	0	0	0	0
9	121937275	121947017	+	1700048O20Rik	23	6	6	4	6	6	7	10	7	7	7	4	31	25	19	27	9	18	13	16	10	25	11	3	27	14	21	17	12	10	15	12	15	21	10	5	24	3	14	10	5	5	8	17	11
6	147690241	147702375	+	1700049E15Rik	0	0	0	0	0	0	0	0	0	0	1	0	0	0	2	0	0	0	0	0	0	0	0	0	0	0	0	0	0	0	0	0	0	0	0	0	0	0	0	0	0	0	0	0	0
6	100527400	100533427	+	1700049E22Rik	0	0	0	0	0	0	0	0	0	0	0	0	0	0	0	0	0	0	0	0	0	0	0	0	0	0	0	0	0	0	0	0	0	0	0	0	0	0	0	0	0	0	0	0	0
10	71979885	71980691	-	1700049L16Rik	0	0	0	0	0	0	0	1	0	0	0	0	0	0	0	0	0	0	0	0	0	0	0	0	0	0	1	1	2	0	0	0	0	1	0	0	0	0	0	0	1	0	0	1	0
11	72266844	72268557	+	1700051A21Rik	0	0	0	0	0	1	1	0	0	0	1	2	0	0	0	0	0	1	0	5	0	0	0	0	0	0	0	0	0	0	0	2	0	0	0	0	0	0	0	0	0	0	0	0	2
12	80923432	80924448	-	1700052I22Rik	0	0	0	0	0	0	0	0	0	0	0	0	0	0	0	0	0	0	0	0	0	0	0	0	0	0	0	0	0	0	0	0	0	0	0	0	0	0	0	0	0	0	0	0	0
11	105179021	105181434	-	1700052K11Rik	33	28	56	39	40	38	56	25	37	40	36	29	51	46	62	58	42	56	56	39	53	43	52	32	34	42	50	39	40	45	37	39	37	36	46	31	36	18	50	35	49	47	38	21	18
19	53076252	53084393	+	1700054A03Rik	0	0	0	0	0	0	0	0	0	0	0	0	0	0	0	0	0	0	0	0	0	0	0	0	0	0	0	0	0	0	0	0	0	0	0	0	0	0	0	0	0	0	0	0	0
6	112210708	112212519	+	1700054K19Rik	0	0	0	0	0	0	0	0	0	0	0	0	0	0	0	0	0	0	0	0	0	0	0	0	0	0	0	0	0	0	0	0	0	0	0	0	0	0	0	0	0	0	0	0	0
2	118304914	118308167	+	1700054M17Rik	0	0	0	0	0	1	2	0	1	1	0	0	0	0	4	1	0	1	0	1	0	0	1	1	1	0	0	0	0	1	0	1	2	0	2	2	0	0	2	0	0	2	0	0	0
9	64038465	64041466	-	1700055C04Rik	0	0	0	0	0	0	0	0	0	0	0	0	0	0	0	0	0	0	0	0	0	0	0	0	0	0	0	0	0	0	0	0	0	0	0	0	0	0	0	0	0	0	0	0	0
1	184033032	184033999	-	1700056E22Rik	3	3	4	4	5	2	3	1	4	1	2	1	3	2	3	6	2	4	5	4	1	0	3	1	2	2	6	6	5	3	4	2	4	2	4	1	4	10	2	3	9	5	3	6	2
9	92309377	92357877	+	1700057G04Rik	0	0	0	0	0	0	0	0	0	0	0	0	0	0	0	0	0	0	0	0	0	0	0	0	0	0	0	0	0	0	0	0	0	0	0	0	0	0	0	0	0	0	0	0	0
4	124449626	124485960	-	1700057H15Rik	0	0	0	0	0	0	0	0	0	0	0	0	0	0	0	0	0	0	0	0	0	0	0	0	0	0	0	0	0	0	0	0	0	0	0	0	0	0	0	0	0	0	0	0	0
2	51421050	51437901	-	1700057H21Rik	0	0	0	0	0	0	0	0	0	0	0	0	0	0	0	0	0	0	0	0	0	0	0	0	0	0	0	0	0	0	0	0	0	0	0	0	0	0	0	0	0	0	0	0	0
6	143593353	143651289	-	1700060C16Rik	0	0	1	0	0	0	0	0	0	0	1	0	0	0	0	0	0	2	0	0	0	0	0	0	0	0	0	0	0	0	0	0	0	0	0	0	0	0	0	0	0	0	0	0	0
2	158192008	158195735	+	1700060C20Rik	0	0	0	0	0	0	0	0	0	0	0	0	0	0	0	0	0	0	0	0	0	0	0	0	0	0	0	0	0	0	0	0	0	0	0	0	0	0	0	0	0	0	0	0	0
2	9189515	9197485	+	1700061F12Rik	0	0	0	0	0	0	0	0	0	0	0	0	0	0	0	0	0	0	0	0	0	0	0	0	0	0	0	0	0	0	0	0	0	0	0	0	0	0	0	0	0	0	0	0	0
17	56875633	56888839	+	1700061G19Rik	0	0	0	0	0	0	0	0	0	0	0	0	0	0	0	2	0	0	1	0	0	0	0	0	0	0	0	0	0	0	0	0	0	0	0	0	0	0	0	0	0	0	0	0	0
3	117060522	117077766	-	1700061I17Rik	1	0	4	2	3	2	4	3	3	2	3	2	6	3	5	2	1	5	1	2	3	1	1	2	2	0	0	0	2	3	2	6	2	1	3	1	0	4	2	1	2	0	2	1	0
11	23152140	23166376	+	1700061J23Rik	0	0	0	0	0	0	0	0	0	0	0	0	0	0	0	0	0	0	0	0	0	0	0	0	0	0	0	0	0	0	0	0	0	0	0	0	0	0	0	0	0	0	0	0	0
1	95990659	96021759	-	1700063A18Rik	0	0	0	0	0	0	0	0	0	0	0	0	0	0	0	0	0	0	0	0	0	0	0	0	0	0	0	0	0	0	0	0	0	0	0	0	0	0	0	0	0	0	0	0	0
9	41206155	41217628	+	1700063D05Rik	0	0	0	1	0	1	0	0	0	0	1	1	0	0	0	1	1	1	0	0	1	0	0	1	1	0	0	0	0	0	1	0	0	0	0	0	0	3	0	0	1	0	0	0	0
5	91766242	91767301	-	1700063O14Rik	0	0	0	0	0	0	0	0	0	0	0	0	0	0	0	0	0	0	0	0	0	0	0	0	0	0	0	0	0	0	0	0	0	0	0	0	0	0	0	0	0	0	0	0	0
10	119092905	119103108	+	1700064J06Rik	0	0	0	0	0	0	0	0	0	0	0	0	0	0	0	0	0	0	0	0	0	0	0	0	0	0	0	0	0	0	0	0	0	0	0	0	0	0	0	0	0	0	0	0	0
12	99626053	99627975	-	1700064M15Rik	0	0	0	0	0	0	0	0	0	0	0	0	0	0	0	0	0	0	0	0	0	0	0	0	0	0	0	0	0	0	0	0	0	0	0	0	0	0	0	0	0	0	0	0	0
9	95855418	95857883	-	1700065D16Rik	0	0	0	0	0	0	0	0	0	0	0	0	0	0	0	1	0	0	1	0	0	0	0	0	0	0	0	0	0	0	0	0	0	0	0	1	0	0	0	0	0	0	0	0	0
15	63817188	63819541	+	1700065I16Rik	0	0	0	0	0	0	0	0	0	0	0	0	0	0	0	0	0	0	0	0	0	0	0	0	0	0	0	0	0	0	0	0	0	0	0	0	0	0	0	0	0	0	0	0	0
6	35330846	35336830	+	1700065J11Rik	0	0	0	0	0	0	0	0	0	0	0	0	0	0	0	0	0	0	0	0	0	0	0	0	0	0	0	0	0	0	0	0	0	0	0	0	0	0	0	0	0	0	0	0	0
1	192841705	192842740	+	1700065J18Rik	0	0	0	0	0	0	0	0	0	0	0	0	0	0	0	0	0	0	0	0	0	0	0	0	0	0	0	0	0	0	0	0	0	0	0	0	0	2	0	0	0	0	0	0	0
6	73436965	73471022	-	1700065L07Rik	0	0	0	0	0	0	0	0	0	0	0	0	0	0	0	0	0	0	0	0	0	0	0	0	0	0	0	0	0	0	0	0	0	0	0	0	0	0	0	0	0	0	0	0	0
18	49803332	49817957	-	1700065O20Rik	0	0	0	0	0	0	0	0	0	0	0	0	0	0	0	0	0	0	0	0	0	0	0	0	0	0	0	0	0	0	0	0	0	0	0	0	0	0	0	0	0	0	0	0	0
1	39842428	39847331	-	1700066B17Rik	0	0	0	0	0	0	0	0	0	0	0	0	0	0	0	0	0	0	0	0	0	0	0	0	0	0	0	0	0	0	0	0	0	0	0	0	0	0	0	0	0	0	0	0	0
18	35726989	35730870	+	1700066B19Rik	1	2	2	1	0	3	5	0	1	0	0	0	2	1	4	1	0	2	7	1	0	1	1	1	0	0	2	2	0	2	0	0	0	0	1	0	1	0	0	0	0	0	2	0	0
13	58146949	58148976	+	1700066J03Rik	0	0	0	0	0	0	0	0	0	0	0	0	0	0	0	0	0	0	0	0	0	0	0	0	0	0	0	0	0	0	0	0	0	0	0	0	0	0	0	0	0	0	0	0	0
1	57377620	57385423	+	1700066M21Rik	727	795	667	724	765	708	651	645	583	616	698	740	645	812	529	606	300	749	546	497	479	573	707	711	455	513	485	543	500	473	451	437	345	483	474	422	238	260	287	273	314	330	212	294	251
5	87908588	87979352	-	1700066N21Rik	0	0	0	0	0	0	0	0	0	0	0	0	0	0	0	0	0	0	0	0	0	0	0	0	0	0	0	0	0	0	0	0	0	0	0	0	0	0	0	0	0	0	0	0	0
18	57504422	57533753	-	1700066O22Rik	0	1	0	0	0	0	0	0	0	0	0	0	0	0	0	0	0	0	0	0	0	0	0	0	0	0	0	0	0	0	0	0	0	0	0	0	0	0	0	0	0	0	0	0	0
1	89016113	89022211	+	1700067G17Rik	0	0	0	0	0	0	0	0	0	0	0	0	0	0	0	0	0	0	0	0	0	0	0	0	0	0	0	0	0	0	0	0	0	0	0	0	0	0	0	0	0	0	0	0	0
8	84001706	84004771	+	1700067K01Rik	23	27	24	15	0	15	18	0	2	1	2	4	8	10	16	27	0	14	22	0	0	2	1	0	18	17	17	13	1	14	18	1	0	0	1	3	10	2	8	13	2	3	16	1	0
17	48089632	48090921	+	1700067P10Rik	0	0	0	0	0	0	0	0	0	0	0	0	0	0	0	0	0	0	0	0	0	0	0	0	0	0	0	0	0	0	0	0	0	0	0	0	0	0	0	0	0	0	0	0	0
5	113692424	113724773	-	1700069L16Rik	0	0	0	0	0	0	0	0	0	0	0	0	0	0	0	0	0	0	0	0	0	0	0	0	0	0	0	0	0	0	0	0	0	0	0	0	0	0	0	0	0	0	0	0	0
6	118246695	118248455	-	1700069P05Rik	0	0	0	0	0	0	0	0	0	0	0	0	0	0	0	0	0	0	0	0	0	0	0	0	0	0	0	0	0	0	0	0	0	0	0	0	0	0	0	0	0	0	0	0	0
11	81572502	81573540	-	1700071K01Rik	1	0	0	0	0	0	0	0	1	0	0	0	0	0	0	0	0	0	0	0	0	0	0	0	0	0	0	0	0	0	0	0	0	0	0	0	0	0	0	0	0	0	0	0	0
17	43588340	43591510	-	1700071M16Rik	0	0	0	0	0	0	0	0	0	0	0	0	0	0	0	0	0	0	0	0	0	2	0	0	0	0	0	0	0	0	0	0	0	0	0	0	0	0	0	0	0	0	0	0	0
9	58370504	58374184	+	1700072B07Rik	0	0	0	0	0	0	0	0	0	0	0	0	0	0	0	0	0	0	0	0	0	0	0	0	0	0	0	0	0	0	0	0	0	0	0	0	0	0	0	0	0	0	0	0	0
11	103638936	103649014	+	1700072I22Rik	0	0	0	0	0	0	0	0	0	0	0	0	0	0	0	0	0	0	0	0	0	0	0	0	0	0	0	0	0	0	0	0	0	0	0	0	0	0	0	0	0	0	0	0	0
6	120554796	120574205	+	1700072O05Rik	0	0	0	0	0	0	0	0	0	0	0	0	0	0	0	0	0	0	0	0	0	0	0	0	0	0	0	0	0	0	0	0	0	0	0	0	0	0	0	0	0	0	0	0	0
6	145387625	145392224	+	1700073E17Rik	0	0	0	0	0	0	0	0	0	0	0	0	0	0	0	0	0	0	0	0	0	0	0	0	0	0	0	0	0	0	0	0	0	0	0	0	0	0	0	1	0	0	0	0	0
13	119680042	119681583	+	1700074H08Rik	0	0	0	0	0	0	0	0	0	0	0	0	0	0	0	0	0	0	0	0	0	0	0	0	0	0	0	0	0	0	0	0	0	0	0	0	0	0	0	0	0	0	0	0	0
6	40920460	40940558	-	1700074P13Rik	0	0	0	0	0	0	0	0	0	0	0	0	0	0	0	0	0	0	0	0	0	0	0	0	0	0	0	0	0	0	0	0	0	0	0	0	0	0	0	0	0	0	0	0	0
9	105143344	105145083	-	1700080E11Rik	0	0	0	0	0	0	0	0	0	0	0	0	0	0	0	0	0	0	0	0	0	0	0	0	0	0	0	0	0	0	0	0	0	0	0	0	0	0	0	0	0	0	0	0	0
2	4132065	4141142	-	1700080N15Rik	0	0	0	0	0	0	0	0	0	0	0	0	0	0	0	0	0	0	0	0	0	0	0	0	0	0	0	0	0	0	0	0	0	0	0	0	0	0	0	0	0	0	0	0	0
X	51968695	51972773	-	1700080O16Rik	0	0	0	0	0	0	0	0	0	0	0	0	0	0	0	0	0	0	0	0	0	0	0	0	0	0	0	0	0	0	0	0	0	0	0	0	0	0	0	0	0	0	0	0	0
5	119108236	119114544	+	1700081H04Rik	0	0	0	0	0	0	0	0	0	0	0	0	0	0	0	0	0	0	0	0	0	0	0	0	0	0	0	0	0	0	0	0	0	0	0	0	0	0	0	0	0	0	0	0	0
12	71383154	71384209	-	1700083H02Rik	0	0	0	0	0	0	0	0	0	0	0	0	0	0	0	0	0	0	0	0	0	0	0	0	0	0	0	0	0	0	0	0	0	0	0	0	0	0	0	0	0	0	0	0	0
13	113136076	113144013	+	1700084D21Rik	0	0	0	0	0	0	0	0	0	0	0	0	0	0	0	0	0	0	0	0	0	0	0	0	0	0	0	0	0	0	0	0	0	0	0	0	0	0	0	0	0	0	0	0	0
2	30237198	30237632	-	1700084E18Rik	0	1	4	1	5	1	1	1	1	2	0	1	3	1	2	1	3	2	2	2	3	1	2	2	1	0	2	0	4	1	2	2	3	2	2	1	0	0	3	2	1	1	0	1	1
13	70004050	70028349	-	1700084F23Rik	0	0	0	0	0	0	0	0	0	0	0	0	0	0	0	0	0	0	0	0	0	0	0	0	0	0	0	0	0	0	0	0	0	0	0	0	0	0	0	0	0	0	0	0	0
15	33405209	33405940	-	1700084J12Rik	5	1	0	2	3	2	1	3	1	1	3	2	2	1	3	1.00635	1	1	2	0	5	1	0	7	2	1	0	5	1	0	0	3	0	0	2	1	1.01074	2	2	4	0	1	0	0	0
X	91575211	91575912	-	1700084M14Rik	0	0	0	0	0	0	0	0	0	0	0	0	0	0	0	0	0	0	0	0	0	0	0	0	0	0	0	0	0	0	0	0	0	0	0	0	0	0	0	0	0	0	0	0	0
12	82932520	82939156	-	1700085C21Rik	0	0	0	0	0	0	0	0	0	0	0	0	0	0	0	0	0	0	0	0	0	0	1	0	0	0	0	0	0	0	0	0	0	0	0	0	0	0	0	0	0	0	0	0	0
12	74284276	74295951	+	1700086L19Rik	0	0	0	0	0	0	0	0	0	0	0	0	0	0	0	0	0	0	0	0	0	0	0	0	0	0	1	0	0	0	0	0	0	0	0	0	0	0	0	0	0	0	0	0	0
18	38238405	38250566	-	1700086O06Rik	12	18	17	17	18	14	14	14	14	10	16	12	27	10	18	20	20	25	26	20	12	32	15	7	10	12	14	16	18	17	10	20	9	13	10	6	8	12	14	11	15	17	8	12	13
15	79134655	79141252	-	1700088E04Rik	1	0	2	2	2	2	1	0	1	0	1	0	0	0	0	2	0	3	4	0	1	0	1	0	0	0	2	4	1	0	1	0	2	1	0	3	1	0	0	1	1	0	0	0	2
14	42089750	42095278	-	1700091H14Rik	0	0	0	0	0	0	0	0	0	0	0	0	0	0	0	0	0	0	0	0	0	0	0	0	0	0	0	0	0	0	0	0	0	0	0	0	0	0	0	0	0	0	0	0	0
8	77624172	77628957	+	1700092C02Rik	0	0	0	0	0	0	0	0	0	0	0	0	0	0	0	0	0	0	0	0	0	0	0	0	0	0	0	0	0	0	0	0	0	0	0	0	0	0	0	0	0	0	0	0	0
14	69164799	69171844	-	1700092C10Rik	1	0	0	6	0	4	0	0	0	3	0	0	1	1	0	2	2	7	1	1	2	4	3	1	0	1	0	4	3	0	1	0	0	0	3	0	3	1	0	0	2	2	0	0	0
13	26283159	26312407	-	1700092E19Rik	0	0	0	0	0	0	0	0	0	0	0	0	0	0	0	0	0	0	0	0	0	0	0	0	0	0	0	0	0	0	0	0	0	0	0	0	0	0	0	0	0	0	0	0	0
11	114198258	114199200	+	1700092K14Rik	0	0	0	0	0	0	0	0	0	0	0	0	0	0	0	0	0	0	0	0	0	0	0	0	0	0	0	0	0	0	0	0	0	0	0	0	0	0	0	0	0	0	0	0	0
19	8740718	8741226	+	1700092M07Rik	1	0	2	0	1	0	0	0	0	0	0	1	1	0	0	0	0	0	2	0	0	2	0	1	0	1	0	2	1	0	0	1	0	1	0	1	0	0	0	0	0	0	1	0	0
11	23516203	23519943	-	1700093K21Rik	0	0	0	0	0	0	0	0	0	0	0	0	0	0	0	0	0	0	0	0	0	0	0	0	0	0	0	0	2	1	1	0	0	0	0	2	0	0	0	0	0	0	0	2	0
3	90062796	90068348	+	1700094D03Rik	21	18	30	26	73	25	30	46	39	43	31	39	65	58	61	66	56	71	55	72	66	82	63	74	48	39	43	62	81	56	34	68	46	65	42	50	56	49	52	36	68	52	50	47	58
10	76389015	76401508	+	1700094J05Rik	0	0	0	0	0	0	0	0	0	0	0	0	0	0	0	0	0	0	1	0	0	0	0	0	2	0	0	0	0	0	0	0	0	0	0	0	0	0	0	0	0	0	0	0	0
6	52492451	52500086	+	1700094M24Rik	0	0	0	0	0	0	0	0	0	0	0	0	0	0	0	0	0	0	0	0	0	0	0	0	0	0	0	0	0	0	0	0	0	0	0	0	0	0	0	0	0	0	0	0	0
4	146519039	146546874	-	1700095A21Rik	0	0	0	0	0	0	0	0	0	0	0	0	0	0	0	0	0	0	0	0	0	0	0	0	0	0	0	0	0	0	0	0	0	0	0	0	0	0	0	0	0	0	0	0	0
5	112793292	112801702	+	1700095B10Rik	0	0	0	0	0	0	0	0	0	0	0	0	0	0	0	0	0	0	0	0	0	0	0	0	0	0	0	0	0	0	0	0	0	0	0	0	0	0	0	0	0	0	0	0	0
4	138137580	138138519	-	1700095J12Rik	0	0	0	0	0	0	0	0	0	0	0	0	0	0	0	0	0	0	0	0	0	0	0	0	0	0	0	0	0	0	0	0	0	0	0	0	0	0	0	0	0	0	0	0	0
11	109346867	109353652	+	1700096J18Rik	0	0	0	0	0	0	0	0	0	0	0	0	0	0	0	0	0	0	0	0	0	0	0	0	0	0	0	0	0	0	0	0	0	0	0	0	0	0	0	0	0	0	0	0	0
5	25530018	25531467	+	1700096K18Rik	10	10	10	18	14	11	11	13	9	15	12	10	24	16	17	21	8	16	11	18	7	16	17	14	11	17	13	7	15	5	11	9	14	13	10	13	10	13	7	18	1	15	7	8	6
8	87636098	87642211	-	1700096P03Rik	0	0	0	0	0	0	0	0	0	0	0	0	0	0	0	0	0	0	0	0	0	0	0	0	0	0	0	0	0	0	0	0	0	0	0	0	0	0	0	0	0	0	0	0	0
17	30622441	30626906	-	1700097N02Rik	6	1	2	1	3	2	1	2	1	0	1	1	6	10	4	1	0	3	2	0	2	2	0	0	7	7	4	7	8	3	2	1	2	0	2	0	5	5	0	4	2	1	2	1	1
13	102760255	102761897	+	1700099I09Rik	0	0	0	1	0	0	0	0	0	0	0	1	0	1	0	0	0	1	0	1	1	0	0	1	0	0	0	0	0	1	0	1	0	2	0	1	0	0	0	0	0	1	0	0	0
14	114940225	114945949	-	1700100I10Rik	0	0	0	0	0	0	0	0	0	0	0	0	0	0	0	0	0	0	0	0	0	0	0	0	0	0	0	0	0	0	0	0	0	0	0	0	0	0	0	0	0	0	0	0	0
13	70573241	70576105	+	1700100L14Rik	0	0	0	0	0	0	0	0	0	0	0	0	0	0	0	0	0	0	0	0	0	0	0	0	0	0	0	0	0	0	0	0	0	0	0	0	0	0	0	0	0	0	0	0	0
6	129532184	129533285	-	1700101I11Rik	0	0	0	2	0	0	1	2	1	1	0	0	1	0	0	0	1	0	2	1	0	0	1	1	2	3	2	2	1	0	0	0	2	0	1	0	0	0	0	0	0	0	0	0	0
12	7372039	7380331	-	1700101O22Rik	0	0	0	0	0	0	0	0	0	0	0	0	0	0	0	0	0	0	0	0	0	0	0	0	0	0	0	0	0	0	0	0	0	0	0	0	0	0	0	0	0	0	0	0	0
17	3557824	3559864	+	1700102H20Rik	0	0	0	0	1	0	1	0	2	0	1	0	3	1	0	0	0	0	3	0	0	0	0	0	0	1	0	1	0	2	2	0	0	0	1	0	0	0	0	0	1	0	0	0	0
9	108392834	108397768	+	1700102P08Rik	5	3	2	2	3	2	2	9	4	6	2	1	2	8	2	3	3	3	8	8	8	1	1	1	0	4	7	4	3	0	1	3	3	6	5	1	4	0	1	1	2	0	2	5	3
12	54233615	54242321	+	1700104L18Rik	0	0	0	0	0	0	0	0	0	0	0	0	0	0	0	0	0	0	0	0	0	0	0	0	0	0	0	0	0	0	0	0	0	0	0	0	0	0	0	0	0	0	0	0	0
19	7383003	7383558	+	1700105P06Rik	1	0	0	0	0	0	1	1	0	0	1	0	0	0	0	0	0	0	0	0	0	0	0	0	0	0	0	1	0	0	0	0	0	0	0	0	0	1	0	0	0	0	0	0	0
14	76677568	76687109	+	1700108F19Rik	0	0	0	0	0	1	0	0	1	0	0	0	1	0	0	0	0	1	0	1	0	0	0	1	0	0	0	1	0	0	0	0	0	0	0	1	0	0	0	0	0	0	0	0	0
14	122229905	122233639	-	1700108J01Rik	0	0	0	0	0	0	0	0	0	0	0	0	0	0	0	0	0	0	0	0	0	0	0	0	0	0	0	0	0	0	0	0	0	0	0	0	0	0	0	0	0	0	0	0	0
14	61292983	61305335	-	1700109G14Rik	0	0	0	0	0	0	0	0	0	0	0	0	0	0	0	0	0	2	0	0	0	0	0	0	0	0	0	0	0	0	0	0	0	0	0	0	0	0	0	0	0	0	0	0	0
11	84716976	84720433	-	1700109G15Rik	0	0	0	0	0	0	0	0	0	0	0	0	0	0	0	0	0	0	0	0	0	0	0	0	0	0	0	0	0	0	0	0	0	0	0	0	0	0	0	0	0	0	0	0	0
5	3571716	3584342	+	1700109H08Rik	5	2	1	6	7	0	1	4	2	2	4	2	3	4	2	1	3	1	1	4	4	4	6	4	1	3	3	2	5	2	2	4	1	3	0	3	1	0	3	1	2	1	0	2	0
14	39655663	39685294	+	1700109I08Rik	0	0	0	0	0	0	0	0	0	0	0	0	0	0	0	0	0	0	0	0	0	0	0	0	0	0	0	0	0	0	0	0	0	0	0	0	0	0	0	0	0	0	0	0	0
15	77084398	77096315	+	1700109K24Rik	0	0	0	0	0	0	0	1	0	0	0	0	0	0	0	0	0	0	0	0	0	0	0	0	0	0	0	0	0	0	0	0	0	0	0	0	0	0	0	0	0	0	0	0	0
17	10324602	10329313	+	1700110C19Rik	0	2	1	2	2	0	1	0	0	0	0	0	0	0	0	0	4	1	0	0	1	0	0	1	1	0	0	0	0	0	0	0	1	0	0	0	0	0	1	0	0	6	1	1	1
14	3262402	3783731	+	1700110I01Rik	0	0	0	0	0	0	0	0	0	0	0	0	1	1	0	0	0	0	0	0	0	0	0	0	0	0	0	0	0	0	0	0	0	0	0	0	0	0	0	0	0	1	0	0	0
7	41060617	41089844	-	1700110I07Rik	0	0	0	0	0	0	0	0	0	0	0	0	0	0	0	0	0	0	0	0	0	0	0	0	0	0	0	0	0	0	0	0	0	0	0	0	0	0	0	0	0	0	0	0	0
9	40333472	40343338	+	1700110K17Rik	0	0	0	0	0	0	0	0	0	0	0	0	0	0	0	0	0	0	0	0	0	0	0	0	0	0	0	0	0	0	0	0	0	0	0	0	0	0	0	0	0	0	0	0	0
X	69929260	70143589	-	1700111N16Rik	0	0	0	0	0	0	0	0	0	0	0	0	0	0	0	0	0	0	0	0	0	0	0	0	0	0	0	0	0	0	0	0	0	0	0	0	0	0	0	0	0	0	0	0	0
14	22019712	23056089	+	1700112E06Rik	3	3	4	1	7	3	5	3	0	3	3	7	3	6	3	4	0	2	6	3	2	1	4	4	0	5	6	2	3	4	1	4	3	0	3	1	0	0	6	2	5	0	0	0	4
1	184527841	184557692	-	1700112H15Rik	0	0	0	0	0	0	0	0	0	0	0	0	0	0	0	0	0	0	0	0	0	0	0	0	0	0	0	0	0	0	0	0	0	0	0	0	0	0	0	0	0	0	0	0	0
5	77006442	77018864	-	1700112J05Rik	0	0	0	0	0	0	0	0	0	0	0	0	0	0	0	0	0	0	0	0	0	0	0	0	0	0	0	0	0	0	0	0	0	0	0	0	0	0	0	0	0	0	0	0	0
7	67204082	67222537	-	1700112J16Rik	7	3	3	3	3	4	2	3	1	6	3	1	5	3	4	2	2	1	5	5	3	5	5	2	2	5	5	2	5	4	0	2	4	2	1	1	1	0	0	1	4	6	1	1	10
3	88171560	88177786	-	1700113A16Rik	3	9	16	9	17	12	8	15	8	12	15	16	14	13	10	21	9	10	14	9	7	11	11	7	13	11	11	8	13	10	12	17	2	11	8	11	9	2	7	6	18	5	11	11	3
10	71201745	71204489	+	1700113B09Rik	0	0	0	0	0	0	0	0	0	0	0	0	0	0	0	0	0	0	0	0	0	0	0	0	0	0	1	0	0	0	0	0	0	0	0	0	0	0	0	0	0	0	0	0	0
10	87058046	87230600	+	1700113H08Rik	2	0	0	1	2	0	1	0	0	0	0	0	0	0	0	1	0	0	0	0	0	0	0	1	0	0	0	0	1	1	2	0	0	1	0	0	0	0	0	1	0	0	0	0	0
16	50783409	50784092	+	1700116B05Rik	0	0	0	0	0	0	0	0	0	0	0	0	0	0	0	0	0	0	0	0	0	0	0	0	0	0	0	0	0	0	0	0	0	0	0	0	0	0	0	0	0	0	0	0	0
16	34935855	34939330	-	1700119H24Rik	1	0	4	3	0	2	3	2	2	1	1	0	1	0	3	3	0	3	2	3	1	0	1	2	4	1	2	3	3	1	0	2	1	0	4	2	0	3	3	1	0	2	2	6	4
15	99251788	99262042	+	1700120C14Rik	0	0	0	0	3	0	0	1	0	3	0	0	0	0	0	0	0	1	1	0	0	0	0	0	0	0	0	0	0	0	0	0	0	0	0	0	0	0	0	0	1	0	0	0	0
18	74495678	74531125	-	1700120E14Rik	0	0	0	0	0	0	0	0	0	0	0	0	0	0	0	0	0	0	0	0	0	0	0	0	0	0	0	0	0	0	0	0	0	0	0	0	0	0	0	0	1	0	0	0	0
7	135191765	135196003	-	1700120G07Rik	0	0	0	0	0	0	0	0	0	0	0	0	0	0	0	0	0	0	0	0	0	0	0	0	0	0	0	0	0	0	0	0	0	0	0	0	0	0	0	0	0	0	0	0	0
7	127603903	127604446	-	1700120K04Rik	1	1	0	0	0	0	0	1	1	0	1	1	2	1	0	0	0	4	4	2	1	1	3	2	1	0	3	1	1	0	0	2	0	0	1	3	0	0	4	1	2	0	0	1	0
X	104816776	104842456	+	1700121L16Rik	0	0	0	0	0	0	0	0	0	0	0	0	0	0	0	0	0	0	0	0	0	0	0	0	0	0	0	0	0	0	0	0	0	0	0	0	0	0	0	0	0	0	0	0	0
12	106442652	106447667	-	1700121N20Rik	0	0	0	0	0	0	0	0	0	0	0	0	0	0	0	0	0	0	0	0	0	0	0	0	0	0	0	0	0	0	0	0	0	0	0	0	0	0	0	0	0	0	0	0	0
19	37465254	37471828	+	1700122C19Rik	0	0	0	0	0	0	0	0	0	0	0	0	0	0	0	0	0	0	0	0	0	0	0	0	0	0	0	0	0	0	0	0	0	0	0	0	0	0	0	0	0	0	0	0	0
17	48036745	48038294	-	1700122O11Rik	0	0	0	0	0	0	0	0	0	0	0	0	0	0	0	0	0	0	0	0	0	0	0	0	0	0	0	0	0	0	0	0	0	0	0	0	2	0	0	0	0	0	0	0	0
7	126224247	126248239	-	1700123J17Rik	0	0	0	0	0	0	0	0	0	0	0	0	0	0	0	0	0	0	0	0	0	0	0	1	0	0	0	1	0	0	0	0	1	0	0	0	0	0	0	0	0	0	1	1	0
5	138561840	138564695	-	1700123K08Rik	0	0	0	0	0	0	0	0	0	0	0	0	0	0	0	0	0	0	0	0	0	0	0	0	0	0	0	0	0	0	0	0	0	0	0	0	0	0	0	0	0	0	0	0	0
6	96164503	96166206	-	1700123L14Rik	0	0	0	0	0	0	0	0	0	0	0	0	0	0	0	0	0	0	0	0	0	0	0	0	0	1	0	0	0	0	0	0	0	0	0	0	0	0	0	0	0	0	0	0	0
4	11966574	11994296	+	1700123M08Rik	2	2	1	0	0	2	1	1	0	0	0	0	3	3	2	0	0	5	2	1	0	1	0	1	3	0	2	0	1	1	0	1	1	2	0	0	0	0	0	3	0	0	1	1	0
4	10508031	10797803	-	1700123O12Rik	0	0	0	0	0	0	0	0	0	0	0	0	0	0	0	0	0	0	0	0	0	0	0	0	0	0	0	0	0	0	0	0	0	0	0	0	0	0	0	0	0	0	0	0	0
14	54686171	54690743	+	1700123O20Rik	271	236	329	276	242	268	263	272	276	287	272	252	243	239	227	233	80	226	215	179	170	242	222	219	191	112	225	159	132	208	199	214	182	207	181	134	116	108	116	91	89	114	99	112	99
16	5975587	5998497	+	1700123O21Rik	0	0	0	0	0	0	0	0	0	0	0	0	0	0	0	0	0	0	0	0	0	0	0	0	0	0	0	0	0	0	0	0	0	0	0	0	0	0	0	0	0	0	0	0	0
6	83761759	83762509	-	1700124L16Rik	0	0	0	0	0	0	0	0	0	0	0	0	0	0	0	0	0	0	0	0	0	0	0	0	0	0	0	0	0	0	0	0	0	0	0	0	0	0	0	0	0	0	0	0	0
4	124890888	124894783	-	1700125G02Rik	0	0	0	0	0	0	0	0	0	0	0	0	0	0	0	0	0	0	0	0	0	0	0	0	0	0	0	0	0	0	0	0	0	0	0	0	0	0	0	0	0	0	0	0	0
3	27154026	27157020	+	1700125G22Rik	0	0	0	0	0	0	0	0	0	0	0	0	0	0	0	0	0	0	0	0	0	0	0	0	0	0	0	0	0	0	0	0	0	0	0	0	0	0	0	0	0	0	0	0	0
8	68368459	68375711	+	1700125H03Rik	0	0	0	0	0	0	0	0	0	0	0	0	0	0	0	0	0	0	0	0	0	0	0	0	0	0	0	0	0	0	0	0	0	0	0	0	0	0	0	0	0	0	0	0	0
11	85171096	85181155	+	1700125H20Rik	0	0	0	0	0	0	0	0	0	0	0	0	0	0	0	0	0	0	0	0	0	0	0	0	0	0	0	0	0	0	0	0	0	0	0	0	0	0	0	0	0	0	0	0	0
5	66166607	66191336	-	1700126H18Rik	0	0	0	0	0	0	0	0	0	0	0	0	0	0	0	0	0	0	0	0	0	0	0	0	0	0	0	0	0	0	0	0	0	0	0	0	0	0	0	0	0	0	0	0	0
14	106417187	106486521	-	1700128A07Rik	0	0	0	0	0	0	0	0	0	0	0	0	0	0	0	0	0	0	0	0	0	0	0	0	0	0	0	0	0	0	0	0	0	0	0	0	0	0	0	0	0	0	0	0	0
9	8221889	8241988	+	1700128F08Rik	0	0	0	0	0	0	0	0	0	0	0	0	0	0	0	0	0	0	0	0	0	0	0	0	0	0	0	0	0	0	0	0	0	0	0	0	0	0	0	0	0	0	0	0	0
14	59133040	59142894	-	1700129C05Rik	0	0	0	0	0	0	0	0	0	0	0	0	0	0	0	0	0	0	0	0	0	0	0	0	0	0	0	0	0	0	0	0	0	0	0	0	0	0	0	0	0	0	0	0	0
1	98131467	98144656	+	1810006J02Rik	0	1	2	0	0	0	0	0	1	0	0	0	0	0	1	0	0	0	0	0	0	0	2	0	0	0	0	0	0	0	0	1	0	0	0	0	0	0	0	0	0	0	0	0	0
12	49476993	49480863	-	1810007C17Rik	0	0	0	0	0	0	0	0	0	0	0	0	0	0	0	0	0	0	0	0	0	0	0	0	0	0	0	0	0	0	0	0	0	0	0	0	0	0	0	0	0	0	0	0	0
19	58606329	58629754	+	1810007D17Rik	0	0	0	0	0	0	0	0	0	0	0	0	0	0	0	0	0	0	0	0	0	0	0	0	0	0	0	0	0	0	0	0	0	0	0	0	0	0	0	0	0	0	0	0	0
7	65804052	65806224	+	1810008I18Rik	780	626	553	970	821	555	659	1062	554	873	946	537	800	611	478	961	397	530	704	601	451	841	931	595	587	450	473	726	499	432	546	774	459	767	823	405	374	241	353	532	351	316	337	380	256
19	8888883	8890760	+	1810009A15Rik	144	181	219	195	151	146	185	141	124	137	188	154	109	94	90.9999	97	52	82	127	88	65	99.9999	106	104	105	62	162	76	78	98	99	66	55	90	72	86	38	22	54	57	59	53	68.772	43	33
6	40964772	40968428	+	1810009J06Rik	0	0	0	0	0	0	0	0	0	0	0	0	0	0	0	0	0	0	0	0	0	0	0	0	0	0	0	0	0	0	0	0	0	0	0	0	0	0	0	0	0	0	0	0	0
7	145205818	145208120	-	1810010D01Rik	0	1	2	0	0	0	0	0	0	0	0	1	1	2	1	0	0	0	2	0	1	2	0	0	0	0	0	3	0	0	0	0	0	1	0	1	3	0	0	1	0	0	0	2	0
11	107028223	107030443	+	1810010H24Rik	15	19	25	16	14	17	13	11	16	12	10	14	16	25	22	22	11	18	19	18	17	18	21	9	16	8	13	17	14	9	15	16	14	10	16	11	11	4	14	21	7	5	8	10	16
14	32785963	32817969	+	1810011H11Rik	12	8	22	11	6	10	16	7	14	13	9	21	15	11	16	14	5	16	14	14	8	5	18	12	5	10	20	11	6	20	5	12	8	9	11	8	8	6	14	5	5	5	12	6	15
8	24437616	24438947	-	1810011O10Rik	156	115	137	134	145	116	103	181	151	234	123	149	201	129	74	160	65	118	105	128	117	203	183	134	114	89	90	89	82	58	71	154	82	204	97	81	91	32	72	69	85	83	57	101	103
8	22398721	22399592	+	1810012K16Rik	1	0	2	1	2	0	2	1	2	2	2	2	1	1	1	4	2	5	1	2	1	1	1	4	1	5	0	1	0	0	3	1	1	3	1	1	1	0	0	2	1	0	0	0	0
17	28271708	28273164	+	1810013A23Rik	0	1	0	0	0	2	0	0	0	0	0	0	2	3	1	1	0	4	5	1	0	3	3	3	0	0	0	0	1	1	0	0	0	2	0	0	1	0	1	0	2	2	2	2	1
16	8830100	8858925	+	1810013L24Rik	686	544	593	581	590	575	626	665	617	535	605	574	877	687	614	723	325	656	772	718	693	655	685	571	615	529	572	517	559	469	573	634	625	489	534	432	439	369	397	367	394	369	310	466	448
10	86685527	86689955	+	1810014B01Rik	16	16.1737	13	20.1733	23.7871	16.0812	16.1939	18	19.3911	15.0818	22.3015	11	15.0959	20	10.0803	19	5.05417	14	9.07386	20	19.1926	16.1298	11	15	19.1286	16	16.0945	24.2954	16	6	5.04273	14.1252	18	12	17	9	15	18	6	9.11228	12	4	1	11	5
19	58698917	58701324	+	1810018F18Rik	0	0	0	0	0	0	0	0	0	0	0	0	0	0	0	0	0	0	0	0	0	0	0	0	0	0	0	0	0	0	0	0	0	0	0	0	0	0	0	0	0	0	0	0	0
8	106135400	106138723	+	1810019D21Rik	80	67	84	81	168	110	133	108	131	82	153	137	147	157	190	270	212	246	244	256	164	152	280.001	244	134	169	181	238	408	228	179	286	209	148	247	218	175	132	170	203	245.999	150	188	194	114
6	87675593	87690848	-	1810020O05Rik	0	0	0	0	0	0	0	0	0	0	0	0	0	0	0	0	0	0	0	0	0	0	0	0	0	0	0	0	0	0	0	0	0	0	0	0	0	0	0	0	2	0	0	0	0
15	89071198	89075855	-	1810021B22Rik	5	6	4	5	4	2	6	8	7	4	1	7	5	5	3	4	11	4	4	1	7	6	4	8	5	3	2	3	5	2	0	6	3	4	3	3	6	0	0	5	2	3	1	6	2
3	14606289	14611257	-	1810022K09Rik	86	69	94	80	53	65	93.0001	46	46	61	70.0001	60	60	54	38	71	28	44	49	50	27	38	68	57	52	34	74	26	23	40	55	37	20	26	44	29	17	5	20	12	4	12	14	16	7
2	127186355	127208281	-	1810024B03Rik	0	0	0	0	2	1	0	0	1	1	0	0	0	1	0	0	2	1	0	0	0	0	3	0	0	0	0	0	0	0	0	0	0	0	0	0	0	0	0	0	0	0	0	0	0
7	73539798	73558396	-	1810026B05Rik	235.379	223.664	216.293	302.703	304.234	232.47	193.567	284.839	240.618	277.509	271.012	206.046	331.028	287.061	279.269	382.021	219.219	368.928	295.777	274.226	272.219	354.277	368.128	306.75	186.939	226.186	247.22	299.084	323.728	254.342	220.005	235.776	185.455	278.352	262.251	232.254	174.077	177.309	246.796	148.005	244.679	182.73	168.132	212.265	121.311
X	12654881	12673640	-	1810030O07Rik	96	139	136	120	119	130	123	101	101	134	101	92	108	122	117	117	73	120	121	92	83	115	100	91	101	91	120	104	113	110	93	111	66	106	81	68	64	52	67	68	57	79	63	66	49
11	116671660	116675799	+	1810032O08Rik	15	14	21	10	8	23	17	15	16	23	11	21	28	26	24	35	19	38	27	32	30	25	18	16	23	20	29	23	27	23	29	25	26	29	18	22	26	7	30	21	25	24	23	28	12
13	64248700	64268146	+	1810034E14Rik	58	68	63	66	96	81	67	83	67	49	68	54	58	73	56	93	45	77	73	59	51	43	80	72	52	72	58	75	74	58	60	69	59	41	71	45	55	51	36	46	46	57	37	41	42
3	122924397	122926195	+	1810037I17Rik	158	104	178	144	134	153	153	145	133	136	140	100	115	87	83	86	41	79	91	85	75	92	111	99	123	67	118	85	70	65	88	89	74	57	72	41	62	25	65	40	44	60	50	51	32
14	121876811	121879409	-	1810041H14Rik	2	1	4	1	9	1	5	3	2	1	3	1	1	0	0	3	4	3	3	3	1	3	0	0	3	2	4	3	2	2	4	1	1	1	1	0	0	0	0	4	8	1	0	0	0
15	84379203	84447098	-	1810041L15Rik	1	1	0	1	1	0	0	2	3	1	1	1	1	0	0	3	0	1	1	1	1	1	4	1	2	0	0	3	4	0	0	1	3	1	0	3	11	0	2	0	0	3	6	4	2
10	77978650	77985439	+	1810043G02Rik	28	42	60	39	43	36	49	60	49	29	51	40	44	34	44	59	51	30	43	48	35	36	45	40	38	54	48	35	41	52	32	51	57	39	44	44	37	10	36	23	34	38	30	44	26
6	91440987	91441756	+	1810044D09Rik	11	7	14	15	19	9	12	8	15	9	15	9	8	9	6	5	4	6	5	9	6	10	15	3	8	6	7	11	16	5	7	14	7	5	11	6	4	7	6	3	14	4	10	9	0
9	51289686	51328918	-	1810046K07Rik	10	11	6	5	3	6	5	14	1	6	5	12	6	8	8	13	0	7	6	8	6	2	4	7	7	8	4	4	5	8	2	12	4	4	5	8	8	3	8	3	4	7	2	6	4
16	93343716	93359544	-	1810053B23Rik	3	6	77	4	0	7	66	4	1	0	3	1	1	4	84	7	4	17	73	4	1	4	2	3	1	2	63	2	5	14	57	7	0	0	3	1	1	2	44	4	1	11	35	0	0
19	3708333	3717882	+	1810055G02Rik	253	280	235	213	258	308	272	284	435	208	305	235	323	271	276	279	187	343	285	229	357	260	356	226	295	213	290	220	261	261	302	270	453	260	351	205	242	137	264	213	226	230	189	222	299
6	35252699	35262060	+	1810058I24Rik	388.999	349	355.999	375	484	506.002	327	388	404	454.001	444.998	424	362	345	335	394.998	254	492	338	384.001	330	455.001	497.999	351.999	348	319.001	382	335	370.001	389.999	313.001	343.999	371	376	275.001	250	223.999	197	237	277	337	343.001	229	350	297.999
3	36475937	36482300	+	1810062G17Rik	5	4	5	3	2	5	5	7	6	4	4	6	4	2	12	7	7	4	7	3	8	6	11	8	1	3	7	4	4	3	9	6	9	6	10	9	3	7	4	4	4	2	1	3	0
14	20546293	20570681	+	1810062O18Rik	2	2	2	0	0	2	0	0	0	3	0	0	0	0	2	0	0	1	1	1	0	1	0	3	2	2	4	1	0	3	1	1	1	0	0	0	2	0	0	1	0	0	0	0	0
11	59921499	59921890	+	1810063I02Rik	0	0	0	0	0	0	0	0	0	0	0	0	0	0	0	0	0	0	0	0	0	0	0	0	0	0	0	0	0	0	0	0	0	0	0	0	0	0	0	0	0	0	0	0	0
9	22206786	22213861	-	1810064F22Rik	96	41	79	28	39	46	131	94	213	66	24	101	131	128	111	43	39	81	269	132	265	72	30	209	63	102	54	24	54	55	190	128	203	92	28	118	75	44	99	28	39	49	195	110	200
11	58421111	58426024	+	1810065E05Rik	0	0	0	0	0	0	0	0	0	0	0	0	0	0	0	0	0	0	0	0	0	0	0	0	0	1	0	0	0	0	0	0	0	0	0	0	0	0	0	0	0	0	0	0	0
11	57795499	57801468	-	2010001A14Rik	14	8	8	8	10	12	9	11	13	17	12	16	8	11	12	11	3	11	13	10	7	2	12	17	12	6	15	15	15	11	5	19	8	10	6	8	8	9	23	11	11	15	12	16	11
19	4496788	4498584	-	2010003K11Rik	87	122	319	152	183	150	264	199	231	134	236	121	96	98	219	144	115	140	203	113	178	122	200	94	72	85	267	104	135	108	167	154	175	140	222	80	48	52	133	61	92	85	84	84	73
16	36221562	36257428	+	2010005H15Rik	0	0	0	0	0	0	0	0	0	0	0	5.92226e-06	0	0	0	0	0	0	0	0	0	0	0	0	0	0	0	0	0	0	0	0	0	0	0	0	0	0	0	0	0	0	0	0	0
2	158070364	158091798	-	2010009K17Rik	0	0	0	0	0	0	0	0	0	0	0	0	0	0	0	0	0	0	0	0	0	0	0	0	0	0	0	0	0	0	0	0	0	0	0	0	0	0	0	0	0	0	0	0	0
18	75288660	75297330	-	2010010A06Rik	5.34698	5	1.02005	0	2.10522	1.05475	3.1566	2.1338	2.05914	1.03487	2.07065	2.11603	1.06463	2.23633	1.01805	1.04137	4.2568	4.20156	3.12427	7.19616	1.01454	3.09621	2.11588	5.09961	1.0356	1.0178	0	5.21745	3.04122	2.19109	3.29611	4.2088	5.23276	5.07363	7.39596	6.76924	1.05416	0	5	5.18321	2	5	0	0	0
3	106481986	106485914	-	2010016I18Rik	1	1	0	0	0	0	1	1	2	3	2	1	1	6	9	5	3	2	2	5	2	4	3	4	2	3	3	2	4	4	2	3	2	3	3	0	5	0	4	5	6	2	2	3	3
17	86285167	86287179	-	2010106C02Rik	0	0	0	0	0	0	0	0	0	0	0	0	0	0	0	0	0	0	0	0	0	0	0	0	0	0	0	0	0	0	1	0	0	0	0	0	0	0	0	0	0	0	0	0	0
X	112495274	112558344	+	2010106E10Rik	0	1	0	0	0	0	0	0	0	0	0	1	0	0	0	0	0	0	0	0	0	0	0	0	0	0	0	1	0	0	0	0	0	0	0	0	0	0	0	0	0	0	0	0	0
12	111961376	111966978	-	2010107E04Rik	473	564	517	587	443	333	479	389	318	368	442	397	303	270	242	266	112	185	260	155	169	225	274	237	230	163	420	258	150	154	239	171	133	211	172	131	77	45	88	104	78	88	82	80	60
10	62107656	62111014	-	2010107G23Rik	27	36	30	19	29	19	19	12	12	23	20	10	33	23	20	17	16	14	12	11	11	14	21	7	37	22	20	24	21	10	18	14	3	15	15	3	25	8	17	11	14	8	8	4	10
5	93206518	93213475	+	2010109A12Rik	0	2	1	1	1	0	0	0	0	1	0	0	1	1	0	0	1	0	1	0	0	4	0	3	0	2	3	2	1	0	0	1	1	1	0	0	3	0	2	0	1	0	1	0	0
15	74878336	74881705	-	2010109I03Rik	0	0	1	0	0	0	1	1	2	0	0	0	0	0	0	1	0	0	0	1	0	1	0	0	0	0	0	1	0	0	0	0	0	1	0	0	0	0	0	0	0	0	0	0	0
13	62964893	63326097	+	2010111I01Rik	383	369	426	381	477	451	395	501.999	521.001	407	426	464	507	494	478	582.001	362	647.999	524	596	594.001	558.999	617.999	593	380	416	388	397	518.001	485	370	604	581.999	450	467	460	409	266	315	315	398	369	294	415.001	336
X	7411817	7422989	-	2010204K13Rik	1	0	2	0	3	1	2	0	2	1	1	1	1	1	2	1	1	2	3	2	1	0	1	1	0	0	1	0	2	1	0	2	1	2	0	0	0	0	0	0	0	3	4	1	0
1	37611676	37719812	-	2010300C02Rik	2	4	2	5	0	0	3	0	1	4	0	1	2	2	1	2	0	3	3	0	2	0	3	1	0	1	0	2	2	0	0	1	1	0	2	4	2	0	1	3	3	0	2	1	1
X	13234641	13247734	-	2010308F09Rik	1	0	2	0	0	0	0	1	1	0	0	0	0	0	0	1	0	2	0	0	1	1	0	0	0	0	0	0	0	0	0	0	0	0	0	0	0	0	0	0	0	0	0	0	0
6	42370671	42380559	+	2010310C07Rik	0	2	0	1	1	1	0	0	1	0	0	1	0	0	0	0	2	1	1	0	1	0	4	3	0	0	0	1	1	0	0	1	0	0	0	0	0	0	1	1	1	1	0	2	0
9	124291804	124312695	-	2010315B03Rik	189	175	188	201	210.951	178.994	159	185	191	205	221	192	246	185	173	230	90	237.485	190	169.488	169	197	209	212	141	166	142	142	203	158	145.895	163	140	165	177	137	107	65	152	93.6336	127	118	94	123	78
8	70776862	70777607	+	2010320M18Rik	58	47	52	57	64	41	44	47	55	54	46	60	55	40	40	42	42	34	32	37	41	45	38	40	22	30	29	54	49	26	36	56	31	39	36	24	28	8	30	18	26	30	23	28	21
7	29247521	29248468	-	2200002D01Rik	87	76	131	112	63	93	148	84	87	76	90	75	38	42	60	45	10	45	68	44	33	35	66	35	57	42	89	41	34	46	83	45	43	32	41	43	28	21	42	17	14	31	42	31	23
7	30698926	30700535	+	2200002J24Rik	0	0	0	1	1	0	0	0	0	0	0	1	0	0	0	0	0	0	0	0	0	0	0	0	0	2	0	0	0	0	0	0	0	0	0	0	0	0	0	0	0	0	0	0	0
6	41030268	41035510	-	2210010C04Rik	0	0	0	0	0	0	0	0	0	0	0	0	0	0	0	0	0	0	0	0	0	0	0	0	1	0	0	0	0	0	0	0	0	0	0	0	0	0	0	0	0	0	0	0	0
8	84010228	84011721	-	2210011C24Rik	0	0	0	0	0	0	0	0	0	0	2	0	0	0	0	0	0	0	0	0	0	0	0	0	0	4	3	1	0	0	0	1	0	1	0	0	0	0	1	0	0	1	0	1	0
X	153723554	153741297	+	2210013O21Rik	17	22	24	23	14	13	24	22	22	9	21	15	8	18	19	16	10	16	31	11	12	14	13	14	21	6	23	22	3	15	19	16	16	14	11	4	5	24	5	11	4	7	5	8	13
13	58380046	58385226	-	2210016F16Rik	266	284	297	301	285	284	257	258	191	261	248	251	240	220	209	224	131	228	238	208	170	244	228	207	186	180	202	197	206	216	217	212	193	206	178	160	115	78	126	132	122	141	107	111	113
5	114942202	114948541	+	2210016L21Rik	43	42	35	50	51	47	46	39	44	42	53	50	57	62	53	69	34	65	41	58	55	41	58	51	75	56	54	54	64	58	47	51	51	53	49	50	34	40	35	52	52	37	32	50	56
12	73548483	73551987	+	2210039B01Rik	8	5	14	16	15	9	11	8	6	10	15	9	18	26	18	38	20	22	16	24	13	20	30	15	20	31	21	24	34	19	11	22	19	22	17	13	8	11	14	28	20	11	9	13	10
19	10684793	10685557	+	2210404E10Rik	0	0	0	0	0	0	0	0	0	0	0	0	0	0	0	3	0	0	0	0	0	0	1	0	0	0	0	0	0	0	0	0	0	0	0	0	0	0	0	1	0	0	0	0	0
5	36447611	36464855	-	2210406O10Rik	2	1	2	1	6	2	2	4	9	2	0	1	5	4	4	4	4	6	5	3	7	3	5	0	3	5	3	5	9	3	1	6	6	2	3	6	6	0	4	1	1	0	2	6	0
11	58608206	58613493	-	2210407C18Rik	0	0	0	0	2	0	0	0	2	0	0	0	0	0	0	0	0	0	0	0	0	0	0	0	0	0	0	1	0	0	0	0	0	0	2	0	0	0	0	0	0	0	0	0	0
6	31220351	31337395	+	2210408F21Rik	77	83	93	68	67	59	72	68	65	73	50	56	67	67	62	58	34	52	68	25	47	41	55	54	49	71	74	62	55	69	51	68	63	37	48	43	46	31	49	24	33	30	33	48	48
13	77135536	77613680	+	2210408I21Rik	76	102	80	79	73	68	49	81	99	82	93	71	93	76	79	80	52	95	70	66	80	87	96	74	40	52	59	49	58	61	53	55	70	77	67	42	61	42	53	36	56	53	40	58	39
18	57632079	57638586	-	2210409D07Rik	0	0	0	0	0	0	0	0	0	0	0	0	0	0	0	0	0	0	0	0	0	0	0	0	0	0	0	0	0	0	0	0	0	0	0	0	0	0	0	0	0	0	0	0	0
11	88972638	88973015	+	2210409E12Rik	3.48132e-26	3.48132e-26	0	0	0	0	0	0	0	0	0	0	0	0	0	1	0	0	0	0	1	0	0	0	0	4.68612e-19	0	0	0	0	0	0	1	0	0.134118	0	0	0	0	0	0	0	0	0	0
4	3656506	3663109	+	2210414B05Rik	0	0	0	0	0	0	0	0	0	0	0	0	0	0	0	0	0	0	0	0	0	0	0	0	0	0	0	0	0	0	0	0	0	0	0	0	0	0	0	0	0	0	0	0	0
11	88098058	88100108	+	2210416O15Rik	1	0	1	1	2	0	0	1	0	0	0	0	1	0	0	2	0	1	0	1	1	0	0	0	0	3	0	0	1	0	0	0	0	0	1	0	0	0	0	0	0	0	0	2	0
5	148741840	148743140	+	2210417A02Rik	6	6	3	7	9	9	3	2	7	10	5	7	2	5	9	9	3	4	10	9	5	3	11	5	5	7	6	13	3	6	6	7	7	9	3	4	2	5	1	2	6	7	11	7	4
2	176226565	176927814	+	2210418O10Rik	188.368	190.998	217.581	201.31	210.208	204.336	200.248	199.061	190.327	171.766	193.125	224.652	216.422	214.096	182.486	240.933	96.2033	228.439	226.192	168.551	178.678	208.878	220.906	220.904	165.969	155.258	199.68	187.449	188.75	156.634	160.516	170.442	123.178	174.846	144.361	142.611	113.423	107.368	125.122	110.745	122.131	135.365	87.1734	129.728	109.341
18	82754505	82759040	-	2210420H20Rik	0	0	0	0	0	0	0	0	0	0	0	0	0	0	0	0	0	0	0	0	0	0	0	0	0	0	0	0	0	0	0	0	0	0	0	0	0	0	0	0	0	0	0	0	0
17	35567485	35568946	+	2300002M23Rik	0	0	0	0	0	0	0	0	0	0	0	0	0	0	0	0	0	0	0	0	0	0	0	0	0	0	0	0	0	0	0	0	0	0	0	0	0	0	0	0	0	0	0	0	0
11	99837148	99838067	-	2300003K06Rik	0	0	0	0	0	0	0	0	0	0	0	0	0	0	0	0	0	0	0	0	0	0	0	0	0	0	0	0	0	0	0	0	0	0	0	0	0	0	0	0	0	0	0	0	0
9	63394447	63399245	-	2300009A05Rik	38	50	56	72	76	47	55	53	57	40	55	39	49	52	29	57	21	38	40	43	49	57	47	44	28	16	34	43	46	27	35	41	35	34	42	43	34	16	19	34	38	23	14	44	12
6	129232623	129238483	-	2310001H17Rik	61	55	58	84	83	48	78	62	82	62	64	70	97	110	58	109	57	59	74	89	60	60	66	108	69	62	66	71	86	52	57	72	33	62	44	67	69	29	36	66	68	43	34	71	30
2	163472545	163473004	+	2310001K24Rik	0	0	0	0	1	0	0	0	1	0	0	0	0	1	0	0	0	0	0	0	0	0	0	0	2	0	0	1	0	0	0	0	0	0	0	0	0	0	0	0	0	0	0	0	0
12	80507206	80517955	+	2310002D06Rik	0	0	0	0	0	0	0	0	0	0	0	0	0	0	0	0	0	0	0	0	0	0	0	0	0	0	0	0	0	0	0	0	0	0	0	0	0	0	0	0	0	0	0	0	0
7	43745466	43755937	-	2310002F09Rik	0	0	0	0	0	0	0	0	0	0	0	0	0	0	0	0	0	0	0	0	0	0	0	0	0	0	0	0	0	0	0	0	0	0	0	0	0	0	0	0	0	0	0	0	0
4	73939371	73950847	-	2310002L09Rik	0	0	0	0	0	0	0	0	0	0	0	0	0	0	0	0	0	0	0	0	0	0	0	0	0	0	0	0	0	0	0	0	0	0	0	0	0	0	0	0	0	0	0	0	0
9	50232523	50233183	-	2310003N18Rik	0	0	0	0	0	0	0	0	0	0	0	0	0	0	0	0	0	0	0	0	0	0	0	0	0	0	0	0	0	0	0	0	0	0	0	0	0	0	0	0	0	0	0	0	0
2	155097791	155100080	-	2310005A03Rik	0	1	0	1	0	0	1	1	3	0	2	0	0	1	4	0	0	0	0	1	0	0	2	2	0	0	1	1	2	1	0	1	3	0	1	0	0	3	0	0	0	0	0	0	0
13	98424110	98435066	-	2310005E17Rik	0	0	0	0	0	0	0	0	0	0	0	0	0	0	0	0	0	0	0	0	0	0	0	0	0	0	0	0	0	0	0	0	0	0	0	0	0	0	0	0	0	0	0	0	0
1	93151355	93160949	-	2310007B03Rik	29	41	57	26	17	39	38	33	22	21	24	23	30	55	47	35	11	30	43	31	21	19	26	20	27	35	50	25	12	34	27	26	9	14	24	18	14	17	29	31	8	20	16	25	4
8	26814597	26824424	-	2310008N11Rik	0	0	0	0	0	0	0	0	0	0	0	0	0	0	0	0	0	0	0	0	0	0	0	0	0	0	0	0	0	0	0	0	0	0	0	0	0	0	0	0	0	0	0	0	0
9	73039718	73042783	+	2310009A05Rik	67	72	77	61	56	54	72	57	63	58	69	67	53	55	43	50	25	58	46	53	64	37	49	35	46	31	56	25	42	33	39	22	21	31	36	28	10	11	22	15	21	18	10	13	18
1	138851979	138856855	-	2310009B15Rik	24	22	21	28	29	24	13	27	14	32	13	19	37	33	18	19	23	24	11	18	21	15	29	21	15	18	17	22	21	14	16	21	23	19	15	13	12	15	6	10	7	17	5	17	7
7	90124836	90129937	-	2310010J17Rik	29	17	21	27	22	24	19	12	15	12	12	13	15	23	12	23	7	15	30	9	11	17	17	15	13	8	24	15	17	9	14	13	9	13	11	7	9	0	18	14	6	7	5	8	11
10	80318255	80320549	-	2310011J03Rik	133	114	114	120	143	146	117	113	113	117	116	100	119	118	99	104	96	111	94	95	99	93	121	89	120	108	131	106	123	86	113	121	128	113	105	101	107	71	68	79	99	80	66	83	74
12	80120546	80132845	-	2310015A10Rik	24	19	47	59	62	48	26	33	40	77	47	56	84	78	74	134	95	69	73	93	53	103	115	85	49	59	83	85	115	50	41	48	35	88	95	50	49	62	82	94	108	66	46	75	40
16	13514131	13520420	-	2310015D24Rik	0	0	0	0	0	0	0	0	0	0	0	0	0	0	0	0	0	0	0	0	0	0	0	0	0	0	0	0	0	0	0	0	0	0	0	0	0	0	0	0	0	0	0	0	0
12	30410559	30467359	-	2310016D03Rik	0	0	0	0	0	0	0	0	0	0	0	0	0	0	0	0	0	0	0	0	0	0	0	0	0	0	0	0	0	0	0	0	0	0	0	0	0	0	0	0	0	0	0	0	0
13	99076528	99087922	-	2310020H05Rik	0	0	0	0	0	0	0	0	0	0	0	0	0	0	0	0	0	0	0	0	0	0	0	0	0	0	0	0	0	0	0	0	0	0	0	0	0	0	0	0	0	0	0	0	0
7	27553290	27582099	+	2310022A10Rik	33	27	35	22	29	29	22	26	23	29	31	27	28	50	44	51	35	52	44	40	34	39	34	55	43	42	59	46	49	42	38	44	47	34	39	25	53	13	31	47	20	34	25	40	32
8	124635756	124663370	-	2310022B05Rik	171	149	144	169	207	179	120	154	162	153	189	126	249	276	212	290	161	265	218	210	176	211	272	165	227	221	208	279	250	222	194	216	200	203	217	138	204	139	194	227	195	201	154	172	161
1	150320681	150346772	-	2310030A07Rik	0	0	0	0	0	0	0	0	0	0	0	0	0	0	0	0	0	0	0	0	0	0	0	0	0	0	0	0	0	0	0	0	0	0	0	0	0	0	0	0	0	0	0	0	0
9	50739691	50746522	-	2310030G06Rik	190	129	182	170	163	188	200	187	170	157	184	169	194	168	164	172	53	168	155	170	162	172	215	160	134	126	137	177	137	127	157	147	140	135	140	141	134	72	87	97	85	119	127	123	97
11	59208361	59210735	+	2310033P09Rik	35	31	32	42	47	27	39	42	43	58	40	52	31	28	22	36	21	34	31	39	39	40	36	29	47	43	23	36	70	44	32	60	45	24	37	34	34	14	20	27	24	17	29	39	27
16	88758847	88759790	+	2310034C09Rik	0	0	0	0	0	0	0	0	0	0	0	0	0	0	0	0	0	0	0	0	0	0	0	0	0	0	0	0	0	0	0	0	0	0	0	0	0	0	0	0	0	0	0	0	0
19	46348201	46348989	-	2310034G01Rik	1	3	1	1	3	1	1	1	0	1	1	1	1	0	2	1	0	2	0	1	0	1	1	0	0	0	1	0	0	1	1	1	2	0	0	1	0	0	2	0	2	0	0	0	4
5	100210692	100218050	+	2310034O05Rik	2	0	1	2	0	0	0	1	3	0	1	0	0	2	3	11	1	0	1	2	3	0	3	1	0	1	0	6	0	1	0	1	2	0	3	1	0	0	0	4	0	0	0	0	0
1	105663861	105755132	+	2310035C23Rik	407.998	439.001	413.002	419.001	459	399	359.002	397.999	329.999	443.002	400.999	361	463	530.002	375.001	505	282	520.001	352	328	347.999	451	491.001	401	322.999	355.999	320.999	350	401.002	365.001	292.999	363.999	282.001	376	314.999	286	291.999	228	287	315	285	333	214	303.001	210
8	85026833	85030287	+	2310036O22Rik	218	184	242	211	223	242	250	245	196	196	240	198	278	287	251	290	129	305	276	230	234	258	265	232	232	195	254	233	241	284	243	285	276	303	229	235	160	164	191	181	162	185	171	212	128
17	46772635	46773408	+	2310039H08Rik	257	239	221	338	334	257	215	259	206	312	250	226	206	207	160	230	153	163	169	166	144	211	228	184	169	145	160	178	164	162	159	197	164	193	195	140	112	92	106	138	124	106	100	117	97
10	95336276	95363217	+	2310039L15Rik	0	0	0	0	0	0	0	1	0	0	0	0	0	0	0	0	0	0	0	0	0	0	0	0	0	0	0	0	0	0	0	0	0	0	0	0	0	0	0	0	0	0	0	0	0
6	86483376	86488228	-	2310040G24Rik	30	26	24	28	19	22	24	19	19	15	20	13	33	26	15	26	9	17	22	16	12	15	16	16	15	18	24	15	6	6	14	19	15	16	18	13	8	6	4	17	6	7	17	13	15
1	177641542	177642944	-	2310043L19Rik	0	0	0	0	0	0	0	0	0	0	0	0	0	0	0	0	0	0	0	0	0	0	0	0	0	0	0	0	0	0	0	0	0	0	0	0	0	0	0	0	0	0	0	0	0
15	38549344	38594935	-	2310043O21Rik	0	0	0	0	0	0	0	0	0	0	0	0	0	0	0	0	0	0	0	0	0	0	0	0	0	0	0	0	0	0	0	0	0	0	0	0	0	0	0	0	0	0	0	0	0
3	92868359	92870206	-	2310050C09Rik	0	0	0	0	0	0	0	0	0	0	0	0	0	0	0	0	0	0	0	0	0	0	0	0	0	0	0	0	0	0	0	0	0	0	0	0	0	0	0	0	0	0	0	0	0
10	28972288	28986307	-	2310057J18Rik	0	0	0	0	0	0	0	2	0	0	0	0	1	0	0	0	0	0	1	0	0	0	0	1	0	0	0	0	0	0	1	0	0	0	0	0	3	0	0	0	0	0	0	0	0
7	131342718	131362699	-	2310057M21Rik	34	31	29	16	26	39	33	38	30	36	23	24	51	40	28	37	20	34	37	34	16	41	26	37	30	30	16	22	31	33	25	25	25	41	18	23	26	23	15	23	30	19	33	23	16
16	88773181	88774207	-	2310057N15Rik	0	0	0	0	0	0	0	0	0	0	0	0	0	0	0	0	0	0	0	0	0	0	0	0	0	0	0	0	0	0	0	0	0	0	0	0	0	0	0	0	0	0	0	0	0
17	35892677	35897379	-	2310061I04Rik	117	80	75	88	123	80	70	81	105	90	107	104	130	123	93	129	95	98	93	119	92	71	119	127	150	85	102	126	108	98	107	123	129	108	87	97	107	65	66	88	87	63	53	94	73
16	88707171	88707963	-	2310061N02Rik	0	0	0	0	0	0	0	0	0	0	0	0	0	0	0	0	0	0	0	0	0	0	0	0	0	0	0	0	0	0	0	0	0	0	0	0	0	0	0	0	0	0	0	0	0
11	67112461	67120081	-	2310065F04Rik	0	0	0	0	0	0	0	0	0	0	0	0	0	0	0	0	0	0	0	0	0	0	0	0	0	0	0	0	0	0	0	0	0	0	0	0	0	0	0	0	0	0	0	0	0
15	99972167	99973288	-	2310068J16Rik	2	2	3	2	0	4	1	2	0	3	4	2	0	1	2	3	1	1	3	7	2	1	2	2	3	1	2	1	0	0	2	1	3	1	1	5	0	0	1	3	1	1	2	1	2
6	82877866	82881854	-	2310069B03Rik	0	0	0	0	0	0	0	0	0	0	0	0	0	0	0	0	0	0	0	0	0	0	0	0	0	0	0	0	0	0	0	0	0	0	0	0	0	0	0	0	0	0	0	0	0
15	44787763	44805830	+	2310069G16Rik	0	0	1	0	0	0	0	0	1	1	0	0	0	0	0	0	0	0	0	0	0	1	0	0	0	0	0	0	0	0	0	0	0	0	0	0	0	0	0	0	0	0	0	0	0
9	112227456	112228243	+	2310075C17Rik	0	0	0	0	0	0	0	0	0	0	0	0	0	0	0	0	0	0	0	0	0	0	0	0	0	0	0	0	0	0	0	0	0	0	0	0	0	0	0	0	0	0	0	0	0
16	88626788	88627667	-	2310079G19Rik	0	0	0	0	0	0	0	0	0	0	0	0	0	0	0	0	0	0	0	0	0	0	0	0	0	0	0	0	0	0	0	0	0	0	0	0	0	0	0	0	0	0	0	0	0
13	50261815	50680225	+	2310081J21Rik	0	0	0	0	0	0	0	0	0	0	0	0	0	0	0	0	0	0	0	0	0	0	0	0	0	0	0	0	0	0	0	0	0	0	0	0	0	0	0	0	0	0	0	0	0
3	41500931	41528475	-	2400006E01Rik	0	0	0	0	0	0	0	0	0	0	0	0	0	0	0	0	0	0	0	0	0	0	0	0	0	1	0	0	0	0	0	0	0	0	0	0	0	0	0	0	0	0	0	0	0
7	44246722	44252320	+	2410002F23Rik	59	40	66	38	66	73	56	57	58	81	39	59	110	129	105	119	45	126	91	116	97	134	101	113	57	88	77	90	140	95	64	98	71	94	77	74	95	76	75	90	114	60	57	75	66
11	97598511	97622894	+	2410003L11Rik	0	0	1	5	0	1	3	1	1	0	0	0	1	0	1	0	0	0	1	0	0	1	0	0	0	0	0	1	0	1	1	1	0	0	0	1	0	0	0	1	0	0	0	2	0
3	145938032	145944276	+	2410004B18Rik	37	27	31	36	33	28	33	36	36	35	21	26	25	37	29	23	5	34	33	25	21	21	23	27	27	20	27	24	34	27	39	36	19	28	21	28	16	7	10	12	18	18	12	15	15
11	102958300	102964155	-	2410004I01Rik	0	0	0	1	0	0	1	0	0	0	5	0	0	0	0	0	0	0	0	2	0	0	1	0	0	0	1	0	0	0	0	0	0	0	0	0	0	0	0	0	0	0	0	0	0
12	17004958	17011728	-	2410004P03Rik	0	0	0	0	0	0	0	0	0	0	1	0	0	0	0	0	0	0	1	0	0	0	0	0	1	0	0	0	0	0	0	0	1	0	0	1	0	0	0	0	0	0	0	0	0
11	62602877	62604807	+	2410006H16Rik	28	21	36	27	38	24	29	24	27	27	24	28	34	26	40	41	13	32	39	22	31	42	35	27	28	24	32	26	35	13	28	35	38	27	41	26	20	11	27	19	32	12	5	24	7
14	70852933	70873955	+	2410012E07Rik	0	0	0	0	0	0	0	0	0	0	0	0	0	0	0	0	0	0	0	0	0	0	0	0	0	0	0	0	0	0	0	0	0	0	0	0	0	0	0	0	0	0	0	0	0
17	56607452	56609772	-	2410015M20Rik	543	550	586	571	459	467	513	372	324	384	423	385	283	280	252	304	94	235	263	181	179	210	235	250	307	238	357	243	207	211	261	189	177	225	236	195	158	108	117	166	124	126	122	107	66
17	36145018	36162375	+	2410017I17Rik	0	0	0	0	0	0	0	0	0	0	0	0	0	0	0	0	0	0	0	0	0	1	0	0	0	0	0	0	0	0	0	0	0	0	0	0	0	0	0	0	0	0	0	0	0
12	22953997	23010244	-	2410018L13Rik	0	0	0	0	0	0	0	0	0	0	0	0	0	2	0	0	0	1	0	0	0	0	0	0	0	0	1	1	0	0	0	0	0	0	0	0	0	0	0	0	0	0	0	0	0
17	69275362	69277207	-	2410021H03Rik	0	0	0	0	0	0	0	0	0	0	0	0	0	0	0	0	0	0	0	0	0	0	0	0	0	0	0	0	0	0	0	0	0	0	0	0	0	0	0	0	0	0	0	0	0
15	8169106	8271159	+	2410089E03Rik	170	152	161	190	165	169	143	215	198	168	167	157	187	227	220	192	110	171	229	219	169	176	204	169	136	165	158	147	164	118	156	218	144	156	140	149	163	93	145	131	134	105	126	150	129
16	92478742	92497366	+	2410124H12Rik	0	0	0	0	0	0	0	0	0	0	0	0	0	0	0	0	0	0	0	0	0	0	0	0	0	0	0	0	0	0	0	0	0	0	0	0	0	0	0	0	0	0	0	0	0
5	118245227	118263115	+	2410131K14Rik	42	80	80	54	79	92	81	69	54	69	69	80	58	92	88	80	39	103	72	58	62	81	91	65	53	68	98	87	74	81	54	46	53	68	76	72	46	28	56	65	29	61	31	54	34
17	36977701	36981238	-	2410137M14Rik	0	0	0	0	0	0	0	0	0	0	0	0	0	0	0	0	0	0	0	0	0	0	0	0	0	0	0	0	0	0	0	0	0	0	0	0	0	0	0	0	0	0	0	0	0
13	66418114	66441119	-	2410141K09Rik	0	0	0	0	0	0	0	0	0	0	0	0	0	0	0	0	0	0	0	0	0	1	0	0	0	0	0	0	0	0	0	0	0	0	0	0	0	0	0	0	0	0	1	0	0
8	57487963	57510263	+	2500002B13Rik	9	8	10	10	10	12	6	11	7	4	15	5	10	8	8	8	6	11	20	4	12	5	10	7	9	17	7	7	13	16	14	10	7	10	12	9	3	10	13	2	5	3	10	9	5
2	153341157	153345811	-	2500004C02Rik	19	12	21	6	19	6	15	16	19	12	9	20	21	13	20	19	13	27	24	10	30	14	18	33	8	13	17	28	22	14	29	26	19	21	15	18	15	5	37	10	23	10	13	32	18
16	18836580	18840114	+	2510002D24Rik	66	82	63	82	99	89	60	70	78	71	75	56	116	139	90	147	83	105	77	72	97	117	88	71	91	91	63	103	131	106	73	104	79	90	84	78	93	74	79	75	86	64	58	67	66
4	116123840	116138842	+	2510003B16Rik	0	0	0	1	0	2	2	0	1	0	0	1	0	0	1	0	0	1	1	0	0	0	2	0	0	0	0	1	1	0	0	1	0	0	0	0	0	1	0	0	0	0	1	0	0
16	21649045	21694666	-	2510009E07Rik	239	235	348	220	231	237	290	329	214	259	284	315	274	269	365	258	100	230	325	263	193	193	250	278	168	197	365	216	143	165	289	248	116	225	207	179	145	147	225	130	126	158	138	171	124
4	147940895	147947315	+	2510039O18Rik	220	216	225	228	240	285	246	228	241	262	229	240	199	238	216	265	192	273	242	244	211	262	281	202	269	224	214	243	292	238	226	311	297	278	259	234	249	121	184	198	235	237	171	234	208
6	13869074	13871484	-	2610001J05Rik	114	116	112	124	107	100	91	86	97	93	115	88	116	128	82	110	37	98	126	91	68	79	94	86	96	67	103	86	62	57	72	75	42	94	75	59	58	34	71	58	47	55	63	61	35
X	107782752	107816335	-	2610002M06Rik	433	425	357	369	395	393	308	391	289	372	351	342	445	452	350	416	135	401	353	316	274	403	388	362	302	309	381	334	242	310	304	311	219	341	301	228	208	173	210	218	192	198	158	227	135
8	20385782	20424815	-	2610005L07Rik	402.102	419.388	424.653	510.921	605.462	523.886	324.793	453.181	459.277	545.042	433.511	441.652	616.167	644.102	549.074	800.304	476.154	724.505	494.715	563.85	555.333	677.291	609.278	581.342	367.566	503.682	398.293	598.33	842.454	494.334	374.051	661.227	527.925	633.615	475.072	481.513	449.013	329.55	437.138	494.032	540.902	414.623	358.093	498.868	301.642
10	79064374	79097601	-	2610008E11Rik	179	207	176	227	280	222	142	220	192	204	211	234	307	266	215	322	140	297	198	278	212	267	279	303	186	230	182	247	274	180	160	207	183	203	183	177	145	113	146	155	143	132	91	140	106
19	25671134	25672240	-	2610016A17Rik	4	3	1	1	0	1	4	3	0	4	2	1	1	0	1	2	0	0	1	0	1	2	1	4	0	0	1	0	0	0	3	1	2	0	2	2	0	0	0	2	0	0	0	0	0
16	11203383	11225797	+	2610020C07Rik	1	1	3	2	2	0	2	0	0	0	0	1	0	1	1	6	0	0	0	1	2	1	2	1	1	1	0	2	1	0	0	0	3	0	1	1	1	0	2	0	1	0	2	1	0
7	119794130	119848942	+	2610020H08Rik	24	22	25	24	35	31	28	31	29	29	42	26	53	51	31	49	16	34	30	40	25	37	25	32	24	30	34	29	30	13	30	48	25	29	36	33	23	20	34	21	23	16	37	13	22
11	85791660	85832389	-	2610027K06Rik	2	0	1	1	1	0	1	0	2	0	1	1	0	1	1	0	1	4	1	2	0	0	1	0	2	1	0	2	0	0	1	1	0	4	0	3	1	1	4	0	1	2	0	0	0
4	125887851	125922311	-	2610028E06Rik	0	0	0	0	0	0	0	0	0	0	0	0	0	0	0	0	0	0	0	0	0	3	0	0	0	0	0	0	0	0	2	1	0	0	0	0	0	0	0	0	0	0	0	0	0
10	76449081	76461219	+	2610028H24Rik	0	0	0	0	0	0	0	0	0	0	0	0	0	0	0	0	0	0	0	0	0	0	0	0	0	0	0	0	0	1	0	0	0	0	0	0	0	0	0	0	0	0	0	0	0
11	113043906	113201839	-	2610035D17Rik	3	1	4	7	8	9	4	5	7	4	3	3	10	8	5	11	3	5	6	7	5	7	6	13	11	5	5	8	5	7	3	5	8	4	15	4	10	9	5	16	5	6	1	3	0
14	122470377	122475200	-	2610035F20Rik	0	0	0	0	0	0	0	0	0	0	0	0	0	0	0	0	0	0	0	0	0	0	0	0	0	0	0	0	0	0	0	0	0	0	0	0	0	0	0	0	0	0	0	0	0
15	96190474	96197975	-	2610037D02Rik	0	0	0	1	0	0	0	1	0	0	1	0	0	0	0	1	0	0	0	0	0	0	0	0	0	0	0	0	1	0	0	0	0	0	0	0	0	0	0	0	0	0	0	0	0
14	4334763	4354688	+	2610042L04Rik	0	0	0	0	0	0	0	0	0	0	0	0	0	0	0	0	0	0	0	0	0	0	0	0	0	0	0.858372	1	0	0	0	0	0	0	0	0	0	0	0	0	0	0	0	0	0
8	129216354	129234047	-	2610044O15Rik8	29	38	32	27	30	30	28	26	22	24	28	19	41	39	29	42	18	39	29	31	32	34	37	47	26	22	34	34	26	32	19	29	19	28	22	28	24	11	10	17	19	21	13	14	9
1	9560833	9631093	-	2610203C22Rik	0	2	3	4	4	0	4	4	6	5	4	2	2	3	1	3	1	3	5	1	2	3	5	0	1	2	5	3	6	2	3	1	0	1	0	2	1	5	5	0	0	1	8	2	8
7	84689640	84776550	+	2610206C17Rik	1	0	1	0	1	1	0	1	0	1	0	0	3	0	0	0	0	3	1	4	0	0	3	1	3	0	3	1	3	0	2	1	1	0	2	0	0	5	0	0	0	0	0	5	0
4	10874498	10899424	+	2610301B20Rik	92	77	89	71	79	78	61	90	66	94	96	80	104	111	74	89	50	95	60	61	73	79	116	63	80	85	60	75	94	78	62	80	79	96	79	78	46	27	63	75	50	68	17	57	58
6	86848407	86849441	-	2610306M01Rik	14	14	16	21	16	17	15	14	11	10	16	13	7	8	9	14	4	7	10	7	13	13	10	13	8	12	12	12	13	11	19	6	11	8	9	6	1	1	14	5	22	11	3	6	7
13	28460034	28885423	-	2610307P16Rik	3	6	2	1	2	1	3	2	4	3	1	4	4	6	10	6	5	4	2	1	4	2	4	5	5	8	11	6	3	3	4	5	4	4	3	2	3	8	2	2	2	2	6	1	6
3	45280439	45378261	-	2610316D01Rik	0	0	0	0	0	0	0	0	0	0	0	0	0	0	0	0	0	0	0	0	0	0	0	0	0	0	0	0	0	0	0	0	0	0	0	0	0	0	0	0	0	0	0	0	0
16	17113398	17125107	-	2610318N02Rik	0	0	1	0	0	1	2	0	0	1	0	0	0	0	2	0	0	0	0	0	0	0	0	0	0	1	0	1	0	0	0	0	0	0	0	0	0	0	1	0	0	0	0	0	2
11	78261754	78290626	+	2610507B11Rik	3072	2945	2781	2863	3427	3110	2605	3234	2848	2988	2934	3063	4261	3583	3128	3704	2028	3211	3524	2878	2938	3285	3571	2998	3012	2798	2883	3030	3129	2640	2810	3191	2698	3123	2579	2436	2773	1851	2300	2623	2573	2400	2128	2545	2188
11	59197793	59202432	-	2610507I01Rik	99	64	82	100	141	94	72	115	108	112	99	103	145	140	102	148	95	159	118	165	156	148	186	161	132	106	124	132	169	107	73	129	137	122	107	118	94	87	87	85	128	92	53	128	91
5	114821937	114823469	-	2610524H06Rik	6	5	9	8	2	4	5	0	0	3	6	1	3	1	9	3	0	4	7	7	2	3	5	2	2	7	6	0	4	2	2	1	0	1	5	0	1	2	3	3	2	5	7	2	2
14	37102140	37110102	-	2610528A11Rik	0	0	0	0	0	0	1	0	1	0	0	0	0	2	0	0	0	0	0	0	0	0	0	0	0	0	0	1	0	0	1	0	0	0	0	0	0	0	0	0	0	0	0	0	1
4	118527275	118530218	+	2610528J11Rik	100	110	117	109	98	93	108	96	71	68	81	88	83	80	80	88	36	66	60	60	55	44	55	64	80	65	76	83	76	59	78	57	47	68	49	48	58	51	36	49	53	38	36	40	21
5	23850597	23855034	+	2700038G22Rik	2	2	1	3	3	3	0	0	1	2	0	1	7	0	3	3	0	5	6	2	3	3	1	0	0	0	6	4	2	1	3	3	0	2	0	1	3	1	3	1	0	4	2	4	0
18	62751674	62756348	-	2700046A07Rik	0	0	0	0	0	0	0	0	0	0	0	2	1	0	0	0	0	1	0	0	0	1	0	0	0	0	0	0	0	0	0	1	0	0	0	0	1	0	0	0	0	0	0	0	0
19	32389216	32391185	+	2700046G09Rik	7	9	8	19	15	10	14	9	10	13	6	11	12	17	16	18	5	19	17	8	8	16	17	19	14	16	14	12	17	16	9	19	12	8	18	4	6	6	20	9	20	11	13	16	11
12	71136848	71243304	+	2700049A03Rik	154	143	128	135	142	97	140	137	113	140	103	112	164	159	166	132	93	129	147	154	120	154	137	154	115	120	92	106	100	84.9999	131	141	89	108	101	98.9999	104	62	112	82	100	66	73	119	71
17	13487021	13554095	-	2700054A10Rik	4	2	0	0	3	0	0	7	2	1	0	1	1	2	2	1	0	4	2	4	2	1	1	2	3	2	0	1	1	1	4	2	4	2	2	0	5	1	5	2	5	2	6	3	0
14	19811402	19823824	-	2700060E02Rik	519	506	644	543	427	491	563	500	454	431	498	407	406	381	423	407	189	406	390	308	295	355	391	314	308	246	421	318	256	330	362	302	258	297	301	242	174	104	208	230	150	202	148	178	167
18	24470871	24477768	+	2700062C07Rik	50	56	60	81	73	60	59	54	49	62	59	52	50	47	40	45	30	48	44	40	37	46	63	61	44	29	49	45	51	36	41	40	32	41	42	35	39	17	24	25	19	26	21	30	24
3	5177824	5220824	-	2700069I18Rik	3	0	2	2	1	0	0	2	0	1	1	0	0	3	1	1	1	2	2	0	3	2	0	0	0	2	0	1	1	1	1	0	1	0	0	0	0	0	0	1	0	0	0	0	2
14	63055073	63058150	+	2700070H01Rik	0	0	0	0	0	0	0	0	0	0	0	0	0	0	0	0	0	0	0	0	0	0	0	0	0	0	0	0	0	0	0	0	0	0	0	0	0	0	0	0	0	0	0	0	0
19	7417625	7425905	+	2700081O15Rik	28	36	20	32	37	25	28	33	29	35	19	19	61	51	32	46	50	42	42	23	36	50	49	45	43	41	41	43	42	16	18	37	34	38	24	18	63	11	26	37	52	40	29	36	30
19	59493136	59559392	+	2700089I24Rik	0	0	0	0	0	0	0	0	0	0	0	0	0	0	0	0	0	0	0	0	0	0	0	0	0	0	0	0	0	0	0	0	0	0	0	0	0	0	0	0	0	0	0	0	0
12	55045661	55080111	-	2700097O09Rik	20	21	34	30	26	28	48	27	19	28	26	34	35	23	24	32	13	46	42	26	31	32	18	33	19	17	25	23	22	35	26	27	14	17	33	17	18	3	14	17	9	16	8	12	11
17	94750100	94775130	+	2700099C18Rik	3	3	13	5	0	1	10	4	1	1	1	2	5	5	15	6	0	6	11	0	2	3	2	0	3	4	9	2	6	4	5	2	1	0	0	2	5	1	5	0	0	0	9	1	0
11	64079484	64083260	+	2810001G20Rik	13	10	11	13	20	10	14	17	17	9	5	11	14	13	9	17	7	13	5	11	7	12	13	7	11	8	13	10	13	7	6	13	8	15	23	11	11	7	7	12	6	10	3	7	4
2	94406707	94411681	+	2810002D19Rik	17	8	12	17	24	11	20	17	16	16	13	15	18	24	7	20	7	19	17	19	10	19	23	8	16	8	16	11	13	10	12	17	16	9	8	8	13	19	10	14	13	8	3	6	6
8	124839355	124863030	-	2810004N23Rik	211	160	242	229	209	205	189	205	169	200	196	193	157	146	140	183	96	192	183	157	133	165	154	138	163	130	161	163	151	178	135	143	169	177	124	142	99	113	93	114	88	101	113	110	117
5	124328089	124341853	+	2810006K23Rik	78	86	97	125	80	94	79	80	78	84	78	102	65	56	53	62	47	54	71	62	56	54	80	80	64	59	73	63	75	49	71	60	71	76	73	65	47	30	60	46	37	36	37	47	45
8	123042575	123044603	+	2810013P06Rik	72	47	76	94	119	68	55	57	86	71	71	77	104	101	102	126	81	96	97	101	92	105	99	106	44	63	75	99	115	60	69	82	80	71	83	76	70	57	75	74	97	46	69	81	97
11	58867240	58884339	+	2810021J22Rik	38	47	39	46	64	42	21	45	43.2939	37.2814	47	42	57	59	41	63	40	66.2906	39.2181	36	34.2476	51	35	50	37	52	33	65	58	34	22	36	50	29.2301	39	34.5987	36	34.3916	37	31	39	55	14	37	30
1	157412352	157420237	+	2810025M15Rik	45	25	51	46	48	46	44	43	31	34	33	25	43	40	28	54	22	25	34	26	34	34	44	28	29	23	44	27	24	34	30	23	19	23	20	27	35	24	21	13	21	30	16	19	22
12	111572317	111574403	-	2810029C07Rik	2	0	4	0	1	1	0	2	3	0	3	1	1	0	5	2	3	1	0	1	2	3	0	1	2	1	1	2	0	1	0	1	3	0	0	2	0	1	2	0	0	0	0	0	1
12	5376502	5416133	+	2810032G03Rik	4	0	0	0	0	2	1	0	0	0	0	1	2	1	0	0	0	0	0	0	0	0	0	0	1	0	1	0	0	0	0	0	1	0	0	0	0	0	0	0	0	0	0	0	0
7	8086047	8093038	-	2810047C21Rik1	3	6	15	10	6	12	12	21	7	4	17	11	5	3	6	11	9	12	6	10	7	2	7	18	2	4	11	10	5	7	5	14	7	3	8	9	7	0	7	3	0	1	8	18	3
13	83891208	83928711	+	2810049E08Rik	0	0	0	0	0	0	0	0	0	0	0	0	0	0	0	0	0	0	0	0	0	0	0	0	0	0	0	0	0	0	0	0	0	0	0	0	0	0	0	0	0	0	0	0	0
3	88685794	88712934	+	2810403A07Rik	420	272	309	335	474	390	364	385	324	443	406	371	629	563	535	623	351	587	553	474	452	708	612	527	416	448	371	468	589	437	388	483	372	490	506	416	376	343	399	402	385	334	347	383	266
X	108834478	108886897	+	2810403D21Rik	1	3	2	0	6	4	2	3	0	2	1	4	5	4	4	4	2	1	4	4	8	4	8	4	2	1	1	2	1	2	4	0	1	4	4	0	1	0	1	0	0	2	2	3	4
8	41827267	42046203	+	2810404M03Rik	0	0	0	0	0	0	0	0	0	0	0	0	0	0	0	1	0	0	0	0	0	0	0	0	0	0	0	0	0	0	0	0	0	0	0	0	0	0	0	0	0	0	0	0	0
2	116074548	116076097	-	2810405F15Rik	0	0	0	0	0	0	0	0	0	0	0	0	0	0	0	0	0	0	0	0	0	0	0	0	0	0	0	0	0	0	1	0	0	0	0	0	0	0	0	0	0	0	0	0	0
11	69897358	69900987	-	2810408A11Rik	0	0	0	0	0	2	1	3	0	0	1	0	2	0	3	0	0	0	1	1	0	0	0	1	1	2	0	0	3	0	0	0	0	1	0	1	0	0	0	1	0	0	0	0	0
1	64679869	64690660	-	2810408I11Rik	36	32	50	29	28	31	41	51	35	51	46	46	29	15	23	21	9	18	34	35	24	31	35	33	19	10	39	12	9	15	33	34	21	21	22	23	13	4	13	15	9	7	14	30	12
11	120186650	120189857	-	2810410L24Rik	4	2	7	12	12	8	5	8	7	4	14	4	10	18	5	14	13	9	10	10	5	10	9	4	14	3	9	11	28	9	3	14	7	8	13	10	10	11	4	17	12	7	8	13	6
8	70504296	70506740	-	2810428I15Rik	145	130	132	209	183	181	160	191	139	156	127	139	92	99	113	94	105	117	157	113	85	100	103	105	133	114	108	124	108	104	129	118	119	110	107	109	55	53	55	89	55	59	62	55	41
13	3478303	3492399	+	2810429I04Rik	0	0	0	0	0	0	0	0	0	0	0	0	0	0	0	0	0	0	0	0	0	0	0	0	0	0	0	0	0	0	0	0	0	0	0	0	0	0	0	0	0	0	0	0	0
11	102619507	102624417	-	2810433D01Rik	0	0	0	0	0	0	0	0	0	0	0	0	0	0	0	0	0	0	0	0	0	0	0	0	0	0	0	0	0	0	0	0	0	0	0	0	0	0	1	0	0	0	0	0	0
1	162004969	162016486	+	2810442N19Rik	1	1	0	1	6	2	0	2	3	1	3	1	0	2	3	4	0	3	3	3	3	2	4	1	1	1	0	3	2	3	1	2	3	3	0	1	0	7	1	0	1	5	1	3	0
6	134897961	134900786	+	2810454H06Rik	5	8	6	9	11	15	6	15	4	4	6	5	8	19	5	14	8	13	3	16	13	15	16	15	5	12	7	8	13	7	6	6	3	14	4	6	13	7	5	13	13	17	3	5	9
1	86045863	86055457	+	2810459M11Rik	1003	1039	1054	1073	1272	1086	1011	1125	951	1036	1053	1096	1240.99	1305	1206	1257.01	845	1344.01	1212	1209	1059	1137	1249.01	1217	1082	998	1066	1148	1376.01	1071	981.999	1247	1115	1051	989	1043	941	705.998	913	952	1095	875.999	715	988	792
17	25570811	25575044	+	2810468N07Rik	0	4	0	0	0	1	3	1	0	0	0	0	0	0	1	1	0	0	1	0	0	0	0	1	0	1	0	1	0	0	0	2	0	0	0	0	0	0	0	0	0	1	0	0	1
11	28681564	28693277	+	2810471M01Rik	0	0	0	0	0	0	0	0	0	0	0	0	0	0	0	0	0	0	0	0	0	0	0	0	0	0	0	0	0	0	0	0	0	0	0	0	0	0	0	0	0	0	0	1	0
6	149309414	149335664	+	2810474O19Rik	698.001	527.998	334	258	271	241	520.998	828	754	497	220	572.998	937.995	858.999	402.001	357.001	138	297	629.997	693.999	815	540.998	272	722.002	550.999	550	360	201	211	214	410	632.999	634	462.001	169	462.001	480	397.999	250	164	149	182	322	510	404
5	25100975	25103008	+	2900005J15Rik	30	13	30	18	37	30	24	24	17	36	37	27	31	45	72	53	30	64	54	48	50	48	51	31	36	50	49	57	72	37	45	62	38	70	54	31	40	20	42	41	47	36	32	40	25
1	127753617	127774055	-	2900009J06Rik	6	5	12	7	2	8	5	3	4	6	7	7	5	2	6	2	3	1	7	3	3	0	8	5	4	1	2	0	0	0	6	1	0	2	4	2	1	0	3	1	0	0	1	4	0
16	13986637	14101495	+	2900011O08Rik	1	1	1	0	2	2	0	3	0	0	1	0	0	0	1	2	2	1	2	3	4	0	2	1	1	0	3	0	1	1	0	0	0	1	2	0	1	0	2	4	0	5	0	2	0
5	113086323	113163314	-	2900026A02Rik	1354.99	1323.02	1334.01	1578.98	2114.04	1922.02	1080	1329.01	1738.99	1237	1395	1030.01	2002.04	2402.01	2172.04	2711	1867.97	2596.95	2127.05	1918.96	2240.97	1815.01	2208.01	1402.01	2178.96	2286.94	1950.04	2698.98	3151.02	2312.06	2048	2100.04	2389.05	2054.02	2275.94	1462	1976.97	1578.02	1676.99	2304.96	2214.98	1919.03	1447	1534	1724.99
11	117611247	117613418	+	2900041M22Rik	0	0	0	0	0	0	0	0	0	0	0	0	0	0	0	0	0	0	0	0	0	0	0	0	0	0	0	0	1	0	0	0	0	0	0	0	6	0	0	0	0	0	0	0	0
9	46913603	46927367	+	2900052N01Rik	0	0	0	0	0	0	0	0	0	0	0	0	0	0	0	0	0	0	0	0	0	0	0	0	0	0	0	0	0	0	0	0	0	0	0	0	0	0	0	0	0	0	0	0	0
18	40256962	40257688	+	2900055J20Rik	0	0	0	0	0	0	0	0	0	0	0	0	0	0	0	0	0	0	0	0	0	0	0	0	0	0	0	0	0	0	0	0	0	0	0	0	0	0	0	0	0	0	0	0	0
18	76091557	76098472	-	2900057B20Rik	0	0	0	1	0	0	0	0	0	0	0	0	0	0	0	0	0	0	0	0	0	0	0	0	0	0	0	0	0	0	0	0	0	0	0	0	0	0	0	0	0	0	0	0	0
1	118458669	118459266	-	2900060B14Rik	13	14	16	19	13	18	15	18	14	18	17	16	14	14	9	21	8	15	14	12	6	15	19	20	23	7	8	12	6	14	12	14	3	19	17	9	9	3	8	24	12	17	14	14	11
7	81523550	81531499	+	2900076A07Rik	14	6	8	8	13	12	15	4	9	11	9	10	15	9	6	18	1	20	13	6	5	7	15	11	3	4	7	11	6	8	5	13	9	11	9	4	9	1	5	10	2	8	3	5	1
9	112234277	112348926	+	2900079G21Rik	0	0	0	0	0	0	0	0	0	0	0	0	0	0	0	0	0	0	0	0	0	0	0	0	0	0	0	0	0	0	0	0	0	0	0	0	0	0	0	0	0	0	0	0	0
7	12512551	12556322	+	2900092C05Rik	0	0	0	0	0	0	0	0	0	0	0	0	0	0	0	0	0	0	0	0	0	0	0	0	0	0	0	0	0	0	0	0	0	0	0	0	0	0	0	0	0	0	0	0	0
1	42700336	42703177	+	2900092D14Rik	0	0	0	0	0	0	0	0	0	0	0	0	0	0	0	1	0	0	0	0	0	0	0	0	0	0	0	1	0	0	0	0	0	0	0	0	0	0	0	0	0	0	0	0	0
2	156388063	156392980	-	2900097C17Rik	2632	2706	2705	3190	3190	2639	2517	3194	2314	2833	2527	2471	3256	3033	2564	3215	1308	2825	3010	2725	2213	2885	3103	2592	2546	2335	2738	2853	2889	2385	2610	2948	2365	2615	2339	2118	1855	1566	1863	1992	2146	1917	1546	2115	1537
9	109830154	109831432	-	3000002C10Rik	18	14	8	12	8	16	17	13	13	12	7	11	23	13	20	19	7	33	32	16	17	23	27	24	16	19	14	18	20	35	16	13	13	21	10	15	24	10	12	20	16	30	23	16	8
X	152368572	152416703	+	3010001F23Rik	1	0	0	0	0	1	0	0	0	0	0	0	0	0	0	0	0	0	0	0	0	0	0	0	0	0	0	0	1	0	0	0	0	1	0	0	0	0	0	0	0	0	1	0	0
6	148944857	148947130	+	3010003L21Rik	1	2	1	0	3	1	1	1	2	2	2	1	1	1	0	2	0	1	1	1	0	0	1	0	1	0	0	1	1	0	0	2	2	4	2	0	1	0	1	0	2	1	0	1	6
7	124625670	124708936	-	3100003L05Rik	0	0	0	0	0	0	0	0	0	0	0	0	0	0	0	0	0	0	0	0	0	0	0	0	0	0	0	0	0	0	0	0	0	0	0	0	0	0	0	0	0	0	0	0	0
18	12168730	12189970	+	3110002H16Rik	150	122	138	155	163	128	127	166	155	155	178	164	118	97	79	97	69	103	115	146	105	105	143	109	111	101	108	91	104	90	86	113	84	103	91	92	128	36	76	74	81	54	50	63	69
1	120121187	120188190	+	3110009E18Rik	3	8	9	6	7	9	5	7	4	3	3	4	6	3	1	8	12	5	6	7	1	7	1	3	3	3	2	6	5	6	5	2	6	8	6	2	5	0	3	1	1	0	4	3	0
12	110151654	110158074	-	3110009F21Rik	0	0	0	0	0	0	0	0	0	0	0	0	0	0	0	0	1	0	0	0	0	0	0	0	0	0	0	0	0	0	0	0	0	0	0	0	0	0	0	0	0	0	0	0	0
13	111211469	111229432	-	3110015C05Rik	0	0	0	0	0	0	0	0	0	0	0	0	0	0	0	0	0	0	0	0	0	0	0	0	0	0	0	0	0	0	0	0	0	0	0	0	0	0	0	0	0	0	0	0	0
6	119848193	119849017	+	3110021A11Rik	2	2	3	2	1	1	1	1	1	1	1	1	4	2	2	3	3	2	1	2	2	4	2	7	3	5	3	3	3	6	2	3	4	2	0	6	0	3	0	4	0	4	0	1	0
1	9601267	9627143	+	3110035E14Rik	1	0	11	0	0	3	3	1	1	0	1	1	0	0	9	0	0	4	4	2	0	0	2	0	1	2	12	3	0	1	7	0	0	0	0	0	0	0	1	0	0	0	4	0	6
9	41376526	41615184	+	3110039I08Rik	13	10	10	10	17	11	7	18	18	15	11	10	24	22	33	27	15	36	21	23	19	31	35	27	16	22	16	21	25	11	14	14	19	22	13	23	33	11	19	11	22	25	12	33	26
12	49389652	49407347	+	3110039M20Rik	0	0	0	0	0	0	0	0	0	0	0	0	0	0	0	0	0	0	0	0	0	0	0	0	0	0	0	0	0	0	0	0	0	0	0	0	0	0	0	0	0	0	0	0	0
7	81782187	81789454	-	3110040N11Rik	67	77	72	81	70	52	71	75	61	58	69	46	46	42	43	44	29	43	44	29	32	46	46	31	51	31	48	31	28	53	44	41	34	31	43	25	27	19	33	25	24	21	12	12	16
4	35191282	35225881	-	3110043O21Rik	163	134	191	135	188	137	179	151	187	168	147	164	148	127	196	167	99	168	162	138	172	170	177	169	126	121	160	114	137	108	135	131	118	106	115	99	89	67	133	91	65	86	97	111	72
1	169969409	169972397	+	3110045C21Rik	17	14	16	15	12	10	13	19	17	7	16	15	18	16	13	26	16	19	12	19	10	9	14	14	8	8	19	14	11	20	19	5	4	12	14	7	10	5	6	4	8	16	3	7	3
12	70991615	71015824	-	3110056K07Rik	13	23	16	21	29	25	13	20	29	25	23	28	33	38	24	46	19	43	36	42	39	35	22	28	26	25	29	35	49	30	22	37	32	32	24	16	30	33	19	28	22	21	15	47	13
6	34871771	34878066	-	3110062M04Rik	46	43	42	49	54	38	47	44	39	48	42	48	69	57	54	78	53	69	71	51	45	86	69	49	49	51	55	65	60	53	61	61	31	68	44	35	40	40	39	34	52	67	47	49	42
13	119487257	119488385	-	3110070M22Rik	0	1	1	0	1	5	1	0	3	0	0	4	3	4	2	1	0	2	0	2	2	0	4	0	0	1	0	4	2	2	4	0	4	0	0	2	0	0	2	2	2	2	0	4	1
1	87470264	87475460	+	3110079O15Rik	0	0	0	0	0	0	0	0	1	0	0	0	0	0	0	0	0	0	0	0	0	0	0	0	0	0	0	0	0	0	0	0	0	0	0	0	0	0	0	0	0	0	0	0	0
5	139359739	139460535	-	3110082I17Rik	53	12	19	21	47	29	18	43	67	42	44	61	50	45	31	26	35	34	23	48	58	55	60	83	63	33	21	39	51	39	19	74	72	66	41	64	36	14	13	20	29	26	18	59	50
5	30103584	30106087	-	3110082J24Rik	0	0	0	0	0	0	0	0	0	0	0	0	0	0	0	0	0	0	0	0	0	0	0	0	0	0	0	0	0	0	0	0	0	0	0	0	0	0	0	0	0	0	0	0	0
2	115493513	115512202	-	3110099E03Rik	0	0	0	0	0	0	0	0	0	0	0	0	0	0	0	0	0	0	0	0	0	0	0	0	0	0	0	0	0	0	0	0	0	0	0	0	0	0	0	0	0	0	0	0	0
12	88365314	88377324	-	3200001D21Rik	0	0	0	0	0	0	0	0	0	0	0	0	0	0	1	0	0	0	0	0	0	0	0	0	0	0	0	0	0	0	0	0	0	0	0	0	0	0	0	0	0	0	0	0	0
2	150310937	150362766	-	3300002I08Rik	2	2	1	2	4	3	5.24698	3	1	1	5	10	2	1	1	6	3	6	5	1.4751	2	1	6.20867	8	2	0	4	3	4	1	2	5	1	4	2	1	0	0	0	0	5	1	0	5	1
7	3421665	3423446	-	3300002P13Rik	0	0	0	0	0	0	0	0	0	0	0	0	0	0	0	0	0	0	0	0	0	0	0	0	0	0	0	0	0	0	0	0	0	0	0	0	0	0	0	0	0	0	0	0	0
17	5798657	5803243	+	3300005D01Rik	1	0	1	0	0	0	0	0	0	0	0	0	0	0	1	1	3	1	0	0	0	0	0	0	0	0	0	0	0	1	1	2	0	1	0	0	3	0	0	0	0	1	2	0	0
14	32659119	32685273	-	3425401B19Rik	0	0	0	0	1	0	0	0	0	0	0	0	0	0	0	0	0	1	0	0	0	0	0	0	0	0	0	0	0	0	0	0	0	0	0	0	0	0	0	0	0	0	2	0	0
14	49682019	49783368	-	3632451O06Rik	2	3	4	0	2	3	4	3	4	2	3	1	0	3	1	6	1	4	4	0	1	1	6	5	3	0	1	2	3	0	1	0	0	2	2	1	8	0	3	3	6	4	1	5	4
X	135022422	135060337	-	3632454L22Rik	0	0	0	0	0	0	0	0	0	0	0	0	0	0	0	0	0	0	0	0	0	0	0	0	0	0	0	0	0	0	0	0	0	0	0	0	0	1	0	0	0	0	0	0	0
X	56136572	56153497	+	3830403N18Rik	0	0	0	1	0	0	0	0	2	0	0	0	0	0	1.15514	0	0	0	0	1	0	0	0	0	0	0	0	1	0	0	0	1	0	0	0	0	0	0	0	0	0	0	0	2	0
14	12284203	12303232	+	3830406C13Rik	129	149	192	141	142	138	161	164	121	137	144	120	154	145	134	149	58	139	151	106	131	113	154	141	95	80	155	135	101	119	119	122	69	127	81	95	52	44	122	85	83	70	90	97	76
13	107022570	107033519	+	3830408C21Rik	1	0	4	4	3	1	1	2	2	1	2	1	4	8	2	5	7	9	6	3	5	4	6	4	4	0	8	4	3	3	4	1	4	1	0	0	3	0	4	5	1	4	5	1	3
X	64173548	64178779	+	3830417A13Rik	0	0	0	0	0	0	0	0	0	0	0	0	0	0	0	0	0	0	0	0	0	0	0	0	0	0	0	0	0	0	0	0	0	0	0	0	0	0	0	0	0	0	0	0	0
1	119529480	119536166	-	3830432H09Rik	0	1	0	0	0	0	0	1	0	0	0	0	0	0	0	0	0	1	0	0	0	0	0	0	0	0	0	0	0	0	0	0	1	0	0	0	0	0	0	0	0	0	2	0	0
8	10924427	10928458	-	3930402G23Rik	3	2	10	4	14	3	3	11	19	12	12	10	3	5	9	3	8	6	2	18	29	17	16	16	2	2	5	1	9	2	6	20	29	15	14	8	1	2	10	6	11	8	1	7	22
19	28923064	28964155	-	4430402I18Rik	3	12	9	9	9	13	5	5	5	7	9	4	5	14	14	8	1	7	6	7	6	10	12	2	5	9	4	12	3	12	8	6	7	12	9	7	0	1	2	5	3	10	3	5	2
2	93029348	93033446	+	4631405J19Rik	0	0	0	0	0	0	0	0	0	0	0	0	0	0	0	0	0	0	0	0	0	0	0	0	0	0	0	0	0	0	0	0	0	0	0	0	0	0	0	0	0	0	0	0	0
3	89767511	89773401	-	4632404H12Rik	19	23	24	18	38	16	18	27	16	30	27	28	30	30	23	39	36	23	29	28	34	29	45	29	35	31	28	37	45	19	15	33	28	37	45	26	15	15	28	23	34	17	19	36	30
3	19894871	19898985	+	4632415L05Rik	92	62	80	101	100	100	64	116	98	99	86	91	143	112	133	145	88	156	129	153	106	153	126	132	101	99	98	110	143	91	86	127	95	109	90	68	95	80	109	81	103	109	67	102	74
7	92740706	92741460	-	4632427E13Rik	36	40	31	43	51	54	37	51	42	49	36	40	26	36	32	35	46	56	44	38	36	47	31	54	40	36	18	46	63	39	28	36	31	36	22	46	35	15	18	14	27	24	28	22	38
16	30008667	30021431	+	4632428C04Rik	11	20	14	20	23	15	14	19	20	13	6	7	26	23	17	30	10	23	18	10	20	4	13	13	12	14	18	20	17	17	11	14	13	11	8	2	10	6	6	16	10	17	8	10	8
6	148212288	148235664	+	4732416N19Rik	3	5	4	3	3	1	2	3	3	1	0	3	2	4	3	4	1	7	2	5	4	1	6	1	4	3	4	2	0	2	1	1	0	1	2	5	1	0	1	1	1	2	1	5	0
7	25376819	25566418	+	4732471J01Rik	9	3	4	11	15	15	8	5	5	6	11	16	13	12	6	17	15	18	18	17	12	14	14	16	8	8	8	10	15	16	6	11	13	9	9	15	7	9	10	16	9	13	13	10	13
11	113203315	113209670	-	4732490B19Rik	0	0	0	0	0	0	0	0	0	0	0	0	0	1	0	0	0	0	0	0	0	0	0	0	0	0	0	0	0	0	0	0	0	0	0	0	0	0	0	0	0	0	0	0	0
17	12318853	12327251	+	4732491K20Rik	13	18	14	16	13	13	7	21	16	12	11	10	12	14	18	14	4	16	10	8	13	16	16	17	7	3	17	13	7	9	8	14	8	15	13	14	7	0	2	0	9	14	2	14	5
14	30458036	30463283	+	4831407H17Rik	0	0	0	0	0	0	0	0	0	0	0	0	0	0	0	0	0	0	0	0	0	0	0	0	0	0	0	0	0	0	0	0	0	0	0	0	0	0	0	0	0	0	0	0	0
5	25499797	25504474	+	4831440E17Rik	24	23	20	23	55	28	28	37	31	32	30	23	46	41	24	67	47	63	63	48	44	50	49	42	22	41	35	50	55	32	33	39	36	46	42	33	33	30	37	46	54	33	21	65	30
8	10899922	10902335	+	4833411C07Rik	52	77	72	90	139	80	42	104	115	76	124	73	67	74	102	108	120	103	65	143	160	125	134	114	51	59	89	80	176	93	51	166	191	91	116	92	36	25	68	72	162	77	34	98	92
7	67784538	67803497	-	4833412C05Rik	0	0	0	0	0	0	0	0	0	0	0	0	0	0	1	0	0	0	0	0	0	0	0	0	0	1	0	0	0	0	0	1	0	0	0	0	0	0	0	0	0	0	0	0	0
16	11779702	11781502	+	4833415N18Rik	0	0	0	0	0	0	0	0	0	1	0	1	0	0	0	0	0	0	0	0	0	0	0	0	0	0	0	0	0	0	0	0	0	0	0	0	0	0	0	0	0	0	0	0	0
11	95858817	95861047	+	4833417C18Rik	1	2	8	6	9	2	4	0	5	6	4	4	4	6	6	8	3	8	4	5	3	9	9	10	1	5	8	10	5	4	4	4	3	2	6	2	8	3	10	3	5	5	1	8	4
17	87274886	87282815	-	4833418N02Rik	12	12	15	21	20	14	14	17	13	17	19	7	25	26	21	30	31	25	24	22	26	30	35	27	14	8	23	17	29	20	10	29	22	19	26	13	17	13	15	16	31	15	10	29	11
18	4353547	4368946	+	4833419F23Rik	1	4	0	1	3	0	5	3	0	0	2	1	3	2	1	0	2	3	3	1	2	1	1	3	1	0	3	0	2	2	0	3	5	1	0	0	2	0	2	0	0	6	1	0	0
13	119462759	119486118	+	4833420G17Rik	126	139	164	138	112	124	87.9999	160	182	159	146	131	192	223.001	183	194	92	192	147	203	214	205	178	186	122	178	138	165	182	122	127	196	154	167	152	135	101	83	142	140	152	104	65	144	109
13	91701665	91741873	-	4833422C13Rik	21	10	25	21	20	25	10	16	24	23	24	14	22	27	35	30	20	33	25	30	33	25	37	15	20	10	23	18	38	26	19	15	21	15	26	14	30	7	18	10	9	12	16	31	16
15	96231870	96254685	-	4833422M21Rik	0	0	0	0	0	0	0	0	0	0	0	0	0	0	0	0	0	0	0	0	0	0	0	0	0	0	0	0	0	0	0	0	0	0	0	0	0	0	0	0	0	0	0	0	2
2	85484092	85518936	-	4833423E24Rik	0	0	0	0	0	0	0	0	0	0	0	0	0	0	0	0	0	0	0	0	0	0	0	0	0	0	0	0	0	0	0	0	0	0	0	0	0	0	0	0	0	0	0	0	0
17	35772450	35780688	+	4833427F10Rik	0	0	0	0	0	0	0	0	0	0	0	0	0	0	0	0	0	0	0	0	0	0	0	0	0	0	0	0	0	0	0	0	0	0	0	0	0	0	0	0	0	0	0	0	0
9	51081313	51102079	-	4833427G06Rik	0	0	0	0	0	0	0	0	0	0	0	0	0	0	0	0	0	0	0	0	0	0	0	0	0	0	0	0	0	0	0	0	0	0	0	0	0	0	0	0	0	0	0	0	0
9	45416626	45431233	-	4833428L15Rik	0	0	1	0	0	0	0	0	0	0	0	0	0	0	0	0	0	0	0	0	0	0	0	0	0	0	0	0	0	0	0	0	0	0	0	0	0	0	0	0	0	0	0	0	0
13	54551218	54565383	-	4833439L19Rik	662.358	592.443	606.513	604.781	718.857	674.966	636.843	615.339	590.99	622.707	646.019	755.39	897.41	792.234	690.997	764.176	395.631	743.304	741.203	632.011	656.58	730.625	814.356	736.678	761.214	635.983	744.553	684.325	757.048	624.095	664.671	728.329	658.971	677.686	619.99	565.907	605.629	388.164	506.279	520.179	619.163	561.262	416.294	669.339	546.096
17	33064143	33068059	-	4921501E09Rik	0	0	0	0	0	0	0	0	0	0	0	0	0	0	0	0	0	0	0	0	0	0	0	0	0	0	0	0	1	0	0	0	0	0	0	0	0	0	0	0	0	0	0	0	0
5	19202368	19226556	-	4921504A21Rik	0	0	0	0	0	0	0	0	0	0	0	1	0	0	1	0	0	0	0	2	0	0	1	0	0	2	0	0	0	0	0	0	0	0	0	0	0	0	0	0	0	0	0	0	0
2	19462837	19553911	-	4921504E06Rik	0	0	0	0	0	0	0	0	0	0	0	0	0	0	0	0	0	0	0	0	0	0	0	0	0	0	0	0	0	0	0	0	0	0	0	0	0	0	0	0	0	0	0	0	0
6	50573304	50596591	-	4921507P07Rik	1	3	0	1	2	1	0	1	3	2	2	1	3	4	1	2	3	4	0	4	0	3	0	1	1	1	2	0	0	2	2	0	0	1	1	0	2	0	2	0	3	0	0	0	2
2	132424741	132452500	+	4921508D12Rik	0	0	1	0	0	0	0	1	0	0	0	0	0	0	0	0	0	0	0	0	0	0	0	0	0	0	0	0	0	0	0	0	0	0	0	0	0	0	0	0	0	0	0	0	0
2	151470542	151476152	-	4921509C19Rik	0	0	0	0	0	0	0	0	0	0	0	0	0	0	0	0	0	0	0	0	0	0	0	0	0	0	0	0	0	0	0	0	0	0	0	0	0	0	0	0	0	0	0.293968	0	0
13	113446288	113502845	-	4921509O07Rik	0	0	0	0	0	0	0	0	0	0	0	0	0	0	0	0	0	0	0	0	0	0	0	0	0	0	0	0	0	0	0	0	0	0	0	0	0	0	0	0	0	0	0	0	0
3	79212919	79253914	+	4921511C10Rik	0	0	0	0	1	0	0	0	0	0	0	0	0	0	0	1	0	0	0	0	0	0	0	0	0	0	0	0	0	0	0	0	0	1	0	0	0	0	0	0	0	0	0	0	0
X	127394293	127395899	+	4921511C20Rik	0	0	0	0	0	0	0	0	0	0	0	0	0	0	0	0	0	0	0	0	0	0	0	0	0	0	0	0	0	0	0	0	0	0	0	0	0	0	0	0	0	0	0	0	0
5	7304164	7311492	+	4921511H03Rik	0	0	0	0	0	0	0	0	0	0	0	0	0	0	0	0	0	0	0	0	0	0	0	0	0	0	0	0	0	0	0	0	0	0	0	0	0	0	0	0	0	0	0	0	0
12	12351522	12392476	-	4921511I17Rik	0	0	0	0	0	0	0	0	0	0	0	0	0	0	0	0	0	0	0	0	0	0	0	0	0	0	0	0	0	0	0	0	0	0	0	0	0	0	0	0	0	0	0	0	0
X	154001590	154120686	-	4921511M17Rik	0	0	0	0	0	0	0	0	0	0	0	0	0	0	0	0	0	0	0	0	0	0	0	0	0	0	0	0	0	0	0	0	0	0	0	0	0	0	0	0	0	0	0	0	0
10	120765732	120778887	+	4921513I03Rik	0	0	0	0	0	0	0	0	0	0	1	0	0	0	0	0	0	0	0	0	0	0	0	0	0	0	0	0	0	0	0	0	0	0	0	0	0	0	0	0	0	0	0	0	0
15	18078137	18369628	-	4921515E04Rik	0	0	0	0	0	0	0	0	0	0	0	0	0	0	0	0	0	0	0	0	0	0	0	0	0	0	0	0	0	0	0	0	0	0	0	0	0	0	0	0	0	0	0	0	0
13	59687402	59694102	-	4921517D22Rik	0	0	0	0	0	0	0	0	0	0	0	0	0	0	0	0	0	0	0	0	0	0	0	0	0	0	0	0	0	0	0	0	0	0	0	0	0	0	0	0	0	0	0	0	0
12	57585975	57618603	-	4921518K17Rik	0	0	0	0	0	0	0	0	0	0	0	0	0	0	0	0	0	0	0	0	0	0	0	0	0	0	0	0	0	0	0	0	0	0	0	0	0	0	0	0	0	0	0	0	0
8	85408759	85432842	-	4921524J17Rik	66	71	61	68	63	45	76	81	54	51	54	64.0001	65.0001	65	39	40	36	52	51	55	39	50	49	39	60	45	48	27	36	41	50	55	39	47	41	21	24	36	28	39	23	22	28	27	22
18	6603633	6638967	+	4921524L21Rik	0	0	0	0	0	0	0	0	0	0	0	0	0	0	0	0	0	0	0	0	0	0	0	0	0	0	0	0	0	0	0	0	0	0	0	0	0	0	0	0	0	0	0	0	0
13	52096741	52124161	+	4921525O09Rik	0	0	0	0	0	0	0	0	0	0	0	0	0	0	0	0	0	0	0	0	0	0	0	1	0	0	0	0	0	0	0	0	0	0	0	0	0	0	0	0	0	0	0	0	0
6	53978691	54017384	+	4921529L05Rik	0	0	0	0	0	0	0	0	0	0	0	0	0	0	0	0	0	0	1	0	0	0	0	0	0	0	0	0	0	0	0	0	0	0	0	0	0	0	0	0	0	0	0	0	0
14	95881266	95882776	+	4921530L21Rik	0	0	0	0	0	0	0	0	0	0	0	0	0	0	0	0	0	0	0	0	0	0	0	0	0	0	0	0	0	0	0	0	0	0	0	0	0	0	0	0	0	0	0	0	0
2	179976853	179979014	+	4921531C22Rik	14	14	17	11	18	22	14	9	29	9	21	16	24	22	20	24	7	30	11	20	20	18	22	24	9	15	12	19	19	20	24	14	15	13	15	14	11	11	17	21	17	20	13	21	23
18	83292792	83325885	-	4921531P14Rik	0	0	0	0	0	0	0	0	0	0	0	0	0	0	0	0	0	0	0	0	0	0	0	0	0	0	0	0	0	0	0	0	0	0	0	0	0	0	0	0	0	0	0	0	0
18	17234483	17235483	-	4921533I20Rik	0	0	0	0	0	0	0	0	0	0	0	0	1	0	0	1	0	1	0	0	0	0	0	0	0	0	0	0	0	0	0	0	0	0	0	0	0	4	0	0	0	0	0	0	4
9	98003420	98012176	+	4921534H16Rik	0	0	0	0	0	0	0	0	0	0	0	0	0	0	0	0	0	0	0	0	0	0	0	0	0	0	0	0	0	0	0	0	0	0	0	0	0	0	0	0	0	0	0	0	0
11	3886088	3895127	-	4921536K21Rik	0	0	0	0	1	0	0	0	0	0	0	0	0	0	0	0	0	0	0	0	0	0	0	0	0	0	2	0	0	0	0	0	0	0	0	0	0	0	4	0	2	0	0	0	0
4	103230445	103290864	-	4921539E11Rik	0	1	4	0	0	0	1	0	0	3	0	0	1	0	1	0	0	1	2	0	0	0	0	1	2	1	1	0	0	1	1	0	0	0	0	0	0	0	0	0	1	0	0	2	5
6	129322165	129331782	-	4922502D21Rik	0	0	0	0	0	0	0	0	0	0	0	0	0	0	0	0	0	0	0	0	0	0	0	0	0	0	0	0	0	0	0	0	0	0	0	0	0	0	0	0	0	0	0	0	0
13	101391871	101397581	-	4922502H24Rik	0	0	0	0	0	0	0	0	0	0	0	0	0	0	0	0	0	0	0	0	0	0	0	0	0	0	0	0	0	0	0	0	0	0	0	0	0	0	0	0	0	0	0	0	0
6	139315597	139322577	-	4922502N22Rik	0	0	0	0	0	0	0	0	0	0	0	0	0	0	0	0	0	0	0	0	0	0	0	0	0	0	0	0	0	0	0	0	0	0	0	0	0	0	0	0	0	0	0	0	0
10	25779314	25837438	-	4930401C15Rik	0	0	0	0	0	0	0	0	0	0	0	0	0	0	0	0	0	0	0	0	0	0	0	0	0	0	0	0	0	0	0	0	0	0	0	0	0	0	0	0	0	0	0	0	0
11	71928471	71940123	-	4930401O10Rik	0	0	0	0	0	0	0	0	0	0	0	0	0	0	0	0	0	0	0	0	0	0	0	0	0	0	0	0	0	0	0	0	0	0	0	0	0	0	0	0	0	0	0	0	0
13	31213410	31241087	-	4930401O12Rik	0	0	0	0	0	0	0	0	0	0	0	0	0	0	0	0	0	0	0	0	0	0	0	0	0	0	0	0	0	0	0	0	0	0	0	0	0	0	0	0	0	0	0	0	0
2	35375562	35397175	-	4930402F06Rik	0	0	0	0	0	0	0	0	0	0	0	0	0	0	0	0	0	0	0	0	0	0	0	0	0	0	0	0	0	0	0	0	0	0	0	0	0	0	0	0	0	0	1	0	0
7	69496094	69499690	+	4930402F11Rik	0	0	0	0	0	0	0	0	0	0	0	0	0	0	0	0	0	0	0	0	0	0	0	0	0	0	0	0	0	0	0	0	0	0	0	0	0	0	0	0	0	0	0	0	0
2	130706200	130840146	-	4930402H24Rik	643.002	541.001	500	644.003	696.004	505.998	479.002	588.999	538.999	601.002	512.002	611.998	844.999	671.002	516.999	778	427.001	609.005	651.997	546.998	529.999	625.996	603.001	587.999	569.999	576.003	483.002	632.995	583	429.999	546.003	580.997	502.001	590	484	523.998	461	373.001	402	510.997	508	417.999	352.999	408	383
X	9104562	9106343	+	4930402K13Rik	0	0	0	0	0	0	0	0	0	0	0	0	0	0	0	0	0	0	0	0	0	0	0	0	0	0	0	0	0	0	0	0	0	0	0	0	0	0	0	0	0	0	0	0	0
16	52799508	52815745	-	4930404A05Rik	0	0	0	0	0	0	0	0	0	0	0	0	0	0	0	0	0	0	0	0	0	0	0	0	0	0	0	0	0	0	0	0	0	0	0	0	0	0	0	0	0	0	0	0	0
12	71540607	71556134	+	4930404H11Rik	3	2	3	2	2	7	3	3	4	1	1	8	9	4	7	10	9	7	7	6	6	9	7	6	5	12	7	6	6	8	6	6	7	2	2	2	6	0	4	9	1	1	8	1	5
16	91011249	91016504	+	4930404I05Rik	0	0	0	0	0	0	0	0	0	0	0	0	0	0	0	0	0	0	0	0	0	3	0	0	0	0	0	0	0	0	0	0	0	0	0	0	0	0	0	0	0	0	0	0	0
10	81364024	81365821	-	4930404N11Rik	0	0	0	0	0	0	0	0	0	0	0	0	0	0	0	1	0	0	1	0	0	0	0	0	0	0	0	0	0	0	0	0	0	0	0	0	0	1	0	0	2	2	0	0	0
14	22507174	22542799	-	4930405A10Rik	0	0	0	0	0	0	0	0	0	0	0	0	0	0	0	0	0	0	0	0	0	0	0	0	0	0	0	0	0	0	0	0	0	0	0	0	0	0	0	0	0	0	0	0	0
2	156714539	156720910	-	4930405A21Rik	3	1	2	1	4	2	2	4	3	0	1	1	1	2	2	4	2	5	3	4	0	3	2	0	2	1	4	5	1	1	0	4	2	2	0	1	1	1	3	1	1	3	0	1	4
11	90804691	90895153	+	4930405D11Rik	0	0	0	0	0	0	0	0	0	0	0	0	0	0	0	0	0	0	0	0	0	0	0	0	0	0	0	0	0	0	0	0	0	0	0	0	0	0	0	0	0	0	0	0	0
10	20199247	20201855	-	4930405J17Rik	0	0	1	0	0	0	0	0	0	0	0	0	0	0	0	0	2	0	0	0	0	0	0	0	0	0	0	0	0	0	0	0	0	0	0	0	0	0	0	0	0	0	0	0	0
5	45926822	45932410	-	4930405L22Rik	0	0	0	0	0	0	0	0	0	0	0	0	0	0	0	0	0	0	0	0	0	0	0	0	0	0	0	0	0	0	0	0	0	0	0	0	0	0	0	0	0	0	0	0	0
17	63305446	63312974	-	4930405O22Rik	19	9	12	23	23	17	18	23	23	33	20	6	27	16	21	30	16	17	29	35	24	35	23	25	12	14	17	10	23	7	19	25	14	14	14	19	19	4	15	24	27	12	22	44	16
3	100426405	100437755	+	4930406D18Rik	0	0	0	0	0	0	0	0	0	0	0	0	0	0	0	0	0	0	0	0	0	0	0	0	0	0	0	0	0	0	0	0	0	0	0	0	0	0	0	0	0	0	0	0	0
4	107953932	107960722	+	4930407G08Rik	0	0	0	0	0	0	0	0	0	0	0	0	0	0	0	0	0	0	0	0	0	0	0	0	0	0	0	0	0	0	0	0	0	0	0	0	0	0	0	0	0	0	0	0	0
15	82059151	82066539	+	4930407I10Rik	0	0	0	0	0	0	0	0	0	0	0	0	0	0	0	0	0	0	0	0	0	0	0	0	0	0	1	0	0	0	0	0	0	0	0	0	2	0	0	0	0	0	0	0	0
10	66145296	66179515	+	4930407I19Rik	0	0	0	0	0	0	0	0	0	0	0	0	0	0	0	0	0	0	0	0	0	0	0	0	0	0	0	0	0	0	0	0	0	0	0	0	0	0	0	0	0	0	0	0	0
2	117821928	117909137	+	4930412B13Rik	0	0	0	0	0	0	0	0	0	0	0	0	0	0	0	0	0	0	0	0	0	0	0	0	0	0	0	0	0	0	0	0	0	0	0	0	0	0	0	0	0	0	0	0	0
4	9770585	9823412	+	4930412C18Rik	36	45	25	23	24	27	30	37	42	31	36	30	44	42	22	26	13	28	37	37	19	24	56	28	34	36	29	27	25	23	21	39	15	29	22	20	26	21	32	30	35	31	8	22	10
2	9881246	9886768	+	4930412O13Rik	0	0	0	0	0	3	0	0	0	0	0	0	0	0	0	0	0	0	0	0	0	0	0	0	0	0	3	0	3	0	1	0	1	1	0	0	0	0	1	0	1	0	0	0	0
5	118952339	118961262	+	4930413E15Rik	0	0	0	0	0	0	0	0	0	0	0	0	0	0	0	0	0	0	0	0	0	0	0	0	0	0	0	0	0	0	0	0	0	0	0	0	0	0	0	0	0	0	0	0	0
15	34675073	34679205	+	4930413F20Rik	0	0	0	0	0	0	0	0	0	0	0	0	0	0	0	0	0	0	0	0	0	0	0	0	0	0	0	0	0	0	0	1	0	0	0	0	0	0	0	0	0	0	0	0	0
7	122969058	122970460	-	4930413G21Rik	0	0	0	0	0	0	1	0	0	0	0	0	1	0	0	1	0	1	0	1	0	2	2	0	0	0	0	0	0	0	1	0	0	0	0	0	0	0	0	0	0	0	0	0	1
14	50503769	50520944	+	4930413M19Rik	0	0	0	0	0	0	0	0	0	0	0	0	0	0	0	0	0	0	0	0	0	0	0	0	0	0	0	0	0	0	0	0	0	0	0	0	0	0	0	0	0	0	0	0	0
19	44972117	44984551	-	4930414N06Rik	0	0	0	0	0	0	0	0	0	0	0	0	0	0	0	0	0	0	0	0	0	0	0	0	0	0	0	0	0	0	0	0	0	0	0	0	0	0	0	0	0	0	0	0	0
11	11463744	11515191	+	4930415F15Rik	0	0	0	0	0	0	0	0	0	0	1	0	0	0	0	2	0	0	0	0	0	0	0	0	0	0	0	0	0	0	1	0	0	0	0	0	0	0	3	0	0	0	0	0	0
X	89930097	89932853	-	4930415L06Rik	0	0	0	0	0	0	0	0	0	0	0	0	0	0	0	0	0	0	0	0	0	0	0	0	0	0	0	0	0	0	0	0	0	0	0	0	0	0	0	0	0	0	0	0	0
15	98571004	98589589	+	4930415O20Rik	0	0	0	0	0	0	0	0	0	0	0	0	0	0	0	0	0	0	0	0	0	0	0	0	0	0	0	0	0	0	0	0	0	0	0	0	0	0	0	0	0	0	0	0	0
6	125265525	125273778	+	4930417O13Rik	0	0	0	0	0	1	0	0	0	0	1	0	0	1	0	0	0	0	0	0	0	0	0	0	0	0	0	0	0	0	0	0	0	0	0	0	0	0	1	0	0	0	0	0	0
11	101952421	101960575	+	4930417O22Rik	0	0	0	0	0	0	0	0	0	0	0	0	0	0	0	0	0	0	0	0	0	0	0	0	0	0	0	0	0	0	0	0	0	0	0	0	0	0	0	0	0	0	0	0	0
3	33024777	33088608	+	4930419G24Rik	0	0	0	0	0	0	0	0	0	0	0	0	0	0	0	0	0	0	0	0	0	0	0	0	0	0	0	0	0	0	0	0	0	0	0	0	0	0	0	0	0	0	0	0	0
4	5632328	5642285	+	4930423M02Rik	0	0	0	0	0	0	0	0	0	0	0	0	0	0	0	0	0	0	0	0	0	0	0	0	0	0	0	0	0	0	0	0	0	0	0	0	0	0	0	0	0	0	0	0	0
5	67933612	67943082	-	4930425K10Rik	0	0	0	0	0	0	0	0	0	0	0	0	0	0	0	0	0	0	0	0	0	0	0	0	0	0	0	0	0	0	0	0	0	0	0	0	0	0	0	0	0	0	0	0	0
6	135658913	135683392	+	4930425L21Rik	0	0	0	0	0	0	0	0	0	0	0	0	0	0	0	0	0	0	0	0	0	0	0	0	0	0	0	0	0	0	0	0	0	0	0	0	0	0	0	0	0	0	0	0	0
3	138711535	138726985	-	4930425O10Rik	0	0	0	0	0	0	0	0	0	0	0	0	0	0	0	0	0	0	0	0	0	0	0	0	0	0	0	0	0	0	0	0	0	0	0	0	0	0	0	0	0	0	0	0	0
18	21651565	21656108	+	4930426D05Rik	0	1	0	0	0	0	0	0	0	0	0	0	1	0	1	0	0	0	0	2	1	0	0	0	0	0	0	2	0	0	0	0	0	0	0	0	0	0	0	0	0	0	0	0	0
2	18998319	18999805	+	4930426L09Rik	0	0	4	1	0	0	2	1	0	0	0	0	3	0	0	1	0	0	1	0	0	0	0	0	0	0	2	2	1	0	0	0	0	0	0	0	3	4	7	1	0	0	0	1	1
12	113156421	113165459	+	4930427A07Rik	4	2	12	2	2	2	14	2	0	3	0	0	5	13	27	3	0	1	18	2	1	7	1	3	6	3	17	6	5	1	14	6	1	3	1	6	11	3	15	4	0	2	17	3	1
16	69796141	69800382	-	4930428D20Rik	0	0	0	0	0	0	0	0	0	0	0	0	0	0	0	0	0	0	0	0	0	0	0	0	0	0	0	0	0	0	0	0	0	0	0	0	0	0	0	0	0	0	0	0	0
12	38552809	38614522	-	4930428E07Rik	0	0	0	0	0	0	0	0	0	0	0	0	0	0	0	0	0	0	0	0	0	0	0	0	0	0	0	0	0	0	0	0	0	0	0	0	0	0	0	0	0	0	0	0	0
9	115336161	115341925	+	4930428G15Rik	0	0	0	0	0	0	0	0	0	0	0	0	0	1	0	0	0	0	0	0	0	0	0	1	0	0	0	1	0	0	0	0	0	0	0	0	0	0	0	0	0	0	0	0	0
5	107698212	107703481	-	4930428O21Rik	0	0	0	0	0	0	0	0	0	0	0	0	0	0	0	0	0	0	0	0	0	0	0	0	0	0	0	0	0	0	0	0	0	0	0	0	0	0	0	0	0	0	0	0	0
3	32365489	32367439	+	4930429B21Rik	1	3	0	3	5	0	0	1	4	0	2	0	3	1	0	2	0	4	0	2	2	2	1	4	2	2	0	4	1	0	0	0	2	2	2	1	5	0	1	1	0	5	0	4	0
5	103230375	103299030	-	4930429D17Rik	0	0	0	0	0	0	0	0	0	0	0	0	0	0	0	0	0	0	0	0	0	0	0	0	0	0	0	0	0	0	0	0	0	0	0	0	0	0	0	0	0	0	0	0	0
17	79475624	79477886	-	4930429F11Rik	0	0	0	0	0	0	0	0	0	0	0	0	0	0	0	0	0	0	0	0	0	0	0	0	0	0	0	0	0	0	0	0	0	0	0	0	0	0	0	0	0	0	0	0	0
9	79793641	79803236	+	4930429F24Rik	0	3	1	0	0	0	2	2	1	3	1	2	1	4	0	0	0	0	1	0	3	1	0	2	2	0	0	0	1	0	2	0	1	0	0	5	0	1	1	0	3	0	2	0	0
2	111193254	111229601	-	4930430A15Rik	0	0	0	0	0	0	0	0	0	0	0	0	0	0	0	0	0	0	0	0	0	0	0	0	0	0	0	0	0	0	0	0	0	0	0	0	0	0	0	0	0	0	0	0	0
10	100572274	100589260	-	4930430F08Rik	74	53	62	58	57	44	46	42	44	42	51	55	57	33	51	43	17	44	49	27	35	34	36	44	38	23	43	30	22	22	43	30	19	35	40	24	19	9	21	16	33	21	14	8	8
15	31039126	31043332	+	4930430F21Rik	0	0	0	0	0	0	0	0	0	0	0	0	0	0	0	0	0	0	0	0	0	0	0	0	0	0	0	0	0	0	0	0	0	0	0	0	0	0	0	0	0	0	0	0	0
9	57391070	57400365	+	4930430J02Rik	0	0	0	0	0	0	0	0	0	0	0	0	0	0	0	0	0	0	0	0	0	0	0	0	0	0	0	0	0	0	0	0	0	0	0	0	0	0	0	0	0	0	0	0	0
5	44966201	44978806	+	4930431F12Rik	0	0	0	0	0	0	0	0	0	0	0	0	0	0	0	0	0	0	0	0	0	0	0	0	0	0	0	0	0	0	0	0	0	0	0	1	0	0	0	0	0	0	0	0	0
14	44954900	44961308	-	4930431P03Rik	0	0	3	0	0	0	2	0	0	0	0	0	0	0	1	1	0	1	3	0	0	2	4	1	0	0	1	0	2	0	2	0	0	0	3	0	1	0	0	3	0	0	5	1	3
14	103977628	104027143	-	4930432J09Rik	0	0	0	0	0	0	0	0	0	0	0	0	0	0	0	0	0	0	0	0	1	1	0	0	0	0	0	0	0	0	0	0	0	0	0	0	0	3	0	0	0	0	0	0	0
8	84148038	84172598	+	4930432K21Rik	0	1	4	4	2	0	5	0	0	1	1	1	0	0	2	4	1	1	1	0	2	1	3	1	1	2	1	3	0	1	0	3	1	0	1	0	3	0	2	1	0	0	0	0	0
3	121670763	121682983	+	4930432M17Rik	0	0	0	0	0	0	0	0	0	0	0	0	0	0	0	0	0	0	0	0	0	0	0	0	0	0	0	0	0	0	0	0	0	0	0	0	0	0	0	0	0	0	0	0	0
3	18468285	18480478	-	4930433B08Rik	0	0	0	0	0	0	0	0	0	0	0	0	0	0	0	0	0	0	0	0	0	0	0	0	0	0	0	0	0	0	0	0	0	0	0	0	0	0	0	0	0	0	0	0	0
7	40987609	40994834	+	4930433I11Rik	0	0	1	0	0	0	0	0	0	0	0	0	0	0	0	0	0	0	0	0	0	0	0	0	0	0	0	0	0	0	0	0	0	0	0	0	0	0	0	0	0	0	0	0	0
9	3190269	3199814	-	4930433N12Rik	0	0	0	0	0	0	0	0	0	0	0	0	1	0	0	0	0	0	1	0	0	0	0	0	0	0	0	0	0	0	1	0	0	0	0	0	0	0	0	0	0	0	0	0	0
14	71856709	71920439	+	4930434J06Rik	0	0	0	0	0	0	0	0	0	0	0	0	0	0	0	0	0	0	0	0	0	0	0	0	0	0	0	0	0	0	0	0	0	0	0	0	0	0	0	0	0	0	0	0	0
16	38812205	38828750	-	4930435E12Rik	0	0	0	0	0	0	0	0	0	0	0	0	0	0	0	0	0	0	0	0	0	0	0	0	0	0	0	0	0	0	0	0	0	0	0	0	0	0	0	0	0	0	0	0	0
14	67332042	67397743	-	4930438E09Rik	0	0	0	0	0	0	0	0	0	0	0	0	0	0	0	0	0	0	0	0	0	0	0	0	0	0	0	0	0	0	0	0	0	0	0	0	0	0	0	0	0	0	0	0	0
1	94797442	94802473	+	4930440C22Rik	0	0	0	0	0	0	0	0	0	0	0	0	0	0	0	0	0	0	0	0	0	0	0	0	0	0	0	0	0	0	0	0	0	0	0	0	0	0	0	0	0	0	0	0	0
2	78051177	78194431	+	4930440I19Rik	0	0	0	0	0	0	0	0	0	0	0	0	0	0	0	0	0	0	0	0	0	0	0	0	0	0	0	0	0	0	0	0	0	0	0	0	0	0	0	0	0	0	0	0	0
7	71909695	71939192	+	4930441H08Rik	0	0	0	0	0	0	0	0	0	0	0	0	0	0	0	0	0	0	0	0	0	0	0	0	0	0	0	0	0	0	0	0	0	0	0	0	0	0	0	0	0	0	0	0	0
2	74298940	74307718	-	4930441J16Rik	0	0	0	0	0	0	0	0	0	0	0	0	0	0	0	0	0	0	0	0	0	0	0	0	0	0	0	0	0	0	0	0	0	0	0	0	0	0	0	0	0	0	0	0	0
2	151302039	151316004	+	4930442J19Rik	0	0	0	0	0	0	0	0	1.86689e-06	0	0	0	0	0	0	0	0	0	0	0	0	0	0	0	0	0	0	0	0	0	0	0	0	0	0	0	0	0	0	0	0	0	1	0	0
3	96829826	96832071	-	4930442L01Rik	0	0	0	0	0	0	0	0	0	0	0	0	0	0	0	0	0	0	0	0	0	0	0	0	0	0	0	0	0	0	0	0	0	0	0	0	0	0	0	0	0	0	0	0	0
2	85073614	85086462	-	4930443O20Rik	0	0	0	0	0	0	0	1	0	0	0	0	0	2	1	1	0	0	1	1	0	0	0	0	0	0	0	1	0	1	0	0	0	0	0	0	0	3	0	0	0	0	0	0	0
10	18797299	18831931	-	4930444F02Rik	0	0	0	0	0	0	0	0	0	0	0	0	0	0	0	0	0	0	1	0	0	0	0	0	0	0	0	0	0	0	0	0	0	0	0	0	0	0	0	0	0	0	0	0	0
10	22066309	22068080	-	4930444G20Rik	3	1.22237e-14	0	0	2	0	0	0	0	1	2	0	1.02917e-06	0	2	0	3	3.5699e-05	0	1	1	1	1	3	3.5699e-05	3	0	0	0	0	0	0	0	0	0	1	0	0	0	1	0	0	0	0	0
14	76514558	76520856	-	4930444M15Rik	0	0	0	0	0	0	0	0	0	0	0	0	0	0	0	0	0	0	0	0	0	0	0	0	0	0	0	0	0	0	0	0	0	0	0	0	0	0	0	0	0	0	0	0	0
1	16065979	16093326	-	4930444P10Rik	0	0	0	0	0	0	0	0	0	0	0	0	0	0	0	0	0	0	0	0	0	0	0	0	0	0	0	0	0	0	0	0	0	0	0	0	0	0	0	0	0	0	0	0	0
18	82855897	82859163	+	4930445N18Rik	0	0	0	0	0	0	0	0	0	0	0	0	0	0	0	0	0	0	0	0	0	0	0	0	0	0	0	0	0	0	0	0	0	0	2	0	0	0	0	0	0	0	0	0	0
15	37425554	37440645	+	4930447A16Rik	0	0	0	0	0	0	0	0	0	0	0	0	0	0	0	0	0	0	0	0	0	0	0	0	0	0	0	0	0	0	0	0	0	0	0	0	0	0	0	0	0	0	0	0	0
12	72881109	72917766	-	4930447C04Rik	0	0	0	0	0	0	0	0	0	0	0	0	0	0	0	0	0	0	0	0	0	0	0	0	0	0	0	0	0	0	0	0	0	0	0	0	0	0	0	0	0	0	0	0	0
9	108133718	108138568	+	4930447F24Rik	0	0	0	0	0	0	0	0	0	0	0	0	0	0	0	0	0	0	0	0	0	0	0	0	0	0	0	0	0	0	0	0	0	0	0	0	0	0	0	0	0	0	0	0	0
14	47898864	47944190	+	4930447J18Rik	0	0	0	0	0	0	0	0	0	0	0	0	0	0	0	0	0	0	0	0	0	0	0	0	0	0	0	0	0	0	0	0	0	0	0	0	0	0	0	0	0	0	0	0	0
13	34084155	34113273	-	4930447K03Rik	0	0	0	1	0	0	0	0	0	0	0	0	0	0	0	1	0	0	0	0	0	0	0	0	0	0	0	0	0	0	0	0	0	0	0	0	0	0	0	0	1	0	0	0	0
2	19344317	19352252	+	4930447M23Rik	0	0	0	0	0	0	0	0	0	0	0	0	0	0	0	0	0	0	0	0	0	1	0	0	1	0	0	0	0	0	0	0	0	0	0	0	0	0	0	0	0	0	0	0	0
3	122795091	122801981	-	4930447N08Rik	0	0	0	0	0	0	0	0	0	0	0	0	0	0	0	0	0	0	0	0	0	0	0	0	0	0	0	0	0	0	0	0	0	0	0	0	0	0	0	0	0	0	0	0	0
12	14996389	15050390	-	4930448C13Rik	0	0	0	0	0	0	0	0	0	0	0	0	0	0	0	0	0	0	0	0	0	0	0	0	0	0	0	0	0	0	0	0	0	0	0	0	0	0	0	0	0	0	0	0	0
13	18084947	18100203	-	4930448F12Rik	0	0	0	0	0	0	0	0	0	0	0	0	0	0	0	0	0	0	0	0	0	0	0	0	0	0	0	0	0	0	0	0	0	0	0	0	0	0	0	0	0	0	0	0	0
5	143226992	143234749	+	4930448H16Rik	0	0	0	0	0	0	0	0	0	0	0	0	0	0	0	0	0	0	0	0	0	0	0	0	0	0	0	0	0	0	0	0	0	0	0	0	0	0	0	0	0	0	0	0	0
1	41167560	41181253	-	4930448I06Rik	0	0	0	0	0	0	0	0	0	0	0	0	0	0	0	0	0	0	0	0	0	0	0	0	0	0	0	0	0	0	0	0	0	0	0	0	0	0	0	0	0	0	0	0	0
5	50151333	50156093	+	4930448I18Rik	0	0	0	0	0	0	0	0	0	0	0	0	0	0	0	0	0	0	0	0	0	1	0	0	0	0	0	0	0	0	0	0	0	0	0	0	0	0	0	0	0	0	0	0	0
4	9915965	9917398	-	4930448K20Rik	0	0	0	0	0	0	0	0	0	0	0	0	0	0	0	0	0	0	0	0	0	0	0	0	0	0	0	0	0	0	0	0	0	0	0	0	0	0	0	0	0	0	0	0	0
14	105498788	105505629	+	4930449E01Rik	0	0	0	0	0	0	0	0	0	0	0	0	0	0	0	0	0	0	0	0	0	0	0	0	0	0	0	0	0	0	0	0	0	0	0	0	0	0	0	0	0	0	0	0	0
19	57273960	57277053	+	4930449E18Rik	0	1	0	0	0	0	0	0	0	0	0	0	0	0	0	0	0	0	0	0	0	0	0	0	0	0	0	0	0	0	0	1	0	0	0	0	0	0	0	0	0	0	0	0	0
5	146502399	146505184	+	4930449I24Rik	0	0	0	0	0	0	0	0	0	0	0	0	0	0	0	0	0	0	0	0	0	0	0	0	0	0	0	0	0	0	0	0	0	0	0	0	0	0	0	0	0	0	0	0	0
16	4964288	4978963	+	4930451G09Rik	5	6	7	5	9	12	4	5	15	6	6	2	7	6	6	9	4	9	10	7	10	13	3	7	4	8	5	8	9	8	5	16	12	10	5	9	8	0	11	8	10	15	2	16	0
7	126830474	126831497	-	4930451I11Rik	0	0	0	0	0	0	0	0	0	0	0	0	0	0	0	0	0	0	0	0	0	0	0	0	0	0	0	0	0	0	0	0	0	0	0	0	0	0	0	0	0	0	0	0	0
17	9750752	9775867	-	4930452A19Rik	0	0	0	0	0	0	0	0	0	0	0	0	0	0	0	0	0	0	0	0	0	0	0	0	0	0	0	0	0	0	0	0	0	0	0	0	0	0	0	0	0	0	0	0	0
14	8431172	8666291	-	4930452B06Rik	34	12	21	26	14	11	11	20	25	14	34	10	56	50	25	40	12	24	26	21	34	22	40	20	55	19	11	23	10	14	8	22	28	36	41	7	31	15	23	13	10	20	13	13	15
14	79702920	79712931	+	4930452G13Rik	0	0	0	0	0	0	0	0	0	0	0	0	0	0	0	0	0	0	0	0	0	0	0	0	0	0	0	0	0	0	0	0	0	0	0	0	0	0	0	0	0	0	0	0	0
1	154241521	154256907	-	4930452N14Rik	0	0	0	0	0	0	0	0	0	0	0	0	0	0	0	0	0	0	0	0	0	0	0	0	0	0	0	0	0	0	0	0	0	0	0	0	0	0	0	0	0	0	0	0	0
X	21206580	21221666	-	4930453H23Rik	0	0	0	0	0	0	0	0	0	0	0	0	0	0	0	0	0	0	0	0	0	0	0	0	0	0	0	0	0	0	0	0	0	0	0	0	0	0	0	0	0	0	0	0	0
8	9144669	9149051	+	4930453L07Rik	0	0	0	0	0	0	0	0	0	0	0	0	0	0	0	0	0	0	0	0	0	0	0	0	0	0	0	1	0	0	0	0	0	0	0	0	0	0	0	0	0	0	0	0	0
16	64766105	64770940	-	4930453N24Rik	317	329	368	346	296	283	282	311	290	303	308	269	293	268	238	288	111	249	256	230	211	267	279	253	220	176	236	249	230	234	238	194	210	264	164	158	149	106	131	171	121	131	115	155	138
14	8666390	8673379	+	4930455B14Rik	0	0	0	0	0	0	0	0	0	0	0	0	0	0	0	0	0	0	0	0	0	0	0	0	0	0	0	0	0	0	0	0	0	0	0	0	0	0	0	0	0	0	0	0	0
10	21319088	21342056	-	4930455C13Rik	0	0	2	0	0	0	0	0	1	0	0	0	0	0	0	0	0	0	0	0	0	0	0	0	0	0	0	0	0	0	0	0	0	0	0	0	0	0	0	3	0	0	0	0	1
18	32663642	32837288	-	4930455D15Rik	0	0	0	0	0	0	0	0	0	0	0	0	0	0	0	0	0	0	0	0	0	0	0	0	0	0	0	0	0	0	0	0	0	0	0	0	0	0	0	0	0	0	0	0	0
16	4219912	4229117	-	4930455F16Rik	0	0	0	0	0	0	0	0	0	0	0	0	0	0	0	0	0	0	0	0	0	0	0	1	0	0	0	0	0	0	0	0	0	0	0	0	0	0	0	0	0	0	0	0	0
4	142017898	142028996	+	4930455G09Rik	0	2	2	1	0	1	0	1	1	2	1	0	0	0	0	0	0	0	0	0	0	1	0	0	0	0	1	0	0	0	0	0	1	0	0	0	0	0	1	0	0	0	1	0	0
3	116968267	116984407	+	4930455H04Rik	0	0	0	5	1	0	0	0	0	0	0	1	2	2	2	0	1	0	0	2	1	0	0	0	0	3	1	0	0	0	0	2	0	0	0	1	1	0	0	0	0	0	0	0	3
13	58741074	58762312	-	4930455J16Rik	0	0	0	0	0	0	0	0	0	0	0	0	0	0	0	0	0	0	0	0	0	0	0	0	0	0	0	0	0	0	0	0	0	0	0	0	0	0	0	0	0	0	0	0	0
4	103290959	103311833	+	4930456L15Rik	0	0	0	0	0	0	0	0	0	0	0	0	0	0	0	0	0	0	0	0	0	0	0	0	0	0	0	0	0	0	0	0	0	0	0	0	0	0	0	0	0	0	0	0	0
10	96226207	96248709	+	4930459C07Rik	5	5	17	5	2	11	6	7	5	4	12	5	1	7	15	4	0	4	10	11	5	4	9	4	3	5	10	2	2	10	4	7	5	7	9	7	3	3	14	0	8	3	5	5	9
5	58443240	58452999	-	4930459L07Rik	0	0	0	0	0	0	0	0	0	0	0	0	0	0	0	0	0	0	0	0	0	0	0	0	0	0	0	0	0	0	0	0	0	0	0	0	0	0	0	0	0	0	0	0	0
9	58455173	58469624	+	4930461G14Rik	0	0	0	0	0	0	0	0	0	0	0	0	0	0	0	0	0	0	0	0	0	0	0	0	0	0	0	0	0	0	0	0	0	0	0	0	0	0	0	0	0	0	0	0	0
10	84488293	84497677	+	4930463O16Rik	0	0	0	0	0	0	0	0	0	0	0	0	0	0	0	0	0	0	0	0	0	0	0	0	0	0	0	0	0	0	0	0	0	0	0	0	0	0	0	0	0	0	0	0	0
18	77714184	77715446	+	4930465K10Rik	2	0	0	0	0	0	0	0	0	0	1	0	0	0	0	0	0	0	2	0	0	2	0	0	0	0	0	0	0	0	0	1	0	0	0	0	0	0	0	0	0	1	0	0	3
12	107723743	107735489	-	4930465M20Rik	0	0	0	0	0	0	0	0	0	0	0	0	0	0	0	0	0	0	0	0	0	0	0	0	0	0	0	0	0	0	0	0	0	0	0	0	0	0	0	0	0	0	0	0	0
5	97392417	97588127	+	4930467D21Rik	0	0	0	0	0	0	0	0	0	0	0	0	0	0	0	0	0	0	0	0	0	0	0	0	0	0	0	0	0	0	0	0	0	0	0	0	0	0	0	0	0	0	0	0	0
8	19729576	19753603	+	4930467E23Rik	0	1.95726	0.529376	1.36855e-07	1.05917e-09	4.29103e-16	0.382956	5	0.365829	4.33771e-06	0.317627	3.60758	1.05917e-16	1.27744e-06	2.41973	4.99987	0	0.00280478	6.28313e-10	0.211751	1.4845e-08	0.292664	1.51775	1.09731e-08	0	1.97062	4.99951	0.000328325	4.9621e-05	0.146332	0.219498	0.219498	1.67069e-07	0.365829	5.64863e-10	0.00352193	2	0.512162	2.98187e-11	0	9.34805	0.381472	1.8727e-31	0	1.52794e-05
10	57478383	57486354	-	4930467K11Rik	0	0	0	0	0	0	0	0	0	0	0	0	0	0	0	0	0	0	0	0	0	0	0	0	0	0	0	0	0	0	0	0	0	0	0	0	0	0	0	0	0	0	0	0	0
1	161156843	161159315	-	4930469G21Rik	0	0	0	0	0	0	0	0	0	0	0	0	0	0	0	0	0	0	0	0	0	0	0	0	0	0	0	0	0	0	0	0	0	0	0	0	0	0	0	0	0	0	0	0	0
17	4044658	4082996	-	4930470H14Rik	1	1	0	1	0	0	0	0	0	0	0	0	1	0	0	1	0	0	1	1	0	0	0	1	0	1	0	0	0	0	0	1	0	0	2	0	0	0	1	0	1	3	0	0	0
8	59825649	59844722	+	4930470O06Rik	0	0	0	0	0	0	0	0	0	0	0	0	0	0	0	0	0	0	0	0	0	0	0	0	0	0	0	0	0	0	0	0	0	0	0	0	0	0	0	0	0	0	0	0	0
2	170579418	170602018	-	4930470P17Rik	0	0	0	0	0	0	0	0	0	0	0	0	0	0	0	0	0	0	0	0	0	0	0	0	0	0	0	0	0	0	0	0	0	0	0	0	0	0	0	0	0	0	0	0	0
14	64099295	64104236	-	4930471C04Rik	0	0	0	0	0	0	0	0	0	0	0	0	1	0	0	0	0	1	0	0	0	0	0	0	0	0	0	0	0	0	0	0	0	0	0	0	0	0	0	0	0	0	0	0	0
18	36106203	36109955	+	4930471G03Rik	0	0	0	0	0	0	0	0	0	0	0	0	0	0	1	0	0	0	0	0	0	0	0	0	0	0	0	0	0	0	0	0	0	0	0	0	0	0	0	0	0	0	0	0	0
6	91430460	91440855	-	4930471M09Rik	0	0	0	0	0	1	1	0	0	0	0	0	0	2	4	0	0	0	0	0	0	0	0	0	0	0	0	0	0	0	2	0	0	1	0	0	1	0	0	0	0	0	0	0	0
2	130543791	130563750	-	4930473A02Rik	0	0	0	0	0	0	0	2	0	0	0	0	0	0	0	0	0	0	0	0	0	0	0	0	0	0	0	0	0	0	0	0	0	0	0	0	0	0	0	0	0	0	0	0	0
10	97590984	97596932	-	4930473O22Rik	0	0	0	0	0	0	0	0	0	0	0	0	0	0	0	0	0	0	0	0	0	0	0	0	0	0	0	0	0	0	0	0	0	0	0	0	0	0	0	0	0	0	0	0	0
18	28560164	28998177	+	4930474G06Rik	0	0	0	0	0	0	0	0	0	0	0	0	0	0	0	0	0	0	0	0	0	0	0	0	0	0	0	0	0	0	0	0	0	0	0	0	0	0	0	0	0	0	0	0	0
14	90126891	90269761	+	4930474H20Rik	0	0	0	0	0	0	0	0	0	0	0	0	0	0	0	0	0	0	0	0	0	0	0	0	0	0	0	0	0	0	0	0	0	0	0	0	0	0	0	0	0	0	0	0	0
17	14389107	14398943	-	4930474M22Rik	0	0	0	0	0	0	0	0	0	0	0	0	0	0	0	0	0	0	0	0	0	0	0	0	0	0	0	0	0	0	0	0	0	0	0	0	0	0	0	0	0	0	0	0	0
14	36094965	36096856	+	4930474N05Rik	0	0	0	0	0	0	0	0	0	0	0	0	0	0	0	0	0	0	0	0	0	0	0	0	0	0	0	0	0	0	0	0	0	0	0	0	0	0	0	0	0	0	0	0	0
12	99161277	99162809	-	4930474N09Rik	0	0	0	0	1	0	0	0	0	0	1	0	0	1	0	0	0	0	0	0	0	0	0	1	0	0	0	0	1	1	0	0	0	0	0	0	0	0	0	0	0	0	0	1	0
10	119320234	119331863	+	4930477N07Rik	0	0	0	0	0	0	0	0	0	0	0	0	0	1	1	0	0	1	1	0	0	0	0	0	0	0	0	0	2	0	0	0	1	0	0	0	0	0	0	0	0	0	0	0	0
16	78560316	78564870	+	4930478L05Rik	0	0	0	0	0	0	0	0	0	0	0	0	0	0	0	1	0	0	0	0	0	0	0	0	0	0	0	0	0	0	0	0	0	0	0	1	0	0	0	0	0	0	0	0	0
5	35361553	35367678	+	4930478P22Rik	0	0	0	0	0	0	0	0	0	0	0	0	0	0	0	0	0	0	0	0	0	0	0	0	0	0	0	0	0	0	0	0	0	0	0	0	0	0	0	0	0	0	0	0	0
6	146657218	146665404	+	4930479D17Rik	0	0	0	0	0	0	0	0	0	0	0	0	0	0	0	0	0	0	0	0	0	0	0	0	3	0	0	0	1	0	0	0	0	0	0	0	0	0	0	0	0	0	0	0	0
X	78369643	78371129	+	4930480E11Rik	0	0	0	0	0	0	0	0	0	0	0	0	0	0	0	0	0	0	0	0	0	0	0	0	0	0	0	0	0	0	0	0	0	0	0	0	0	0	0	0	0	0	0	0	0
4	19979445	20005740	-	4930480G23Rik	8	11	21	10	18	9	28	4	12	11	12	10	5	5	7	18	5	10	13	14	11	16	16	8	4	6	13	9	10	6	13	16	4	11	13	4	3	0	11	9	5	4	7	6	11
17	90861169	90867103	+	4930480K15Rik	0	1	0	0	0	0	0	0	0	0	0	0	0	0	0	0	0	0	0	0	0	0	0	0	0	0	0	0	0	0	0	0	0	0	0	0	0	0	0	0	0	0	0	0	0
14	69732784	69767114	+	4930480K23Rik	60	35	52	64	43	48	45	60	58	44	46	42	71	47	62	69	21	58	40	50	56	53	53	61	52	44	49	45	52	31	38	48	29	52	37	35	48	47	41	38	71	50	29	54	36
12	26211267	26240708	+	4930480M12Rik	0	0	0	0	0	0	0	0	0	0	0	0	0	0	0	0	0	0	0	0	0	0	0	0	0	0	0	0	0	0	0	0	0	0	0	0	0	0	0	0	0	0	0	0	0
19	5406815	5422848	+	4930481A15Rik	12	17	17	21	33	23	19	7	16	11	23	16	15	11	13	23	30	20	18	13	18	10	14	17	9	25	21	17	38	17	11	12	19	7	22	27	13	7	15	17	31	18	10	15	11
3	153147943	153152109	-	4930482G09Rik	0	1	0	0	0	0	0	0	0	0	0	1	0	1	0	0	0	0	0	0	0	0	0	0	0	0	0	0	0	0	0	0	0	1	0	0	0	0	0	0	0	0	0	0	0
15	81190853	81192758	+	4930483J18Rik	0	0	0	0	0	0	0	0	0	0	0	0	1	0	0	0	1	0	0	0	0	0	0	0	0	0	0	0	0	0	0	0	0	0	0	0	0	0	0	0	0	0	0	0	0
10	76545871	76562227	-	4930483K19Rik	2	0	0	1	1	2	0	0	1	0	0	2	0	1	1	1	3	2	3	2	0	0	0	2	0	0	2	3	3	0	1	0	0	1	2	0	0	0	0	0	0	0	0	2	0
7	133128251	133142458	+	4930483O08Rik	0	0	0	0	0	0	0	0	0	0	0	0	0	0	0	0	0	0	0	0	0	0	0	0	0	0	0	0	0	0	0	0	0	0	0	0	0	0	0	0	0	0	0	0	0
10	126788851	126793711	-	4930484H19Rik	0	0	0	0	0	0	0	0	0	0	0	0	0	0	0	0	0	0	0	0	0	0	0	0	0	0	0	0	0	0	0	0	0	0	0	0	0	0	0	0	0	0	0	0	0
10	86095854	86113586	+	4930486F22Rik	0	0	0	0	0	0	0	0	0	0	0	0	0	0	0	0	0	0	0	0	0	0	0	0	0	0	0	0	0	0	0	0	0	0	0	0	0	0	0	0	0	0	0	0	0
1	20356454	20392301	+	4930486I03Rik	0	0	0	0	0	0	0	0	0	0	0	0	0	0	0	0	0	0	0	0	0	0	0	0	0	0	0	0	0	0	0	0	0	0	0	0	0	0	0	0	0	0	0	0	0
13	60842612	60864417	-	4930486L24Rik	2	1	1	2	1	1	1	10	3	1	1	1	0	1	0	3	0	1	0	1	4	0	2	0	0	0	1	0	0	1	0	1	2	2	1	1	0	0	2	0	0	1	0	0	3
5	38344389	38349198	+	4930487D11Rik	0	0	0	0	0	0	0	0	0	0	0	0	0	0	0	0	0	0	0	0	0	0	0	0	0	0	0	0	0	0	0	0	0	0	0	0	0	0	0	0	0	0	0	0	0
1	62790918	62794733	-	4930487H11Rik	0	0	0	0	0	0	0	0	0	0	0	0	0	0	0	0	0	0	0	0	0	0	0	0	0	0	0	0	0	0	0	0	0	0	0	0	0	0	0	0	0	0	0	0	0
1	184712497	184718990	+	4930488B22Rik	0	0	0	0	0	0	0	0	0	0	0	0	0	0	0	0	0	0	0	0	0	0	0	0	0	0	0	0	0	0	0	0	0	0	0	0	0	0	0	0	0	0	0	0	0
8	93811694	93813556	-	4930488L21Rik	0	0	0	0	0	0	0	0	0	0	0	0	0	0	0	0	0	0	0	0	0	0	0	0	0	0	0	0	0	0	0	0	0	0	0	0	0	0	0	0	0	0	0	0	0
5	149847747	149864281	+	4930500F04Rik	0	0	0	0	0	0	0	0	0	0	0	0	0	0	0	0	0	0	0	0	0	0	0	0	0	0	0	0	0	0	0	0	0	0	0	0	0	0	0	0	0	0	0	0	0
5	139523751	139541340	+	4930500L23Rik	0	0	0	0	0	0	0	0	0	0	0	0	0	0	0	0	0	0	0	0	0	0	0	0	0	0	0	0	0	0	0	0	0	0	0	0	0	0	0	0	0	0	0	0	0
9	68470902	68520201	-	4930502A04Rik	0	0	0	0	0	0	0	0	0	0	0	0	0	0	0	0	0	0	0	0	0	0	0	0	0	0	0	0	0	0	0	0	0	0	0	0	0	0	0	0	0	0	0	0	0
11	84829178	84830869	+	4930502E09Rik	0	0	0	0	0	0	0	0	0	0	0	0	0	0	0	0	0	0	0	0	0	0	0	0	1	0	0	0	0	0	0	0	0	0	0	0	0	0	0	0	0	0	0	0	0
X	53724831	53738223	+	4930502E18Rik	1	0	0	0	0	0	0	0	0	0	0	0	0	0	0	0	0	0	0	0	0	0	0	0	0	0	0	0	0	0	0	0	0	0	2	0	0	0	0	0	0	0	0	0	0
3	146646259	146651318	-	4930503B20Rik	0	0	0	0	0	0	0	0	0	0	0	0	0	0	0	0	0	0	0	0	0	0	0	0	0	0	0	0	0	0	0	0	0	0	0	0	0	0	0	0	0	0	0	0	0
14	44163167	44171372	-	4930503E14Rik	0	0	0	0	0	0	0	0	0	0	0	0	0	0	0	0	0	0	0	0	0	0	0	0	0	0	0	0	0	0	0	0	0	0	0	0	0	0	0	0	0	0	0	0	0
10	124469074	124524489	+	4930503E24Rik	24	23.0286	19.0431	20	20	22	20	20	22	25	23.0853	23	10	11	4.01762	9.01598	8.08528	19	14.0597	12	17	15.0408	17	12.0559	8.01814	11	14	18	10.0524	14.0331	31	14.032	13.0351	8.02006	15.0637	12	9.07495	20.0837	14.0592	7	6	13	4	2.00833	0
14	33808072	33811284	-	4930503F20Rik	0	0	0	0	0	0	0	0	0	0	0	0	0	0	0	0	0	0	0	0	0	0	0	0	0	0	0	0	0	0	0	0	0	0	0	0	0	0	0	0	0	0	0	0	0
X	156539483	156540118	+	4930503H13Rik	0	0	0	0	0	0	0	0	0	0	0	0	0	0	0	0	0	0	0	0	0	0	0	0	0	0	0	0	0	0	0	0	0	0	0	0	0	0	0	0	0	0	0	0	0
18	70453140	70472481	-	4930503L19Rik	30	26	26	40	38	35	22	17	22	22	16	18	37	29	30	31	17	35	26	27	26	25	31	30	26	23	25	23	28	25	17	26	17	32	20	11	19	19	34	17	27	21	16	27	4
1	194212187	194222760	-	4930503O07Rik	1	0	0	0	0	0	0	0	0	0	0	0	0	0	0	0	0	0	0	0	0	0	0	0	0	0	0	0	0	0	0	1	0	0	0	0	0	0	0	0	0	0	0	0	0
15	69270533	69274719	+	4930504C09Rik	0	0	0	0	0	0	0	0	0	0	0	0	0	0	0	0	0	0	0	0	0	0	0	0	0	0	0	0	0	0	0	0	0	0	0	0	0	0	0	0	0	0	1	0	0
11	58446143	58452967	-	4930504O13Rik	0	0	0	0	0	0	0	0	0	0	0	0	0	0	0	0	0	0	0	0	0	0	0	0	0	0	0	0	0	0	0	0	0	0	0	0	0	0	0	0	0	0	0	0	0
11	30426006	30471830	-	4930505A04Rik	0	0	0	0	0	0	0	0	0	0	0	0	0	0	0	0	0	0	0	0	0	0	0	0	0	0	0	0	0	0	0	0	0	0	0	0	0	0	0	0	0	0	0	0	0
14	115396551	115409553	-	4930505G20Rik	0	0	0	0	0	0	0	0	0	0	0	0	0	0	0	0	0	0	0	0	0	0	0	0	0	0	0	0	0	0	0	0	0	0	0	0	0	0	0	0	0	0	0	0	0
7	120156115	120166002	+	4930505K13Rik	0	0	0	0	0	0	0	0	0	0	0	0	0	0	0	0	0	0	0	0	0	0	0	0	0	0	0	0	0	0	0	0	0	0	0	0	0	0	0	0	0	0	0	0	0
5	148777963	148783081	+	4930505K14Rik	0	0	0	0	0	0	0	0	0	0	0	0	0	0	0	0	0	0	0	0	0	0	0	0	0	0	0	0	0	0	0	0	0	0	0	0	0	0	0	0	0	0	0	0	0
8	106282229	106335755	+	4930506A18Rik	2	2	1	1	0	0	3	1	0	0	1	0	0	3	2	2	0	5	1	0	0	0	0	0	1	2	1	1	0	4	1	1	0	0	1	0	1	0	4	3	0	0	1	0	0
17	8293366	8311119	-	4930506C21Rik	1	0	2	0	1	2	0	0	1	1	0	0	0	0	0	0	0	0	0	0	1	0	0	0	0	0	0	1	2	0	0	1	1	0	1	0	0	0	0	0	0	0	0	0	0
10	62449160	62451354	+	4930507D05Rik	0	0	0	0	1	1	0	1	1	1	0	0	1	1	0	0	0	0	0	1	1	1	0	0	1	0	1	1	0	1	0	0	0	0	2	0	0	0	3	0	2	0	1	0	0
11	80850381	80858301	-	4930507D10Rik	0	0	0	0	0	0	0	0	0	0	0	0	0	0	0	0	0	0	0	0	0	0	0	0	0	0	0	0	0	0	0	0	0	0	0	0	0	0	0	0	0	0	0	0	0
9	72518250	72531859	-	4930509E16Rik	3	1	4	1	1	2	2	1	2	0	0	0	3	2	3	4	0	2	2	2	0	1	2	0	0	2	0	2	0	1	1	0	1	1	1	1	0	0	2	1	0	0	3	1	0
3	73351206	73481652	-	4930509J09Rik	0	0	0	0	0	0	0	0	0	0	0	0	0	0	0	0	0	0	0	0	0	0	0	0	0	0	0	0	0	0	0	0	0	0	0	0	0	0	0	0	0	0	0	0	0
4	40313232	40317720	+	4930509K18Rik	0	0	0	0	0	0	0	0	0	0	0	0	0	0	0	0	0	0	0	0	0	0	0	0	0	0	0	0	0	0	0	0	0	0	0	0	0	0	0	0	0	0	0	0	0
12	11438233	11444813	+	4930511A02Rik	0	0	0	0	0	0	0	0	0	0	0	0	0	0	0	0	0	0	0	0	0	0	0	0	0	0	0	0	0	0	0	0	0	0	0	0	0	0	0	0	0	0	0	0	0
6	94132923	94237443	-	4930511A08Rik	0	1	2	4	1	4	1	2	3	1	5	3	7	4	5	15	2	15	8	5	10	6	3	7	1	1	2	4	8	4	3	3	2	3	6	2	2	5	4	2	7	10	3	6	0
6	94943834	94951546	+	4930511E03Rik	0	0	0	0	1	0	0	0	0	0	0	0	0	0	0	0	0	0	0	1	0	1	0	0	0	0	0	0	0	0	0	0	0	0	0	0	0	0	0	0	0	2	0	0	0
18	57545361	57552398	-	4930511M06Rik	0	0	2	0	0	2	1	1	0	7	0	1	2	0	2	1	0	1	5	2	1	1	6	2	0	4	6	3	1	3	1	2	0	3	1	1	0	2	6	2	0	0	0	0	2
12	69790344	69841881	+	4930512B01Rik	0	0	0	0	0	0	0	0	0	0	0	0	0	0	0	0	0	0	0	0	0	0	0	0	0	0	0	0	0	0	0	0	0	0	0	0	0	0	0	0	0	0	0	0	0
6	89269511	89285726	-	4930512J16Rik	0	0	0	0	0	0	0	0	1	0	2	0	0	0	1	0	0	0	0	0	0	0	0	0	0	0	1	0	0	0	0	0	0	0	0	0	0	2	0	0	0	0	0	0	0
11	11589223	11627839	-	4930512M02Rik	0	0	0	0	0	0	0	0	0	0	0	0	0	0	0	0	0	0	0	1	0	0	0	0	0	0	0	3	0	0	0	0	0	0	0	0	0	0	0	0	0	0	0	0	0
5	39461749	39603575	-	4930513D17Rik	0	0	0	0	0	0	0	0	0	0	0	0	0	0	0	0	0	0	0	0	0	0	0	0	0	0	0	0	0	0	0	0	0	0	0	0	0	0	0	0	0	0	2	0	0
8	95806830	95821729	+	4930513N10Rik	2	1	3	0	5	2	1	2	1	2	1	4	3	0	0	5	0	2	2	2	2	1	2	0	1	3	3	1	3	4	1	3	6	1	1	2	0	0	0	0	2	4	4	3	2
X	139086243	139093404	+	4930513O06Rik	0	1	0	0	0	0	3	1	1	5	2	0	1	0	0	1	1	0	1	0	0	0	0	1	0	0	0	1	0	0	1	0	0	1	2	0	0	0	0	0	0	0	0	1	0
4	140872693	140878058	+	4930515B02Rik	0	0	0	0	0	0	0	0	0	0	0	0	0	0	0	0	0	0	0	0	0	0	0	0	0	0	0	0	0	0	0	0	0	0	0	0	0	0	0	0	0	0	0	0	0
5	114773733	114774984	-	4930515G01Rik	6	2	4	3	4	8	2	1	3	1	6	3	7	6	4	9	0	4	0	8	3	1	3	1	2	3	8	1	6	2	3	4	7	4	3	3	2	0	11	0	3	0	3	8	1
6	67565234	67565700	-	4930515G16Rik	0	0	0	0	0	0	0	0	0	0	0	0	0	0	0	0	0	0	0	0	0	0	0	0	0	0	0	0	0	0	0	0	0	0	0	0	0	0	0	0	0	0	0	0	0
2	16918678	17013727	-	4930515L03Rik	0	0	0	0	0	0	0	0	0	0	0	0	0	0	0	0	0	0	0	0	0	0	0	0	0	0	0	0	0	0	0	0	0	0	0	0	0	0	0	0	0	0	0	0	0
X	46267559	46328912	-	4930515L19Rik	0	0	0	0	0	0	0	0	0	0	0	0	0	0	0	0	0	0	0	0	0	0	0	0	0	0	0	0	0	0	1	1	0	0	2	0	0	0	0	0	0	0	0	0	0
2	124123636	124129957	-	4930517E11Rik	0	0	0	0	0	0	0	0	0	0	0	0	0	0	0	0	0	0	0	0	0	0	0	0	0	0	0	0	0	0	0	0	0	0	0	0	0	0	0	0	0	0	0	0	0
17	4634980	4637478	+	4930517M08Rik	0	0	0	0	0	0	0	0	0	0	0	0	0	0	0	0	0	0	0	0	0	0	0	0	0	0	0	0	0	0	0	0	0	0	0	0	0	0	0	0	0	0	0	0	0
8	56465622	56484969	-	4930518J21Rik	0	0	0	0	0	0	0	0	0	0	0	0	0	0	0	0	0	0	0	0	0	0	0	0	0	0	0	0	0	0	0	0	0	0	0	0	0	0	0	0	1	0	0	0	0
13	50753393	50765249	-	4930518P08Rik	0	0	0	0	0	0	0	0	0	0	0	0	0	0	0	0	0	0	0	0	0	0	0	0	0	0	0	0	0	0	0	0	0	0	0	0	0	0	0	0	0	0	0	0	0
13	30615043	30624259	+	4930519D14Rik	0	0	0	0	0	0	0	0	0	0	0	0	0	0	0	0	0	0	0	0	0	0	0	0	0	0	0	0	0	0	0	0	0	0	0	0	0	0	0	0	0	0	0	0	0
10	28921963	28923508	-	4930519F09Rik	8	23	6	11	9	12	16	5	12	6	12	5	14	12	8	6.00842	6	9	7	6	4	9	7	9	10	9	4	8	7	7	8	6	9	4	9	6	4	1	3	1	1	9	2	4	10
X	103232281	103256607	-	4930519F16Rik	0	0	0	0	0	0	0	0	0	0	0	0	0	0	0	0	0	0	0	0	0	0	0	0	0	0	0	0	0	0	0	0	0	0	0	0	0	0	0	0	0	0	0	0	0
9	100022300	100034671	+	4930519F24Rik	0	0	0	0	0	0	0	0	0	0	0	0	0	0	0	0	0	0	0	0	0	0	0	0	0	0	0	0	0	0	0	0	0	0	0	0	0	0	0	0	0	0	0	0	0
5	114853714	114883880	+	4930519G04Rik	0	0	0	0	0	0	0	0	0	0	0	0	0	0	0	0	0	0	0	0	0	0	0	0	0	0	0	0	0	0	0	0	0	0	0	0	0	0	0	0	0	0	0	0	0
5	15863928	15883767	-	4930519H02Rik	0	0	0	0	0	0	0	0	0	0	0	0	0	0	0	0	0	0	0	0	0	0	0	0	0	0	0	0	0	0	0	0	0	0	0	0	0	0	0	0	0	0	0	0	0
14	24004991	24005838	+	4930519K11Rik	0	0	0	0	0	0	0	0	0	0	0	0	0	0	0	0	0	0	0	0	0	0	0	0	0	0	0	0	0	0	0	0	0	0	0	0	0	0	0	0	0	0	0	0	0
9	114368324	114377239	+	4930520O04Rik	0	1	1	0	0	0	0	1	0	1	0	0	0	0	1	0	1	0	1	0	1	0	2	0	0	1	1	0	0	0	2	0	0	0	0	0	0	3	3	0	0	0	2	4	0
13	70232822	70248123	+	4930520P13Rik	0	0	0	0	0	0	0	0	0	0	0	0	0	0	0	0	0	0	0	0	0	0	0	0	0	0	0	0	0	0	0	0	0	0	0	0	0	0	0	0	0	0	0	0	0
1	44739675	44744950	-	4930521E06Rik	0	0	0	0	0	0	0	0	0	0	0	0	0	0	0	0	0	0	0	0	0	0	0	0	0	0	0	0	0	0	0	0	0	0	0	0	0	0	0	0	0	0	0	0	0
4	109505332	109531298	-	4930522H14Rik	0	0	0	0	0	0	0	0	0	0	0	0	0	0	0	0	0	0	0	0	0	0	0	0	0	0	0	0	0	0	0	0	0	0	0	0	0	0	0	0	0	0	0	0	0
4	53246196	53251121	+	4930522O17Rik	0	0	0	0	0	0	0	0	0	0	0	0	0	0	0	0	0	0	0	0	0	0	0	0	0	0	0	0	0	0	0	0	0	0	0	0	0	0	0	0	0	0	0	0	0
1	160044380	160078587	+	4930523C07Rik	81	97	93	105	202	77	65	131	119	124	141	113	111	125	92	173	84	95	47	115	116	127	160	111	70	81	77	129	167	62	64	119	105	89	109	89	73	58	95	94	132	59	32	94	81
15	46435866	46496180	-	4930523O13Rik	0	0	0	0	0	0	0	0	0	0	0	0	0	0	0	0	0	0	0	0	0	0	0	0	0	0	0	0	0	0	0	0	0	0	0	0	0	0	0	0	0	0	0	0	0
11	31965633	31979652	+	4930524B15Rik	0	0	0	1	0	0	0	0	0	0	0	0	0	0	1	1	0	0	0	0	0	0	0	3	0	2	0	0	0	0	0	0	0	0	0	0	0	0	0	0	0	0	0	0	0
6	19247899	19278844	-	4930524B17Rik	0	0	0	0	0	0	0	0	0	0	0	0	0	0	0	0	0	0	0	0	0	0	0	0	0	0	0	0	0	0	0	0	0	0	0	0	0	0	0	0	0	0	0	0	0
14	114831965	114861328	+	4930524C18Rik	0	0	0	0	0	0	0	0	0	1	0	0	0	0	0	0	0	0	0	0	0	0	0	0	0	0	0	0	0	0	0	0	0	0	0	0	0	0	0	0	0	0	0	0	0
X	154339225	154343393	-	4930524N10Rik	0	0	0	0	0	0	0	0	0	0	0	0	0	0	0	0	0	0	0	0	0	0	0	0	0	0	0	0	0	0	0	0	0	0	0	0	0	0	0	0	0	0	0	0	0
19	10645694	10648054	-	4930524O05Rik	0	0	0	0	0	0	0	0	0	0	0	0	0	0	0	0	0	0	0	0	0	0	0	0	0	0	0	0	0	0	0	0	0	0	0	0	0	0	0	0	0	0	0	0	0
9	89826519	89864029	+	4930524O08Rik	0	0	0	0	0	0	0	0	0	0	0	0	0	0	0	0	0	0	0	0	0	0	0	0	0	0	0	0	0	0	0	0	0	0	0	0	0	0	0	0	0	0	0	0	0
10	97714772	97753703	+	4930525C09Rik	0	0	0	0	0	0	0	0	0	0	0	0	0	0	0	0	0	0	0	0	0	0	0	0	0	0	0	0	0	0	0	0	0	0	0	0	0	0	0	0	0	0	0	0	0
9	114341111	114364628	-	4930525D18Rik	0	0	0	0	0	0	0	0	0	0	0	0	0	0	0	0	0	0	0	0	0	0	0	0	0	0	0	0	0	0	0	0	0	0	0	0	0	0	0	0	0	0	0	0	0
13	67796594	67830986	-	4930525G20Rik	5	2	5	5	1	1	4	11	12	3	8	4	6	6	3	5	6	2	3	4	4	3	2	5	4	11	0	3	9	6	2	2	7	5	7	4	0	5	5	0	4	9	1	1	1
13	110882411	110903847	-	4930526H09Rik	0	0	0	0	0	0	0	0	0	0	0	0	0	0	0	0	0	0	0	0	0	0	0	0	0	0	0	0	0	0	0	0	0	0	0	0	0	0	0	0	0	0	0	0	0
9	124423251	124424857	+	4930526I15Rik	4	8	5	4	10	4	8	4	4	5	4	5	6	6	4	7	5	7	9	12	2	6	5	5	8	4	8	9	10	3	13	14	10	9	11	4	1	6	6	12	12	1	1	9	1
19	11196817	11299885	+	4930526L06Rik	0	0	0	0	0	0	0	0	0	0	0	0	0	0	0	0	0	0	0	0	0	0	0	0	0	0	0	0	0	1	0	0	0	0	0	0	0	0	0	0	0	0	0	0	0
14	45543710	45562877	+	4930527F14Rik	0	0	3	0	0	0	0	1	1	0	1	0	0	3	6	0	0	1	4	2	3	1	1	5	0	2	6	0	0	0	1	5	1	0	1	5	0	0	2	0	0	0	0	0	2
18	29442200	29466108	+	4930527G23Rik	0	0	0	0	0	0	0	0	0	0	0	0	0	0	0	0	0	0	0	0	0	0	0	0	0	0	0	0	0	0	0	0	0	0	0	0	0	0	0	0	0	0	0	0	0
4	21846327	21848449	-	4930528A17Rik	6	0	1	7	3	0	1	0	1	0	1	1	3	4	2	2	0	4	4	1	1	5	4	3	1	0	1	1	2	0	1	1	0	5	0	0	2	0	0	0	3	0	2	4	2
13	59733650	59737471	+	4930528D03Rik	0	0	0	0	0	0	0	0	1	0	0	0	0	0	0	0	0	0	0	0	0	0	0	0	0	0	0	0	1	0	0	0	0	0	0	0	0	0	0	0	0	0	0	0	0
6	148659978	148678001	-	4930528G23Rik	0	0	0	0	0	0	0	0	0	0	0	0	0	0	0	0	0	0	0	0	0	0	0	0	0	0	0	0	0	0	0	0	0	0	0	0	0	0	0	0	0	0	0	0	0
6	4031841	4047585	-	4930528H21Rik	0	0	0	0	0	0	0	0	0	0	0	0	0	0	0	0	0	0	0	0	0	0	0	0	0	0	0	0	0	0	0	0	0	0	0	0	0	0	0	0	0	0	0	0	0
2	115329266	115344281	-	4930528P14Rik	0	0	0	0	0	0	0	0	0	0	0	0	0	0	0	0	0	0	0	0	0	0	0	0	0	0	0	0	0	0	0	0	0	0	0	0	0	0	0	0	0	0	0	0	0
3	91071662	91075193	+	4930529C04Rik	0	0	0	0	0	0	0	0	0	0	1.14719e-39	0	0	0	0	0	1.63039e-36	3.37993e-42	0	0	1.33404e-42	0	1.26699e-36	0	0	9.5642e-40	1.15519	0	0	0	3.73723e-39	0	1.65625e-35	2.10928e-37	0	0	2.09874	4.15283	0	0	0	4.34207e-33	2.09728	1.04049e-40	0
14	86245970	86262043	+	4930529K09Rik	0	0	0	0	0	0	0	0	0	0	0	0	0	0	0	0	0	0	0	0	0	0	0	0	0	0	0	0	0	0	0	0	0	0	0	0	0	0	0	0	0	0	0	0	0
16	84679789	84685148	+	4930529L06Rik	0	0	0	0	0	0	0	0	0	0	0	0	0	0	0	0	0	0	0	0	0	0	0	0	0	0	0	0	0	0	0	0	0	0	0	0	0	0	0	0	0	0	0	0	0
10	106555195	106602481	-	4930532I03Rik	0	0	0	0	0	0	0	0	0	0	0	0	0	0	0	0	0	0	0	0	0	0	0	0	0	0	0	0	0	0	0	0	0	0	0	0	0	2	0	0	0	0	0	0	0
1	154255689	154270417	+	4930532M18Rik	0	0	0	0	0	0	0	0	0	0	0	0	0	0	0	0	0	0	0	0	0	0	0	0	0	0	0	0	0	0	0	0	0	0	0	0	0	0	0	0	0	0	0	0	0
2	113691053	113708551	-	4930533B01Rik	0	0	0	0	0	0	0	0	0	0	0	0	0	0	0	0	0	0	0	0	1	0	0	0	0	0	0	0	0	0	0	0	0	0	0	0	0	0	0	0	0	0	0	0	0
7	75030211	75075167	+	4930533N22Rik	0	0	0	0	0	0	0	0	0	0	0	0	0	0	0	0	0	0	0	0	0	0	0	0	0	0	0	0	0	0	0	0	0	0	0	0	0	0	0	0	0	0	0	0	0
1	96612057	96662574	-	4930533P14Rik	0	0	0	0	0	0	0	0	0	0	0	0	0	0	0	0	0	0	0	0	0	0	0	0	0	0	0	0	0	0	0	0	0	0	0	0	0	0	0	0	0	0	0	0	0
3	134404143	134423636	-	4930539C22Rik	0	0	0	0	0	0	0	0	0	0	0	0	0	0	0	0	0	0	0	0	0	0	0	0	0	0	0	0	0	0	0	0	0	0	0	0	0	0	0	0	0	0	0	0	0
17	28896395	28915325	-	4930539E08Rik	2	6	10	5	12	5	2	9	14	3	10	3	3	3	16	12	1	3	8	6	11	6	20	5	1	6	6	6	4	5	6	9	18	0	7	4	0	8	3	11	5	9	5	8	8
3	135436221	135438666	-	4930539J05Rik	0	1	0	0	2	1	1	0	0	0	1	0	3	0	1	1	1	1	0	2	2	0	1	0	0	0	0	2	1	2	0	0	1	1	1	2	1	2	0	3	0	1	0	2	0
3	9061964	9071077	+	4930539M17Rik	0	0	0	0	0	0	0	0	0	0	0	0	0	0	0	0	0	0	0	0	0	0	0	0	0	0	0	0	0	0	0	0	0	0	0	0	0	0	0	0	0	0	0	0	0
3	13597139	13652866	-	4930539N22Rik	0	0	0	0	0	0	0	0	0	0	0	0	0	0	0	0	0	0	0	0	0	0	0	0	0	0	0	0	0	0	0	0	0	0	0	0	0	0	0	0	0	0	0	0	0
9	15619857	15641221	+	4930540M03Rik	0	0	0	0	0	0	0	0	0	0	0	0	0	0	0	0	0	0	0	0	0	0	0	0	0	0	0	0	0	0	0	0	0	0	0	0	0	0	0	0	0	0	0	0	0
16	38017323	38054527	+	4930542C21Rik	0	0	0	0	0	0	0	0	0	0	0	0	0	0	0	0	0	0	0	0	0	0	0	0	0	0	0	0	0	0	0	0	0	0	0	0	0	0	0	0	0	0	0	0	0
16	50590503	50654167	+	4930542D17Rik	0	0	0	0	0	0	0	0	2	0	0	0	0	0	0	0	0	1	0	0	0	0	0	0	0	0	0	1	0	0	0	0	0	0	0	0	0	0	0	0	0	0	0	0	0
7	113100236	113142016	-	4930543E12Rik	0	0	0	0	0	0	0	0	0	0	0	0	0	0	0	0	0	0	0	0	0	0	0	0	0	0	0	0	0	0	0	0	0	0	0	0	0	0	0	0	0	0	0	0	0
7	138554242	138566995	+	4930543N07Rik	0	0	0	0	0	0	0	0	0	0	0	0	0	0	0	0	0	0	0	0	0	0	0	0	0	0	0	0	0	0	0	0	0	0	0	0	0	0	0	0	0	0	0	0	0
11	70615894	70616891	+	4930544D05Rik	0	0	0	0	0	0	0	0	0	0	0	0	0	0	1	0	0	0	0	0	0	0	0	0	0	0	0	0	1	0	0	0	0	0	0	0	0	0	0	0	0	0	0	0	0
6	65952571	65954015	+	4930544G11Rik	0	0	0	0	0	0	0	0	0	0	0	0	0	0	0	0	0	0	0	0	0	0	0	0	0	0	0	0	0	0	0	0	0	0	0	0	0	0	0	0	0	0	0	0	0
13	114607228	114697823	+	4930544M13Rik	0	0	0	0	0	0	0	0	0	0	0	0	0	0	0	0	0	0	0	0	0	0	0	0	0	0	0	0	0	0	0	0	0	0	0	0	0	0	0	0	0	0	0	0	0
18	17568746	17580991	-	4930545E07Rik	0	0	0	0	0	0	0	0	0	0	0	0	0	0	0	0	0	0	0	0	0	0	0	0	0	0	0	0	0	0	0	0	0	0	0	0	0	0	0	0	0	0	0	0	0
10	68319065	68321143	-	4930545H06Rik	0	2	0	0	0	0	0	0	0	0	0	1	0	0	0	0	0	0	0	0	0	0	0	0	0	0	0	0	0	0	0	0	0	0	1	0	0	0	0	0	0	0	0	0	0
2	135169573	135215617	-	4930545L23Rik	0	0	0	0	0	0	0	0	0	0	0	0	0	0	0	0	0	0	0	0	0	0	0	0	0	0	0	0	0	0	0	0	0	0	0	0	0	0	0	0	0	0	0	0	0
18	68889487	68951529	-	4930546C10Rik	0	0	0	0	0	0	0	0	0	0	0	0	0	0	0	0	0	0	0	0	2	0	0	0	0	0	0	0	0	0	0	0	0	0	0	0	0	0	0	0	0	0	0	0	0
9	42182238	42209232	-	4930546K05Rik	0	0	0	0	1	0	0	0	0	0	0	0	0	0	0	0	0	0	0	1	0	0	0	0	0	0	0	0	0	0	0	0	0	0	0	0	0	0	0	0	0	0	0	0	1
2	103804452	103810623	-	4930547E08Rik	0	0	0	0	0	0	0	0	0	0	0	0	0	0	0	0	1	0	0	0	0	0	0	0	0	0	0	0	0	0	0	0	0	0	0	0	0	0	0	0	0	0	0	0	0
16	59636945	59672994	+	4930547E14Rik	0	0	0	0	0	0	0	0	0	0	0	0	0	0	0	0	0	0	0	0	0	0	0	0	0	0	0	0	0	0	0	0	0	0	0	0	0	0	0	0	0	0	0	0	0
15	46623305	46639859	+	4930548G14Rik	0	0	0	0	0	0	0	0	0	0	0	0	0	0	0	0	0	0	0	0	0	0	0	0	0	0	0	0	0	0	0	0	0	0	0	0	0	0	0	0	0	0	0	0	0
5	31485859	31488263	+	4930548H24Rik	0	0	0	0	0	0	0	0	0	0	3	0	1	0	0	0	0	2	0	0	0	2	0	0	0	3	0	1	0	0	0	0	0	1	0	1	1	0	0	0	0	0	0	0	0
17	4119446	4122103	-	4930548J01Rik	0	0	0	0	0	0	0	0	0	0	0	0	0	0	0	0	0	0	0	0	0	0	0	0	0	0	0	0	0	0	0	0	0	0	0	0	0	0	0	0	0	2	0	0	0
4	26635820	26705450	-	4930548K13Rik	0	0	0	0	0	0	0	0	0	0	0	0	0	0	0	0	0	0	0	0	0	0	0	0	0	0	0	0	0	0	0	0	0	0	0	0	0	0	0	0	0	0	0	0	0
4	136610437	136613214	+	4930549C01Rik	0	0	0	0	0	0	0	0	0	0	0	0	0	0	0	0	0	0	0	0	0	0	0	0	0	0	0	0	0	0	0	0	0	0	0	0	0	0	0	0	0	0	0	0	0
12	26346710	26371749	+	4930549C15Rik	0	0	0	0	0	0	0	0	0	0	0	0	0	0	0	0	0	0	0	0	0	0	0	0	0	0	0	0	0	0	0	0	0	0	0	0	0	0	0	0	0	0	0	0	0
18	67776033	67799944	-	4930549G23Rik	0	0	0	0	0	0	0	0	0	0	0	0	0	0	0	0	0	0	0	0	0	0	0	0	0	0	0	0	0	0	0	0	0	0	0	0	0	0	0	0	0	0	0	0	0
9	53405286	53432804	+	4930550C14Rik	0	0	0	0	0	0	0	0	0	2	0	0	0	0	0	0	0	0	0	0	0	0	0	1	0	1	0	0	0	0	0	2	0	0	0	0	0	0	0	0	0	0	0	0	0
13	56222224	56243941	-	4930550C17Rik	0	0	0	0	0	0	0	0	0	0	0	0	0	0	0	0	0	0	0	0	0	0	0	0	0	0	0	0	0	0	0	0	0	0	0	0	0	0	0	0	0	0	0	0	0
X	58911461	58920305	+	4930550L24Rik	0	0	0	0	0	0	0	0	0	0	0	0	0	0	0	0	0	0	0	0	0	0	0	0	0	0	0	0	0	0	0	0	0	0	0	0	0	0	0	0	0	0	0	0	0
4	52814604	52828270	+	4930552N02Rik	0	0	0	0	0	0	0	0	0	0	0	0	0	0	0	0	0	0	0	0	0	0	0	0	0	0	0	0	0	0	0	0	0	0	0	0	0	0	0	1	0	0	0	0	0
19	55640589	55702205	-	4930552P12Rik	0	0	3	1	0	2	0	1	0	2	0	2	0	2	2	4	1	5	1	0	0	0	0	2	1	1	0	0	3	3	0	0	1	2	2	1	0	1	1	1	4	3	1	0	0
11	39307703	39390226	-	4930553C11Rik	0	0	0	0	0	0	0	0	0	0	0	0	0	0	0	0	0	0	0	0	0	0	0	0	0	0	0	0	0	0	0	0	0	0	0	0	0	0	0	0	0	0	0	0	0
16	84371143	84375506	+	4930553E22Rik	0	0	0	0	0	0	0	0	0	0	0	0	0	0	0	0	0	0	0	0	0	0	0	0	0	0	0	0	0	0	0	0	0	0	0	0	0	0	0	0	0	0	0	0	0
16	88798892	88820893	+	4930553J12Rik	0	0	0	0	0	0	0	0	0	0	0	0	0	0	0	0	0	0	0	0	0	0	0	0	0	0	0	0	0	0	0	0	0	0	0	0	0	0	0	0	0	0	0	0	0
9	84774398	84784352	+	4930554C24Rik	0	0	0	0	0	0	0	0	0	0	0	0	0	0	0	0	0	0	0	0	0	0	0	0	0	0	0	0	0	0	0	0	0	0	0	0	0	0	0	0	0	0	0	0	0
11	14072103	14179042	-	4930554G24Rik	0	0	0	0	0	0	1	0	0	0	0	0	0	0	0	0	0	0	0	0	0	0	0	1	0	0	0	0	0	0	0	0	0	0	0	0	0	0	0	0	0	2	0	0	0
7	63344692	63444530	-	4930554H23Rik	0	0	0	0	0	0	0	0	0	0	0	0	0	0	0	0	0	0	0	0	0	0	0	0	0	0	0	0	0	0	0	0	0	0	0	0	0	0	0	0	0	0	0	0	0
19	21104710	21105539	+	4930554I06Rik	0	0	0	0	0	0	0	0	0	0	0	0	0	0	0	0	0	0	0	0	0	0	0	0	0	0	2	0	0	0	0	0	0	0	0	0	0	0	0	0	0	0	0	0	0
2	57181831	57188258	+	4930555B11Rik	0	0	0	0	0	0	0	0	0	0	0	0	0	0	0	0	0	0	0	0	0	0	0	0	0	0	0	0	0	0	0	0	0	0	0	0	0	0	0	0	0	0	0	0	0
X	114926989	114928598	+	4930555B12Rik	0	0	0	0	0	0	0	0	0	0	0	0	0	0	0	0	0	0	0	0	0	0	0	0	0	0	0	0	0	0	0	0	0	0	0	0	0	0	0	0	0	0	0	0	0
14	5050629	5059244	+	4930555G01Rik	0	0	0	0	0	0	0	0	0	0	0	0	0	0	0	0	0	0	0	0	0	0	0	0	0	0	0	0	0	0	0	0	0	0	0	0	0	0	0	0	0	0	0	0	0
13	53648585	53650082	+	4930555G21Rik	0	0	0	0	0	0	0	0	0	0	0	0	0	0	0	0	0	0	0	0	0	0	0	0	0	0	0	0	0	0	0	0	0	0	0	0	0	0	0	0	0	0	0	0	0
13	73206091	73229101	-	4930555K05Rik	0	0	0	0	0	0	0	0	0	0	0	0	0	0	0	0	0	0	0	0	0	0	0	0	0	0	0	0	0	0	0	0	0	0	0	0	0	0	0	0	0	0	0	0	0
16	85819211	85826773	+	4930556C24Rik	0	0	0	0	0	0	0	0	0	0	0	0	0	0	0	0	0	0	0	0	0	0	0	0	0	0	0	0	0	0	0	0	0	0	0	0	0	0	0	0	0	0	0	0	0
4	30664596	30855745	+	4930556G01Rik	0	0	0	0	0	0	0	0	0	0	0	0	0	0	0	0	0	0	0	0	0	0	0	0	0	0	0	0	0	0	0	0	0	0	0	0	0	0	0	0	0	0	0	0	0
14	61492688	61500383	+	4930556J02Rik	0	0	0	0	0	0	0	0	0	0	0	0	0	0	0	0	0	0	0	0	0	0	0	0	0	0	0	0	0	0	0	0	0	0	0	0	0	0	0	0	0	0	0	0	0
2	151747578	151751466	-	4930556L07Rik	0	0	0	0	0	0	0	0	0	0	0	0	0	0	0	0	0	0	0	0	0	0	0	0	0	0	0	0	0	0	0	0	0	0	0	0	0	0	0	0	0	0	0	0	0
15	10714836	10790124	+	4930556M19Rik	95	79	111	88	86	90	95	84	77	91	85	72	142	125	107	137	58	136	118	93	100	111	122	94	98	110	130	109	106	118	114	108	81	86	90	89	85	77	108	78	82	90	56	78	84
10	97035768	97061060	+	4930556N09Rik	0	0	0	0	0	0	0	0	0	0	0	0	0	0	0	0	0	0	0	0	0	0	0	0	0	0	0	0	0	0	0	0	0	0	0	0	0	0	0	0	0	0	0	0	0
11	88851604	88881396	+	4930556N13Rik	0	0	0	0	0	0	0	0	0	0	0	1	0	0	0	0	0	0	0	0	0	0	0	0	0	0	0	0	0	0	0	0	0	0	0	0	0	0	0	0	0	0	0	0	0
13	23276204	23313408	-	4930557F10Rik	0	0	0	0	0	0	0	0	0	0	0	0	0	0	0	0	0	0	0	0	0	0	0	0	0	0	1	0	0	0	2	0	0	0	0	0	0	0	0	0	0	0	0	0	0
5	34118740	34135340	+	4930557J02Rik	0	0	0	0	0	0	0	0	0	0	0	0	0	0	0	0	0	0	0	0	0	0	0	0	0	0	0	0	0	0	0	0	0	0	0	0	0	0	0	0	0	0	0	0	0
6	125010176	125049854	-	4930557K07Rik	0	0	0	0	0	0	0	0	0	0	0	0	0	0	0	0	0	0	0	0	0	0	0	0	0	0	0	0	0	0	0	0	0	0	0	0	0	0	0	0	0	0	0	0	0
3	95386458	95402842	-	4930558C23Rik	0	0	0	0	0	0	0	0	0	0	0	0	0	0	0	0	0	0	0	0	0	0	0	0	0	0	0	0	0	0	0	0	0	0	0	0	0	0	0	0	0	0	0	0	0
5	11109800	11680824	-	4930558F17Rik	0	0	0	0	0	0	0	0	0	0	0	0	0	0	0	0	0	0	0	0	0	0	0	0	0	0	0	0	0	0	0	0	0	0	0	0	0	0	0	0	0	0	0	0	0
X	129051524	129067147	+	4930558G05Rik	0	0	0	0	0	0	0	0	0	0	0	0	0	0	0	0	0	0	0	0	0	0	0	0	0	0	0	0	0	0	0	0	0	0	0	0	0	0	0	0	0	0	0	0	0
1	57359222	57377545	-	4930558J18Rik	2	1	7	3	1	5	2	0	1	4	2	1	2	0	2	1	1	4	4	0	1	5	4	2	1	4	14	2	1	2	3	2	1	0	2	3	2	4	4	4	3	5	3	0	2
1	161942089	161979637	-	4930558K02Rik	0	0	0	0	0	0	0	0	0	0	0	0	0	0	0	0	0	0	0	0	0	0	0	0	0	0	0	0	0	0	0	0	0	0	0	0	0	0	0	0	0	0	1	0	0
12	93416457	93444824	-	4930559C10Rik	0	0	0	0	0	0	0	0	0	0	0	0	0	0	0	0	0	0	0	0	0	0	0	0	0	0	0	0	0	0	0	0	0	0	0	0	0	0	0	0	0	0	0	0	0
16	4835416	4867692	+	4930562C15Rik	0	0	0	0	0	0	0	1	0	0	0	0	0	0	0	0	0	0	0	0	0	0	0	0	0	0	0	0	0	0	0	0	0	0	0	0	0	0	0	0	0	0	0	0	0
1	160074735	160077986	-	4930562F07Rik	0	0	0	0	0	0	0	0	0	0	0	0	0	0	0	0	0	0	0	0	0	0	0	0	0	0	0	0	0	0	0	0	0	0	0	0	0	0	0	0	0	0	0	0	0
16	92318763	92321442	-	4930563D23Rik	0	0	0	0	0	0	0	0	0	1	1	0	0	0	0	0	0	0	3	0	0	0	0	0	0	0	1	1	0	0	0	0	0	0	0	0	0	0	0	0	0	0	0	0	0
18	10706860	10711833	+	4930563E18Rik	0	1	0	0	1	2	1	0	0	0	2	2	1	1	2	2	0	1	4	1	2	1	1	0	0	1	2	2	1	2	2	1	1	1	2	0	2	0	1	0	2	0	4	0	0
11	72215138	72218451	+	4930563E22Rik	2	4	1	0	2	2	3	3	0	1	5	4	4	3	2	1	4	2	4	3	1	4	4	1	3	2	4	0	2	2	2	7	1	3	1	8	6	0	1	2	0	3	4	3	0
5	131880269	131883769	+	4930563F08Rik	0	0	0	0	0	0	0	0	0	0	0	0	0	0	0	0	0	0	0	0	0	0	0	0	0	0	0	0	0	0	0	0	0	0	0	0	0	0	0	0	0	0	0	0	0
6	48986616	48999617	-	4930563H07Rik	0	0	0	0	0	0	0	0	0	0	0	0	0	0	0	0	0	0	0	0	0	0	0	0	0	0	0	0	0	0	0	0	0	0	0	0	0	0	0	0	0	0	0	0	0
8	116781712	116801413	-	4930563M20Rik	0	0	0	0	0	0	0	0	0	0	0	0	0	0	0	0	0	0	0	0	0	0	0	0	0	0	0	0	0	0	0	0	0	0	0	0	0	0	0	0	0	0	0	0	0
9	55962589	55980933	-	4930563M21Rik	0	0	0	0	0	0	0	0	0	0	0	0	0	0	0	0	0	0	0	0	0	0	0	0	0	0	0	0	0	0	0	0	0	0	0	0	0	0	0	0	0	0	0	0	0
17	44879704	44880886	-	4930564C03Rik	0	0	0	0	0	0	0	0	0	0	0	0	0	0	0	0	0	0	0	0	0	0	0	0	0	0	0	0	0	0	0	0	0	0	0	0	0	0	0	0	0	0	0	0	0
3	105066844	105078807	+	4930564D02Rik	0	0	0	0	0	0	0	0	0	0	0	0	0	0	0	0	0	0	0	0	0	0	0	0	0	0	0	0	0	0	0	0	0	0	0	0	0	0	0	0	0	0	0	0	0
3	84349376	84379922	-	4930565D16Rik	0	0	0	0	0	0	0	0	0	0	0	0	0	0	0	0	0	0	0	0	0	0	0	0	0	0	0	0	0	0	0	0	0	0	0	0	0	0	0	0	0	0	0	0	0
16	36880519	36897190	-	4930565N06Rik	0	0	0	0	0	0	0	0	1	0	0	0	0	0	0	0	0	0	0	0	0	0	0	1	0	0	1	0	0	0	0	0	0	0	0	0	0	0	0	0	0	0	0	0	0
8	125584638	125616671	+	4930567H12Rik	0	0	0	0	0	0	0	0	0	0	0	0	0	0	0	0	0	0	0	0	0	0	0	0	0	0	0	0	0	0	0	0	0	0	0	0	0	0	0	0	0	0	0	0	0
X	70393901	70394741	-	4930567H17Rik	0	0	0	0	0	0	0	0	0	0	0	0	0	0	0	0	0	0	0	0	0	0	0	0	0	0	0	0	0	0	0	0	0	0	0	0	0	0	0	0	0	0	0	0	0
16	71249904	71267177	+	4930567J20Rik	0	0	0	0	0	0	0	0	0	0	0	0	0	0	0	0	0	0	0	0	0	0	0	0	0	0	0	0	0	0	0	0	0	0	0	0	0	0	0	0	0	0	0	0	0
7	92092206	92119512	-	4930567K12Rik	0	0	0	0	0	0	0	0	0	0	0	0	0	0	0	0	0	0	0	0	0	0	0	0	0	0	0	0	0	0	0	0	0	0	0	0	0	0	0	0	0	0	0	0	0
10	10751046	10758132	+	4930567K20Rik	0	0	0	0	0	0	0	0	0	0	0	0	0	0	0	0	0	0	0	0	0	0	0	0	0	0	0	0	0	0	0	0	0	0	0	0	0	0	0	0	0	0	0	0	0
2	35354218	35367730	-	4930568D16Rik	0	0	0	0	0	0	0	0	0	0	0	0	0	0	0	0	0	0	0	0	0	0	0	0	0	0	0	0	0	0	0	0	0	0	0	0	0	0	0	0	0	0	0	0	0
9	13091267	13105856	-	4930568E12Rik	0	0	0	0	0	0	0	0	0	0	0	0	0	0	0	0	0	0	0	0	0	0	0	0	0	0	0	0	0	0	0	0	0	0	0	0	0	0	0	0	0	0	0	0	0
1	165066617	165091931	-	4930568G15Rik	0	0	0	0	0	0	0	0	0	0	0	0	0	0	0	0	0	0	0	0	0	0	0	0	0	0	0	0	0	0	0	0	0	0	0	0	0	0	0	0	0	0	0	0	0
3	156546753	156561747	-	4930570G19Rik	0	1	1	0	1	0	0	0	0	0	0	0	0	0	0	0	0	1	0	0	0	0	1	0	0	0	0	0	1	0	0	0	1	0	0	0	0	0	0	0	1	0	1	0	0
7	125368861	125371014	+	4930571K23Rik	0	0	0	0	0	0	0	0	0	0	0	0	0	0	0	0	0	0	0	0	0	0	0	0	0	0	0	0	0	0	0	0	0	0	0	0	0	0	0	0	0	0	0	0	0
8	113517282	113550809	+	4930571O06Rik	0	0	0	0	0	0	0	0	0	0	0	0	0	0	0	0	0	0	0	0	0	0	0	0	0	0	0	0	0	0	0	0	0	0	0	0	0	0	0	0	0	0	0	0	0
5	127170565	127184357	+	4930572K03Rik	0	0	0	0	0	0	0	0	0	0	0	0	0	0	0	0	0	0	0	0	0	0	0	0	0	0	0	0	0	0	0	0	0	0	0	0	0	0	0	0	0	0	0	0	0
5	15652288	15657060	-	4930572O03Rik	0	0	0	0	0	0	0	0	0	0	0	0	0	0	0	0	0	0	0	0	0	0	0	0	0.304586	0	0	0	0	0	0	0	0	0	0	0	0	0	0	0	0	0	0	0	0
14	25139795	25143242	-	4930572O13Rik	0	0	0	0	0	0	0	0	0	0	0	0	0	0	0	0	0	0	0	0	0	0	0	0	0	0	0	0	0	0	0	0	0	0	0	0	0	0	0	0	0	0	0	0	0
2	52291002	52315241	+	4930573O16Rik	0	0	0	0	0	0	0	0	0	0	0	0	0	0	0	0	0	0	0	0	0	0	0	0	0	0	0	0	0	0	0	0	0	0	0	0	0	0	0	0	0	0	0	0	0
3	51276761	51278408	+	4930577N17Rik	2	3	0	0	3	0	1	1	0	2	2	1	1	0	0	2	0	0	1	1	1	2	0	5	3	1	1	1	3	0	2	4	1	1	2	0	1	0	3	1	0	0	0	6	3
X	18414881	18461398	-	4930578C19Rik	2	0	0	2	0	0	0	0	0	0	0	0	0	0	0	0	0	3	0	0	0	0	2	0	1	1	0	0	0	0	1	0	0	0	0	0	1	0	3	0	0	0	0	0	0
18	29396716	29496417	-	4930578E11Rik	0	0	0	0	0	0	0	0	0	0	0	0	0	0	0	0	0	0	0	0	0	0	0	0	0	0	0	0	0	0	0	0	0	0	0	0	0	0	0	0	0	0	2	0	0
14	63971122	63987781	-	4930578I06Rik	0	0	0	0	0	0	0	0	0	0	0	0	0	0	0	0	0	0	0	0	0	0	0	0	0	0	0	0	0	0	0	0	0	0	0	0	0	0	0	0	0	0	0	2	0
15	98985965	98989282	+	4930578M01Rik	0	0	0	0	0	0	0	0	0	0	0	0	1	0	0	1	0	0	0	0	0	0	0	0	0	0	0	0	0	0	0	0	0	0	0	0	0	0	0	0	0	0	0	0	0
16	76122613	76156087	+	4930578N18Rik	0	0	0	0	0	0	0	0	0	0	0	0	0	0	0	0	0	0	0	0	0	0	0	0	0	0	0	0	0	0	0	0	0	0	0	0	0	0	0	0	0	0	0	0	0
3	138164135	138186714	-	4930579F01Rik	2	0	1	1	2	2	0	1	0	1	1	2	0	0	1	1	0	0	0	0	2	1	1	0	3	0	2	1	0	0	0	0	2	3	0	1	1	0	1	1	0	0	0	0	0
14	54650511	54655101	+	4930579G18Rik	0	0	0	0	0	0	0	0	0	0	0	0	0	0	0	0	1	0	0	0	0	0	0	0	0	0	0	0	0	0	0	1	0	0	0	0	0	0	0	0	0	0	0	0	0
3	79629079	79632820	+	4930579G24Rik	9	6	25	14	8	11	22	10	9	13	10	8	6	16	21	6	5	11	22	5	7	11	9	4	12	8	30	6	8	3	18	9	5	9	3	9	6	0	15	3	7	1	10	9	2
10	27389866	27397226	+	4930579H20Rik	0	0	0	0	0	0	0	0	0	0	0	0	0	0	0	0	0	0	0	0	0	0	0	0	0	0	0	0	0	0	0	0	0	0	0	0	0	0	0	0	0	0	0	0	0
13	38460241	38461794	-	4930579J19Rik	0	0	0	0	0	0	0	0	0	0	0	0	0	0	0	0	0	0	0	0	0	0	0	0	0	0	0	0	0	0	0	0	0	0	0	0	0	0	0	0	0	0	0	0	0
9	98562460	98563612	-	4930579K19Rik	5	5	2	3	4	4	2	2	2	5	2	6	1	4	3	3	2	6	3	2	3	3	0	3	3	2	3	8	1	4	0	3	2	3	1	2	0	2	1	1	0	2	3	2	1
10	116729253	116739761	+	4930579P08Rik	0	0	0	0	0	0	0	0	0	0	0	0	0	0	0	0	0	0	0	0	0	0	0	0	0	0	0	0	0	0	0	0	0	0	0	0	0	0	0	0	0	0	0	0	0
9	35116728	35130923	+	4930581F22Rik	150	86	133	116	174	108	109	142	167	113	132	121	170	161	173	175	143	123	155	223	189	192	186	233	155	113	160	158	214	115	126	222	197	172	146	134	170	85	119	124	184	67	101	184	128
17	64832524	64836072	-	4930583I09Rik	0	0	0	0	0	0	0	0	0	0	0	0	0	0	0	0	0	0	0	0	0	0	0	0	0	0	0	0	0	0	0	0	0	0	0	0	0	0	0	0	0	0	0	0	0
7	118243907	118245552	+	4930583K01Rik	0	0	0	0	0	1	0	0	0	0	0	0	0	0	0	1	0	0	0	0	1	0	0	0	0	0	0	0	2	0	0	0	0	0	0	0	0	0	0	0	0	0	0	0	0
2	124217679	124222359	-	4930583P06Rik	0	0	0	0	0	0	0	0	0	0	0	0	0	0	0	0	0	0	0	0	0	0	0	0	0	0	0	0	0	0	0	0	0	0	0	0	0	0	0	0	0	0	0	0	0
5	26460070	26493315	-	4930584F24Rik	0	0	0	0	0	0	0	0	0	0	0	0	0	0	0	0	0	0	0	0	0	0	0	0	0	0	0	0	0	0	0	0	0	0	0	0	0	0	0	0	0	0	0	0	0
13	23313525	23385800	+	4930586N03Rik	0	0	0	0	0	0	0	0	0	0	0	0	0	0	0	0	0	0	0	0	0	0	0	0	0	0	0	0	0	0	0	0	0	0	0	0	0	0	0	0	0	0	0	0	0
6	102266100	102336677	+	4930587E11Rik	0	0	0	0	0	0	0	0	0	0	0	0	0	0	0	0	0	0	0	0	0	0	0	0	0	0	0	0	0	0	0	0	0	0	0	0	0	0	0	0	0	0	0	0	0
6	91904233	91950726	+	4930590J08Rik	0	0	1	0	0	1	0	0	0	1	0	0	0	0	0	0	2	0	0	0	0	0	0	0	1	2	0	0	0	0	0	1	1	0	1	0	1	0	0	0	0	0	0	0	0
1	140570176	140656403	-	4930590L20Rik	0	0	0	0	0	0	0	0	0	0	0	0	0	0	0	0	0	0	0	0	0	0	0	0	0	0	0	0	0	0	0	0	0	0	0	0	0	0	0	0	0	0	0	0	0
2	179414936	179416881	+	4930591A17Rik	0	0	0	0	0	0	0	0	0	0	0	0	0	0	0	0	0	0	0	0	0	0	0	0	0	0	0	0	0	0	0	0	0	0	0	0	0	0	0	0	0	0	0	0	0
10	38175774	38181904	+	4930591E09Rik	0	0	0	0	0	0	0	0	0	0	0	0	0	0	0	0	0	0	0	0	0	0	0	0	0	0	0	0	0	0	0	0	0	0	0	0	0	0	0	0	0	0	0	0	0
15	33593881	33653437	-	4930592A05Rik	0	0	0	0	0	0	0	0	0	0	0	0	0	0	0	0	0	0	0	0	0	0	0	0	0	0	0	0	0	0	0	0	0	0	0	0	0	0	0	0	0	0	0	0	0
18	82918405	82920561	-	4930592I03Rik	0	0	0	0	0	0	0	0	0	0	0	0	0	0	0	0	0	0	0	0	0	0	0	0	0	0	0	0	0	0	0	0	0	0	0	0	0	0	0	0	0	0	0	0	0
3	58692589	58788525	+	4930593A02Rik	0	0	0	0	0	1	0	0	0	0	0	0	0	0	0	0	0	0	0	0	0	0	0	0	0	0	0	0	0	0	0	0	0	0	0	0	0	0	0	0	0	0	0	0	0
9	120924455	120930803	-	4930593C16Rik	0	0	0	0	0	0	0	0	0	0	0	0	0	0	0	0	0	0	0	0	0	0	0	0	0	0	0	0	0	0	0	0	0	0	0	0	0	0	0	0	0	0	0	0	0
1	37485851	37488606	-	4930594C11Rik	9	0	4	9	10	8	7	4	8	4	7	2	7	4	11	13	7	6	8.01153	6	3	4	7	8	2	3.0054	7	13	3	7	5	10	4	7	5	3	4	1.00309	6	3	0	10	3	1.0025	5
3	37609891	37615277	+	4930594O21Rik	0	0	0	0	0	0	0	0	0	0	0	0	0	0	0	0	0	0	0	0	0	0	0	0	0	0	0	0	0	0	0	0	0	0	0	0	0	0	0	0	0	0	0	0	0
12	111159850	111184492	-	4930595D18Rik	0	0	0	0	0	0	0	0	0	0	0	0	0	0	0	0	0	0	0	0	0	0	0	0	0	0	0	0	0	0	0	0	0	0	0	0	0	0	0	0	0	0	0	0	0
X	81419575	81458123	-	4930595M18Rik	0	0	0	0	0	0	0	0	0	0	0	0	0	0	0	0	0	0	0	0	0	0	0	0	0	0	0	0	0	0	0	0	0	0	0	0	0	0	0	0	0	0	0	0	0
14	35809486	35811979	-	4930596D02Rik	0	0	0	0	0	0	0	0	0	0	0	0	0	0	0	0	0	0	0	0	0	0	0	0	0	0	0	0	0	0	0	0	0	0	0	0	0	0	0	0	0	0	0	0	0
1	138977657	138979247	+	4930596I21Rik	0	1	0	0	1	1	0	1	0	2	1	1	2	2	0	0	2	1	3	3	6	0	2	2	2	0	0	1	0	3	1	0	2	1	3	2	3	0	3	3	2	4	8	1	4
11	44586317	44591230	+	4930597A21Rik	0	0	0	0	0	0	0	0	0	0	0	0	0	0	0	0	0	0	0	0	0	0	0	0	0	0	0	0	0	0	0	0	0	0	0	0	0	0	0	0	0	1	0	0	0
14	51317335	51345490	-	4930597G03Rik	0	0	0	0	0	0	0	0	0	0	0	0	0	0	0	0	0	0	0	0	0	0	0	0	0	0	0	0	0	0	0	0	0	0	0	0	0	0	0	0	0	0	0	0	0
1	95701184	95716519	-	4930598F16Rik	0	0	0	0	0	0	0	0	0	0	0	0	0	0	0	0	0	0	0	0	0	0	0	0	0	0	0	0	0	0	0	0	0	0	0	0	0	0	0	0	0	0	0	0	0
6	39118473	39148313	+	4930599N23Rik	0	1	2	1	1	2	1	2	0	0	3	0	2	3	1	1	4	3	1	3	1	1	0	1	0	2	6	1	2	3	0	2	2	3	4	3	2	4	2	2	4	3	1	3	0
2	120455698	120469368	-	4931402G19Rik	0	0	0	0	0	0	2	0	0	0	0	0	0	0	0	0	0	0	0	0	0	0	0	0	0	0	0	0	0	0	0	0	0	0	0	0	0	0	0	0	0	0	0	0	0
19	26768801	26823908	-	4931403E22Rik	0	0	0	1	0	0	0	0	0	0	0	0	0	0	0	0	0	0	0	0	0	0	0	0	0	0	0	0	0	0	0	0	0	0	0	0	0	0	0	0	0	0	0	0	0
12	69843686	69853672	+	4931403G20Rik	0	0	0	0	0	0	0	0	0	0	0	0	0	0	0	0	0	0	0	0	0	0	0	0	0	0	0	0	0	0	0	0	0	0	0	0	0	0	0	0	0	0	0	0	0
7	43492044	43505939	-	4931406B18Rik	0	0	0	0	0	0	0	0	0	0	0	0	0	0	0	0	0	0	0	0	0	0	0	0	0	0	0	0	0	0	0	0	0	0	0	1	0	1	0	0	0	0	0	0	0
9	15283337	15306449	-	4931406C07Rik	4547.88	4347.13	5158.06	3481.98	1303.01	3563	4635.01	859	826.999	1065.99	1096	1210.99	4927.82	5072.09	5626.04	5024.91	590	4017.16	5319.88	766.997	754.002	979.991	1172.99	1039.99	4584.09	4324.98	6564.9	4233.94	989.01	3431.01	5463.75	809	624.997	1015	900.997	841.996	2689.02	2083.01	3449.94	2529.96	660.002	2246.01	2355	637.005	412
14	25586804	25590662	+	4931406H21Rik	43	122	66	96	131	123	48	97	114	94	104	133	126	269	195	294	180	235	166	151	203	186	251	224	75	220	130	190	230	175	90	140	129	172	214	180	156	242	203	195	234	201	107	186	152
7	34236714	34285610	-	4931406P16Rik	293	274	239	268	362	291	280	297	288	315	205	213	425	342	258	395	257	302	333	310	247	340	334	242	283	276	240	234	361	207	201	315	180	268	196	179	280	230	230	256	270	268	214	232	182
1	26681801	26687461	-	4931408C20Rik	0	1	0	0	0	0	0	0	2	1	0	0	0	0	0	0	0	0	0	0	0	0	0	0	0	0	1	1	0	0	1	0	0	1	1	0	0	0	0	0	0	0	0	0	0
19	37258426	37264096	-	4931408D14Rik	56	109	56	112	136	110	36	144	146	57	142	60	66	106	69	104	128	132	60	105	148	62	194	60	69	99.9999	78	115	154	88	45	137	221	73	187	62	36	58	37	78.9999	102	49	28	67	84
5	24543434	24555470	-	4931409K22Rik	0	0	0	0	0	0	0	0	0	0	0	0	0	0	1	0	0	0	0	0	0	0	0	0	0	0	0	0	0	0	0	0	0	0	0	0	0	0	0	0	0	0	0	0	0
14	54583663	54605909	-	4931414P19Rik	30	26	49	38	31	32	36	35	36	33	41	43	26	43	50	50	17	32	38	47	37	23	53	44	32	34	30	42	44	28	33	51	35	20	28	40	27	29	16	24	23	15	30	23	24
6	73468573	73469668	-	4931417E11Rik	0	0	0	0	0	0	0	0	0	0	0	0	0	0	0	0	0	0	0	0	0	0	0	0	0	0	0	0	0	0	0	0	0	0	0	0	0	0	0	0	0	0	0	0	0
3	55055242	55084003	+	4931419H13Rik	0	0	0	0	0	0	0	0	0	0	0	0	0	0	0	0	0	0	0	0	0	0	0	0	0	0	0	0	0	0	0	0	0	0	0	0	0	0	0	0	0	0	0	0	0
16	71131076	71139030	+	4931420L22Rik	0	0	0	0	0	0	0	0	0	0	0	0	0	0	0	0	0	0	0	0	0	0	0	0	0	0	0	0	0	0	0	0	0	0	0	0	0	0	0	0	0	0	0	0	0
2	23207476	23267130	+	4931423N10Rik	0	1	0	0	0	0	0	0	0	0	1	0	0	0	0	0	1	0	0	0	0	0	0	1	0	0	0	1	0	0	0	0	0	2	0	0	3	4	0	0	0	0	0	0	0
8	105280409	105289529	-	4931428F04Rik	13	5	10	12	13	19	11	10	22	16	13	30	22	19	16	23	18	18	38	27	18	33	17	24	28	24	20	29	23	18	21	20	21	34	22	19	33	19	23	27	20	21	29	26	6
1	31141078	31222657	-	4931428L18Rik	0	0	0	0	0	0	0	0	0	0	0	0	0	0	0	0	0	0	0	0	0	0	0	0	0	0	0	0	0	0	0	0	0	0	0	0	0	0	0	0	0	0	0	0	0
9	46303361	46319987	-	4931429L15Rik	0	0	0	0	0	0	0	0	0	0	0	0	0	0	0	0	0	0	0	0	0	0	0	0	0	0	0	0	0	0	0	0	0	0	0	0	0	0	0	0	0	0	0	0	0
13	47960330	48018609	-	4931429P17Rik	0	0	0	0	0	0	0	0	0	0	0	0	0	0	0	0	0	0	0	0	0	0	0	0	0	0	0	0	0	0	0	0	0	0	0	0	0	0	0	0	0	0	0	0	0
6	118880158	118885544	+	4931430N09Rik	0	0	0	0	0	0	0	0	0	0	0	0	0	0	0	0	0	0	0	0	0	0	0	0	0	0	0	0	0	0	0	0	0	0	0	0	0	0	0	0	0	0	0	0	0
7	128192050	128203329	-	4931431B13Rik	0	0	0	0	0	0	0	0	0	0	0	0	0	0	0	0	0	0	0	0	0	0	0	0	0	0	0	0	0	0	0	0	0	0	0	0	0	0	0	0	0	0	0	0	0
5	35581227	35588764	-	4931431C16Rik	0	0	0	0	3	1	0	0	1	1	1	2	3	1	5	1	0	0	0	1	0	0	3	1	2	0	0	2	0	1	0	1	1	1	0	1	0	0	1	0	0	0	0	0	5
7	104127913	104129824	-	4931431F19Rik	0	0	0	0	0	0	0	0	0	0	0	0	0	0	0	0	0	0	0	0	0	0	0	0	0	0	0	0	0	0	0	0	0	0	0	0	0	0	0	0	0	0	0	0	0
11	29822395	29825669	-	4931440F15Rik	1.04096	1.05823	0	1.01232	0	0	0	0	2.11195	2.10027	1.05737	1.0386	0	0	1.02351	1.03142	0	4.09256	0	1.03302	2.11272	1.05078	3.10435	2.02592	1.05247	0	0	1.03975	0	1.03676	0	0	0	2.069	0	1.04793	2.04199	0	0	0	0	2.12864	0	0	1.02042
14	62760501	62830127	+	4931440J10Rik	0	0	0	0	0	0	0	0	0	0	0	0	0	0	0	0	0	1	0	0	0	0	0	0	0	0	0	0	0	0	0	0	0	0	0	0	0	0	0	0	0	0	0	0	0
3	65527485	65529415	-	4931440P22Rik	0	0	1	0	0	0	0	2	0	0	1	0	1	1	3	2	1	3	2	4	2	2	3	1	0	0	1	2	2	1	1	3	2	1	0	4	0	0	1	1	1	0	0	0	2
X	126812462	126834005	-	4932411N23Rik	0	0	0	0	0	0	0	0	0	0	0	0	0	0	0	0	0	0	0	0	0	0	0	0	0	0	0	0	0	0	0	0	0	0	0	0	0	0	0	0	0	0	0	0	0
16	42725702	42875763	-	4932412D23Rik	0	0	0	0	0	0	0	0	0	0	0	0	0	0	0	0	0	0	0	0	0	0	0	0	0	0	0	0	0	0	0	0	0	0	0	0	0	0	0	0	0	0	0	0	0
9	103557090	103565892	+	4932413F04Rik	0	0	0	0	0	0	0	0	0	0	0	0	0	0	0	0	0	0	0	0	0	0	0	0	0	0	0	0	0	0	0	0	0	0	0	0	0	1	0	0	0	0	0	0	0
11	21494730	21511181	-	4932414J04Rik	0	0	0	0	0	0	0	0	0	0	0	0	0	0	0	0	0	0	0	0	0	0	0	0	0	0	0	0	0	0	0	0	0	0	0	0	0	0	0	0	0	0	0	0	1
2	68657884	68748466	+	4932414N04Rik	0	0	0	0	0	0	0	0	0	0	0	0	0	0	0	0	0	0	0	0	0	0	0	0	0	0	0	0	0	0	0	0	0	0	0	0	0	0	0	0	0	0	0	0	0
17	53716509	53733844	+	4932415M13Rik	0	0	0	0	0	0	0	0	0	0	0	0	0	0	0	0	0	0	0	0	0	0	0	0	0	0	0	0	0	0	0	0	0	0	0	0	0	0	0	0	0	0	0	0	0
2	129798369	129801460	-	4932416H05Rik	7	4	5	9	7	6	9	8	9	3	12	7	11	9	10	13	5	9	13	10	7	9	22	8	8	3	16	14	3	7	8	8	8	11	13	10	2	13	4	10	13	9	1	7	7
X	89752268	89755492	+	4932429P05Rik	0	0	0	0	0	0	0	0	0	0	0	0	0	0	0	0	0	0	0	0	0	0	0	0	0	0	0	0	0	0	0	0	0	0	0	0	0	0	0	0	0	0	0	0	0
11	114413405	114448861	-	4932435O22Rik	0	0	0	0	0	0	0	0	0	0	0	0	0	0	0	0	0	0	0	0	0	0	0	0	0	0	0	0	0	0	0	0	0	0	0	0	0	0	0	0	0	0	0	0	0
3	36863106	37053034	+	4932438A13Rik	2472	2457	2304	2659	2820	2436	2142	2594	2259	2684	2501	2649	2911	2927	2356	2868	1553	2679	2602	2205	2134	2782	2755	2786	1843	2202	2189	2139	2277	1994	2025	2267	1710	2433	2020	1930	1580	1245	1715	1686	1700	1529	1249	1773	1184
16	91053935	91069146	-	4932438H23Rik	1	1	0	0	0	0	0	1	0	0	0	0	0	0	0	1	1	0	0	0	0	0	1	0	0	0	0	0	0	0	0	0	0	1	0	0	0	0	0	0	0	0	0	0	4
5	57570084	57717920	-	4932441J04Rik	0	0	0	0	0	0	0	0	0	0	0	0	0	0	0	0	0	0	0	0	0	0	0	0	0	0	0	0	0	1	0	0	0	0	0	0	0	0	0	0	0	0	0	0	0
8	13705889	13743067	+	4932443I19Rik	0	0	0	0	0	0	0	0	0	0	0	0	0	0	0	0	0	0	0	0	0	0	0	0	0	0	0	0	0	0	0	0	0	0	0	0	0	0	0	0	0	0	0	0	0
13	24905600	24911781	+	4932702P03Rik	0	0	0	0	0	0	0	0	0	0	0	0	0	0	0	0	0	0	0	0	0	0	0	0	0	0	0	0	0	0	0	0	0	0	0	0	0	0	0	0	0	0	0	0	0
X	169776378	169779636	-	4933400A11Rik	0	0	0	0	0	0	0	0	0	0	0	0	0	0	0	0	0	0	0	0	0	0	0	0	0	0	0	0	0	0	0	0	0	0	0	0	0	0	0	0	0	0	0	0	0
17	89320227	89327334	+	4933400B14Rik	0	0	0	0	0	0	0	0	0	0	0	0	0	0	0	0	0	0	0	0	0	0	0	0	0	0	0	0	0	0	0	0	0	0	0	0	0	0	0	0	0	0	0	0	0
9	92718716	92795712	+	4933400C23Rik	0	0	0	0	0	0	0	0	0	0	0	0	0	0	0	0	0	0	0	0	0	0	0	0	0	0	0	0	0	0	0	0	0	0	0	0	0	0	0	0	0	0	0	0	0
1	89676507	89683893	-	4933400F21Rik	0	0	0	0	0	0	0	0	0	0	0	0	0	0	0	0	0	0	0	0	2	0	0	0	0	0	0	0	0	0	0	0	0	0	0	0	0	0	0	1	0	0	0	0	0
8	103603799	103680383	+	4933400L20Rik	0	0	0	0	0	0	0	0	0	0	0	0	0	0	0	0	0	0	0	0	0	0	0	0	0	0	0	0	0	0	0	0	0	0	0	0	0	0	0	0	0	0	0	0	0
X	107542582	107543801	+	4933401B06Rik	0	0	0	0	0	0	0	0	0	0	0	0	0	0	0	0	0	0	0	0	0	0	0	0	0	0	0	0	0	0	0	0	0	0	0	0	0	0	0	0	0	0	0	0	0
17	15631788	15641103	+	4933401D09Rik	0	0	0	0	0	0	0	0	0	0	0	0	0	0	0	0	0	0	0	0	0	0	0	0	0	0	0	0	0	0	0	0	0	0	0	0	0	0	0	0	0	0	0	0	0
3	135833694	135840270	-	4933401H06Rik	0	0	0	0	0	0	0	0	0	0	0	0	0	0	0	0	0	0	0	0	1	0	0	0	0	0	0	0	0	0	0	0	0	0	1	0	0	0	0	0	0	0	0	0	0
7	40674737	40691261	+	4933402C06Rik	0	0	0	0	0	0	0	0	0	0	0	0	0	0	0	0	0	0	0	0	0	0	0	0	0	0	0	0	0	0	0	0	0	0	0	0	0	0	0	0	0	0	0	0	0
1	63754909	63769268	-	4933402D24Rik	0	0	0	0	0	0	0	0	0	0	0	0	0	0	0	0	0	0	0	0	0	0	0	0	0	0	0	0	0	0	0	0	0	0	0	0	0	0	0	0	0	0	0	0	0
X	62283499	62292079	+	4933402E13Rik	0	0	0	0	0	0	0	0	0	0	0	0	0	0	0	0	0	0	0	0	0	0	0	0	0	0	0	0	0	0	0	0	0	0	0	0	0	0	0	0	0	0	0	0	0
8	87563907	87589198	+	4933402J07Rik	0	0	0	0	0	0	0	0	0	0	0	0	0	0	0	0	0	0	0	0	0	0	0	0	0	0	0	0	0	0	0	0	0	0	0	0	0	0	0	0	0	0	0	0	0
5	59963119	59986003	-	4933402J10Rik	0	0	0	0	0	0	0	0	0	0	0	0	0	0	0	0	0	0	0	0	0	0	0	0	0	0	0	0	0	0	0	0	0	0	0	0	0	0	0	0	0	0	0	0	0
14	74355527	74369742	+	4933402J15Rik	0	0	0	0	0	0	0	0	0	0	0	0	0	0	0	0	0	0	0	0	0	0	0	0	0	0	0	0	0	0	0	0	0	0	0	0	0	0	0	0	0	0	0	0	0
7	131138347	131146284	-	4933402N03Rik	0	0	0	0	0	0	0	0	0	0	0	0	0	0	0	0	0	0	0	0	0	0	0	0	0	0	0	0	0	0	0	0	0	0	0	0	3	0	0	0	0	0	0	0	0
5	11918043	11922805	+	4933402N22Rik	0	0	0	0	0	0	0	0	0	0	0	0	0	0	0	0	0	0	0	0	0	0	0	0	0	0	0	0	0	0	0	0	0	0	0	0	0	0	0	0	0	0	0	0	0
11	69816566	69818441	-	4933402P03Rik	0	0	0	0	0	0	0	0	0	0	0	0	0	0	0	0	0	0	0	0	0	0	0	0	0	0	0	0	0	0	0	0	0	0	0	0	0	0	0	0	0	0	0	0	0
X	112239049	112243853	+	4933403O08Rik	0	0	0	0	0	0	0	0	0	0	0	0	0	0	0	0	0	0	0	0	0	0	0	0	0	0	0	0	0	0	0	0	0	0	0	0	0	0	0	0	0	0	0	0	0
16	16707687	16718122	-	4933404G15Rik	0	0	0	0	0	0	0	0	0	0	0	0	0	0	0	0	0	0	0	0	0	0	0	0	0	0	0	0	0	0	0	0	0	0	0	0	0	0	0	0	0	0	0	0	0
13	23278350	23282268	+	4933404K08Rik	0	0	0	0	0	0	0	0	0	0	0	0	0	0	0	0	0	0	0	0	0	0	0	0	0	0	0	0	0	0	0	0	0	0	0	0	0	0	0	0	0	0	0	0	0
10	43825907	43833302	+	4933404K13Rik	0	0	0	0	0	0	0	0	0	0	0	0	0	0	0	0	0	0	0	0	0	0	0	0	0	0	0	0	0	0	0	0	1	0	0	0	0	0	0	0	0	0	0	0	0
5	136919146	136937110	+	4933404O12Rik	72	55	94	64	56	65	71	57	55	37	67	50	82	72	105	92	39	78	71	81	66	67	72	48	82	71	108	79	75	57	77	92	60	53	68	39	66	43	69	66	65	60	51	67	60
3	122882592	122924117	-	4933405D12Rik	0	0	0	1	0	0	1	0	1	0	0	0	0	1	0	1	0	1	0	2	0	0	0	0	1	0	0	0	0	1	0	1	0	0	1	1	0	0	0	0	1	2	0	0	0
11	54177772	54213289	-	4933405E24Rik	0	0	0	0	0	0	0	0	0	0	0	0	0	0	0	0	0	0	0	0	0	0	0	0	0	0	0	0	0	0	0	0	0	0	0	0	0	0	0	0	0	0	0	0	0
8	105708303	105710169	+	4933405L10Rik	0	0	0	0	0	0	0	0	0	0	0	0	0	0	0	1	0	0	0	0	0	0	0	0	0	0	0	0	0	0	0	0	0	0	0	0	0	0	0	0	0	0	0	0	0
7	50599190	50600529	+	4933405O20Rik	0	0	0	0	0	0	0	0	0	0	0	0	0	0	0	0	0	0	0	0	0	0	0	0	0	0	0	0	0	0	0	0	0	0	0	0	0	0	0	0	0	0	0	0	0
12	32919384	32953790	-	4933406C10Rik	0	2	0	2	3	0	0	0	0	0	0	0	0	0	1	1	0	1	1	1	2	1	0	2	0	0	1	2	0	0	0	2	2	0	1	2	0	0	1	0	1	0	1	0	0
2	146542931	146546109	+	4933406D12Rik	0	0	0	0	0	0	0	0	0	0	0	0	0	0	0	0	0	0	0	0	0	0	0	0	0	0	0	0	0	0	0	0	0	0	0	0	0	0	0	0	0	0	0	0	0
14	7412473	7422686	+	4933406F09Rik	0	0	0	0	0	0	0	0	0	0	0	0	0	0	0	0	0	0	0	0	0	0	0	0	0	0	0	0	0	0	0	0	0	0	0	0	0	0	0	0	0	0	0	0	0
11	19065275	19075741	+	4933406G16Rik	0	0	0	0	0	0	0	0	0	0	0	0	0	0	0	0	0	0	0	0	0	0	0	0	0	0	0	0	0	0	0	0	0	0	0	0	0	0	0	0	0	0	0	0	0
7	114315479	114415162	-	4933406I18Rik	3	7	9	11	5	10	10	1	7	7	8	4	7	22	18	10	5	9	5	3	5	6	8	0	7	8	8	10	4	4	14	2	7	6	6	7	14	11	10	8	4	8	3	3	5
7	82743346	82755645	-	4933406J10Rik	0	0	0	0	0	0	0	0	0	0	0	0	0	0	0	0	0	0	0	0	0	0	0	0	0	0	0	0	0	0	0	0	0	0	0	0	0	0	0	0	0	0	0	0	0
12	106685607	106716325	-	4933406K04Rik	0	0	0	0	0	0	0	0	0	0	0	0	0	0	0	0	0	0	0	0	0	0	0	0	0	0	0	0	0	0	0	0	0	0	0	0	0	0	0	0	0	0	0	0	0
1	134385940	134390984	+	4933406M09Rik	0	0	0	0	0	0	0	0	0	0	0	0	0	0	0	0	0	0	0	0	0	0	0	0	0	0	0	0	0	0	0	0	0	0	0	0	0	0	0	0	0	0	0	0	0
4	124569179	124575539	+	4933407E24Rik	0	0	0	0	0	0	0	0	0	0	0	0	0	0	0	0	0	0	0	0	0	0	0	0	0	0	0	0	0	0	0	0	0	0	0	0	0	0	0	0	0	0	0	0	0
10	75449510	75463105	+	4933407G14Rik	5	4	6	4	2	7	0	2	4	6	4	4	6	6	10	3	4	10	3	10	9	7	6	6	0	8	8	5	4	5	4	5	5	9	2	3	2	1	5	3	4	1	0	2	1
9	51914429	51927004	+	4933407I05Rik	0	0	0	0	0	0	0	0	0	0	0	0	0	0	0	0	0	0	0	0	0	0	0	0	0	0	0	0	0	0	0	0	0	0	0	0	0	0	0	0	0	0	0	0	0
X	75725458	75764700	-	4933407K13Rik	17	15	25	13	28	24	12	24	15	8	11	14	37	27	36	30	20	44	30	19	26	34	45	35	29	22	30	34	28	29	22	27	30	24	23	20	22	8	16	29	25	27	23	28	24
1	85928483	85931757	+	4933407L21Rik	0	0	0	0	0	0	0	0	0	0	0	0	0	0	0	0	0	0	0	0	0	0	0	0	0	0	0	0	0	0	0	0	0	0	0	0	0	0	0	0	0	0	0	0	0
18	34579846	34597469	-	4933408B17Rik	1	3	3	2	7	4	4	4	4	4	2	1	4	3	4	3	2	4	8	7	10	7	5	7	4	2	7	2	9	6	5	3	3	5	8	2	4	0	3	2	4	1	3	0	0
10	93589413	93605246	+	4933408J17Rik	0	0	0	0	0	0	0	0	0	0	0	0	0	0	0	0	0	0	0	0	0	0	0	4	1	1	0	0	0	0	1	0	1	0	0	1	0	0	0	0	0	0	0	0	0
8	114341161	114351479	-	4933408N05Rik	0	0	0	0	0	0	0	0	1	0	0	0	0	0	0	0	0	0	0	0	0	0	0	0	0	0	0	0	0	0	0	0	0	0	0	0	0	0	0	0	0	0	0	0	0
12	26814371	26834552	-	4933409F18Rik	0	0	0	0	0	0	0	0	0	0	0	0	0	0	0	0	0	0	0	0	0	0	0	0	0	0	0	0	0	0	0	0	0	0	0	0	0	0	0	0	0	0	0	0	0
2	68582413	68616464	+	4933409G03Rik	0	0	0	0	0	0	0	0	0	0	0	0	0	0	0	0	0	0	0	0	0	0	0	0	0	0	0	0	0	0	0	0	0	0	0	0	0	0	0	0	0	0	0	0	0
4	42031296	42462994	-	4933409K07Rik	1	0	1	0	0	1	0	0	2	1	0	1	4	1	0	1	1	1	0	1	2	3	4	1	0	1	0	0	2	0	0	1	1	1	0	2	5	0	1	0	1	0	3	2	0
10	117925459	117948308	+	4933411E08Rik	0	0	0	0	0	0	0	0	0	0	0	0	0	1	0	0	0	0	0	0	0	0	0	0	0	0	0	0	0	0	0	0	0	0	0	0	0	0	0	0	0	0	0	0	0
10	51756174	51757195	-	4933411G06Rik	0	0	0	0	0	0	0	0	0	0	0	0	0	0	0	0	0	0	0	0	0	0	0	0	0	2	0	0	0	0	0	0	0	0	0	0	0	0	0	0	0	0	0	0	0
19	42052228	42053629	+	4933411K16Rik	148	120	117	159	208	185	88	172	152	179	157	99	296	244	250	360	286	347	188	294	251	281	303	228	202	221	201	237	338	229	161	288	258	254	309	204	267	167	181	241	262	220	181	221	171
10	116950562	116963280	+	4933412E12Rik	5	2	4	5	1	4	3	4	5	4	3	5	13	2	1	3	2	4	2	6	5	4	4	5	6	2	4	2	4	5	1	2	3	4	7	1	1	0	6	1	3	4	1	0	1
15	60014866	60016619	-	4933412E24Rik	0	0	0	0	0	0	0	0	0	0	0	0	0	0	0	0	0	0	0	0	0	0	0	0	0	0	0	0	0	0	0	0	0	0	0	0	0	0	0	0	0	0	0	0	0
13	15781664	15802631	-	4933412O06Rik	0	0	0	0	0	0	0	0	0	0	0	0	0	0	0	0	0	0	0	0	0	0	0	0	0	0	0	0	0	0	0	0	0	0	0	0	0	0	0	0	0	0	0	0	0
6	128375510	128385145	+	4933413G19Rik	0	0	0	0	0	0	0	0	0	0	0	0	0	0	0	0	0	0	0	0	0	0	0	0	0	0	0	0	0	0	0	0	0	0	0	0	0	0	0	0	0	0	0	0	0
14	26357547	26400457	+	4933413J09Rik	0	0	1	0	0	0	0	0	0	0	0	0	1	0	0	0	1	1	0	3	1	1	3	0	0	0	0	1	0	0	0	0	0	0	2	2	1	0	1	0	0	0	0	0	0
13	117706764	117720012	-	4933413L06Rik	0	0	0	0	0	0	0	0	0	0	0	0	0	0	0	0	0	0	0	0	0	0	0	0	0	0	0	0	0	0	0	0	0	0	0	0	0	0	0	0	0	0	0	0	0
1	23100474	23102254	-	4933415F23Rik	0	0	0	0	0	0	0	0	0	0	0	0	0	0	0	0	0	0	0	0	0	0	0	0	0	0	0	0	0	0	0	0	0	0	0	0	0	0	0	0	0	0	0	0	0
10	116111664	116113918	-	4933416C03Rik	0	0	0	0	0	0	0	0	0	0	0	0	0	0	0	0	0	0	0	0	0	0	0	0	0	0	0	0	0	0	0	0	0	0	0	0	0	0	0	0	0	0	2	0	0
2	159947341	159981290	+	4933416E03Rik	0	0	0	0	0	0	0	0	0	0	0	0	0	0	0	0	0	0	0	0	0	0	0	0	0	0	0	0	0	0	0	0	0	0	0	0	0	0	0	0	0	0	0	0	0
X	53686491	53691333	+	4933416I08Rik	0	0	0	0	0	0	0	0	0	0	0	0	0	0	0	0	0	0	0	0	0	0	0	0	0	0	0	0	0	0	0	0	0	0	0	0	0	0	0	0	0	0	0	0	0
13	101254319	101293397	+	4933416M06Rik	1	3	1	1	0	2	1	1	3	2	3	3	0	5	0	1	1	1	3	1	0	2	3	0	2	1	1	3	6	1	0	0	0	0	0	0	3	3	1	0	0	1	0	0	0
8	27142910	27149707	+	4933416M07Rik	0	0	0	0	0	0	0	0	0	0	0	0	0	0	0	0	0	0	0	0	0	0	0	0	0	0	0	0	0	0	0	0	0	0	0	0	0	0	0	0	0	0	0	0	0
13	69959833	69963438	+	4933416O17Rik	0	0	0	0	0	0	0	0	0	0	0	0	0	0	0	0	0	0	0	0	0	0	0	0	0	0	0	0	0	0	0	0	0	0	0	0	0	0	0	0	0	0	0	0	0
13	34924409	34953197	+	4933417A18Rik	0	0	0	0	0	0	0	0	0	0	0	0	0	0	0	0	0	0	0	0	0	0	0	0	0	0	0	0	0	0	0	0	0	0	0	0	0	0	0	0	0	0	0	0	0
8	123235091	123242360	+	4933417D19Rik	0	0	0	0	0	0	1	2	1	0	1	2	1	1	0	4	1	1	3	1	1	2	1	0	1	2	1	0	3	1	0	2	1	4	5	2	1	0	0	2	3	0	0	2	4
1	71958998	72005196	-	4933417E11Rik	0	0	0	0	0	1	0	0	1	0	0	0	0	0	1	0	0	0	0	0	2	0	0	0	0	0	0	0	0	0	0	0	0	0	0	0	0	0	0	0	0	0	0	0	0
3	55847105	55848066	+	4933417G07Rik	0	0	0	0	0	1	2	0	1.00203	0	1	1	0	2	0	0	0	0	0	0	0	0	1	0	0	0	1	0	0	0	0	0	0	0	3	0	0	0	0	0	0	0	0	0	0
7	143322772	143330651	-	4933417O13Rik	0	0	0	0	0	0	0	0	0	0	0	0	0	0	0	0	0	0	0	0	0	0	0	0	0	0	0	0	0	0	0	0	0	0	0	0	0	0	0	0	0	0	1	0	0
7	42445462	42448081	-	4933421I07Rik	0	0	0	0	0	0	0	0	0	0	0	0	0	0	0	0	0	1	0	0	0	0	0	0	0	0	0	0	0	0	0	0	0	0	0	0	0	0	0	0	0	0	0	0	0
4	33027139	33031324	-	4933421O10Rik	43	21	37	45	47	47	19	38	31	47	51	26	56	45	48	74	53	78	51	65	48	57	53	45	36	53	39	44	58	45	52	47	38	40	31	45	37	52	41	38	63	63	41	53	46
9	35281105	35285424	+	4933422A05Rik	0	0	1	0	0	0	0	0	0	1	0	0	0	1	0	0	0	0	0	0	2	1	0	0	0	1	0	0	0	0	0	0	0	0	0	0	0	0	2	0	1	0	0	0	0
18	14988995	15047988	+	4933424G05Rik	0	0	0	0	0	0	0	0	0	0	0	0	0	0	0	0	0	0	0	0	0	0	0	0	0	0	0	0	0	0	1	0	0	0	0	0	0	3	0	0	0	0	0	0	0
1	36714538	36757961	+	4933424G06Rik	0	0	0	0	0	0	0	0	0	0	0	0	0	0	0	0	0	0	0	0	0	0	0	0	0	0	0	0	0	0	0	0	0	0	0	0	0	0	0	0	2	0	0	0	0
14	46602806	46637424	-	4933425B07Rik	0	0	0	0	0	0	1	0	2	0	1	1	0	0	0	1	0	0	0	0	1	2	1	0	0	0	0	0	0	0	0	0	0	0	1	0	0	0	0	0	0	0	0	0	1
13	105082122	105121783	+	4933425L06Rik	0	0	0	0	0	0	0	0	0	0	0	0	0	0	0	0	0	0	0	0	0	0	0	0	0	0	0	0	0	0	0	0	0	0	0	0	0	0	0	0	0	0	0	0	0
6	89096110	89110040	+	4933427D06Rik	0	0	0	0	0	0	0	0	0	0	0	0	0	0	0	0	0	0	0	0	0	0	0	0	0	0	0	0	0	0	0	0	0	0	0	0	0	0	0	0	0	0	0	0	0
11	72154097	72203372	-	4933427D14Rik	45	34	48	38	52	51	55	49	60	37	43	50	80	87	61	80	56	72	58	78	71	51	75	78	49	53	57	57	76	57	52	59	59	63	60	51	45	15	53	61	41	46	37	54	32
15	74709161	74710375	+	4933427E11Rik	0	2	1	1	3	0	1	0	1	1	1	0	3	0	2	1	1	1	2	0	0	0	1	0	0	2	0	0	1	1	4	1	1	0	4	1	0	0	1	0	0	0	0	0	2
11	25326107	25367138	+	4933427E13Rik	0	0	0	0	0	0	0	0	0	0	0	0	0	0	0	0	0	0	0	0	0	0	0	0	0	0	0	0	0	0	0	0	0	0	0	0	0	0	0	0	0	0	0	0	0
4	139926111	139943520	-	4933427I22Rik	0	0	0	0	0	0	0	0	0	0	0	0	0	0	0	0	0	0	0	0	0	0	0	0	0	0	0	0	0	0	0	0	0	0	0	0	0	0	0	0	0	0	0	0	0
4	40482840	40525549	-	4933428C19Rik	0	0	0	0	0	0	0	0	0	0	0	0	0	0	0	0	0	0	0	0	0	0	0	0	0	0	0	0	0	0	0	0	0	0	0	0	0	0	0	0	0	0	0	0	0
11	97490783	97500341	-	4933428G20Rik	0	0	0	0	0	0	0	0	0	0	0	0	0	0	0	0	0	0	0	0	0	0	0	0	0	0	0	0	0	0	0	0	0	0	0	0	0	0	0	0	0	0	0	0	0
19	45726555	45730559	-	4933429K18Rik	0	0	0	0	0	0	0	0	0	0	0	0	0	0	0	0	0	0	0	0	0	0	0	0	0	0	0	0	0	0	0	0	0	0	0	0	0	0	0	0	0	0	0	0	0
14	48878873	48887113	+	4933429O19Rik	0	0	0	0	0	0	0	0	0	0	0	0	0	0	0	0	0	0	0	0	0	0	0	0	0	0	0	0	0	0	0	0	0	0	0	0	0	0	0	0	0	0	0	0	0
7	82937938	82971392	-	4933430H16Rik	0	0	0	0	0	0	0	0	0	0	0	0	0	0	0	0	0	0	0	0	0	0	0	0	0	0	0	0	0	0	0	0	0	0	0	0	0	0	0	0	0	0	0	0	0
4	62525369	62547994	+	4933430I17Rik	1	0	5	1	1	3	0	0	0	0	0	0	1	3	6	1	0	1	2	0	0	1	4	0	0	0	0	1	2	1	1	2	0	2	1	2	0	0	0	1	0	1	0	1	0
11	24481909	24569952	+	4933430M04Rik	0	0	0	0	0	0	0	0	0	0	0	0	0	0	0	0	0	0	0	0	0	0	0	0	0	0	0	0	0	0	0	0	0	0	0	0	0	0	0	0	0	0	0	0	0
8	9125412	9132289	-	4933430N04Rik	0	0	0	0	0	0	0	0	0	0	0	0	0	0	0	0	0	0	0	0	0	0	0	0	0	0	0	0	0	0	0	0	0	0	0	0	0	0	0	0	0	0	0	0	0
3	107888850	107896214	-	4933431E20Rik	56	57	62	49	39	63	69	50	49	39	59	34	69	70	76	82	33	97	78	89	56	61	72	57	62	75	69	43	65	70	63	68	65	57	48	58	41	34	80	60	46	93	40	56	50
6	72120213	72123198	-	4933431G14Rik	0	0	0	0	0	0	0	0	0	0	0	0	0	0	0	0	0	0	0	0	0	0	0	0	0	0	0	0	0	0	0	0	0	0	0	0	0	0	0	0	0	0	0	0	0
9	118429839	118437049	+	4933432G23Rik	0	0	0	0	0	0	0	0	0	0	0	0	0	0	0	0	0	0	0	0	0	0	0	0	0	0	0	0	0	0	0	0	0	0	0	0	0	0	0	0	0	0	0	0	0
14	102987412	103033804	-	4933432I03Rik	0	0	0	0	0	0	0	0	0	0	0	0	0	0	0	0	0	0	0	0	0	0	0	0	0	0	0	0	0	0	0	0	0	0	0	0	0	0	0	0	0	2	0	0	0
16	18209686	18213864	-	4933432I09Rik	0	0	0	0	0	0	0	0	0	0	0	0	0	0	0	0	0	0	0	0	0	0	0	0	0	0	0	0	0	0	1	0	1	0	0	1	0	0	0	0	0	0	0	0	0
7	121587386	121589837	-	4933432K03Rik	0	0	0	0	0	0	0	0	0	0	0	0	0	0	0	0	0	0	1	0	0	0	0	0	0	0	0	0	0	0	0	0	0	0	0	0	0	0	0	0	0	0	0	0	0
8	30568395	30575574	+	4933433F19Rik	0	0	0	0	0	0	0	0	0	0	0	0	0	0	0	0	0	0	0	0	0	0	0	0	0	0	0	0	0	0	0	0	0	0	0	0	1	0	0	0	0	0	0	0	0
9	61103012	61105387	-	4933433G08Rik	0	0	0	0	0	0	0	0	0	0	0	0	0	0	0	0	0	0	0	0	0	0	0	0	0	0	0	0	0	0	0	0	0	0	0	0	0	0	0	0	0	0	0	0	0
9	75410184	75415538	+	4933433G15Rik	1	0	3	2	0	3	1	4	2	0	1	3	3	4	2	7	3	1	2	3	1	3	3	5	6	2	2	1	2	0	3	0	1	2	2	4	3	2	2	1	1	3	2	6	1
13	66996818	67032406	-	4933433G19Rik	0	0	1	0	0	0	0	1	0	0	0	1	0	0	0	0	1	0	0	1	0	2	0	0	1	0	1	0	2	1	1	1	1	1	0	1	0	2	2	0	0	0	0	0	1
17	84078660	84089876	+	4933433H22Rik	0	0	0	0	0	0	0	1	0	0	0	0	0	0	0	0	0	0	0	0	0	1	0	0	0	0	0	1	0	2	0	1	0	0	0	0	0	0	0	0	3	0	0	0	0
3	90051636	90063342	+	4933434E20Rik	298	328	418	342	272	341.001	374	291	340.001	277	300	309	334	292	285.001	304	141	284	313.001	240	271	285.999	285	203	270	222	334	260	244	250	320	250	206	243	232	203	223	152	228	161	177	188	171	173	129
1	139379452	139402853	+	4933436E23Rik	0	0	0	0	0	0	0	0	0	0	0	0	0	0	0	0	0	0	0	0	0	0	0	0	0	0	0	0	0	0	0	0	0	0	0	0	0	0	0	0	0	0	0	0	0
7	68417424	68426134	+	4933436H12Rik	0	0	0	0	0	0	0	0	0	0	0	1	0	0	0	0	0	0	0	0	0	0	0	0	0	0	0	0	0	0	0	0	0	0	0	0	0	0	0	0	0	0	0	0	0
X	67919864	67921451	-	4933436I01Rik	0	0	0	0	0	0	0	0	0	0	0	0	0	0	0	0	0	0	0	0	0	0	0	0	0	0	0	0	0	0	0	0	0	0	0	0	0	0	0	0	0	0	0	0	0
5	127030789	127088530	+	4933438B17Rik	0	0	0	0	0	0	0	0	0	0	0	0	0	0	0	0	0	0	0	0	0	0	0	0	0	0	0	0	0	0	0	0	0	0	0	0	0	0	0	0	0	0	0	0	0
4	147063366	147068437	-	4933438K21Rik	7	11	9	4	3	4	7	2	5	2	5	3	9	8	5	10	3	7	4	3	13	4	4	5	5	1	6	4	5	5	7	3	4	5	4	3	6	5	6	2	2	5	4	5	1
11	59505653	59511386	+	4933439C10Rik	11	7	17	13	18	16	13	9	7	15	15	6	29	28	33	36	26	27	20	34	19	20	28	26	22	20	26	24	34	22	29	28	23	19	24	14	12	6	24	15	18	27	25	23	9
1	172541620	172550807	-	4933439K11Rik	0	0	0	0	1	0	0	1	0	0	0	0	1	0	1	1	1	0	1	0	2	0	3	0	0	0	0	0	0	0	0	1	0	0	0	0	0	0	0	0	0	0	0	1	0
10	111586719	111594274	-	4933440J02Rik	0	0	0	0	0	0	0	0	0	0	0	1	7	1	0	1	1	0	1	0	0	1	4	0	2	0	0	0	0	0	1	0	0	1	0	1	0	0	0	0	0	0	1	0	0
7	125331782	125349787	-	4933440M02Rik	0	0	0	0	0	0	0	0	0	0	0	0	0	0	0	0	0	0	0	0	0	0	0	0	0	0	0	0	0	0	0	0	0	0	0	0	0	0	0	0	0	0	0	0	0
5	26098668	26105315	-	5031410I06Rik	0	0	0	0	0	0	0	0	0	0	0	0	0	0	0	0	0	0	0	0	0	0	0	0	0	0	0	0	0	0	0	0	0	0	0	0	0	0	0	0	0	0	0	0	0
5	23431808	23434354	-	5031425E22Rik	148	193	176	242	208	227	158	204	147	209	166	151	278	287	243	324	143	266	267	234	180	307	243	243	154	231	193	226	266	193	203	220	160	241	156	206	206	165	242	196	231	202	126	158	183
2	166447451	166458771	+	5031425F14Rik	2	6	2	2	2	3	4	2	1	2	4	3	2	1	7	1	1	5	3	2	3	2	2	2	7	5	1	3	0	1	1	1	2	1	3	1	3	0	5	1	0	0	5	1	0
2	6922702	6928723	-	5031426D15Rik	8	7	3	4	10	6	4	15	13	6	8	7	21	18	5	10	9	15	10	9	5	13	33	17	6	13	10	14	1	5	8	9	4	12	3	5	10	32	23	7	5	11	11	15	12
6	112286794	112290320	-	5031434C07Rik	0	0	0	0	0	0	0	0	0	0	0	0	0	0	0	0	0	0	0	0	0	0	0	0	0	0	0	0	0	0	0	0	0	0	0	0	0	0	0	0	0	0	0	0	0
3	51559757	51567117	+	5031434O11Rik	1	0	3	0	2	1	0	0	0	1	1	0	3	1	2	0	2	3	1	2	0	2	0	1	0	1	1	1	0	1	0	1	3	2	2	0	1	0	3	1	1	0	0	0	4
15	84945720	84987972	-	5031439G07Rik	291	228	366	291	414	348	295	343	338	304	299	319	365	381	411	418	351	393	416	380	375	342	442	296	322	318	445	400	503	319	418	485	437	325	320	306	332	228	306	282	389	273	225	334	302
13	38960619	38966298	+	5033403F01Rik	5	3	9	10	6	6	9	4	7	3	6	5	5	3	13	10	4	4	6	7	10	2	10	5	4	1	6	3	9	10	5	6	4	3	8	9	8	2	5	4	4	1	5	8	4
5	52973012	52992293	-	5033403H07Rik	138	112	123	141	147	115	100	99	70	150	98	95	100	102	82	106	77	116	81	71	39	75	74	94	87	75	80	80	116	89	62	67	53	82	58	78	54	31	52	43	89	72	61	28	27
1	185497306	185498015	+	5033404E19Rik	0	0	0	0	0	0	0	0	0	0	0	0	0	0	0	0	0	0	0	0	0	0	0	0	0	0	0	0	0	0	0	0	0	0	0	0	0	0	0	0	0	0	0	0	0
12	111941991	111944483	-	5033406O09Rik	29	25	45	38	26	23	31	37	23	39	35	35	26	35	54	31	6	27	25	57	32	33	23	38	24	28	31	23	26	28	34	34	28	27	46	35	17	15	24	21	8	25	12	32	12
1	92908378	92910765	-	5033417F24Rik	13	20	20	16	20	13	9	15	16	15	19	14	24	25	27	27	28	20	7	22	20	16	26	23	12	12	24	9	25	13	8	32	18	13	28	15	23	13	12	23	38	25	13	15	16
8	57332435	57354581	+	5033428I22Rik	0	2	2	1	0	1	0	2	0	0	2	0	5	2	0	3	1	0	0	0	0	5	0	0	0	0	0	1	0	2	0	0	0	2	1	0	2	0	0	0	0	0	2	0	0
2	59382493	59386683	-	5330411J11Rik	1	0	2	1	0	0	0	0	0	0	0	1	0	1	1	2	0	1	0	0	1	0	0	1	0	0	1	0	0	1	0	2	0	0	2	0	0	0	0	0	0	1	0	2	0
2	131820006	131847657	-	5330413P13Rik	0	0	0	0	0	0	0	0	0	0	0	0	0	0	0	0	0	0	0	0	0	0	0	0	0	0	0	0	0	0	0	0	0	0	0	0	0	0	0	0	0	0	0	0	0
3	108455679	108536542	-	5330417C22Rik	10	4	19	16	13	9	12	17	14	11	19	6	4	15	39	13	3	13	30	19	6	5	10	11	11	18	25	19	9	8	7	23	11	17	6	12	12	3	22	6	5	8	18	13	3
X	105372994	105391755	-	5330434G04Rik	0	0	0	0	0	0	0	0	0	0	0	0	0	0	0	0	0	0	0	0	0	0	0	0	0	0	0	0	0	0	0	0	0	0	0	0	0	0	0	0	0	0	0	0	0
6	142614595	142626463	+	5330439B14Rik	0	0	0	0	0	0	3	0	0	1	0	0	1	0	2	0	0	0	1	0	0	0	1	0	0	1	0	0	0	0	2	0	0	0	1	0	0	0	0	0	0	0	0	0	0
6	131543762	131553758	+	5430401F13Rik	0	0	0	0	0	0	0	0	0	0	0	0	0	0	0	0	0	0	0	0	0	0	0	0	0	0	0	0	0	0	0	0	0	0	0	0	0	0	0	0	0	0	0	0	0
X	77919786	77925063	-	5430402E10Rik	0	0	0	0	0	0	0	0	0	0	0	0	0	0	0	0	0	0	0	0	0	0	0	0	0	0	0	0	0	0	0	0	0	0	0	0	0	0	0	0	0	0	0	0	0
6	50566643	50594866	+	5430402O13Rik	5	7	7	13	15	6	6	15	6	10	13	11	9	17	13	14	13	11	8	11	11	12	9	9	7	8	6	11	9	7	7	4	10	8	12	3	9	1	7	14	6	8	10	5	2
8	35864085	35882958	-	5430403N17Rik	0	0	0	0	0	0	0	0	0	0	0	0	0	0	0	0	0	0	0	0	0	0	0	0	0	0	0	0	0	0	0	0	0	0	0	0	0	0	0	0	0	0	0	0	0
2	156852403	156862946	-	5430405H02Rik	19	10	12	7	33	22	12	24	22	10	14	19	18	31	36	22	30	23	28	16	24	21	29	29	16	32	20	12	32	21	16	30	17	15	28	21	18	14	22	18	18	19	23	20	19
5	100420842	100429536	-	5430416N02Rik	13	8	8	10	12	14	10	6	13	6	11	11	15	10	10	14	10	12	11	5	8	12	9	9	11	9	11	9	16	15	9	13	10	11	16	10	18	5	3	16	7	14	4	4	8
4	43730034	43734535	+	5430416O09Rik	5	3	8	4	5	4	5	3	1	1	9	5	8	6	1	1	1	2	6	3	6	1	9	8	3	1	0	6	7	2	2	4	2	7	5	3	3	0	9	1	6	3	1	3	2
7	131174402	131250946	+	5430419D17Rik	0	0	0	0	0	0	0	0	0	0	0	0	0	0	0	0	0	0	0	0	0	0	0	0	0	0	0	0	0	0	0	0	0	0	0	0	0	0	0	0	0	0	0	0	0
8	25302650	25306271	-	5430421F17Rik	0	0	0	0	0	0	0	0	0	0	0	0	0	0	0	0	0	0	0	0	0	0	0	0	0	0	0	0	0	0	0	0	0	0	0	0	0	0	0	0	0	0	0	0	0
13	80940403	80948598	+	5430425K12Rik	0	0	0	0	0	0	0	0	0	0	0	0	0	0	0	0	0	0	0	0	0	0	0	3	0	0	1	0	0	0	0	1	0	0	0	0	0	0	0	0	0	0	0	0	0
12	91045848	91056636	+	5430427M07Rik	0	0	0	0	0	0	0	0	0	0	0	0	0	0	0	0	0	0	0	0	0	0	0	0	0	0	0	0	0	0	0	0	0	0	0	0	0	0	0	0	0	0	0	0	0
X	85870273	85891500	+	5430427O19Rik	8	7	11	8	9	10	12	8	7	5	6	15	10	7	15	7	3	14	8	11	4	10	7	15	5	7	8	6	9	5	5	13	6	5	8	10	6	5	11	4	0	2	1	3	9
X	6452376	6574664	-	5430428K19Rik	0	0	0	0	0	0	0	0	0	0	0	0	0	0	0	0	0	0	0	0	0	0	0	0	0	0	0	0	0	0	0	0	0	0	0	0	0	0	0	0	0	0	0	0	0
7	44484517	44485414	+	5430431A17Rik	0	0	0	0	0	0	0	0	0	0	0	0	0	0	0	0	0	0	0	0	0	0	0	0	0	0	0	0	0	0	0	0	0	0	0	0	0	0	0	0	0	0	0	0	0
3	38203151	38208120	-	5430434I15Rik	0	0	0	0	0	0	0	1	0	0	0	0	0	0	0	1	0	0	0	0	0	0	0	0	0	0	0	0	0	0	0	0	0	0	0	0	0	0	0	0	0	0	0	0	0
15	5496318	5594984	+	5430437J10Rik	0	0	0	0	0	1	0	0	1	0	0	0	0	0	0	0	1	1	0	0	0	3	0	0	0	0	2	1	0	0	3	0	0	1	0	0	0	0	2	0	0	0	4	0	0
14	105427559	105437717	+	5430440P10Rik	0	0	0	0	0	0	0	0	0	0	0	0	0	0	0	0	0	0	0	0	0	0	0	0	0	0	0	0	0	0	0	0	0	0	0	0	0	0	0	0	0	0	0	0	0
6	133292216	133295791	+	5530400C23Rik	0	0	0	0	0	0	0	0	0	0	0	0	0	0	0	0	0	0	0	0	0	0	0	0	0	0	0	0	0	0	0	0	0	0	0	0	0	0	0	0	0	0	0	0	0
11	81860677	81894583	+	5530401A14Rik	0	0	0	0	0	0	0	0	0	0	0	0	0	0	0	0	0	0	0	0	0	0	0	0	0	0	0	0	0	0	0	0	0	0	0	0	0	0	0	0	0	0	0	0	0
X	105040854	105070125	-	5530601H04Rik	33	12	15	26	36	30	23	28	26	52	30	21	41	22	24	27	22	45	33	21	27	25	41	36	23	25	31	34	34	25	23	25	15	13	28	14	18	13	38	22	43	36	21	29	25
9	77366412	77399417	-	5730403I07Rik	0	0	0	0	0	0	0	0	0	0	0	0	0	0	0	0	0	0	0	0	0	0	0	0	0	0	0	0	0	0	0	0	0	0	0	0	0	0	0	0	0	0	0	0	0
X	13042015	13045296	+	5730405O15Rik	8	8	10	12	9	7	6	10	6	5	6	7	9	9	9	11	1	15	13	7	3	7	5	15	3	6	4	10	6	6	2	5	4	6	2	4	9	12	8	6	4	12	4	3	4
19	8888387	8888771	-	5730408K05Rik	100	84	57	114	100	73	82	88	56	100	85	77	50	68	49	56	38	65	88	85	45	68	82	69	67	38	58	63	56	53	57	87	51	61	58	91	113	75	57	74	90	95	55	72	58
4	126609854	126614372	+	5730409E04Rik	48	54	73	50	74	74	55	63	60	48	65	63	83	62	68	105	44	68	66	70	51	51	95	58	65	63	61	81	67	73	32	58	51	75.9999	62	63	59	44	54	54	61	50	54	50	54
X	136104603	136115421	+	5730412P04Rik	0	0	0	0	0	0	0	0	0	0	0	0	0	0	0	0	0	0	0	0	0	0	0	0	0	0	0	0	0	0	0	0	0	0	0	0	0	0	0	0	0	0	0	0	0
X	109001485	109002297	+	5730416F02Rik	0	0	0	0	0	0	0	0	0	0	0	0	1	0	1	0	0	0	0	0	2	0	0	0	0	0	0	0	0	0	0	0	0	0	0	0	0	0	0	0	0	0	1.99753e-23	0	0
10	95417375	95428641	+	5730420D15Rik	0	0	0	4	5	1	1	3	9	7	6	2	2	3	1	8	1	3	0	1	4	7	4	1	1	0	2	3	1	0	0	2	3	4	3	0	1	0	6	2	0	1	1	0	5
5	149119565	149182037	-	5730422E09Rik	2	1	0	1	2	2	0	3	0	1	0	3	1	2	4	2	0	2	2	1	1	0	1	2	1	1	3	2	1	0	0	0	1	0	3	5	0	0	1	2	1	2	0	1	0
10	41568016	41576477	+	5730435O14Rik	8	10	3	7	12	6	4	6	5	7	7	8	5	3	1	7	4	6	3	8	5	4	5	3	2	4	4	3	3	2	4	7	6	4	2	4	6	3	3	2	1	3	0	1	2
11	80360492	80378016	-	5730455P16Rik	212	182	224	257	270	208	208	231	198	248	237	221	272	272	203	268	163	212	214	176	187	226	260	234	188	182	188	226	231	161	184	208	175	208	193	180	134	142	149	135	185	119	112	179	129
3	153789305	153792088	-	5730460C07Rik	0	0	0	0	0	0	0	0	1	0	0	0	0	0	0	0	0	0	0	0	0	0	0	0	0	0	0	0	0	0	0	0	0	0	0	0	0	0	0	0	0	0	0	0	0
5	48395573	48414295	+	5730480H06Rik	25	11	19	25	24	13	16	22	20	30	13	19	27	25	40	40	28	46	23	22	25	30	24	33	14	20	12	22	42	18	25	21	18	26	27	14	11	32	29	21	21	19	17	23	24
4	44702800	44705111	+	5730488B01Rik	0	0	0	0	0	0	0	0	0	0	0	0	0	0	0	0	0	0	0	0	0	0	0	0	0	0	0	0	0	0	0	0	0	0	0	0	0	0	0	0	0	0	0	0	0
12	18514510	18535255	+	5730507C01Rik	1	1	0	4	1	1	1	1	0	2	1	4	0	0	0	2	0	1	1	5	0	1	7	2	0	1	0	2	0	0	0	3	1	1	2	0	2	5	6	0	0	0	1	0	0
3	127869688	127896324	-	5730508B09Rik	16	15	19	30	19	21	27	17	22	23	23	32	31	26	22	26	20	28	27	26	21	30	29	29	8	18	17	17	19	17	26	19	19	24	14	10	19	13	17	7	11	5	6	7	10
11	25616846	26210577	-	5730522E02Rik	5	4	3	2	7	3	5	10	5	5	7	6	9	3	11	9	7	3	4	7	7	10	10	7	7	2	7	9	6	10	7	9	1	8	5	6	14	4	3	2	5	7	7	6	4
1	136213522	136234281	-	5730559C18Rik	0	1	3	0	1	0	1	0	0	1	1	1	3	0	1	0	0	0	1	1	2	3	0	0	1	2	3	4	2	1	4	2	1	3	2	1	2	0	2	0	0	2	0	0	2
7	140247301	140299792	+	5830411N06Rik	0	0	0	0	0	0	0	0	0	0	0	0	0	0	1	0	0	0	0	0	0	0	0	0	0	0	0	0	0	0	0	0	0	0	0	0	0	0	0	0	0	0	0	0	0
5	64044973	64050227	+	5830416I19Rik	0	0	0	0	0	0	0	0	0	0	0	0	0	0	0	0	0	0	0	0	0	0	0	0	1	0	0	0	0	1	0	0	0	0	0	0	1	0	0	0	0	0	0	0	0
3	88777057	88829372	+	5830417I10Rik	282.095	280.931	329.073	314.862	396.458	380.771	270.122	323.822	312.304	336.317	274.724	317.153	371.042	371.529	355.389	445.168	302.875	496.762	391.622	363.422	360.876	389.616	378.773	398.198	305.299	282.264	335.026	392.483	444.433	376.424	278.323	338.778	337.417	413.474	292.285	326.493	357.573	274.698	283.567	322.241	320.393	325.92	253.144	335.914	249.596
9	103423578	103461261	+	5830418P13Rik	0	0	1	0	0	0	0	0	0	0	1	0	0	0	0	0	0	0	0	0	0	0	0	0	0	0	0	0	0	0	0	1	0	0	0	0	0	0	0	0	0	0	0	0	0
12	69464787	69475551	-	5830428M24Rik	0	0	0	0	0	0	1	0	0	0	0	0	0	1	1	0	0	0	0	0	0	0	2	0	0	1	0	0	0	1	0	0	0	1	2	0	0	0	3	3	0	0	0	2	0
7	135648457	135652315	-	5830432E09Rik	2	4	0	0	3	2	1	0	1	0	1	2	0	0	2	0	0	2	0	0	1	1	2	3	0	2	4	6	2	0	1	0	0	0	0	2	0	6	2	2	3	1	0	1	0
4	155400969	155421705	-	5830444B04Rik	0	0	1	0	0	1	1	0	0	0	0	0	0	0	0	2	0	1	1	0	0	0	1	0	1	0	1	0	1	1	1	2	0	0	3	0	0	0	2	1	0	0	0	0	0
9	120577331	120578074	+	5830454E08Rik	5	5	5	5	3	1	6	1	3	2	7	5	6	0	3	6	3	6	7	8	3	4	7	5	6	7	6	5	4	3	0	2	4	3	5	4	2	9	5	0	7	2	1	5	1
5	90561209	90597907	+	5830473C10Rik	682	480	569	676	539	599	535	475	482	641	428	331	722	573	662	789	377	725	605	632	525	596	438	352	559	529	504	542	542	526	529	516	460	624	384	358	517	358	426	457	350	427	326	335	264
4	154630691	154636368	-	5930403L14Rik	3	1	0	1	1	3	1	4	3	6	5	1	3	6	2	3	3	7	5	8	8	3	8	8	7	8	2	5	7	4	1	4	7	9	7	5	9	2	2	4	2	4	2	1	3
5	128579130	128600688	-	5930412G12Rik	0	0	0	0	0	0	0	0	0	0	0	0	0	0	1	0	0	0	0	0	0	0	0	0	0	0	0	0	0	0	0	0	0	0	0	0	0	0	0	0	0	0	0	0	0
5	148990056	148995216	-	5930430L01Rik	95	90	77.0001	115	101	90	50	89	78.0001	66	101	66	143	104	101	208	123	132	94.0001	106	97	114	155	103	73	112	91	166	155	94	71	120	115	108	131	73	105	86.9999	72	99	123	98.0001	61	90	66
13	101232127	101247552	+	5930438M14Rik	0	0	0	0	0	0	0	0	0	0	0	0	0	1	0	0	0	0	0	0	0	0	0	0	0	0	0	0	0	0	0	0	0	0	1	0	0	0	0	0	0	0	0	0	0
1	73618381	73864467	-	6030407O03Rik	0	0	0	1	0	1	0	0	0	0	0	0	0	0	0	1	0	1	0	0	2	0	1	1	0	0	1	0	0	0	0	0	0	0	0	0	0	0	0	0	0	0	0	0	0
15	101293212	101297427	+	6030408B16Rik	0	0	0	1	1	0	0	0	1	0	0	0	0	0	1	0	0	0	0	0	0	1	0	1	0	0	1	0	0	0	0	0	0	0	0	0	0	0	0	0	1	0	0	0	0
9	58488603	58499743	+	6030419C18Rik	0	1	0	0	0	2	0	0	0	0	0	0	0	0	2	0	0	2	0	0	0	1	2	0	1	1	2	0	0	1	0	2	2	0	1	0	0	3	0	0	1	0	1	0	0
12	110994398	111013873	+	6030440G07Rik	0	0	0	0	0	0	0	0	0	0	0	0	0	0	0	0	0	0	0	0	0	0	0	0	0	0	0	0	0	0	0	0	0	0	0	0	0	0	0	0	0	0	0	0	0
5	22550413	22558172	+	6030443J06Rik	25	19	15	22	30	37	14	25	17	30	36	20	66	48	34	38	15	40	30	13	23	39	32	26	23	25	22	21	32	28	21	26	20	31	16	19	21	48	29	34	34	26	16	21	12
15	12808177	12824658	-	6030458C11Rik	298	223	282	335	333	331	204	299	295	321	312	320	430	372	323	367	185	471	329	372	333	389	368	352	292	307	311	303	367	338	254	344	254	322	274	315	251	167	233	235	246	247	166	288	198
8	123733958	123739942	+	6030466F02Rik	2	0	2	1	3	0	1	0	0	0	0	0	1	0	1	0	0	1	1	1	0	2	0	1	1	0	0	4	2	0	0	1	1	1	3	0	0	0	0	4	0	0	1	0	1
11	117797660	117807309	+	6030468B19Rik	0	0	0	0	0	0	0	0	0	0	0	0	0	0	0	0	0	0	0	0	1	0	0	0	0	0	0	0	0	0	0	0	0	0	0	0	0	0	0	0	0	0	0	0	0
12	31168862	31185923	+	6030469F06Rik	0	0	0	0	0	0	0	0	0	0	0	0	0	0	0	0	0	0	0	0	0	0	0	0	0	0	0	0	0	0	0	0	0	0	0	0	0	0	0	0	0	0	0	0	0
4	84042040	84044880	-	6030471H07Rik	0	0	0	0	0	0	0	0	0	0	0	0	0	0	0	0	0	0	0	0	0	0	0	0	0	0	0	0	0	0	0	0	0	0	0	0	0	0	0	0	0	0	0	0	0
X	38772780	38962689	+	6030498E09Rik	1	1	1	1	0	0	2	0	0	0	2	0	1	1	1	0	0	1	0	0	0	0	0	0	0	0	0	0	0	0	1	0	0	0	0	0	0	0	0	0	0	0	0	0	0
14	20702012	20703100	-	6230400D17Rik	3	1	5	0	5	6	3	11	4	6	3	1	5	7	8	8	10	7	4	7	13	6	3	1	7	5	3	11	6	7	2	5	7	9	5	4	4	0	6	5	11	19	5	5	7
11	71031941	71033618	-	6330403K07Rik	0	0	0	0	0	0	0	0	0	0	0	0	0	0	0	1	0	0	0	0	0	0	0	0	0	0	0	0	0	0	0	0	0	0	0	0	0	0	0	0	0	0	0	1	0
4	3714964	3716807	+	6330407A03Rik	20	25	22	25	30	30	24	43	26	34	17	24	39	40	41	46	17	36	33	45	48	42	37	38	13	23	20	26	31	30	27	35	26	27	18	25	24	21	27	28	27	29	32	36	34
7	13258967	13278722	-	6330408A02Rik	14	5	12	23	21	21	19	20	18	17	14	18	30	30	13	17	8	27	27	17	16	27	20	20	22	16	24	20	14	26	19	30	12	19	27	19	21	21	17	19	17	20	20	22	22
2	32732621	32741017	-	6330409D20Rik	0	0	0	0	0	0	0	0	0	0	0	0	0	0	0	0	0	0	0	0	0	0	0	0	0	0	0	0	0	0	0	0	0	0	0	0	0	0	0	0	0	0	0	0	0
3	129753758	129763883	+	6330410L21Rik	0	0	0	0	0	0	0	0	0	0	0	0	0	0	0	0	0	0	0	1	0	0	0	0	0	0	0	0	0	0	0	0	0	0	0	0	1	0	0	0	0	0	0	0	0
6	77380257	77382476	-	6330415B21Rik	0	0	0	0	0	0	0	0	0	0	0	0	0	0	0	0	0	0	0	0	0	0	0	0	0	0	0	0	0	0	0	0	0	0	0	0	0	0	0	0	0	0	1	0	2
17	23550799	23565295	+	6330415G19Rik	6	6	11	7	11	5	8	8	10	9	20	6	5	10	19	11	11	13	10	16	14	21	11	8	5	10	11	9	18	10	10	11	15	10	10	3	6	16	11	6	10	6	10	12	6
5	138264045	138266662	+	6330418K02Rik	5	4	14	12	10	11	16	9	5	6	15	6	6	4	10	7	7	8	12	13	5	3	7	11	6	5	7	9	8	4	2	8	6	3	3	9	6	7	3	5	10	4	5	5	1
3	96606662	96629820	-	6330549D23Rik	33.2818	29.0503	25.8317	32.6747	33.6783	35.4899	32.8909	39.6699	25.2555	30.6915	38.7258	32.8606	40.0809	28.7993	31.1887	25.5442	21.5334	23.2071	32.9452	19.2091	15.0917	28.5255	26.7633	22.3531	26.8557	14.0018	34.0334	20.8001	25.2512	19.4131	27.4477	18.1876	11.4163	27.8779	20.2375	24.9685	16.2628	17	18.2266	15.666	21.0075	15.1001	6.11167	14.1289	11.2464
12	109591537	109592852	+	6430411K18Rik	1	12	10	9	4	5	2	1	2	0	0	2	1	10	11	8	1	9.93377	1	1	1	2	2	0	4	10	9	4	1	7	5	0	0	4	0	0	1	12	17	8	0	6	1	0	1
2	147187424	147188483	+	6430503K07Rik	0	0	0	0	0	0	0	0	0	0	0	0	0	0	0	0	0	0	0	0	0	0	0	0	0	0	0	0	0	0	0	0	0	0	0	0	0	0	0	0	0	0	0	0	0
7	139972303	139978756	-	6430531B16Rik	0	0	0	1	0	0	0	0	0	0	0	0	0	0	0	0	0	0	0	0	0	0	1	0	0	0	0	0	0	0	0	0	0	0	0	0	0	0	0	0	0	0	0	0	0
8	120114152	120165308	+	6430548M08Rik	118	102	185	127	132	190	142	147	116	150	125	193	142	132	152	124	88	163	185	109	84	164	129	199	91	113	153	99	99.9999	91	137	130	50	155	85	164	88	57	123	82.9999	76	98	103	80.9999	64
2	156000443	156007978	-	6430550D23Rik	19	10	15	12	22	20	16	11	12	19	19	10	22	21	22	23	17	27	26	24	31	18	26	21	20	25	17	17	10	20	15	19	13	12	6	17	11	14	35	16	9	19	7	22	15
13	99410836	99412827	-	6430562O15Rik	1	1	0	1	2	0	2	1	1	1	3	1	1	1	2	0	1	0	1	0	0	0	0	0	1	1	0	2	4	0	0	1	0	1	1	0	0	0	0	0	1	2	0	1	0
9	107340640	107349684	+	6430571L13Rik	4	13	6	3	4	6	5	13	12	15	7	5	11	16	6	3	3	4	7	13	8	10	6	7	14	8	6	13	6	2	4	11	11	9	4	20	17	10	5	4	6	3	4	16	7
8	36489191	36513014	+	6430573F11Rik	32	46	31	35	54	17	20	40	29	30	36	47	48	50	34	41	39	24	10	30	30	42	46	42	37	28	24	29	42	14	14	38	25	38	33	37	36	4	17	23	31	24	8	39	23
6	55396887	55412286	+	6430584L05Rik	0	1	1	0	0	0	0	0	0	0	0	0	0	0	0	0	0	0	0	0	0	0	0	0	0	0	0	2	0	0	0	0	0	0	0	0	0	0	1	0	0	0	0	0	0
1	88263113	88269409	-	6430706D22Rik	695.899	803.367	1055	868.917	760.55	936.579	864.698	596.412	814.796	588.884	866.863	633.456	1280.93	1444.26	1454.04	1644.47	704.797	1611.01	1178.13	977.32	1141.45	782.797	1315.46	766.873	843.299	1012.74	1212.13	1238.72	1018.15	1086.49	955.93	791.819	849.205	631.835	859.169	646.081	959.144	668.136	972.39	951.442	883.975	1061.35	601.814	783.704	633.918
2	72745846	72813718	-	6430710C18Rik	0	2	3	1	2	1	0	2	1	1	3	1	1	0	6	9	1	1	4	1	2	0	6	4	0	0	8	1	0	1	2	1	5	1	3	5	0	3	5	2	6	1	1	1	3
2	29245116	29252994	-	6530402F18Rik	26.5938	24	21	12	38.1916	30.2305	16	25.2338	27.1142	30.8666	26.4621	39.0625	30	42.0947	37.1679	37.5934	36	37.226	36.3273	28.2748	37	53.8049	37.4261	34.1652	31.9196	36.042	26.0843	41.9693	27.4636	31.3305	24.0697	38	13.253	31.8077	19.799	22.4799	25.1007	18	23.1154	24.891	45.423	30.4089	33	47.012	37.9233
3	120454334	120886733	-	6530403H02Rik	0	0	0	0	0	0	0	0	0	0	0	0	0	0	0	0	0	0	0	0	0	0	0	0	0	0	0	0	0	0	0	0	0	0	0	0	0	0	0	0	0	0	0	0	0
17	9147719	9168023	-	6530411M01Rik	0	0	0	0	0	0	0	0	0	0	0	0	0	0	0	0	0	0	0	0	0	0	0	0	0	0	0	0	0	0	0	0	0	0	0	0	0	0	0	0	0	0	0	0	0
19	57508564	57512789	+	6720468P15Rik	0	0	0	0	0	0	0	0	0	0	0	0	0	0	0	0	0	0	0	0	0	0	0	0	0	0	0	0	0	0	0	1	0	0	0	0	0	0	0	0	0	0	0	0	0
1	20888650	20890474	-	6720483E21Rik	0	0	0	0	0	0	1	0	0	0	0	3	0	0	1	0	0	0	0	0	0	0	0	0	0	0	0	0	0	0	0	0	0	0	0	0	0	0	0	0	0	0	0	0	0
13	62603015	62624183	-	6720489N17Rik	5	2.24137	3	3	0	4	4	2	7	0	9	1	6	6	7	3	0	3	3	7	2	5	3	7	3	2	6	4	0	6	1	3	3	2	5	3	2	0	3	3	2	4.12203	7	2	1
2	152415587	152444331	+	6820408C15Rik	0	0	0	0	0	0	0	0	0	0	0	0	0	0	0	0	0	0	0	0	0	0	0	1	0	0	0	0	1	0	0	0	0	0	0	0	0	0	0	0	0	0	0	0	0
8	20268286	20297433	-	6820431F20Rik	1176.85	1100.53	1107.34	1206.07	1491.51	1181.1	978.199	1361.82	1098.72	1381.94	1142.47	1234.34	1928.77	1912.87	1719.89	2166.67	1133.84	2127.47	1581.28	1849.16	1594.65	1975.7	1746.71	1737.66	1071.42	1297.31	1284.7	1588.62	1494.53	1299.66	1106.94	1404.76	962.048	1527.38	1110.93	1048.49	1226.97	1050.45	1601.86	1194.96	1688.09	1406.34	965.91	1559.13	1107.35
9	98903119	98904623	+	7420426K07Rik	0	0	0	0	0	0	0	0	0	0	0	0	0	0	0	0	0	0	0	0	0	0	0	0	0	0	0	0	0	0	0	0	0	0	0	0	0	0	0	0	0	0	0	0	0
1	162647243	162658220	-	7420461P10Rik	0	0	0	0	0	0	0	0	0	0	0	0	0	0	0	0	0	0	0	0	0	0	0	1	0	0	0	0	0	0	0	0	0	0	0	0	0	0	0	0	0	0	0	0	0
8	31367749	31382439	+	7420700N18Rik	0	0	0	0	1	0	0	0	0	0	0	0	0	0	0	0	0	0	0	0	0	0	0	0	0	0	0	0	0	0	0	0	0	0	0	0	0	0	0	0	0	0	0	0	0
12	11047813	11078742	+	7420701I03Rik	0	0	0	0	0	0	0	0	0	0	0	0	0	0	0	0	0	0	0	0	0	0	0	0	0	0	0	0	0	0	0	0	0	0	0	0	0	0	0	0	0	0	0	0	0
15	85492736	85503228	-	7530416G11Rik	0	0	0	0	0	0	0	0	0	0	0	0	0	0	0	0	0	0	0	0	0	0	0	0	0	0	0	0	0	0	0	0	0	0	0	0	0	0	0	0	0	0	0	0	0
9	34042371	34059020	+	7630403G23Rik	0	0	0	0	0	0	0	0	0	0	0	0	0	0	0	0	0	0	0	0	0	0	0	0	0	0	0	0	0	0	0	0	0	0	0	0	0	0	0	0	0	0	0	0	0
2	148782009	148785937	+	8030411F24Rik	0	0	0	0	0	0	0	0	0	0	0	0	0	0	0	0	0	0	0	0	0	0	0	0	0	0	0	0	0	0	0	0	0	0	0	0	0	0	0	0	0	0	0	0	0
5	52607550	52619012	-	8030423F21Rik	0	1	1	0	0	0	0	0	0	0	0	0	0	0	1	1	0	0	0	0	0	0	0	0	0	0	0	0	0	0	0	0	0	0	0	0	0	4	0	0	0	0	0	0	0
13	70882948	70884504	+	8030423J24Rik	0	0	0	0	0	0	0	0	0	0	0	0	0	0	0	0	0	0	0	0	0	0	0	0	0	0	0	0	0	0	0	0	0	0	0	0	0	0	0	0	0	0	0	0	0
2	11338366	11398501	-	8030442B05Rik	0	0	0	0	0	0	0	0	0	0	0	0	0	0	0	0	0	0	0	0	0	0	0	0	0	0	0	0	0	0	0	0	0	0	0	0	0	0	0	0	0	0	0	0	0
4	108942843	108972078	-	8030443G20Rik	0	0	0	0	0	0	0	0	0	0	0	0	0	0	0	0	0	0	0	0	0	0	0	0	0	0	0	0	0	0	0	0	0	0	0	0	0	0	0	0	0	0	0	0	0
16	72226383	72234328	-	8030451O07Rik	0	0	0	0	0	0	0	0	0	0	0	0	0	0	0	0	0	0	0	0	0	0	0	0	0	0	0	0	0	0	0	0	0	0	0	0	0	0	0	0	0	0	0	0	0
8	110047432	110057177	+	8030455M16Rik	0	0	0	0	0	0	0	0	0	0	0	0	0	0	0	0	0	0	0	0	0	0	0	0	0	0	0	0	0	0	0	0	0	0	0	0	0	0	0	0	0	0	0	0	0
18	77633281	77714011	-	8030462N17Rik	191	150	174	160	188	186	166	200	180	188	155	166	201	195	174	199	104	217	195	187	144	172	175	143	168	151	157	147	161	117	151	163	139	179	132	122	155	107	111	116	136	92	120	137	85
6	116650684	116652848	+	8430408G22Rik	398.001	299	609.004	1271.01	759.995	559.002	352	721.997	327	476.001	1198	314	386	230	369.999	1047	439.999	471.998	261	582.001	264	408.001	921.008	243	335	222	437.999	913.001	521.002	468.998	221	704.006	317.001	408.999	1072	236	261	124	292	563.997	334	280	157	407	122
18	14232306	14278543	+	8430422H06Rik	0	0	0	0	0	0	0	0	0	0	0	0	0	0	0	0	0	0	0	0	0	0	0	0	0	0	0	0	0	0	0	0	0	0	0	0	0	0	0	0	0	0	0	0	0
5	148950250	148951659	+	8430423G03Rik	0	0	0	0	0	0	0	0	0	0	0	0	0	0	0	0	0	0	0	0	0	0	0	0	0	0	0	0	0	0	0	0	0	0	0	0	0	0	0	0	0	0	0	0	0
15	81242654	81251863	-	8430426J06Rik	1	2	0	2	0	2	2	4	4	0	2	5	3	0	1	0	0	1	4	8	6	3	2	1	2	7	1	0	4	2	6	5	4	2	3	2	2	3	0	2	0	2	0	4	0
11	3452437	3479832	+	8430429K09Rik	9	8	8	8	10	11	2	17	12	6	8	6	16	12	18	19	5	26	13	15	14	21	18	13	8	5	5	10	15	9	15	18	7	11	12	11	11	2	3	7	26	5	3	12	11
17	83998552	84013409	+	8430430B14Rik	0	0	0	0	0	0	0	0	0	0	0	0	0	0	0	1	0	0	0	1	0	0	0	0	0	0	0	0	0	0	0	0	0	0	0	0	0	0	0	0	0	0	0	0	0
19	31213543	31216397	-	8430431K14Rik	11	9	14	5	15	14	11	29	20	15	19	13	19	29	26	35	9	29	15	20	20	25	25	20	7	9	16	29	11	16	12	8	6	16	21	12	16	17	25	14	18	21	14	26	9
4	7560688	7573802	+	8430436N08Rik	0	0	0	0	0	0	0	0	0	0	0	0	0	0	0	0	0	0	0	0	0	0	0	0	0	0	0	0	0	0	0	0	0	0	0	0	0	0	0	0	0	0	1	0	0
2	72703510	72729469	+	8430437L04Rik	0	0	0	0	0	0	0	0	0	0	0	0	0	0	0	0	0	0	0	0	0	0	0	0	0	0	0	0	0	0	0	0	0	0	0	0	0	0	0	0	0	0	0	0	0
17	14978864	14991578	+	9030025P20Rik	59.446	33.3795	53.0151	60.2883	45.8122	66.7965	37.6545	50.8914	47.1511	38.5817	52.7779	37.8181	51.2893	62.3606	51.9226	77.7348	28.3442	67.5906	33.9791	62.2317	58.3671	48.9784	86.0449	72.6707	56.6566	43.6898	53.6754	76.2103	54.0534	57.3948	47.8885	56.7444	49.9759	44.7653	43.0826	64.5381	36.2271	53.7205	55.3018	57.6024	51.0274	48.8129	48.5109	53.1333	30.11
2	35819190	35823386	+	9030204H09Rik	0	0	0	0	0	0	0	0	0	0	0	0	0	0	0	0	0	0	0	0	0	0	0	0	0	0	0	0	0	0	0	0	0	0	0	0	0	0	0	0	0	0	0	0	0
16	30021842	30039480	-	9030404E10Rik	0	0	0	0	0	0	0	0	0	0	0	0	0	0	0	0	0	0	0	0	0	0	0	0	0	0	0	0	0	1	0	0	0	0	1	0	0	0	0	0	0	1	0	0	0
10	43174699	43176566	+	9030612E09Rik	0	0	0	0	1	0	0	0	0	0	0	0	0	0	0	0	0	0	0	0	0	0	2	0	0	0	0	0	0	0	1	0	0	0	0	0	3	0	0	0	0	0	0	0	0
12	100779123	100872611	+	9030617O03Rik	350	340	370	362	344	319	274	348	342	267	333	338	366	351	328	392	181	341	353	327	343	264	364	307	338	316	394	336	280	290	302	323	308	253	275	300	242	185	323	263	218	257	188	214	249
15	75427606	75431830	-	9030619P08Rik	165	186	453	125	49	196	402	124	219	55	136	198	115	129	306	129	18	193	323	98	188	42	150	152	110	97	336	78	31	128	332	99	151	33	113	131	62	71	219	76	25	90	146	73	94
12	24043202	24097270	-	9030624G23Rik	1	0	0	0	0	0	0	0	0	0	0	0	3	0	1	1	0	2	0	2	0	0	2	1	0	1	0	0	0	1	0	0	0	0	1	1	2	0	0	0	1	1	0	0	0
7	118740271	118841492	+	9030624J02Rik	348	284	385	347	345	302	292	328	304	323	340	303	275	264	236	273	169	237	257	281	221	254	266	222	237	188	302	238	209	233	243	249	189	248	227	177	204	163	192	183	169	155	157	160	187
18	74972764	74981548	-	9030625G05Rik	0	0	0	0	1	1	0	0	0	0	0	0	1	0	0	0	0	0	0	1	0	0	0	0	0	0	0	0	0	1	0	2	0	0	0	0	0	1	0	0	0	0	0	0	0
17	40875482	40880559	-	9130008F23Rik	0	0	3	4	1	3	1	1	1	1	0	5	3	0	1	2	3	2	0	2	1	0	4	9	3	3	1	4	3	0	1	1	1	2	2	1	4	3	0	0	1	2	2	3	0
19	45818144	45998489	-	9130011E15Rik	81	76	73	110	91	114	79	97	87	88	118	60	93	117	105	113	39	93	86	107	62	91	97	81	86	86	107	111	93	88	85	107	77	67	82	64	62	63	78	73	76	74	52	59	44
12	35672291	35695119	-	9130015A21Rik	0	0	0	0	0	0	0	0	0	1	0	0	0	0	0	0	0	0	4	0	0	0	0	0	0	0	1	0	0	0	0	0	0	0	0	0	0	0	0	0	0	0	0	0	0
2	160016653	160040621	+	9130015L21Rik	0	0	0	0	0	0	0	0	0	0	0	0	0	0	0	0	0	0	0	0	0	0	0	0	0	0	0	0	0	0	0	0	0	0	0	0	0	0	0	0	0	0	0	0	0
7	127382260	127387167	-	9130019O22Rik	30.0983	45.0852	53.2548	34.6236	59.4638	47.7127	41.2933	45.6706	40.9354	41.4391	37.3906	31.3653	67.4062	50.5155	46.7386	58.9982	38.818	52.513	36.9148	66.2303	36.5225	44.7888	65.093	35.7946	41.6856	18.1839	35.4232	34.7367	53.425	32.343	35.8257	48.9919	29.3182	47.1204	38.0075	43.7732	27.3506	21.5802	41.8832	29.9068	32.5634	12.0774	19.1549	34.4984	26
6	54269681	54430222	-	9130019P16Rik	0	0	0	0	1	0	0	0	0	0	0	0	0	0	0	0	0	0	0	0	0	0	0	0	0	1	0	1	0	0	0	1	0	0	0	0	0	0	0	0	0	0	0	0	0
7	128234451	128238032	-	9130023H24Rik	85	108	101	105	124	107	67	99	87	115	81	91	109	126	101	130	84	132	112	82	81	115	106	115	92	75	81	107	120	84	55	102	66	102	80	64	102	70	87	94	74	60	57	72	60
1	56971469	56975197	+	9130024F11Rik	2	0	0	1	1	0	1	0	0	1	1	1	1	0	1	1	0	0	0	0	1	0	3	1	0	3	1	0	0	0	0	0	0	0	0	1	0	0	0	0	0	1	0	0	0
3	91088137	91090806	-	9130204L05Rik	0	0	0	0	0	0	0	0	0	0	0	0	0	0	0	0	0	0	0	0	0	0	0	0	0	0	0	0	0	0	0	0	0	0	0	0	0	0	0	0	0	0	0	0	0
18	47452668	47470869	+	9130209A04Rik	0	0	0	0	0	0	0	0	0	0	0	0	0	0	0	0	0	0	0	0	0	0	0	0	0	0	0	0	0	0	0	0	0	0	0	0	0	0	0	0	0	0	0	0	0
6	72013896	72042529	-	9130221F21Rik	0	0	0	0	0	0	0	0	0	0	0	0	0	0	0	0	0	0	0	0	0	0	0	0	0	0	0	0	0	0	0	0	0	0	0	0	0	0	0	0	0	0	0	0	0
7	25228723	25230265	+	9130221H12Rik	25	23	55	34	38	49	44	44	38	42	33	46	38	50	40	43	20	53	41	41	36	30	52	36	41	37	35	36	38	37	28	43	37	45	28	36	38	24	35	25	27	36	32	33	30
1	55931241	55972099	+	9130227L01Rik	0	0	0	0	0	0	0	0	0	0	0	0	0	0	0	0	0	0	0	0	0	0	0	0	0	0	0	0	0	0	0	0	0	0	0	0	0	0	0	0	0	0	0	0	0
5	65987928	66004286	-	9130230L23Rik	0	0	2	0	1	3	0	0	0	0	0	0	1	0	0	1	1	2	3	0	1	3	1	5	0	1	0	0	2	1	0	0	0	0	0	0	0	0	0	0	0	0	3	0	3
15	58022271	58034295	-	9130401M01Rik	118	143	141	132	108	143	144	135	124	125	136	118	107	88	100	100	67	139	130	86	96	74	120	80	91	98	121	102	109	98	117	131	122	94	100	85	69	57	64	64	47	74	59	90	52
1	181051237	181060668	+	9130409I23Rik	495	637	493	589	60	291	459	21	13	39	28	30	429	564	441	499	6	273	402	13	16	24	25	13	392	486	406	392	35	228	341	13	13	23	22	14	214	279	287	263	22	149	157	2	5
11	66956638	66965015	+	9130409J20Rik	0	0	0	0	0	0	0	0	0	0	0	0	0	0	0	0	0	0	0	0	0	0	0	0	0	0	0	0	0	0	0	0	0	0	0	0	0	0	0	0	0	0	0	0	0
11	51085087	51091836	+	9230009I02Rik	0	0	0	0	0	0	0	0	0	0	0	0	0	0	0	0	0	0	0	0	0	0	0	0	0	0	0	0	0	0	0	0	0	0	0	0	0	0	0	0	0	0	0	0	0
10	110600650	110615962	+	9230102K24Rik	0	0	0	0	0	0	0	0	0	0	0	0	0	0	0	0	0	0	0	0	0	0	0	0	0	0	0	0	0	0	0	0	0	0	0	0	0	0	0	0	0	0	0	0	0
2	9883041	9889541	-	9230102O04Rik	0	0	0	0	0	0	0	0	0	0	0	0	0	0	0	0	0	0	0	0	0	0	0	0	0	0	0	0	0	0	0	1	0	0	0	0	0	0	0	0	0	0	0	0	0
2	148846714	148850935	-	9230104L09Rik	0	0	0	0	0	0	0	0	0	0	0	0	0	0	0	0	0	0	0	0	0	0	0	0	0	0	0	0	0	0	0	0	0	0	0	0	0	0	0	0	0	0	0	0	0
10	120389523	120392794	+	9230105E05Rik	0	0	0	0	1	0	0	0	1	0	0	0	0	0	0	0	0	0	0	0	0	0	0	0	0	0	0	0	0	0	0	0	0	0	0	0	0	0	0	0	0	0	0	0	0
9	8021672	8042824	-	9230110C19Rik	5	4	2	3	2	8	9	4	4	2	3	1	7	3	8	0	0	2	3	0	3	7	1	4	0	2	2	1	1	3	5	4	2	2	3	3	4	0	7	1	0	5	3	1	2
9	35838329	35844151	-	9230110F15Rik	0	0	0	0	0	0	0	0	0	0	0	0	0	0	0	0	0	0	0	0	0	0	0	0	0	0	0	0	0	0	0	0	0	0	0	0	0	0	0	0	0	0	0	0	0
14	34511621	34522802	-	9230112D13Rik	0	0	0	0	0	0	0	0	0	0	0	0	0	0	0	0	0	0	0	0	0	0	0	0	0	0	0	0	0	0	0	0	0	0	0	0	0	0	0	1	0	0	0	0	0
9	60523967	60545883	-	9230112J17Rik	2	0	0	0	0	1	0	0	0	0	0	0	0	0	0	0	0	0	1	0	0	0	1	0	0	0	0	0	0	0	0	0	0	0	0	0	1	0	0	0	0	0	1	0	0
5	52190681	52197985	+	9230114K14Rik	13	28	39	29	40	20	16	27	28	24	30	25	28	24	30	32	10	20	21	16	27	19	40	24	28	23	30	17	17	13	17	28	14	16	16	11	18	0	16	5	6	13	5	22	17
12	79088705	79103940	-	9230116L04Rik	3.05194	3.05255	15	2.1109	2.06066	5.07361	16.1633	1.01653	3	0	0	2.13253	4.09807	6.07995	14.6435	1.05519	1.06387	7.27093	12.292	1.04488	1	0	2.19244	3.04598	4	3.05384	26	4	3	6.09656	14.1371	5.2245	0	1.04292	1	1	4	0	11	1.02195	5	4	23	2	3
1	136411916	136415520	-	9230116N13Rik	1	3	2	2	4	2	4	2	3	0	4	2	2	4	4	2	0	4	0	4	1	2	3	2	0	2	3	0	5	3	1	2	5	3	2	2	0	0	2	2	1	4	1	0	3
16	22511480	22517686	+	9230117E06Rik	0	0	0	0	0	0	0	0	0	0	0	0	0	0	0	0	0	0	0	0	0	0	0	0	0	0	0	0	0	0	0	0	0	0	0	0	0	0	0	0	0	0	0	0	0
15	98567324	98570865	+	9330020H09Rik	15	6	5	14	14	17	7	14	11	12	17	17	15	17	6	20	20	17	19	19	25	16	9	18	16	18	23	16	16	16	12	13	27	34	21	6	19	12	18	16	17	10	15	14	15
6	128169700	128183804	-	9330102E08Rik	17	8	14	15	18	10	10	16	13	1	17	14	22	23	18	23	8	14	5	22	11	12	23	14	14	8	12	8	19	15	8	15	28	10	29	17	13	13	16	25	25	14	7	16	15
13	80964074	81079858	+	9330111N05Rik	1	0	1	1	1	0	1	0	1	0	0	0	1	3	0	0	0	0	0	0	0	1	0	0	0	0	0	0	0	0	0	0	0	0	0	0	0	0	0	1	0	0	0	0	0
18	54611744	54639871	+	9330117O12Rik	0	0	0	0	0	0	0	0	0	0	0	0	0	0	0	0	0	0	0	0	0	0	0	0	0	0	0	0	0	0	0	0	0	0	0	0	0	0	0	0	0	0	0	0	0
8	122443656	122446477	+	9330133O14Rik	0	4	7	4	4	8	2	2	8	6	12	9	8	7	7	6	4	15	10	12	5	12	8	7	0	5	14	2	8	5	7	7	7	4	8	8	3	8	12	2	3	5	3	6	14
17	21528196	21535879	-	9330136K24Rik	0	4	4	1	2	6	2	7	4	6	3	5	9	8	2	6	11	9	7	3	1	2	4	12	5	7	10	3	3	4	8	7	5	2	0	4	9	3	8	7	9	9	9	3	3
12	69197211	69199869	+	9330151L19Rik	35	42	32	38	75	39	46	43	33	61	26	38	77	71	59	75	63	92	74	88	91	92	57	57	67	60	50	71	95	65	62	69	60	95	43	59	70	56	38	63	79	70	63	70	58
6	36333138	36388235	-	9330158H04Rik	0	0	0	0	0	0	0	0	0	0	0	0	0	0	0	0	0	0	0	0	0	1	0	0	0	0	0	0	0	0	0	0	0	0	0	0	0	0	0	0	0	0	0	0	0
10	29211643	29230780	+	9330159F19Rik	0	0	0	0	0	0	0	0	0	0	0	0	0	0	0	0	0	0	0	0	0	0	0	0	1	0	0	0	0	0	0	0	0	0	0	0	2	0	0	0	0	0	0	0	0
9	88841798	88858871	-	9330159M07Rik	26.8024	15.2069	54	34.6322	33.4923	29.295	24	34.3136	45.2825	26.5275	39	34	45	58.7932	58	77.4597	38	60.781	49	43.3382	64.8321	31.4854	55.3537	52.7005	28.7677	55.9404	50	33	59.8427	47.9422	40	48.3158	42	30.2484	43	41	37.386	20	62.1932	40.0821	27.2223	66	31	58.3571	49.2652
13	24937401	24939050	+	9330162012Rik	51	46	55	79	70	75	55	59	55	77	58	45	89	91	66	90	39	79	61	54	60	57	56	57	52	68	45	65	97	73	57	57	53	70	62	55	65	34	55	66	54	55	53	46	50
1	188006576	188008991	-	9330162B11Rik	0	0	0	0	0	0	0	0	0	0	0	0	0	0	0	0	0	0	0	0	0	0	0	0	0	0	0	0	0	0	0	0	0	0	0	0	0	0	0	0	0	0	0	0	0
8	94433127	94435104	-	9330175E14Rik	2	3	4	6	15	11	3	5	7	4	9	16	9	6	9	23	7	7	6	5	7	8	23	14	7	9	14	21	12	10	8	13	7	12	11	11	6	6	12	15	20	3	13	7	10
1	51218386	51333780	-	9330175M20Rik	0	0	0	0	0	0	0	0	0	0	0	0	0	0	0	0	0	0	0	0	0	0	0	0	0	0	0	0	0	0	0	0	0	0	0	0	0	0	0	0	0	1	0	0	0
3	155976354	156008593	+	9330178D15Rik	0	0	0	0	0	0	0	0	0	0	0	0	0	0	0	0	0	0	0	0	0	0	0	0	0	0	0	0	0	0	0	0	0	0	0	0	0	0	0	0	0	0	0	0	0
6	127149389	127212420	+	9330179D12Rik	0	0	0	0	0	0	0	0	0	0	0	0	0	0	0	0	0	0	0	0	0	0	0	0	0	0	0	1	0	0	0	0	0	0	1	0	0	0	0	2	0	0	0	0	1
5	9266193	9480718	+	9330182L06Rik	2	2	3	2	6	4	3	3	3	6	4	2	9	2	4	3	2	5	1	1	3	1	6	2	3	3	9	5	2	5	2	3	0	5	2	0	0	3	1	5	2	1	5	4	2
15	40134365	40150011	+	9330182O14Rik	0	0	0	0	0	0	0	0	0	0	0	0	0	0	0	0	0	0	0	0	0	0	0	0	0	0	0	0	0	0	0	0	0	0	0	0	0	0	0	0	0	0	0	0	0
14	105589549	105593930	+	9330188P03Rik	0	0	0	0	0	0	0	0	0	0	0	0	0	0	0	0	0	0	0	0	0	0	0	0	0	0	0	0	0	0	0	0	0	0	0	0	0	0	0	0	0	0	0	0	0
13	19462847	19504368	-	9330199G10Rik	0	0	0	0	0	0	0	0	0	0	0	0	0	0	0	0	0	0	0	0	0	0	0	0	0	0	0	0	0	0	0	0	0	0	0	0	0	0	0	0	0	0	0	0	0
4	144519822	144529354	+	9430007A20Rik	0	0	0	0	0	0	0	0	0	0	0	0	0	0	0	0	0	0	0	0	0	0	0	0	0	0	0	0	0	0	0	0	0	0	0	0	0	0	0	0	0	0	0	0	0
15	93904856	93927112	-	9430014N10Rik	0	0	0	0	0	0	0	0	0	0	0	0	0	0	0	0	0	0	0	0	0	0	0	0	0	0	0	0	0	0	0	0	0	0	0	0	0	0	0	0	0	0	0	0	0
4	156109998	156127264	+	9430015G10Rik	50	45	51	38	67	41	62	44	44	52	42	51	105	85.0001	72.0001	108	73	55	107	68	91	87	66	122	57	48	61	61	86	39	76	75	55	67	59	57	56	47	75	58	52	25	59	66	38
6	43442429	43474319	+	9430018G01Rik	0	0	1	0	0	0	0	0	0	0	0	0	0	1	0	0	0	0	0	0	0	0	0	0	0	0	0	0	0	0	0	0	1	0	0	0	0	0	0	2	0	0	0	0	0
2	75436057	75444180	-	9430019J16Rik	0	0	0	0	0	0	0	0	0	0	0	0	0	0	0	0	0	0	0	0	0	0	0	0	0	0	0	0	0	0	0	0	0	0	0	0	0	0	0	0	0	0	0	0	0
18	4634929	4682870	+	9430020K01Rik	230	196	190	194	198	209	191	242	194	180	186	162	285	261	190	261	100	244	158	147	132	173	241	159	172	201	159	209	138	147	130	155	122	183	114	108	170	146	138	154	110	158	116	154	95
2	162661163	162675205	+	9430021M05Rik	0	0	0	0	0	0	0	0	0	0	0	0	0	0	0	0	0	0	0	0	0	0	0	0	0	0	0	0	0	0	0	0	0	0	0	0	0	0	0	0	0	0	0	0	0
9	88595325	88599244	-	9430037G07Rik	46.1977	67.7931	81	86.3678	118.508	80.705	66	87.6864	132.717	86.4725	80	94	80	103.207	131	105.54	58	110.219	117	98.6619	195.168	113.515	117.646	113.299	53.2323	73.0596	91	77	95.1573	62.0578	97	120.684	132	105.752	74	85	68.614	61	108.807	81.9179	110.778	81	115	121.643	158.735
7	137375569	137410757	-	9430038I01Rik	30	30	43	27	30	29	44	27	25	30	27	22	29	37	59	47	24	39	27	27	22	31	29	19	25	36	34	31	13	25	23	26	21	35	23	20	18	16	16	15	7	20	16	12	6
7	4074125	4120729	-	9430041J12Rik	0	0	0	0	0	0	0	0	0	0	0	0	0	0	0	0	0	0	0	0	0	0	0	0	0	0	0	0	0	0	0	0	0	0	0	0	0	0	3	0	0	0	0	0	0
1	92933543	92950591	-	9430060I03Rik	3	3	1	2	2	3	1	2	4	0	0	1	2	3	2	0	1	3	3	2	1	4	1	3	1	3	4	1	5	4	0	1	1	0	4	1	1	0	2	1	6	1	0	0	0
13	67553202	67570893	+	9430065F17Rik	1	1	0	0	1	1	3	0	1	2	3	0	2	1	0	3	0	0	0	0	1	1	1	1	1	0	1	2	1	1	0	2	1	0	0	1	1	7	0	0	2	1	0	2	0
15	34349051	34357873	-	9430069I07Rik	0	0	0	0	0	0	0	0	0	0	0	0	2	0	0	0	0	0	0	0	0	0	0	0	0	0	0	0	0	0	0	0	0	0	0	0	0	0	0	0	0	0	0	0	0
12	79917019	79936265	-	9430078K24Rik	0	0	0	0	0	0	0	0	0	0	0	0	0	0	0	0	0	0	0	0	0	0	0	0	0	0	0	1	0	0	0	0	0	0	0	0	0	3	0	0	0	2	1	0	0
13	51097738	51100728	-	9430083A17Rik	11	6	13	6	21	16	8	19	36	27	12	2	24	10	20	20	13	17	13	35	36	27	14	20	18	7	6	11	23	11	10	21	22	17	14	13	13	13	19	5	21	15	8	16	42
8	111127444	111145499	-	9430091E24Rik	5	10	7	10	24	5	13	12	8	13	12	17	23	19	23	43	9	19	21	14	15	29	29	13	10	18	12	18	19	10	10	21	12	14	18	13	20	0	21	10	25	25	5	16	11
4	122689259	122705136	+	9530002B09Rik	0	0	0	0	0	0	0	0	0	0	0	0	0	0	0	0	0	0	0	0	0	0	0	0	0	0	0	0	0	0	0	0	0	0	0	0	0	0	0	0	0	0	0	0	0
10	117233753	117238682	-	9530003J23Rik	0	0	0	0	0	0	0	0	0	0	0	0	0	0	0	0	0	0	0	0	0	0	0	0	0	0	0	0	0	0	0	0	0	0	0	0	0	0	0	0	0	0	0	0	0
13	53635892	53639202	-	9530014B07Rik	0	0	0	0	0	0	0	0	0	0	0	0	0	0	0	0	0	0	0	0	0	0	0	0	0	0	0	0	0	0	0	0	0	0	0	0	0	0	0	0	0	0	0	0	0
12	11185993	11204503	-	9530020I12Rik	1	1	0	4	1	1	3	0	1	2	2	1	1	1	2	3	0	4	2	4	2	1	0	5	3	2	2	5	0	0	0	0	0	1	0	0	4	0	0	3	0	6	0	1	3
1	61378432	61395905	+	9530026F06Rik	0	0	0	0	0	0	0	0	0	0	0	0	0	0	0	0	0	0	0	0	0	0	0	0	0	0	0	0	0	0	0	0	0	0	0	0	0	0	0	0	0	0	0	0	0
6	92940582	93111750	+	9530026P05Rik	1	6	5	7	7	7	1	9	11	5	9	7	6	4	3	9	5	8	3	4	5	11	4	6	4	2	3	6	2	4	2	8	2	10	6	3	7	1	4	6	10	4	2	10	3
X	48276792	48285427	-	9530027J09Rik	0	0	0	1	0	1	1	0	0	0	0	0	0	0	0	0	0	1	0	0	0	0	0	0	0	0	0	0	0	1	0	0	0	0	0	0	0	0	0	0	0	0	0	0	0
5	28466984	28719210	+	9530036O11Rik	0	0	0	0	0	0	0	0	0	0	0	0	0	0	0	0	1	0	0	0	1	0	0	0	0	0	0	0	0	0	0	0	0	0	0	0	0	0	0	0	0	0	0	0	0
X	153037629	153072916	+	9530051G07Rik	1	1	4	2	3	4	2	2	2	0	1	3	1	4	6	2	0	8	0	1	3	2	2	3	2	0	2	1	0	3	3	1	2	3	0	3	1	8	7	2	2	2	1	5	3
8	11007850	11054542	+	9530052E02Rik	0	0	0	0	1	1	1	0	1	0	0	1	0	1	0	1	0	2	0	1	1	1	1	0	1	0	1	0	2	1	0	1	2	1	1	1	0	0	0	0	0	1	0	0	0
7	28129466	28164812	+	9530053A07Rik	1	0	0	0	0	0	0	1	0	0	0	0	0	0	1	0	0	0	0	0	3.89856e-39	0	0	3.89856e-39	0	0	0	2.95709e-35	0	0	0	0	0	0	0	3.32868e-20	0	0	4	0	0	0	0	0	0
9	122572501	122580648	+	9530059O14Rik	0	0	0	0	0	0	0	0	0	0	0	0	0	0	0	0	0	0	0	0	0	0	0	0	0	0	1	0	0	0	0	0	0	0	0	0	0	0	0	0	0	0	0	0	0
6	116199410	116207994	-	9530062K07Rik	1	0	2	1	3	0	2	1	0	0	0	1	2	4	0	1	0	4	0	5	0	1	4	3	1	2	4	1	1	2	0	1	2	0	0	2	0	0	0	0	0	0	1	1	1
11	52396428	52408724	+	9530068E07Rik	1918	1759	1910	1853	1474	1771	1799	1362	1174	1350	1337	1223	1903	2027	1843	2052	642	1772	1786	1129	1052	1276	1394	1119	1888	1643	2170	1800	1348	1477	1836	1266	1156	1357	1190	1056	1166	873	1206	1062	720	934	848	736	677
9	22411577	22444680	+	9530077C05Rik	4	0	26	4	1	8	16	8	12	5	10	9	4	7	26	1	0	2	14	14	9	3	10	19	3	7	18	3	0	4	19	6	6	2	8	9	0	0	8	1	1	4	8	10	9
4	95959711	95967656	-	9530080O11Rik	6	7	5	5	6	5	4	7	2	6	14	5	9	7	6	9	6	13	6	11	10	11	10	7	2	4	9	4	5	13	3	6	10	8	7	2	5	5	1	4	11	5	1	4	3
17	23749236	23754066	+	9530082P21Rik	45	21	35	15	32	41	25	35	29	38	45	29	42	42	43	51	35	48	54	48	39	48	44	43	36	39	34	42	43	27	58	48	28	33	30	35	47	21	33	42	24	29	15	29	47
9	68765346	68773323	+	9530091C08Rik	73	73	87	94	106	103	72	134	160	80	87	80	120	166	187	159	99	135	129	162	218	117	159	163	62	153	140	102	124	79	66	108	123	99	102	88	106	128	167	116	142	108	111	186	176
5	45639275	45645470	+	9630001P10Rik	0	0	0	0	0	0	0	0	0	0	0	0	0	0	0	0	0	0	0	0	0	0	0	0	0	0	0	0	0	0	0	0	0	0	0	0	0	0	0	0	0	0	1	0	0
14	84458838	84476425	-	9630013A20Rik	0	0	0	0	0	0	0	0	0	0	0	0	0	0	0	0	0	0	0	0	0	0	0	0	0	0	0	0	0	0	0	0	0	0	0	0	0	0	0	0	0	0	0	0	0
11	63964226	63968041	+	9630013K17Rik	0	0	0	0	0	0	0	0	0	0	0	0	0	0	0	0	0	0	0	0	0	0	0	0	0	0	0	0	0	0	0	0	0	0	0	0	0	0	0	2	0	0	0	0	0
1	185429357	185441820	-	9630028B13Rik	0	0	0	0	0	0	0	0	0	0	0	0	0	0	0	0	0	0	0	0	0	0	0	0	0	0	0	0	0	0	0	0	0	0	0	0	0	0	0	0	0	0	0	0	0
2	135580530	135583221	-	9630028H03Rik	0	0	0	0	0	0	0	0	0	0	0	0	0	0	0	0	0	0	0	0	0	0	0	0	0	0	0	0	0	0	0	0	0	0	0	0	0	0	0	0	0	0	0	0	0
17	27235075	27248067	-	9630028I04Rik	0	0	0	0	0	0	0	0	0	0	0	0	0	0	0	1	0	2	0	0	0	0	0	0	0	0	0	0	0	0	0	1	0	0	0	0	0	0	0	0	0	0	0	0	0
17	48125605	48146308	-	9830107B12Rik	0	0	0	0	0	0	0	1	0	0	0	2	0	0	1	0	0	0	0	1	0	0	0	0	0	0	0	0	6.87691e-16	0	0	2	0	1	0	0	0	0	0	0	0	0	0	0	0
3	127916171	127955221	+	9830132P13Rik	0	0	0	0	0	0	0	0	0	0	1	0	0	0	0	0	0	0	0	0	0	0	0	0	0	0	0	0	0	0	0	0	0	0	0	0	0	0	0	0	0	0	0	0	0
19	8651796	8663336	-	9830166K06Rik	1	0	0	0	0	0	0	0	0	1	0	0	0	0	0	0	0	0	0	0	0	0	0	0	0	0	0	0	0	0	0	1	0	0	0	0	0	0	3	0	0	0	0	0	0
14	70154405	70159503	-	9930012K11Rik	5	4	4	4	7	8	5	7	6	3	5	6	5	5	7	5	4	3	5	4	2	10	6	3	5	4	6	5	6	6	1	10	0	3	4	1	6	0	6	1	4	2	2	3	5
15	60822965	60831401	+	9930014A18Rik	1	11	2	5	5	2	4	7	4	4	6	3	1	4	6	8	5	0	4	5	5	1	7	8	5	1	3	1	6	4	0	4	4	3	2	1	4	2	4	7	5	1	2	3	3
19	29714402	29806010	-	9930021J03Rik	427	355	383	435	402	430	347	419	371	392	422	390	610	547	464	667	277	531	537	475	410	485	507	449	360	382	361	427	400	385	350	381	300	409	342	312	300	216	380	344	273	309	297	353	281
4	124937048	124944662	+	9930104L06Rik	41	45	30	34	59	61	51	51	46	56	37	48	59	67	50	61	53	80	74	68	63	75	56	64	50	67	46	51	80	65	44	72	44	75	52	55	73	34	61	51	69	65	66	45	69
1	85775271	85784695	+	9930111H07Rik	0	0	0	0	0	0	0	0	0	0	0	0	0	0	0	0	0	0	0	0	0	0	0	0	0	0	0	0	0	0	0	0	0	0	0	0	0	0	0	0	0	0	0	0	0
11	48946150	48979382	-	9930111J21Rik1	126.316	103.848	163.794	112.067	86.6637	151.941	137.732	138.25	172.963	131.515	102.33	105.54	144.055	98.8901	178.077	136.379	58.9312	149.199	148.391	131.532	89.7939	94.6082	152.818	106.699	84.6132	80.4532	144.501	104.414	59.8847	84.1073	71.2998	103.685	85.2137	89.1717	60.8578	75.4283	72.3349	68.9551	88.395	95.69	48.1407	76.3282	69.9529	98.8208	63.8235
11	48965817	49051243	-	9930111J21Rik2	37.6434	19.4732	81.3021	31.7175	33.8147	73.71	53.2923	50.3118	12.7306	25.5091	46.0185	45.5141	35.1009	45.1302	43.1832	33.7295	2.70038	54.3241	54.3012	20.1948	28.5644	25.7341	44.6888	53.197	28.8089	27.5464	67.5719	38.6592	15.3928	50.6185	25.8961	39.261	15.3763	42.6991	14.9217	24.8986	22.5463	22.8422	53.4671	6.26177	14.4989	33.7501	55.9075	32.5134	20.8975
1	193173469	193177833	+	A130010J15Rik	76.9999	89	97	92.9999	124	105	107	122	92	97	91	80	92	109	88.9999	91	59	121	107	108	76	84	110	85.0001	75	63	83	101	91	84	87	96	93	84	87	66	59	31	70.0001	58	65	51	57	70	48
10	122565023	122569892	-	A130077B15Rik	1	2	2	2	0	1	4	0	2	3	1	4	0	2	6	5	0	3	3	6	0	1	2	6	3	1	3	2	2	0	3	1	1	4	1	0	1	0	3	3	0	4	2	3	3
15	60917589	60921271	-	A1bg	1	0	1	2	0	1	3	0	1	0	0	0	1	0	0	0	0	0	0	0	0	0	0	1	0	0	2	1	1	0	1	1	1	0	0	0	0	0	0	3	0	0	0	0	0
19	31868761	31949407	+	A1cf	3095	2692	2783	3254	3069	2828	2651	2285	2147	2394	2110	2183	3723	3547	3317	3990	1717	3325	3751	2247	2401	2598	2407	2310	2781	2634	3306	3220	2659	2352	3052	2100	1810	2221	1738	1630	2227	1770	2518	2331	2150	2000	2079	1892	1384
3	102262405	102288772	+	A230001M10Rik	4	7	1	6	1	4	1	2	2	2	1	4	6	3	3	3	7	4	1	3	2	12	2	14	6	6	2	2	5	0	0	0	1	9	2	7	8	4	0	1	1	1	0	3	4
17	10456216	10493058	+	A230009B12Rik	0	0	0	0	0	0	0	0	0	0	0	0	0	0	0	0	0	0	0	0	0	0	0	0	0	0	0	0	0	0	0	0	0	0	0	0	0	0	0	0	0	0	0	0	0
1	191025351	191029782	+	A230020J21Rik	0	0	0	0	0	0	0	0	1	0	0	0	0	0	0	0	0	0	0	0	0	0	0	0	0	0	0	0	0	0	0	0	0	0	0	0	0	0	0	0	1	0	0	0	0
16	25059639	25069059	+	A230028O05Rik	1	2	1	0	1	1	0	3	1	1	0	2	2	2	1	0	0	0	0	0	2	0	0	1	0	0	0	1	0	0	0	0	1	2	4	0	0	0	0	0	2	0	1	0	0
9	20868642	20874308	+	A230050P20Rik	141	123	132	136	151	187	127	130	156	140	118	129	418	529	409	428	309	458	403	377	320	346	391	323	403	437	403	410	545	374	430	520	469	385	477	401	445	393	401	369	391	355	378	394	364
13	59580176	59585224	-	A230056J06Rik	0	0	0	1	0	1	0	2	3	1	2	2	0	1	4	1	0	0	1	0	0	1	1	3	2	4	1	5	1	0	0	0	4	0	1	2	7	0	2	2	2	1	2	3	2
7	55962531	55980097	+	A230056P14Rik	0	3	1	4	2	1	9	4	2	4	3	5	4	1	2	3	4	2	7	5	5	5	6	8	3	3	4	2	11	2	3	4	8	5	6	1	1	3	3	0	0	0	5	5	5
7	61705850	61927575	-	A230057D06Rik	1	0	0	0	0	0	0	0	0	0	0	0	0	0	0	0	0	0	0	0	0	0	0	0	0	0	0	0	0	0	0	0	0	0	0	0	0	0	0	0	0	0	0	0	0
12	111406809	111412078	+	A230065H16Rik	0	0	0	0	0	0	0	0	0	0	0	0	0	0	0	0	0	0	0	0	0	0	0	0	0	0	1	0	0	0	0	0	0	0	0	0	0	0	0	0	0	0	0	0	0
14	68123752	68131372	+	A230070E04Rik	0	0	0	0	0	0	0	0	0	0	0	0	0	0	0	0	0	0	0	0	0	0	0	0	0	0	0	0	0	0	0	0	0	0	0	0	0	0	0	0	0	0	0	0	0
X	20961676	20987350	+	A230072C01Rik	19	13	26	25	36	24	24	22	17	30	29	26	26	24	22	51	26	49	31	31	30	34	32	44	24	17	25	23	39	24	22	29	27	18	19	37	27	12	25	17	22	14	16	19	25
X	151313335	151341880	-	A230072E10Rik	6	4	5	5	13	16	10	15	7	20	4	10	18	16	16	19	12	15	11	17	35	17	14	12	4	11	8	9	11	8	6	11	17	21	9	7	14	11	5	1	13	10	10	16	6
7	40849153	40898325	-	A230077H06Rik	0	0	0	0	0	0	0	0	0	0	0	0	0	0	0	0	0	0	0	0	0	0	0	0	0	0	0	0	0	0	0	0	0	0	0	0	0	0	0	0	0	0	0	0	0
8	85053160	85060461	-	A230103J11Rik	8	1	3	4	0	4	2	1	0	2	4	3	1	2	4	4	0	0	2	1	3	2	2	0	3	3	1	3	2	5	1	1	1	2	2	3	1	0	0	4	5	3	0	1	0
13	84219581	84222176	-	A230107N01Rik	2	1	2	1	3	1	3	2	2	1	0	1	4	3	3	4	1	7	8	2	0	6	3	3	2	1	4	3	2	5	3	0	0	0	3	2	5	10	3	1	3	8	1	2	4
2	6193251	6321612	+	A230108P19Rik	0	0	0	0	0	0	0	0	0	0	0	0	0	0	0	0	0	0	0	0	0	0	0	0	0	0	0	0	0	0	0	0	0	0	0	0	0	0	0	0	0	0	0	0	0
6	121636173	121679239	+	A2m	3	4	29	2	2	8	40	39	54	5	12	10	2	1	22	1	0	6	42	24	32	6	8	7	1	0	18	1	1	5	31	28	44	6	9	7	0	0	6	0	1	2	20	13	36
6	128539822	128581607	-	A2ml1	43	61	122	43	23	67	103	72	68	60	74	39	40	31	94	47	12	49	77	50	55	28	72	43	23	26	115	28	14	46	92	39	26	44	31	29	20	26	66	20	7	17	59	29	15
8	99416674	99733439	+	A330008L17Rik	0	0	0	0	0	0	0	0	0	0	0	0	0	0	0	0	0	0	0	0	0	0	0	0	0	0	0	0	0	0	0	0	0	0	0	0	0	0	0	0	0	0	0	0	0
15	101221191	101225187	-	A330009N23Rik	11	5	9	15	4	3	7	5	2	8	8	5	6	6	9	10	4	8	4	1	3	11	7	3	5	5	8	9	6	3	6	5	4	7	9	1	9	15	16	11	8	2	10	2	4
3	65133059	65302686	-	A330015K06Rik	0	0	0	0	0	0	0	0	0	0	0	0	0	0	0	0	0	0	0	0	0	0	0	0	0	0	0	0	0	0	0	0	0	0	0	0	0	0	0	0	0	0	0	0	0
1	195017399	195037909	+	A330023F24Rik	234	224	239	291	478	259	197	325	282	313	296	246	449	379	394	514	349	474	347	494	396	585	444	347	267	304	287	364	660	328	243	404	279	473	355	271	280	250	374	274	485	268	211	347	244
19	37173843	37196542	+	A330032B11Rik	0	1	1	0	0	0	0	0	0	0	0	0	3	0	0	2	0	0	0	1	0	0	0	0	0	0	0	0	0	0	0	0	0	0	0	0	2	0	0	0	0	0	0	0	0
13	48044231	48262624	-	A330033J07Rik	0	0	0	0	0	0	0	0	0	0	1	0	0	0	0	1	0	1	0	0	0	0	0	0	0	0	0	0	0	0	0	0	0	0	0	0	0	0	0	1	0	0	0	0	0
14	122097939	122106975	-	A330035P11Rik	13	19	16	24	19	18	15	22	20	13	20	25	24	29	24	22	16	25	32	29	24	29	17	32	21	17	14	20	23	19	23	26	26	22	22	30	16	17	16	9	26	13	19	28	24
19	12585868	12596567	-	A330040F15Rik	5	6	2	5	6	4	10	4	5	2	1	3	10	13	9	12	9	8	10	11	15	10	15	2	8	8	5	8	11	4	2	7	8	6	6	11	5	4	10	7	12	12	2	6	13
9	86695442	86701254	+	A330041J22Rik	3	2	1	4	4	3	0	2	1	6	5	2	0	1	3	6	1	3	1	4	2	4	0	0	2	4	1	4	0	6	0	5	4	2	3	0	2	0	5	3	6	1	7	2	0
13	48272418	48273885	-	A330048O09Rik	0	0	0	0	0	0	0	0	0	0	0	0	0	0	0	0	0	0	0	2	0	0	0	0	0	0	0	0	0	0	0	0	0	0	0	0	0	0	0	0	0	0	0	0	0
10	72973303	73086706	-	A330049N07Rik	0	0	0	0	0	0	0	0	0	1	0	0	0	0	0	0	0	0	0	0	0	0	0	0	0	0	0	0	0	0	0	0	0	0	0	1	0	0	0	0	0	0	0	0	2
2	91237146	91238358	+	A330069E16Rik	18	7	18	5	9	14	9	5	9	11	8	6	20	14	9	11	5	12	14	4	5	13	8	7	11	8	12	3	4	7	8	5	7	6	12	6	9	1	5	7	9	2	0	5	3
5	130378851	130384632	-	A330070K13Rik	0	0	0	0	0	0	0	0	0	0	0	0	0	0	0	0	0	0	0	0	0	0	0	0	0	0	0	0	0	0	0	0	0	0	0	0	0	0	0	0	0	0	0	0	0
8	120204434	120228231	-	A330074K22Rik	0	0	1	0	0	0	0	0	0	0	0	0	0	0	1	3	0	0	0	0	0	0	0	0	0	0	0	0	0	0	0	0	0	0	0	0	0	0	0	0	0	1	0	0	0
13	44193589	44216488	-	A330076C08Rik	0	0	0	0	0	0	0	0	0	0	0	0	0	0	0	0	0	0	0	0	0	0	0	0	0	0	0	0	0	0	0	0	0	0	0	0	0	0	0	0	0	0	0	0	0
7	61943901	61982304	-	A330076H08Rik	0	0	0	0	0	0	0	0	0	0	0	0	0	0	0	0	0	0	0	0	0	0	0	0	0	0	0	0	0	0	0	0	0	1	0	0	0	0	0	0	0	0	0	0	0
18	45683487	46045261	-	A330093E20Rik	0	0	0	0	1	0	0	0	0	0	0	0	0	0	0	0	0	0	0	0	0	0	0	0	0	0	0	0	0	0	0	0	0	0	0	0	0	0	0	0	1	0	0	0	0
13	29014414	29040337	+	A330102I10Rik	0	0	0	0	0	0	0	0	1	0	0	0	0	0	0	2	0	0	0	0	0	0	0	0	0	0	0	0	0	0	0	0	0	0	0	0	0	0	0	0	0	0	0	0	0
4	128759258	128769299	+	A3galt2	0	0	1	0	1	0	0	2	0	0	0	0	1	0	0	0	4	0	2	0	1	0	1	1	2	0	0	0	4	0	2	0	0	1	0	1	0	0	2	1	1	0	0	0	2
4	153957237	153961925	+	A430005L14Rik	238	192	225	242	243	227	225	201	211	215	210	207	143	139	147	145	99	149	177	148	123	151	180	160	139	158	153	149	146	155	150	179	150	186	149	110	104	77	97	65	89	118	88	81	91
5	138622859	138648906	+	A430033K04Rik	53	53	49.3577	52	113	56	54	69.8389	72	65	105.579	58	84	59	61.6664	85.764	86	75	53	90	75.8044	92	105	88	54	49	57	74.5066	110	52	50.3547	96	70	66	60	49	58	37	52	62	81.6038	36	40.3856	53	42
6	8507059	8509162	-	A430035B10Rik	10	13	12	13	13	8	7	10	6	9	2	11	15	18	15	14	6	14	10	11	7	16	10	7	8	9	10	11	9	10	5	10	4	14	9	17	0	8	5	3	10	0	0	6	4
10	128499247	128504243	+	A430046D13Rik	10	18	18	16	25	21	17	20	15	13	20	14	39	31	43	41	20	44	26	30	22	36	41	17	26	22	21	35	31	30	11	17	21	26	32	10	16	16	21	34	24	26	20	25	17
14	21847578	21856927	+	A430057M04Rik	0	0	1	0	0	0	1	4	2	0	1	0	0	0	1	1	5	0	1	1	1	1	0	0	2	0	0	1	0	1	0	2	4	2	1	2	0	1	1	2	6	0	1	0	0
8	3353415	3390300	+	A430078G23Rik	2	4	3	2	3	0	3	5	4	4	1	1	2	5	1	6	1	1	1	5	3	5	2	1	1	3	5	6	0	2	3	2	2	0	3	2	6	4	3	5	2	3	4	2	2
6	86470277	86480831	-	A430078I02Rik	1	1	2	1	2	0	1	1	3	3	1	1	6	7	2	0	1	1	0	0	0	3	5	1	3	1	1	0	1	0	3	2	3	1	1	1	0	0	0	2	4	5	0	1	0
4	78594047	78597485	+	A430085M09Rik	0	0	0	0	0	0	0	0	0	0	0	0	0	0	0	0	0	0	0	0	0	0	0	0	0	0	0	0	0	0	0	0	0	0	0	0	0	0	0	0	0	0	0	0	0
15	80691025	80697611	-	A430088P11Rik	0	0	0	2	1	0	0	0	0	0	0	0	2	0	0	4	0	0	1	2	1	3	0	2	0	2	1	0	0	1	0	0	0	0	0	0	0	2	0	0	0	0	0	0	0
5	94302519	94955289	-	A430089I19Rik	0	0	0	0	0	0	0	0	0	0	0	0	0	0	0	0	0	0	0	0	0	0	0	0	0	0	0	0	0	0	0	0	0	0	0	0	1	0	0	0	0	0	0	0	0
13	114124348	114151593	-	A430090L17Rik	0	0	0	0	0	0	0	0	0	0	0	0	0	0	0	1	0	0	0	0	0	0	0	0	0	0	0	0	0	0	0	0	0	0	0	0	0	0	0	0	0	0	0	0	0
19	10740947	10786044	+	A430093F15Rik	0	0	0	0	0	0	1	0	0	0	0	1	0	0	0	0	0	0	0	1	0	1	0	0	0	0	0	0	0	0	0	1	0	0	0	0	0	0	0	0	0	0	0	0	0
2	118754145	118762662	-	A430105I19Rik	29	22	63	32	34	50	49	44	53	35	36	23	52	56	75	58	23	60	47	58	50	29	58	38	35	44	65	38	36	26	43	44	16	29	35	28	49	34	48	30	46	46	24	36	43
15	83226722	83251775	-	A4galt	2	5	10	7	5	4	7	12	7	9	8	7	4	7	13	1	2	5	7	5	11	5	9	9	2	5	7	12	3	3	4	4	5	4	1	14	5	0	2	4	5	6	2	2	4
9	99612502	99622368	+	A4gnt	0	2	1	1	0	0	0	0	0	0	0	0	0	0	0	0	1	1	1	0	0	2	1	0	0	0	0	1	1	0	1	0	0	0	3	0	0	0	0	0	0	0	2	0	0
2	147710693	147717633	+	A530006G24Rik	0	0	0	0	0	0	0	0	0	0	0	0	0	0	0	0	0	0	0	0	0	0	0	0	0	0	0	0	0	0	0	0	0	0	0	0	0	0	0	1	0	0	0	0	0
2	167690759	167697414	+	A530013C23Rik	2	3	8	4	3	7	2	4	6	5	5	7	3	7	6	7	3	3	7	7	14	6	6	16	6	4	7	6	7	6	6	2	7	1	4	8	7	9	8	2	5	1	8	7	2
12	112489448	112499928	+	A530016L24Rik	9	9	7	7	11	9	8	12	8	11	8	10	6	8	5	12	8	15	10	8	4	16	16	11	3	9	8	9	5	8	13	7	4	5	1	9	11	7	5	6	7	13	2	11	12
7	83148470	83179439	+	A530021J07Rik	0	0	0	0	0	0	0	0	0	0	0	0	0	0	0	0	0	0	0	0	0	0	0	0	0	0	0	0	0	0	0	0	0	1	0	0	0	0	0	0	0	0	0	0	0
1	85088139	85109854	-	A530032D15Rik	1.05715	4.77971	1.05154	0	1.15079	2.47693	2.09029	3.33279	0	2.3239	3.38011	4.1561	2.19559	0	4.61919	3.42371	3.74466	1.14643	0	6.71351e-29	1.40753	0	0	0	1.20257	4.02786e-36	2.25171	0	1.06529	2.42345e-21	2	2.09029	0	1.16147	1.57304e-34	0	1	0	2.26805	2	2.10071e-12	0	1	2.53146	0
13	15807243	15827538	+	A530046M15Rik	0	0	0	0	0	0	0	0	0	0	0	0	0	0	1	0	0	0	0	0	0	0	0	0	0	0	0	0	0	0	0	0	0	0	0	0	0	4	0	0	1	0	0	0	0
18	61470225	61484608	-	A530050N04Rik	0	0	0	0	0	0	0	0	0	0	0	0	0	0	0	0	0	0	0	0	0	0	0	0	0	0	0	0	0	0	0	0	0	0	0	0	0	0	0	0	0	0	0	0	0
6	60279043	60403708	-	A530053G22Rik	0	0	0	0	0	0	0	0	0	0	0	0	0	0	0	0	0	0	0	0	0	0	0	0	0	0	0	0	0	0	0	0	0	0	0	0	0	0	0	0	0	0	0	0	0
2	114013565	114032293	+	A530058N18Rik	0	0	0	0	0	0	0	0	0	0	0	0	0	0	0	0	0	0	0	0	0	0	0	1	0	0	0	0	0	0	0	0	0	0	0	0	0	0	0	0	0	0	0	0	0
17	48151896	48167258	-	A530064D06Rik	1	0	4.10589	5.46227	0	1.10785	3	2.08382	2	0	0	4.1318	0	0	2	1	0	0	0	0	2.05837	0	0	0	0	0	5	0	2	1	0	0	0	1.04577	0	0	0	0	0	0	0	0	0	1	0
13	60029711	60116670	+	A530065N20Rik	0	0	0	1	0	0	0	0	0	3	0	0	0	1	0	2	0	0	0	0	0	0	0	0	0	0	1	0	0	1	0	0	0	1	0	0	0	0	0	0	0	2	0	0	0
4	16164110	16266226	+	A530072M11Rik	2	2	7	4	6	3	5	4	2	2	2	3	9	6	9	4	3	2	5	4	1	8	9	10	4	4	4	4	9	5	9	8	5	6	2	4	5	4	3	9	0	6	2	3	0
17	32403014	32404809	+	A530088E08Rik	0	0	0	1	1	1	0	1	0	0	0	1	0	0	0	4	0	0	0	0	1	0	1	0	1	0	0	0	1	0	1	1	0	1	0	0	0	0	0	1	0	3	0	2	2
13	19727417	19732952	-	A530099J19Rik	0	0	2	1	2	2	1	4	0	0	1	2	2	1	0	0	0	1	2	0	0	1	3	1	0	0	2	0	1	0	1	1	0	2	0	3	0	0	0	3	0	0	1	0	0
1	85717083	85736607	-	A630001G21Rik	2	1	3	5	8	4	3	10	8	3	8	7	7	12	11	9	1	7	17	9	9	12	6	12	2	4	15	9	6	3	3	7	3	7	4	4	14	8	6	3	4	3	4	7	6
16	14562317	14621285	+	A630010A05Rik	0	0	0	0	0	0	0	0	0	0	0	0	0	0	0	0	0	0	0	0	0	0	0	0	0	0	0	0	0	0	0	0	0	0	0	0	0	0	0	0	0	0	0	0	0
X	52575843	52619048	+	A630012P03Rik	0	0	0	0	0	1	0	0	0	0	0	0	0	0	1	0	0	1	0	1	1	0	0	1	0	0	0	0	0	1	0	0	0	0	0	0	0	0	0	0	0	0	3	0	0
13	93094833	93098969	+	A630019I02Rik	0	0	0	0	1	0	1	0	0	0	0	0	0	0	1	0	1	1	1	0	1	2	0	0	0	2	0	0	1	0	0	0	0	0	1	0	1	0	1	0	0	0	0	0	0
15	3996039	4015859	+	A630020A06	1	0	0	1	0	2	0	2	0	0	0	0	0	1	1	0	0	1	0	2	0	0	2	2	2	1	0	1	2	0	0	1	0	0	2	0	0	0	1	0	0	0	0	1	7
14	34051130	34102755	-	A630023A22Rik	0	0	0	0	0	0	0	0	0	0	0	0	0	0	0	0	0	0	0	0	0	0	0	0	0	0	0	0	0	0	0	0	0	0	0	0	0	0	0	0	0	0	0	0	0
5	110514923	110525980	+	A630023P12Rik	0	0	0	0	0	0	0	0	0	1	0	0	0	0	0	0	0	0	0	0	0	1	0	0	0	0	0	0	0	0	0	0	0	0	0	0	0	0	0	0	0	0	0	0	2
X	107148927	107173662	+	A630033H20Rik	14	13	25	24	10.8236	18	18	25.8865	12	13	13	16	16	17	14.7228	13	0	14	10	8	11	14	16	11	9	5	19	10	5	8	6	5	9	10	4	6	4	8	3	5	4	5	4	10	3
10	7663371	7664624	+	A630066F11Rik	10	8	11	20	14	8	10	9	9	13	4	7	5	11	11	17	12	9	5	13	13	10	13	6	3	3	7	13	9	6	9	12	6	6	15	9	6	9	10	6	18	11	0	8	3
5	20950989	20956399	+	A630072M18Rik	84	52	63	76	103	75	41	74	61	75	83	77	103	97	93	107	53	117	77	101	89	104	125	92	62	68	81	77	80	98	47	87	59	84	82	59	84	46	62	54	71	67	67	66	67
6	132625111	132627512	-	A630073D07Rik	0	0	0	0	0	0	0	0	0	0	0	0	0	0	0	0	0	0	0	0	0	0	0	0	0	0	0	0	0	0	0	0	0	0	0	0	0	0	0	0	0	0	0	0	0
2	170061240	170070779	-	A630075F10Rik	0	0	0	0	0	0	0	0	0	0	0	0	0	0	0	0	0	0	0	0	0	0	0	0	0	0	0	0	0	0	0	0	0	0	0	0	0	0	1	0	0	0	0	0	0
3	107230614	107234032	+	A630076J17Rik	0	0	0	0	0	0	0	0	0	0	0	0	0	0	0	0	0	0	0	0	0	1	0	0	0	0	0	0	0	0	0	0	0	0	0	0	0	0	0	0	0	0	0	0	0
4	43751859	43759465	+	A630077J23Rik	0	0	0	0	0	0	0	0	0	0	0	0	0	0	0	0	0	1	1	0	0	0	0	0	0	0	0	1	0	0	0	0	0	0	0	0	0	0	0	0	0	0	0	0	0
16	98062512	98082440	-	A630089N07Rik	5	13	11	6	13	9	10	9	10	14	12	12	20	4	11	12	10	13	11	21	10	12	13	20	10	15	14	10	16	10	15	11	8	8	17	13	24	2	4	8	13	6	8	13	8
9	36635754	36638603	-	A630095E13Rik	0	0	0	0	0	0	0	0	0	0	0	0	0	0	0	0	0	0	0	0	0	0	0	0	0	0	0	0	0	0	0	0	0	0	0	0	0	0	0	0	0	0	0	0	0
1	75220095	75232094	-	A630095N17Rik	0	0	1	0	0	0	0	0	0	0	0	0	0	1	0	0	0	0	0	0	0	0	0	0	0	0	1	0	0	0	0	0	0	0	0	0	0	0	0	0	0	0	0	0	0
1	186511838	186558682	-	A730004F24Rik	0	0	0	0	0	0	0	0	0	0	0	0	0	0	0	0	0	0	0	0	0	0	0	0	0	0	0	0	0	0	0	0	0	0	0	0	0	0	0	0	0	0	0	0	0
17	48064789	48090379	-	A730006G06Rik	0	0	0	0	0	0	0	0	0	0	0	0	0	0	0	0	0	0	0	0	0	0	0	0	0	0	0	0	0	0	0	0	0	0	0	0	0	0	0	0	0	0	1	0	0
1	88264828	88277558	-	A730008H23Rik	327.025	367.593	394.932	424.527	389.027	457.878	363.246	289.777	326.573	233.282	337.645	270.662	353.821	483.842	430.032	510.246	229.417	504.412	366.916	263.021	392.933	285.372	374.821	228.172	223.752	384.855	346.298	336.34	324.559	322.82	282.769	257.433	283.006	146.255	316.113	244.411	179.419	201.648	273.293	373.619	192.392	269.53	226.921	123.507	232.231
18	59062381	59076961	+	A730017C20Rik	0	0	0	0	0	0	0	0	0	0	0	0	0	0	0	0	0	0	0	0	0	0	0	0	0	0	0	0	0	0	0	0	0	0	0	0	0	0	0	0	0	0	0	0	0
2	130872541	130906397	-	A730017L22Rik	48	59	63	54	85	64	47	75	75	81	91	77	102	141	113	116	83	126	96	110	145	129	144	127	102	88	100	90	131	115	109	118	105	118	81	101	87	52	115	78	131	119	94	105	112
12	112411023	112423199	-	A730018C14Rik	0	0	0	0	0	0	0	0	0	0	0	0	0	0	0	0	0	0	0	0	0	0	0	0	0	0	0	0	0	0	0	0	0	0	0	0	0	0	0	0	0	0	0	0	0
6	61175604	61180811	-	A730020E08Rik	0	0	0	0	0	0	0	0	0	0	0	0	0	0	0	0	0	0	0	0	0	0	0	0	0	0	0	0	0	0	0	0	0	0	0	0	0	0	0	0	0	0	0	0	0
3	121634936	121646454	-	A730020M07Rik	1	6	6	1	3	4	2	2	3	2	1	3	8	2	2	12	4	7	1	6	13	1	7	2	7	8	1	3	2	6	2	3	6	1	4	4	4	2	2	4	0	7	2	0	5
2	129218969	129235607	+	A730036I17Rik	12	10	7	11	7	13	5	4	6	11	5	7	16	15	11	18	16	11	3	7	3	4	10	4	10	16	4	13	8	7	6	3	3	12	6	6	12	3	6	7	24	10	0	5	8
9	62242596	62244101	-	A730043L09Rik	0	0	0	0	0	0	0	0	0	0	0	0	0	0	0	0	0	0	0	0	0	0	0	0	0	0	0	0	0	0	0	0	0	0	0	0	0	0	0	0	0	0	0	0	0
X	144153695	144166275	+	A730046J19Rik	0	0	0	3	0	0	1	0	0	0	0	0	1	1	0	0	0	1	1	0	1	1	0	1	0	0	0	0	2	0	0	1	1	0	0	1	0	0	0	0	0	0	0	0	0
7	73313806	73375775	-	A730056A06Rik	0	0	0	0	0	0	0	0	0	0	0	0	0	0	0	0	0	0	0	0	0	0	0	0	0	0	0	0	0	0	0	0	0	0	0	0	0	0	0	0	0	0	0	0	0
7	114948650	114983968	+	A730082K24Rik	0	0	0	0	0	0	0	0	2	0	0	0	0	0	0	0	0	0	0	0	0	0	0	0	0	0	0	0	0	0	0	0	0	0	0	0	0	0	0	0	0	0	0	0	2
9	122382022	122398802	-	A730085K08Rik	0	0	0	0	0	0	0	0	0	0	0	0	0	0	0	0	0	0	0	0	0	0	0	0	0	0	0	0	0	0	0	0	0	0	0	0	0	0	0	0	0	0	0	0	0
3	65324020	65349430	-	A730090N16Rik	0	2	2	2	0	2	1	0	1	0	1	0	0	4	1	0	2	4	0	1	1	2	2	0	0	1	1	0	1	4	0	0	1	1	1	2	0	0	0	1	0	0	0	0	0
13	91368990	91388086	-	A830009L08Rik	0	0	0	0	0	1	0	0	0	0	3	0	0	0	0	0	0	0	0	1	0	0	0	0	0	0	1	0	0	0	0	0	0	0	0	1	0	0	0	0	0	0	0	1	0
5	107497745	107512557	+	A830010M20Rik	43	60	53	66	48	54	38	49	33	40	50	42	71	113	69	98	36	64	59	70	57	51	71	74	38	76	46	73	42	45	30	64	28	50	32	48	65	44	55	63	24	24	35	44	21
6	138423105	138429593	+	A830011K09Rik	0	0	0	0	0	0	0	0	0	0	0	0	0	0	0	0	0	0	0	0	0	0	0	0	0	0	0	0	0	0	0	0	0	0	0	0	0	0	0	0	0	0	0	0	0
1	11414105	11975903	+	A830018L16Rik	0	0	1	0	0	0	0	0	0	0	0	0	0	0	1	0	0	0	0	0	0	0	0	0	0	0	0	0	0	0	2	0	0	0	0	0	1	0	0	0	0	0	0	0	0
3	143243055	143257997	+	A830019L24Rik	0	0	0	0	0	0	0	0	0	0	0	0	0	0	0	0	0	0	0	0	0	0	0	0	0	0	0	0	0	0	0	0	0	0	0	0	0	0	0	0	0	0	0	0	0
3	81802025	81805162	+	A830029E22Rik	0	0	0	0	0	0	0	0	0	0	0	0	0	0	0	0	0	0	0	0	0	0	0	0	0	0	0	0	0	0	0	0	0	0	0	0	0	0	0	0	0	0	0	0	0
18	32359057	32378285	-	A830052D11Rik	1	2	3	3	5	3	5	0	2	5	3	1	3	1	1	2	0	2	2	4	2	1	1	3	4	3	7	3	1	1	5	1	0	0	0	1	4	1	1	0	3	3	0	1	0
X	159532668	159593082	+	A830080D01Rik	58	46	45	48	58	39	27	40	38	39	38	35	70	74	41	72	33	50	41	45	37	56	33	68	42	30	43	45	57	44	37	36	29	47	38	25	28	21	27	40	47	17	31	43	27
13	78198017	78236565	+	A830082K12Rik	4	2	1	1	1	2	6	1	3	4	1	4	1	5	3	6	2	4	1	2	2	2	6	3	1	4	4	4	2	2	2	5	3	6	3	1	0	0	3	2	4	5	4	1	9
10	33987216	33995056	-	A830082N09Rik	22	26	10	13	32	10	14	18	22	25	23	20	33	35	29	21	31	36	19	27	16	42	23	37	23	21	11	23	39	19	15	16	18	25	18	19	26	39	21	13	25	29	25	22	30
3	14971201	15002728	+	A930001A20Rik	0	0	0	0	0	0	0	0	0	0	0	0	0	0	0	0	0	0	0	0	0	0	0	0	0	0	0	0	0	0	0	0	0	0	0	0	0	0	0	0	0	0	0	0	0
19	4439323	4448326	+	A930001C03Rik	7	9	5	11	15	16	4	7	9	7	6	16	15	12	16	23	18	24	26	7	16	21	32	30	22	12	13	18	12	21	9	28	11	21	19	23	11	5	17	24	11	14	12	23	9
13	47143940	47148671	-	A930002C04Rik	1	0	2	1	2	0	0	0	3	1	4	0	0	3	4	4	2	2	0	0	2	2	4	0	1	1	2	1	2	2	3	2	4	1	2	0	2	2	0	0	4	1	0	1	1
16	19876568	19884275	-	A930003A15Rik	0	0	0	0	0	0	0	0	0	0	0	0	0	0	0	0	0	0	0	0	0	0	0	0	0	0	0	0	0	0	0	0	0	0	0	0	0	0	1	0	0	0	0	0	0
5	22738911	22746885	-	A930003O13Rik	0	0	0	0	0	0	0	0	0	0	0	0	0	0	0	0	0	0	0	0	0	0	0	0	0	0	0	0	0	0	0	0	0	0	0	0	0	0	0	0	0	0	0	0	0
2	18025189	18037742	-	A930004D18Rik	24	14	18	16	14	13	13	24	11	24	14	7	26	29	17	26	24	24	17	16	15	16	25	9	18	17	22	13	25	26	10	21	14	24	12	15	15	14	14	17	11	4	4	15	12
3	115881579	115888131	-	A930005H10Rik	62	41	54	51	51	47	64	50	55	50	47	54	60	52	50	68	38	36	65	49	48	48	51	58	47	42	58	46	38	46	38	37	39	35	39	38	54	24	33	28	39	39	45	38	36
2	103338601	103372765	-	A930006I01Rik	0	0	0	0	0	0	0	0	0	0	0	0	0	0	0	0	0	0	0	0	0	0	0	0	0	0	0	0	0	0	0	0	0	0	0	0	0	0	0	0	0	0	1	0	0
16	91465104	91470124	+	A930006K02Rik	1	0	1	4	7	1	0	1	3	1	0	1	0	6	0	4	0	3	2	2	1	0	2	2	1	2	3	0	1	1	1	4	0	2	0	0	2	0	1	2	1	3	0	0	1
19	29503663	29521988	-	A930007I19Rik	2	2	2	1	3	3	1	2	1	0	1	1	0	2	1	1	1	3	4	2	3	2	1	5	1	4	3	1	2	4	1	1	0	0	1	3	3	2	6	3	2	5	1	6	0
10	115569986	115582455	+	A930009A15Rik	0	0	0	0	0	0	1	0	0	0	0	0	0	0	0	0	0	0	0	0	0	0	0	0	0	0	0	0	0	0	0	0	0	0	0	0	0	0	0	0	0	0	0	0	0
5	99297244	99729061	-	A930011G23Rik	9	0	9	7	5	16	8	10	20	5	4	12	17	8	17	24	4	14	17	13	10	11	10	5	10	9	9	10	6	15	8	6	6	13	7	6	2	14	12	10	4	5	8	7	1
18	44661665	44676272	+	A930012L18Rik	0	0	0	1	0	0	0	0	1	2	0	3	0	0	0	0	2	0	0	0	0	0	1	0	0	0	0	0	0	0	1	0	0	0	0	0	0	0	0	0	0	0	3	3	0
8	22634384	22636810	-	A930013F10Rik	39	29	46	34	50	48	37	60	42	53	49	35	83	81	95	85	48	99	83	81	86	94	82	51	28	50	38	77	57	67	34	66	35	70	51	39	95	56	54	87	88	82	47	73	74
17	35994504	36038175	+	A930015D03Rik	4	6	2	1	10	3	6	8	5	4	3	1	11	3	13	4	7	9	2	5	2	10	3	4	3	4	2	8	11	13	7	3	5	8	2	2	2	7	3	4	8	1	2	1	3
7	19417466	19421418	-	A930016O22Rik	0	0	0	0	0	0	0	0	0	0	0	0	0	0	0	0	0	0	0	1	0	0	0	0	0	0	0	0	0	0	0	0	0	0	0	0	0	0	0	0	0	0	0	0	0
15	44881394	44884744	+	A930017M01Rik	0	0	1	0	0	0	1	1	0	0	1	0	0	0	0	0	0	0	0	0	0	0	0	0	0	0	0	0	0	0	0	0	0	0	1	0	0	0	0	0	0	0	0	0	0
2	104122769	104124747	+	A930018P22Rik	0	0	0	0	0	2	0	0	1	1	3	0	0	0	0	0	0	3	0	2	0	0	0	0	2	0	1	0	1	0	2	3	0	1	1	0	1	0	0	0	0	1	0	1	0
2	146259286	146267161	+	A930019D19Rik	0	0	0	0	0	0	0	0	0	0	0	0	0	0	0	0	0	0	0	0	0	0	0	0	0	0	0	0	0	0	0	0	0	0	0	0	0	0	0	0	0	0	0	1	0
5	122989354	122998342	+	A930024E05Rik	5	4	7	8	4	5	5	3	4	0	4	3	7	6	14	16	2	17	9	9	9	8	18	4	6	8	14	5	10	15	2	8	9	1	7	7	0	13	13	14	8	8	12	3	11
4	131000832	131010475	-	A930031H19Rik	0	0	0	0	0	0	0	0	0	0	0	0	0	0	0	0	0	0	0	0	0	0	0	0	0	0	0	0	0	0	0	0	0	0	0	0	0	0	0	0	0	0	0	0	0
10	69209762	69213099	-	A930033H14Rik	9	5	8	14	6	11	2	8	11	6	7	5	24	14	11	21	8	11	17	14	11	7	20	11	7	3	14	11	10	10	12	14	9	9	9	11	21	7	13	4	8	8	6	16	5
5	107630250	107633851	-	A930041C12Rik	0	0	0	0	0	0	0	0	0	0	0	0	0	1	0	0	0	0	0	0	0	0	0	0	0	0	0	0	0	0	0	0	0	0	0	0	0	0	0	0	0	0	0	0	0
19	52923181	52926932	+	AA387883	0	0	0	0	0	0	0	0	0	0	0	0	0	0	0	0	0	0	0	0	0	0	0	0	0	0	0	0	0	0	0	0	0	0	0	0	0	0	0	0	0	0	0	0	0
17	33981492	33985359	+	AA388235	2	1	2	0	1	0	0	2	1	3	0	2	0	1	3	2	1	3	3	1	2	1	1	0	2	0	0	2	0	1	0	1	0	4	1	0	0	0	0	5	0	0	0	1	5
11	4918516	4918919	+	AA413626	1	1	4	1	2	2	0	4	4	1	0	1	5	0	4	1	1	2	3	4	1	2	1	0	3	4	1	1	3	2	1	1	1	1	2	1	4	5	3	3	2	4	4	4	1
X	12936873	12938542	+	AA414768	0	2	2	0	1	0	1	3	1	0	4	1	1	4	2	3	4	1	3	0	2	0	2	0	0	0	2	3	1	3	3	1	2	2	1	2	0	0	2	0	0	0	0	2	2
11	83291699	83294638	+	AA465934	13	7	10	6	14	5	10	9	7	11	10	6	11	5	3	11.7481	3	3	6.31499	5	7	9	8.8259	7	11	4	9	10	12	4	8	8	6	5	7	10	1	12	3	1.27946	6	0	0	3	0
2	122637887	122641077	+	AA467197	0	0	0	0	0	0	0	0	0	0	0	0	0	0	0	0	0	1	0	0	0	0	0	0	0	0	0	0	0	0	0	0	0	0	0	0	0	0	0	0	0	0	0	0	0
14	123168503	123176177	+	AA536875	0	0	0	0	0	0	0	0	0	0	0	0	0	0	0	0	0	0	0	0	0	0	0	0	0	0	0	0	0	0	0	0	0	0	0	0	0	0	0	0	0	0	0	0	0
2	25327450	25332572	-	AA543186	7	5	8	3	12	2	4	6	1	13	2	13	8	10	3	10	11	7	10	11	7	8	5	5	2	3	5	5	10	2	9	14	5	7	6	8	8	2	11	1	3	3	9	4	6
9	107192807	107194062	+	AA543401	0	0	0	0	0	0	0	0	0	0	0	0	0	0	0	0	0	0	0	0	0	0	0	0	0	0	0	0	0	0	0	0	0	0	0	0	0	0	0	0	0	0	0	0	0
6	10971468	10974379	-	AA545190	0	0	0	0	0	0	0	0	0	0	0	0	0	0	0	0	0	0	0	0	0	0	0	0	0	0	0	0	0	0	0	0	0	0	0	0	0	0	0	0	0	0	0	0	0
1	34633535	34636211	-	AA619741	0	0	0	0	0	0	0	0	0	0	0	0	0	0	0	0	0	0	0	0	0	0	0	0	0	0	0	0	0	0	0	0	0	0	0	0	0	0	0	0	0	0	0	0	0
5	94377340	94384335	+	AA792892	4	1	6	4.57784	0	3.59473	2	0	0	0	0	0	0	0	2.6102	0	1	2.68803	0	0	0	0	0	0	3	1	2	1.27895	0	2	1	0	0	0	1	0	2	0	5	1.84655e-14	0	0.123456	0	0	0
1	130731976	130744623	+	AA986860	4	10	12	9	7	11	9	16	12	12	3	15	20	10	9	5	3	11	8	9	11	7	13	10	16	12	2	8	8	3	9	11	10	14	8	6	14	3	4	6	2	8	4	6	13
9	21526177	21545332	+	AB124611	28	31	79.0001	36	23	50	64	45	63	35	30	35	32	25	59	23	15	31	52	30	22	20	36	28	23	16	60	23	5	16	40	43	17	28	22	19	12	11	40	17	7	24	25	27	17
13	120263095	120264518	+	AF067061	0	0	0	0	0	0	0	0	0	0	0	0	0	0	0	0	0	0	0	0	0	0	0	0	0	0	0	0	0	0	0	0	0	0	0	0	0	0	0	0	0	0	2	0	0
13	119827961	119830218	-	AF067063	0	0	0	0	0	0	0	0	0	0	0	0	0	0	0	0	0	0	0	0	0	0	0	0	0	0	0	0	0	0	0	0	0	0	0	0	0	0	0	0	0	0	0	0	0
12	109654627	109654698	+	AF357355	0	0	0	0	0	0	0	0	0	0	0	0	0	0	0	0	0	0	0	0	0	0	0	0	0	0	0	0	0	0	0	0	0	0	0	0	0	0	0	0	0	0	0	0	0
12	109650709	109650739	+	AF357359	0	0	0	0	0	0	0	0	0	0	0	0	0	0	0	0	0	0	0	0	0	0	0	0	0	0	0	0	0	0	0	0	0	0	0	0	0	0	0	0	0	0	0	0	0
7	28351540	28351634	+	AF357399	1	0	0	0	0	0	0	0	0	0	0	0	0	0	0	0	0	0	0	0	0	0	0	0	0	0	0	0	0	0	0	0	0	1	0	0	0	0	0	0	0	0	0	3	0
12	109636012	109636081	+	AF357425	0	0	0	0	0	0	0	0	0	0	0	0	0	0	0	0	0	0	0	0	0	0	0	0	0	0	0	0	0	0	0	0	0	0	0	0	0	0	0	0	0	0	0	0	0
12	109642838	109642905	+	AF357426	0	0	0	0	0	0	0	0	0	0	0	0	0	0	0	0	0	0	0	0	0	0	0	0	0	0	0	0	0	0	0	0	0	0	0	0	0	0	0	0	0	0	0	0	0
8	13835231	13838090	-	AF366264	0	3	0	1	1.28602e-10	0	1	0	0	0	0	0	1.97117	0	0	0	0	2	1	0	0	0	1	0	0	0	0	0	0	2.29556e-15	0	0	0	0	0	0	0	0	0	0	0	0	0	0	0
9	89590035	89622987	-	AF529169	0	0	0	0	0	0	0	0	0	0	0	0	0	0	0	0	0	0	0	0	0	0	0	0	0	1	0	0	0	0	0	0	0	0	0	0	0	0	0	0	0	2	0	0	0
3	152666913	152681433	+	AI115009	0	1	0	0	0	0	0	0	0	0	0	0	0	0	0	0	0	0	0	0	0	0	0	0	0	0	0	0	0	0	0	0	0	0	0	0	0	0	0	0	0	0	0	0	0
2	35081861	35100686	-	AI182371	5848.86	5718.06	6201.9	5954.98	5376.16	5681.07	5800.04	5521.03	4840	5182.92	5510.94	5499.12	4164.95	3705.01	3546.96	3957.06	1768	4273.09	3829	3485.01	3317.04	3439.99	3873	3856.96	4077.87	3281.03	4691.97	3715.06	2902.01	3591	3948.03	3582.01	2857.98	3490.98	3176.06	3098.95	2460.97	1601	2238.99	2088	2005	2237.01	1944.98	2167.01	1736
13	107469822	107479189	+	AI197445	9	6	4	8	14	9	8	9	6	8	9	7	7	3	14	16	9	11	8	8	7	20	7	13	5	16	5	13	3	10	13	11	10	9	9	6	10	25	8	8	6	10	5	4	3
4	58800031	58912726	-	AI314180	1524	1407	1667	1602	1691	1463	1469	1530	1441	1503	1535	1410	1692	1596	1581	1693	789	1531	1607	1232	1234	1479	1556	1287	1235	1261	1498	1364	1188	1162	1251	1270	1028	1281	1120	941	961	666	1005	955	817	825	796	910	685
7	89426306	89432078	+	AI314278	0	0	1	1	0	0	0	0	0	0	0	0	0	0	2	1	0	1	0	0	0	0	0	0	0	0	0	1	1	0	0	0	0	0	0	0	0	0	0	1	0	0	0	0	7
17	27563769	27565728	-	AI413582	14	12	22	20	18	5	17	11	18	16	9	10	4	11	11	13	3	8	17	13	5	8	8	8	14	3	11	7	10	8	15	20	14	10	10	4	2	12	13	8	12	9	1	8	7
4	53261356	53270233	-	AI427809	1	1	2	0	4	2	2	3	0	0	0	2	0	1	0	1	0	0	0	0	2	0	2	4	0	2	0	1	0	2	0	0	2	0	0	0	0	0	0	5	0	0	0	0	1
8	36993575	36995534	+	AI429214	9	9	21	14	18	9	12	21	15	16	13	13	10	13	15	11	4	15	16	14	15	10	8	20	4	15	23	12	18	13	10	12	6	8	18	7	4	7	9	7	8	4	9	12	4
11	83293430	83294930	+	AI450353	5	1	4	3	8	1	5	2	6	2	4	3	7.47863	13	10	15.2519	4	14	12.685	12	4	13	7.1741	18	9	11	13	6	8	8	8	17	9	4	9	5	8	16	23	12.7205	10	14	4	10	11
12	76546972	76547926	-	AI463170	4	7	4	2	5	3	4	6	2	1	3	2	3	2	2	3	2	4	1	2	2	1	1	0	3	5	5	2	6	2	1	2	6	1	2	8	3	0	0	4	0	0	0	4	1
4	41495601	41503076	-	AI464131	707	594	684	678	638	826	700	776	799	724	694	709	744	791	771	845	471	857	942	789	697	731	828	735	878	728	872	786	681	813	928	884	913	813	733	678	559	309	438	497	444	498	527	527	413
7	127091436	127094050	+	AI467606	4	3	5	3	5	6	4	3	1	9	0	4	4	2	3	7	1	10	4	2	4	9	1	4	0	3	2	6	0	5	6	2	1	3	1	2	4	0	1	2	0	4	0	4	2
3	107039504	107054323	+	AI504432	3	3	7	11	4	6	5	7	3	7	6	3	8	8	5	8	1	6	4	1	1	3	3	2	0	7	6	3	2	8	7	8	3	2	4	2	6	0	4	2	1	8	9	4	3
5	23692261	23712668	-	AI506816	1	0	2	0	0	0	2	1	0	0	0	0	1	1	0	0	0	4	7	1	0	1	2	0	0	4	3	0	0	0	0	1	0	1	0	1	1	3	0	0	0	2	0	0	0
4	141614370	141615605	+	AI507597	0	0	0	0	0	0	0	0	0	0	0	0	0	0	0	0	0	0	0	0	0	0	0	0	0	0	1	0	0	0	0	1	0	0	0	0	0	0	0	0	0	0	0	1	0
9	52673032	52679781	-	AI593442	0	0	0	0	0	0	0	0	0	0	0	0	0	0	0	0	0	0	0	0	0	0	0	0	0	0	0	0	0	0	0	0	0	0	0	0	1	0	0	0	0	0	0	0	0
1	43098710	43115947	+	AI597479	194	159	155	212	204	170	151	185	140	202	168	178	219	158	148	188	93	193	154	176	164	213	152	199	147	110	156	141	178	139	138	150	127	162	123	137	143	88	105	99	75	74	67	137	107
3	154330821	154334688	+	AI606473	0	0	0	0	0	0	0	0	0	0	0	0	0	0	0	0	0	0	0	0	0	0	0	0	0	0	0	0	0	0	0	0	0	0	0	0	0	0	0	0	0	0	0	0	0
2	147361543	147362794	-	AI646519	0	0	0	0	0	0	0	0	0	0	0	0	0	0	0	0	0	0	0	0	0	0	0	0	0	0	0	0	0	0	0	0	0	0	0	0	0	0	0	0	0	0	0	0	0
17	47436639	47470639	+	AI661453	237	214	239	254	331	392	247	203	237	204	257	231	412	490	562	573	353	642	515	369	336	316	457	310	459	538	557	636	547	583	520	446	404	357	458	313	426	465	482	583	412	501	371	306	275
11	83223576	83226585	+	AI662270	26	16	47	23	17	28	47	21	18	36	21	24	28	25	20	29	6	28	30	18	12	21	23	30	18	8	28	16	13	20	19	12	8	18	8	7	10	6	25	6	9	24	11	21	5
19	5425144	5427317	+	AI837181	134	129	132	103	126	147	106	146	107	106	139	104	136	158	147	149	93	135	146	132	126	132	142	134	155	116	149	167	171	114	144	153	149	129	167	117	141	74	103	113	101	109	61	119	82.9999
5	31569592	31571398	-	AI839979	1	0	0	1	1	1	1	0	0	1	0	0	0	0	1	0	0	0	0	0	0	0	0	0	0	0	2	0	0	0	0	0	0	0	0	0	0	0	0	0	0	0	0	0	4
19	7356464	7383027	-	AI846148	24	32	35	33	37	47	24	26	37	29	20	37	40	42	34	41	31	51	31	40	32	40	41	34	35	34	24	26	29	37	32	41	39	41	39	37	41	32	38	31	34	29	23	27	20
2	129178148	129180674	-	AI847159	1	0	0	0	0	0	0	0	0	0	0	0	0	0	0	0	0	0	0	0	0	1	1	0	0	0	0	0	1	0	0	1	0	0	0	0	0	0	0	0	0	0	3	0	0
6	48628167	48633689	+	AI854703	0	0	1	2	0	0	0	0	0	0	0	0	0	0	1	0	2	0	1	4	1	0	1	0	2	0	0	1	0	0	0	1	0	1	0	3	5	0	1	0	0	2	0	1	0
7	41372930	41393380	-	AI987944	241.442	220.595	237.194	248.761	238.258	207.625	222.184	203.35	217.316	225.643	237.393	220.874	209.935	205.616	173.687	210.048	65.1114	221.636	213.919	178.009	185.094	217.267	226.083	205.212	132.369	129.662	224.765	184.587	169.648	200.382	165.473	152.778	139.172	170.809	157.257	136.321	78.2872	94.1989	89.607	108.454	87.3552	98.3823	86.1947	105.849	97.3872
2	130100394	130103376	+	AU015228	0	1.00537	0	0	1.01425	0	0	0	0	0	0	0	0	0	0	0	0	0	0	0	0	0	0	1.04105	0	0	0	1.02482	0	0	0	0	0	0	0	0	0	0	0	0	0	0	0	0	0
12	105513433	105515249	+	AU015791	0	0	0	0	0	0	0	0	0	0	0	0	0	0	0	0	0	0	0	0	0	0	0	0	0	0	0	0	0	0	0	0	0	0	0	0	0	0	0	0	0	0	0	0	0
X	93968656	93975471	+	AU015836	0	0	1	0	0	0	0	0	0	0	0	0	0	0	0	0	0	0	0	0	0	0	0	0	0	0	0	0	0	0	0	0	0	0	0	0	0	0	0	0	0	0	0	0	0
17	64514089	64555591	-	AU016765	0	0	0	0	0	0	0	0	0	0	0	0	0	0	0	0	0	0	0	0	0	0	0	0	0	0	0	0	0	0	0	0	0	0	0	0	0	0	0	0	0	0	0	0	0
7	3154659	3169204	-	AU018091	0	0	0	0	0	0	0	0	0	0	0	0	0	0	0	0	0	0	1	0	1	0	0	0	0	0	0	0	0	0	0	0	0	0	0	0	0	2	0	1	0	0	0	0	0
9	50605240	50617465	-	AU019823	110	93	95	112	122	132	125	119	115	142	114	104	127	101	88	133	67	127	102	112	104	128	134	127	106	99	121	102	117	104	116	112	86	134	101	79	82	54	79	78	85	100	85	76	57
2	132598196	132653065	+	AU019990	0	0	0	0	0	0	0	0	0	0	0	0	0	0	1	0	0	0	0	0	0	0	1	0	0	0	1	0	0	0	0	0	0	0	0	0	0	0	0	0	0	0	0	0	0
15	101221247	101222156	+	AU021063	0	0	0	0	0	0	0	0	0	0	0	0	0	0	0	0	0	0	0	0	0	0	0	0	0	0	0	0	0	0	0	0	0	0	0	0	0	0	0	0	0	0	0	0	0
16	5211819	5222300	-	AU021092	19	15	11	22	8	15	15	10	10	11	14	9	9	16	3	12	8	10	1	12	6	11	7	10	15	13	5	20	5	2	0	6	8	9	14	0	6	9	5	11	3	3	7	3	0
4	119225138	119232725	-	AU022252	331	326	406	419	415	396	351	385	335	320	379	356	311	343	348	328	240	364	310	265	303	285	408	312	283	313	302	338	348	301	289	312	321	294	290	244	229	202	290	252	272	238	241	229	192
X	6081218	6083421	-	AU022751	0	0	0	0	0	0	0	0	0	0	0	0	0	0	0	0	0	0	0	0	0	0	0	0	0	0	0	0	0	0	0	0	0	0	0	0	0	0	0	0	0	0	0	0	0
15	85581142	85593709	+	AU022754	0	0	0	0	0	0	0	0	0	0	0	0	0	0	0	0	0	0	0	0	0	1	1	0	0	0	0	1	0	1	0	0	0	0	0	0	0	3	0	0	0	1	0	0	0
15	39962649	39967516	+	AU022793	0	0	0	0	0	0	0	0	0	0	0	0	0	0	0	0	0	0	0	0	0	0	0	0	0	0	0	0	0	0	0	0	1	0	0	0	0	4	0	0	0	0	0	0	0
9	113496746	113587153	-	AU023762	0	0	0	0	0	0	0	0	0	0	0	0	0	0	0	0	0	0	0	0	0	0	0	0	0	0	0	0	0	0	0	0	0	0	0	0	0	0	0	0	0	0	0	0	0
4	126753555	126869695	+	AU040320	427.001	363.001	570.002	371.001	360.999	430.002	470.001	312.001	300.999	348.999	341.001	374.999	423.001	450.001	535.999	444.002	197	460.998	556.999	398.999	313.001	335.001	396.001	396.999	404.999	434.001	597.999	428	381	386	576.999	408.001	370	367	357	381.001	342	242	423.001	348	235	315.001	368.001	288.999	181
11	79481723	79484032	-	AU040972	0	0	0	0	0	0	0	0	0	0	0	0	0	0	0	0	0	0	0	0	0	0	0	0	0	0	0	0	0	0	0	0	0	0	0	0	0	0	0	0	0	0	0	0	0
10	82128013	82153066	+	AU041133	42	39	55	57	45	58	43	50	55	55	64	44	89	74	48	83	29	77	65	63	52	65	80	73	41	38	38	47	57	51	40	53	34	57	46	36	35	20	33	38	26	29	18	22	18
2	120850656	120866691	+	AV039307	2	2	3	3	2	0	1	1	2	2	2	0	4	5	4	0	0	1	4	1	1	3	4	0	0	3	4	4	3	1	3	3	0	2	3	0	0	0	2	2	6	2	0	2	0
4	116684965	116686023	-	AV051173	0	0	0	1	0	0	2	0	1	0	0	0	1	0	0	2	0	0	0	0	0	0	0	2	0	0	0	0	1	0	2	0	0	2	0	1	2	0	0	0	0	0	0	0	5
9	7669429	7695632	-	AV064505	0	0	0	0	0	0	0	0	0	0	0	0	0	0	0	0	0	0	0	0	0	0	0	0	0	0	0	0	0	0	0	0	0	0	0	0	0	0	0	0	0	0	0	0	0
X	135167624	135504595	-	AV320801	0	0	0	0	0	0	0	0	0	0	0	0	0	0	0	0	0	0	0	0	0	0	0	0	0	0	0	0	0	0	0	0	0	0	0	0	0	0	0	0	0	0	0	0	0
4	156203284	156206029	+	AW011738	34	35	38	30	59	51	38	52	54	54	39	46	46	52	52	76	54	80	47	44	57	37	73	70	52	45	58	56	63	79	50	73	43	53	53	43	45	20	47	47	62	72	38	38	36
8	57651753	57663431	+	AW046200	0	1	1	2	1	1	1	3	1	0	1	1	5	1	4	2	0	0	1	1	1	2	2	1	2	2	2	1	0	1	1	0	0	2	2	1	0	0	4	1	1	1	0	1	3
19	11047612	11050567	-	AW112010	650	698	1388	681	456	893	1335	574	502	495	578	628	465	457	730	482	141	606	773	316	267	324	466	404	346	321	882	371	189	501	729	307	186	269	254	260	233	183	462	244	131	341	324	244	174
7	41478874	41499891	-	AW146154	89.558	89.4046	84.8057	95.1962	118.742	99.3744	95.8155	91.6499	92.6836	101.207	116.606	112.126	129.065	104.384	75.3126	137.952	70.8886	113.364	72.0813	87.9906	92.9061	122.733	102.174	94.5312	60.6311	64.3378	68.2346	107.413	92.3516	98.6176	62.5274	77.2222	85.828	85.1914	87.7431	83.6792	43.7128	53.8011	42.0121	55.5457	76.6448	71.6177	40.8054	67.1505	29.6128
13	14630245	14638203	+	AW209491	147	133	128	153	172	183	110	129	119	167	146	171	175	127	113	179	79	166	125	100	91	166	154	124	139	92	127	138	127	136	123	120	110	134	109	88	99.0001	72	63	91.0001	73	81	52	76	44
13	93706100	93719176	-	AW495222	0	0	0	0	0	0	0	2	0	0	0	0	0	0	0	0	0	0	0	1	0	0	0	0	0	0	0	2	0	0	0	0	0	0	0	0	0	4	0	0	0	0	0	0	0
5	119570129	119580359	-	AW549542	3	7	7	9	29	4	3	14	29	22	20	19	10	7	6	28	35	13	3	23	34	41	42	43	9	18	10	15	83	12	8	27	52	29	24	25	13	2	13	12	40	9	15	33	25
15	3982035	3995753	-	AW549877	686	565	650	694	630	544	574	760	593	632	583	648	902	792	811	890	314	730	826	761	658	752	721	757	623	539	736	648	531	479	616	597	485	637	542	471	476	350	557	400	383	404	397	472	375
9	39587396	39604125	-	AW551984	1	2	3	2	2	0	0	0	0	0	1	2	11	3	0	0	0	3	1	0	1	0	1	0	3	0	1	0	0	1	1	0	1	0	1	1	0	0	0	0	0	0	2	0	0
18	25169020	25467322	+	AW554918	50	62	53	47	47	51	48	73	40	52	52	43	87	91	55	81	50	76	49	62	53	53	45	65	61	46	50	64	69	37	47	51	44	54	32	51	65	47	34	38	44	39	42	49	17
X	53696922	53716579	-	AW822252	0	0	0	0	0	0	0	0	0	0	0	0	0	0	0	0	0	1	0	0	0	0	0	0	0	0	0	0	0	0	0	0	0	0	0	0	0	0	0	0	0	0	0	0	0
9	54950257	54950955	-	AY074887	0	0	0	0	0	0	0	0	0	0	0	0	0	0	0	0	0	1	0	0	0	0	0	0	0	0	0	0	0	0	0	0	0	0	0	0	0	0	0	0	0	0	0	0	0
14	51800046	51826360	+	AY358078	16.3331	21.152	31.0837	31.369	10.1873	23.3312	14.3036	26.1513	16	12	29.0953	22.0769	11.0744	10.119	11.0746	13.0816	4.11834	12.037	20.1061	9	14	10.3026	18.1849	17.1864	19.0703	9.18502	16.0504	11	16	14.223	16.2379	10	6	18.5096	12	11	11.2973	10	12	13	5.08397	3.03095	4.025	9.05436	5.05499
6	95290574	95333994	-	AY512915	0	0	0	0	0	0	0	0	0	0	0	0	0	0	0	0	0	0	0	0	0	0	0	0	0	0	0	0	0	0	0	0	0	0	0	0	0	0	0	0	0	0	0	0	0
8	45060702	45065419	-	AY512931	0	0	0	0	0	0	2	1	5	0	0	0	0	0	2	1	0	0	1	0	2	1	1	0	0	0	1	0	1	3	0	0	3	0	1	0	0	0	0	0	0	1	1	3	10
2	169962013	169963188	-	AY702102	0	0	0	0	0	0	0	0	0	0	0	0	0	0	0	0	0	0	0	0	0	0	0	0	0	0	0	0	0	0	0	0	0	0	0	0	0	0	0	0	0	0	0	0	0
17	50239208	50246317	+	AY702103	0	0	0	0	0	0	0	0	0	0	0	0	0	0	0	0	0	0	0	0	0	0	0	0	0	0	0	0	0	0	0	0	0	0	0	0	0	0	0	0	0	0	0	0	0
8	21702524	21703648	-	AY761184	0	0	0	0	0	0	0	0	0	0	0	0	0	0	0	0	0	0	0	0	0	0	0	0	0	0	0	0	0	0	0	0	0	0	0	0	0	0	0	0	0	0	0	0	0
8	20943694	20944749	-	AY761185	0	0	0	0	0	0	0	0	0	0	0	0	0	0	0	0	0	0	0	0	0	0	0	0	0	0	0	0	0	0	0	0	0	0	0	0	0	0	0	0	0	0	0	0	0
15	102338247	102350760	-	Aaas	50	65	94	82	69	58	77	71	70	68	73	69	63	45	77	55	21	49	54	35	48	52	64	46	49	48	103	46	48	37	58	48	50	41	50	38	42	18	48	30	45	27	37	40	26
5	125475873	125517404	+	Aacs	783	388	223	618	317	642	535	615	227	984	470	390	1010	479	261	654	240	760	702	521	282	1050	619	496	851	350	244	541	283	577	616	721	414	1151	852	529	678	233	158	392	214	476	339	266	152
3	60031788	60040158	+	Aadac	5560	5491	4109	6266	6352	3673	4432	4174	3644	5401	5156	4395	2813	2994	1769	3125	1499	2329	2403	2142	1867	2813	3244	2522	3069	2407	2765	3079	2392	2038	2336	2043	1541	2844	2623	1893	1123	938	862	1355	1172	820	804	823	593
3	60006743	60025421	+	Aadacl2	0	0	0	0	0	0	0	0	0	0	0	0	0	0	0	0	0	0	0	0	0	0	0	0	0	0	0	0	0	0	0	0	0	0	0	0	0	0	1	0	0	0	1	0	0
4	144453771	144463757	-	Aadacl3	0	0	0	0	0	0	0	0	0	0	0	0	0	0	0	0	0	0	0	0	0	0	0	0	0	0	0	0	0	0	0	0	0	0	0	0	0	0	0	0	0	0	0	0	0
8	60506124	60545678	+	Aadat	1821	1646	956	1185	1518	1077	751	1132	1249	1115	1330	1330	1135	1015	544	856	467	806	565	769	849	657	908	906	1109	818	653	682	747	591	514	613	624	695	654	634	708	532	338	482	466	390	301	499	439
13	64291836	64312711	-	Aaed1	311	306	301	323	395	284	266	308	293	307	308	275	227	258	233	313	183	254	252	200	216	233	269	251	230	206	281	264	261	224	270	243	216	273	230	192	169	111	136	182	195	150	143	197	96
9	63602655	63641890	+	Aagab	402	327	378	374	422	332	342	344	378	343	420	367	364	357	335	427	192	356	298	322	282	309	375	286	283	325	319	365	380	272	256	344	306	304	322	265	210	199	199	269	296	252	206	280	192
6	86849517	87003228	+	Aak1	500.999	466	595	478	531	600	499.999	532.999	401	505	503	569	712.003	764.998	833.006	765.999	452.001	801.001	806.999	597	570	641.997	682.003	683	543.002	606	719	546	573	624	706.001	572.999	402.999	599.003	536.002	509	544.002	430	622.004	539.998	515	578	491.999	492.003	336.999
7	97550331	97579498	-	Aamdc	109	106	117	97	87	85	95	86	93	80	86	70	51	59	56	76	23	68	68	64	51	62	54	72	70	58	74	74	47	53	79	48	47	42	62	30	36	44	43	36	30	35	20	36	35
1	74279840	74284739	-	Aamp	1017	929.999	1066	1015.01	1126	1069.99	1036	989.004	1007	965	1005.01	912.004	758	767.998	721.995	864.002	427.999	886	841.997	684	693.004	787	849.993	725.004	895.999	731	946.995	847.997	840.994	837.999	809.997	766.995	810	877.002	747.001	679.998	470	397.001	506.999	544.997	521.999	477	439	525.999	417
11	116593687	116597681	+	Aanat	0	0	1	0	0	0	0	0	0	0	0	0	0	0	0	0	0	0	0	0	0	0	0	0	0	0	0	0	0	0	0	0	0	0	0	0	0	0	0	0	0	0	0	0	0
2	156547576	156568973	+	Aar2	287.999	296.999	324	352.999	300	362.001	298	342	277	343.001	344	300.001	221	243	208	241	175	267.001	224	215	208	231	245	202	251.999	199	239	259.999	249.999	229.999	187	251.001	207	222	231	187	172	99	139	148	176	145	105	156	167
15	52040107	52045723	+	Aard	14	8	18	11	4	6	9	5	6	9	10	5	11	7	4	8	4	11	7	1	2	7	5	8	6	3	10	4	4	3	7	3	2	8	3	1	3	0	6	11	3	1	11	6	1
8	111033842	111055570	+	Aars	2686	2302	2829	2566	2838	3351	2623	3008	2775	3127	3013	2997	1985	1961	2172	2223	1277	2666	2172	2132	2030	2225	2469	2223	2204	1835	2627	1987	2042	2330	2256	2328	1863	2253	2045	1833	1323	957	1329	1285	1232	1434	1295	1450	1159
17	45506841	45520844	+	Aars2	132	151	121	159	153	187	148	148	138	163	143	148	120	186	145	163	114	180	158	148	134	161	146	124	165	152	153	179	177	172	146	183	159	164	166	138	95	91	83	127	86	125	85	92	88
11	101406840	101417434	-	Aarsd1	172	188	179	217	146	194	153	153	165	162	159	176	118	145	103	116	70	117	121	96	97	84	124	85	137	111	148	125	95	117	125	120	95	104	92	86	109	47	67	67	79	71	67	72	36
5	76875935	76905515	-	Aasdh	137	110	125	138	143	113	98	139	120	115	125	136	161	181	151	184	132	207	167	146	159	168	165	170	119	133	144	139	173	127	127	136	113	158	136	117	143	76	123	135	123	98	98	119	87
9	4294793	4309495	-	Aasdhppt	465.998	500.002	454.998	521.998	491.001	471	377	354.999	327.001	454.002	387	420.001	390	299	254	340.001	148	328	272	263	239	319	359	328.999	313	260	338	278	252	258	263	222	201	291.999	249	209	166	131	176	173	155	155	136	141	116
6	23072173	23132987	-	Aass	3039	2750	3372	3461	3688	2576	2922	3393	3083	3289	3688	3247	2551	2306	2246	2564	1181	2039	2305	2153	2116	2303	2657	2580	2097	1809	2537	2063	1896	1595	2050	2218	1794	2155	2085	1745	1271	821	1195	1238	1067	913	996	1210	1107
11	84422856	84513502	-	Aatf	132	134	183	186	166	187	124	133	157	177	165	158	136	101	118	143	86	161	87	122	116	137	132	108	117	87	124	128	147	115	96	121	108	104	117	83	69	70	80	77	63	63	76	86	81
11	120007316	120047146	-	Aatk	30	17	31	20	41	47	25	30	57	42	39	64	43	55	52	44	34	44	23	62	65	50	74	57	38	40	49	33	75	42	26	52	56	34	52	57	42	28	24	34	49	37	34	51	49
16	8513429	8621568	+	Abat	4330.13	4401.89	4012	4789.06	5182.2	4324.11	3415.96	3826.93	3471	3793.01	3949.17	4201	4369	4780.85	3867.01	5018.85	2563.99	4273.88	3796.86	3309	3127.03	3363.02	3679.03	3735.12	4113.06	4206.89	4098.05	4699	4343.02	3493.12	3228.98	3463.11	2965.95	3436.06	3088.97	3031	3055	2728.98	2883.06	3258.01	3144.98	2706.99	2062	2672.97	2149.02
4	53030789	53159896	-	Abca1	7004	6371	7499	7883	8545	8049	6569	8971	7753	8351	7939	7440	6166	5914	6312	6393	3885	7303	6589	6630	6328	6855	7236	6644	5785	5198	7157	6195	6722	6091	6175	7596	6558	7391	6436	5585	3824	2561	4166	3882	4033	3883	3202	4550	3527
1	71243090	71414911	-	Abca12	0	0	0	0	0	0	0	0	0	0	0	0	0	0	0	0	0	0	0	0	0	0	0	0	0	0	0	0	0	0	0	0	0	0	0	0	0	0	0	0	0	0	0	0	0
11	9191942	9684260	+	Abca13	0	0	2	2	0	0	1	0	1	2	0	0	0	0	7	1	0	5	0	0	2	0	1	0	0	0	1	3	0	0	2	0	0	0	0	0	0	0	1	0	0	0	3	0	0
7	120203964	120325353	+	Abca14	1	2	4	6	4	10	2	7	2	8	1	1	10	6	7	7	1	8	7	5	3	4	12	4	3	3	3	2	5	7	4	1	3	4	3	3	3	3	4	5	2	1	7	5	0
7	120328684	120407688	+	Abca15	0	0	0	0	0	0	0	0	0	0	0	0	0	0	0	0	0	0	0	0	0	0	0	0	0	0	0	0	0	0	0	0	0	0	0	0	0	0	0	0	0	0	0	0	0
7	120409647	120544814	+	Abca16	0	0	0	0	0	0	0	0	0	0	0	0	0	0	0	0	0	0	0	0	0	0	0	0	0	0	0	0	1	0	0	0	0	0	0	1	0	7	0	0	0	0	0	0	0
17	24264279	24347253	-	Abca17	0	0	1	0	0	0	1.00105	0	2.00085	0	1.00079	0	0	0	0	2.00192	1.00209	1.00215	0	0	2.00294	0	0	0	1.00047	1.00104	0	0	0	0	0	4.00302	1.00119	0	1.0024	0	0	0	0	0	0	1.00062	0	1.00347	0
2	25428674	25448540	+	Abca2	1109	945	1057	1083	1045	1415	1025	1241	1172	1063	1088	1208	1147	1484	1304	1270	754	1662	1313	1219	1194	1027	1348	1315	1394	1290	1388	1192	1246	1540	1272	1637	1547	1343	1382	1367	1119	928	1069	1049	856	1191	865	994	902
17	24352023	24410205	+	Abca3	2702.96	2332.95	2469.96	2524.02	3277.93	2984.92	2354	2972.94	2907.08	2677.01	3141.01	2912	2588.97	2621	2322.97	2583	1784	2889.99	2731	2544	2532.04	2512.99	3182.06	2636	2666.01	2380.98	2784	2864.98	3174.05	2471.04	2606	3285	3125	2992.02	3108.01	2723	2103.99	1413	1965.02	2057	2079	1990	1743	2147.99	1821.99
3	122044460	122180062	+	Abca4	2	4	6	1	5	5	2	1	5	0	4	2	5	3	10	1	6	1	2	4	4	4	4	0	4	3	2	8	4	5	2	1	8	1	6	1	3	0	8	2	0	0	3	4	4
11	110269369	110337717	-	Abca5	155	148	113	144	139	126	124	167	94	157	160	129	133	116	111	111	65	134	130	109	92	147	149	129	106	72	108	109	97	90	110	98	88	102	105	98	69	31	52	54	53	58	43	58	53
11	110176821	110251777	-	Abca6	4434.03	4678	3793.97	5120	5289.96	3718.03	3548.02	4809.98	3903.98	3740.01	4478.01	4173.01	3462.01	3764.97	2925.01	4079.03	1974	3258.03	3063.99	2875	3104.01	3091.01	3813.98	3301.99	3198.01	3160.01	3402.99	3603.99	3566.02	2707.01	2904.99	3474	3163.99	3110.98	3310.97	2666.99	1953.01	1596	1857	2179	2057	1680	1374	1917.99	1624
10	79997608	80015573	+	Abca7	68	69	67	65	90	68	51	96	72	86	94	92	94	79	79	79	81	108	78	113	73	90	94	90	84	86.0001	86.9999	79	99	82	72	120	75.9999	96	104	89	66	51	66	83	71	65	77	64	71
11	110025634	110095938	-	Abca8a	1612.5	1470	819	1913.05	2657.66	1001	809.387	1122.46	1110.58	1316.97	955.909	1049.48	1631.61	1374.67	644	1670.11	972	1007.89	826.244	861	889.005	1221.5	834.462	977	1359.53	1155.64	757.393	1621.12	1819.04	817	697.72	939	832.495	1166	624	828	1020	613.24	430.207	1028.58	1091.67	572	425	575.503	521
11	109933406	109995817	-	Abca8b	1759.5	1446	1353	1890.95	1474.34	1591	1412.61	1475.54	1142.42	1541.03	1262.09	1227.52	1556.39	1196.33	1196	1470.89	520	1391.11	1282.76	1062	968.995	1350.5	1069.54	1130	1335.47	1057.36	1287.61	1389.88	938.958	1176	1363.28	1166	933.505	1255	927	854	756	529.76	702.793	835.425	602.334	778	758	624.497	441
11	110100822	110168154	-	Abca9	124	79	149	134	103	172	148	122	98	100	89	96	115	112	111	157	50	134	117	99	71	81	97	96	88	71	114	99	66	81	106	97	69	84	75	50	67	28	77	68	41	78	42	45	46
8	123952459	123983123	-	Abcb10	573	476	502	566	483	681	458	468	404	528	483	511	634	600	418	644	278	640	592	459	447	561	634	502	557	480	450	507	440	577	509	544	481	506	487	489	401	282	274	414	303	432	251	330	254
2	69238282	69342617	-	Abcb11	12145	11544	12117	13203	12806	11104	11631	11694	9630	11023	11591	11410	10153	10588	9470	11167	4842	9688	10611	8386	7708	9034	9853	9191	9522	8648	10824	10280	8832	8432	9517	9293	7161	8892	8261	7713	6116	4740	5863	6673	5335	5692	5078	5142	3953
5	8660092	8748571	+	Abcb1a	24.4699	29.3945	32.2766	34.8576	13.0603	30.0738	39.2584	13.9617	18.7324	17.0415	20.3792	17.4967	12.8147	23.4233	26.5349	20.5535	3.91211	26.7152	25.8432	9.81752	6.55163	9.64002	9.49094	6.87637	21.7983	17.1266	33.4734	25.8395	9.47533	13.0622	28.5311	3.00904	11.097	4.90398	4.57202	13.6778	13.7938	5.48815e-27	11.3875	9.96833	11.1741	4.01181	14.6217	4.79063	5.44357
5	8798147	8866315	+	Abcb1b	31.5793	32.6806	41.7781	21.2426	16.9925	21.1211	23.8745	27.0687	30.3109	15	21.6468	22.5792	26.222	23.6835	28.5369	19.5395	8.11593	15.3851	19.3059	13.2132	16.4932	12.3816	27.5806	15.1487	36.2462	40.9299	30.556	13.217	10.5608	10.9812	25.5585	12.0059	17.9485	16.1108	17.4501	7.38209	20.2544	6	12.6937	9.04663	3.84891	5	12.4809	12.26	6.58072
5	8893721	8959227	+	Abcb4	2016.95	2218.92	1907.95	2165.9	3632.95	1869.81	1418.87	2241.97	2409.96	2341.96	2544.97	2437.92	1513.96	1955.89	1558.93	2005.91	1752.97	1722.9	1255.85	1560.97	1891.96	1818.98	2404.93	1790.97	1585.96	1722.94	1833.97	1849.94	2996.96	1464.96	1279.91	1905.99	1985.95	1894.99	1913.98	1672.94	926.952	664	1054.92	1104.99	1580.98	830.988	563.897	984.949	912.976
12	118867824	118966422	-	Abcb5	0	0	0	0	0	0	0	0	0	0	0	0	0	0	0	0	0	0	0	0	0	0	0	0	0	0	0	0	0	0	0	0	0	0	0	0	0	0	0	0	1	0	0	0	0
1	75171641	75180393	-	Abcb6	559	598	584	627	634	612	539	512	472	505	465	528	450	564	518	553	300	515	580	439	387	419	471	414	490	461	656	539	548	474	597	520	470	448	466	373	353	233	326	367	344	266	324	300	218
X	104280565	104413847	-	Abcb7	1146	1185	1132	1068	1148	1071	953	1090	907	1004	1120	1073	1149	1122	870	942	338	937	901	781	800	888	980	940	883	728	976	768	622	720	793	782	571	711	690	590	478	379	554	402	419	433	410	464	375
5	24394156	24409948	+	Abcb8	336	289	298	282	304	347	289	299	306	246	267	302	307	319	249	297	187	281	275	248	237	267	302	241	342	264	302	284	311	316	297	347	302	272	318	270	231	120	203	198	155	239	147	186	196
5	124061857	124095799	-	Abcb9	14	14	19	16	20	19	20	11	21	23	20	20	18	26	28	30	14	20	22	19	21	19	26	17	15	24	26	33	34	29	23	27	25	14	24	16	16	18	11	18	11	26	25	16	21
16	14361558	14474879	+	Abcc1	44	43	44	35	43	43	44	44	39	47	30	48	29	58	40	39	38	65	44	35	21	35	49	33	30	35	47	32	30	30	26	37	33	36	26	18	30	12	20	25	27	43	17	30	22
17	46303220	46328024	-	Abcc10	128	56	79	55	85	118	76	83	117	85	75	98	255	282.001	282	255.001	176	292.999	234	249	278	224	245	200	175	198	169	190	292	177	171	249	237	207	182	176	261	177	177	215	175	205	164	240	192
8	86504841	86566591	-	Abcc12	1	3	9	4	1	3	7	2	4	0	5	1	6	8	11	10	1	4	5	8	4	0	4	1	2	6	11	4	3	1	7	2	6	1	4	2	2	10	13	0	0	1	1	6	8
19	43782308	43838219	+	Abcc2	7960	9762	10493	9358	7011	9150	9036	5029	5385	5080	5577	5357	7018	9241	10131	10179	4266	9682	9003	4248	4956	4913	6306	5042	6887	8280	11364	8451	6717	7966	9173	4261	4883	4338	4789	4046	4430	4816	6765	6069	4088	5362	4763	2943	2698
11	94343295	94392977	-	Abcc3	3863	4678	6422	5255	1348	5552	5359	336	237	625	387	312	2674	3905	5781	4669	618	4549	4951	243	185	460	377	241	3574	4209	7357	4819	1108	4384	6019	270	217	510	357	209	2009	1821	3408	2993	558	2424	2502	156	109
14	118482692	118706220	-	Abcc4	42	33	79	52	39	46	66	53	44	43	40	40	46	57	60	55	20	38	41	33	27	30	42	20	25	34	61	44	22	20	28	28	19	29	13	17	22	16	53	37	33	27	35	32	32
16	20331304	20426395	-	Abcc5	80	48	80	52	73	80	71	82	88	69	62	77	95	66	101	100	50	88	106	99	85	88	102	93	60	71	99	78	72	79	76	87	61	98	50	70	80	45	74	52	73	91	43	51	46
7	45976380	46030287	-	Abcc6	1449	1173	1059	1427	1620	1331	1043	1252	1310	1265	1076	1269	1953	2303	1680	2250	1759	1855	1738	1823	1698	1677	1783	1598	1908	2145	1361	2119	2434	1493	1540	2061	1791	1641	1675	1715	1888	1484	1229	1786	1580	1221	1190	1425	1149
7	46104523	46180034	-	Abcc8	0	0	0	0	0	0	0	0	0	0	0	0	0	0	0	0	0	0	0	0	0	0	0	0	0	0	0	0	0	0	0	0	0	0	0	0	0	0	0	0	0	0	0	0	0
6	142587862	142702275	-	Abcc9	719.001	606	756.003	624.001	805.998	647.999	600.999	734.997	738.003	726.003	698.997	689.998	638.998	595.001	431	609.002	341	492	536.001	425.001	347	707.999	838.999	589.998	439.001	362	647.003	515.999	367.001	309	434	412.001	289	476	341.999	300	263	190	373	284	332	289	231	344.999	274
X	73716597	73738535	+	Abcd1	223	224	347	259	193	287	320	196	201	184	207	189	237	255	359	287	116	284	303	214	162	176	247	201	219	223	386	263	219	248	335	212	161	157	184	196	192	146	304	204	172	208	215	160	133
15	91145871	91191808	-	Abcd2	46	44	73	82	100	50	46	86	98	41	45	47	55	41	73	127	87	50	54	57	88	55	57	49	23	24	57	113	64	37	40	78	84	68	64	30	8	10	38	35	87	18	16	15	33
3	121758910	121815216	-	Abcd3	7870	8747	6389	8263	8294	5270	5592	4946	4722	5119	5220	5358	7021	7284	4785	6975	2718	4735	5047	3468	3869	4320	4799	4412	5566	5377	5402	5687	5303	3671	4653	3648	3455	3750	3883	3105	3475	2585	2712	3556	3793	2259	2119	2283	1894
12	84602531	84617467	-	Abcd4	51	52	91	51	75	69	71	47	62	41	54	82	64	89	69	55	34	79	71	72	57	62	61	77	79	60	77	76	70	96	91	96	76	60	63	61	59	45	66	60	40	40	57	46	29
8	79683442	79711741	-	Abce1	1285	1243	1243	1239	1130	1300	1204	1181	931	1222	1210	1184	1387	1034	996	1191	468	1218	1108	904	787	1160	1125	1002	825	827	1097	894	664	883	989	802	639	976	834	591	603	425	583	552	423	608	450	565	418
17	35956819	35969751	-	Abcf1	454	361	487	401	577	564	421	515	491	507	507	531	457	457	480	480	314	516	550	404	400	479	520	413	474	388	541	446	476	482	493	519	536	531	433	396	318	249	341	321	337	311	266	304	269
5	24565341	24577468	-	Abcf2	409.001	362	435	369.001	454.001	470.998	391.001	393.001	415.001	457	379	390.001	299.001	311.999	320	301.001	256	382	332	281	309	318.999	349.001	322	308	279	352.999	289	279	313.999	269.001	280.999	272.001	319	300.999	223	233.001	151	196	216	198	241.999	160	210	187
16	20548603	20561604	+	Abcf3	441	405	495	473	484	630	501	495	446	551	460	524	397	369	368	420	221	514	426	427	363	414	415	433	412	368	474	416	365	423	365	414	355	469	387	322	274	205	269	224	234	257	218	247	202
17	31057694	31117982	+	Abcg1	175	155	259	188	162	188	208	232	172	185	175	208	169	145	198	209	76	188	190	179	91	118	172	135	114	94	210	163	84	94	110	154	102	145	129	97	89	75	133	89	69	115	103	124	96
6	58596672	58692452	+	Abcg2	1445	1507	1282	1469	1458	1053	945	1094	919	1182	1345	1185	876	809	627	824	379	715	612	559	622	743	931	720	792	689	914	689	625	613	691	528	438	647	627	524	443	361	330	344	276	296	259	293	278
5	104935057	104982718	-	Abcg3	64	57	101	63	37	77	71	69	63	52	48	63	82	43	76	89	14	63	78	48	46	50	57	37	40	28	107	52	32	36	52	61	37	42	40	35	36	34	63	49	23	31	43	32	27
9	44273190	44288245	-	Abcg4	0	0	0	0	0	0	0	0	0	0	1	2	0	0	0	0	3	0	1	2	0	0	3	0	0	0	0	0	0	1	0	2	1	0	2	1	0	0	0	1	0	0	0	1	0
17	84658174	84683012	-	Abcg5	520	477	498	506	660	529	406	494	617	462	546	516	480	653	515	553	421	483	386	482	731	421	600	530	394	466	449	421	599	391	347	466	565	361	497	346	278	314	286	308	403	317	221	274	350
17	84676302	84700334	+	Abcg8	716.998	690	615.003	630	1016	606.998	532.999	776.003	863.003	658.999	753.999	755.996	682	784.005	617	804.001	714.001	710.003	513	734.997	850.005	607.998	825.998	639	688.002	717.999	656.002	703.997	1043	575	486	794	864.999	614.002	703.998	542.001	530.001	379.999	382	541	621.001	440	314	556.998	512.001
5	30950066	30955096	+	Abhd1	239	193	222	222	276.999	180	198	253	237.999	226	244	192	110	99	115	120	92	108	137	119	127	126	125	128	163	122	179	189	156	105	126	147	134	160	145	104	86.0001	31	71	52	91.0001	53	58	61	37
16	45729725	45742956	-	Abhd10	134	122	149	112	96	111	136	102	97	80	103	85	99.9999	132	129	106	29	130	117	111	84	75	133	65	87	79	141	85	94	105	116	97	74.0001	83	71	62	54	70	89	50	41	65	53	44	43
5	135009152	135012176	+	Abhd11	304	344.001	330	339	237	304.999	268	226	218	222	233	232	277	246	263	262	128	246	268	179	175	205	212	207	236	215	311	240	205	203	265	208	197	224	171	160	125	133	165	121	105	128	123	117	61
5	135012122	135013158	-	Abhd11os	0	0	6	2	1	0	4	1	2	1	1	2	2	2	2	3	0	3	2	0	1	1	0	0	0	4	2	0	0	1	1	0	0	0	0	1	3	1	0	0	0	0	0	1	0
2	150832515	150904732	-	Abhd12	307	307	330	325	277	316	290	279	263	245	298	253	271	288	306	289	130	274	294	231	223	226	271	265	287	218	301	273	206	211	255	263	241	240	200	200	197	184	221	176	138	181	183	216	139
12	70154171	70183207	+	Abhd12b	0	0	0	0	0	0	0	0	0	0	0	0	0	0	0	0	0	0	0	0	0	0	0	0	0	0	0	0	0	0	0	0	0	0	0	0	0	0	0	0	0	0	0	0	0
8	9977717	9992155	+	Abhd13	461	425	454.001	422.999	571.999	467.999	402	536.001	472	518.001	520.998	477	567.003	454.999	380	469.001	247	462.001	420	454	396	477	526.001	424	422.001	360	394	340	426	381.001	358.001	427.001	345.999	404	389	361.999	328.999	213	236	247	273	249	260	327	300
9	106440051	106447679	-	Abhd14a	61	58	72	69	67	62	59	54	48	52	49	55	55	52	55	46	22	46	43	42	45	37	49	49	62	56	51	38	50	53	53	57	36	37	38	55	34	30	34	40	41	34	32	31	47
9	106448640	106452919	+	Abhd14b	1129	1060	939	1370	1336	952	911	1091	893	1087	1058	993	876	967	782	1164	567	866	869	925	809	913	900	878	919	802	839	1077	1055	671	729	1017	827	873	836	781	553	325	491	598	632	465	414	588	370
11	77515117	77520629	+	Abhd15	317	297	337	382	495	358	345	542	415	394	482	448	407	426	410	470	365	411	423	512	502	459	561	446	398	372	428	422	633	332	371	625	540	435	513	419	339	244	288	379	401	264	318	381	308
17	35089291	35102988	+	Abhd16a	250	237	243	240	274	254	222	250	217	234	231	230	178	226	205	206	118	205	203	173	146	215	230	167	209	192	172	183	235	191	165	247	253	196	238	168	145	128	102	175	112	124	143	143	76
2	181493206	181494981	+	Abhd16b	0	0	0	0	0	0	0	0	0	0	0	0	0	0	0	0	0	0	0	0	0	0	0	0	0	0	0	1	0	0	0	0	0	0	0	0	0	0	0	0	0	0	1	0	0
10	80583649	80590342	-	Abhd17a	279	244	269	308	260	300	274	282	223	264	244	212	304	337	363	352	179	314	344	247	236	275	277	266	284	237	329	329	281	350	362	312	333	264	285	292	208	184	210	264	184	232	205	245	154
19	21653309	21685638	+	Abhd17b	360	257	267	311	313	234	298	365	295	349	291	303	413	275	172	230	101	242	255	272	291	320	320	307	274	182	223	139	220	162	224	259	260	278	224	169	171	120	126	104	110	89	122	149	150
7	84109356	84151894	-	Abhd17c	935	759	849	909	1074	821	744	943	908	913	883	875	1195	1048	892	1138	543	989	1022	1115	994	1077	1077	1016	940	789	943	960	968	800	811	1111	1036	1060	913	870	645	398	611	678	660	489	502	733	643
3	40894277	40936308	+	Abhd18	337	384	327.993	343.499	327.357	341.431	266.545	236.623	285	231.644	266.658	238	308.409	298	311	336	130	348.037	275	200.619	175.311	238.816	254.59	230	231.612	248	277.043	269.553	209.641	240.417	215.512	154.03	174.39	207.485	179.686	152	174.501	145	149	150.841	147.83	174.787	97.4181	140.395	89
7	79273266	79361602	+	Abhd2	907	788	1717	985	1140	1627	1229	1202	1301	1293	1037	1003	847	780	1726	999	611	1537	1457	1108	1096	934	868	873	899	702	1988	948	1033	1278	1406	1178	1185	1249	845	794	689	419	1336	695	701	897	799	760	787
18	10644411	10706697	-	Abhd3	587	701	827	718	615	689	651	561	471	557	603	638	370	422	453	358	193	476	433	357	296	345	421	400	374	372	576	424	362	379	443	339	262	367	355	352	143	130	207	169	124	190	167	149	126
14	54254129	54269170	+	Abhd4	449.999	435.999	600.998	497	385.001	472.001	474.999	364.999	312	331	356	300	387	375	480.999	494.999	227.001	424.001	457.001	280	302.001	299.001	347	306	337.001	370.001	488	442.999	293	368.001	451.998	323	272	285.001	335	257	345	294.001	402	339	252	330	317	273.001	208
9	122351616	122381524	+	Abhd5	949	633	846	1158	817	943	787	526	676	640	917	507	832	653	567	975	318	801	694	326	507	619	731	459	730	425	642	845	506	639	590	413	438	563	668	344	476	292	366	533	376	468	314	227	239
14	8002888	8056771	+	Abhd6	209	178	220	201	185	153	199	111	111	147	157	166	147	197	128	160	89	125	134	106	130	102	132	145	180	158	157	167	133	122	164	116	105	90	117	117	81	57	75	83.0001	101	103	120	60	68
8	71456700	71463658	-	Abhd8	31	33	62	34	49	44	57	55	37	27	39	49	43	50	56	58	35	54	76	61	46	41	48	52	51	40	48	51	48	56	63	55	60	45	54	60	24	13	31	34	24	30	44	45	33
2	22940074	23040242	-	Abi1	520	489	507	553.001	544.998	431	437.999	478	422	497.001	505.001	499	636.001	489.001	522.002	558.001	222	474.999	466	462.999	440.001	530	536.999	439	428.998	325	445	472	385	347	391.999	347	286	452	344	306	282	195	304	285	296	294	209	270	188
1	60409619	60481164	+	Abi2	83	80	88	69	87	58	55	89	87.9999	66.0001	80	74	88	85	76	70	27	75	63	63	54	56	82	61	57	42	72	86	31	29	48	59	48	40	30	38	44	36	49	42	40	37	43	60	29
11	95830072	95842477	-	Abi3	54	49	85	59	43	65	67	71	58	50	49	53	82	86	111	90	39	90.9999	94	84	60	60	88	70	75	52	89	85	52	74	79	99.9999	69	72	67	75	69	65	83	65	71	88	52	64	63
16	56477846	56690136	+	Abi3bp	70	73	62	76	90	58	59	46	59	67	72	76	61	56	33	74	37	55	41	35	20	73	47	58	42	49	49	47	29	29	35	32	21	24	24	23	40	22	23	17	36	32	19	22	21
2	31688537	31804363	+	Abl1	400	390	426.001	427	501.001	536.002	386.001	474	480	429	462.001	396.999	700.001	679	571	671	472.999	687.003	630	594.001	591	524.002	659	528	506	570.002	547.999	572.001	585.001	496.001	565.002	689.999	563	584.001	549.001	480.001	491.001	359	510	512.001	470.001	447.001	459	493.999	433.001
1	156558787	156649620	+	Abl2	257.999	282	254	263.999	338	315.001	230	306	257	272	218	249	362	370	303	384.001	204	377.999	363	302	306.001	324	307	282	266.999	316.001	286.001	294.999	345	266.001	294	374.999	258	318.001	236	218	257	201	279	243	282	218	200	286.001	199
19	57032733	57216033	-	Ablim1	587.999	546.999	734	620.998	457	639.003	781.004	644.999	583.999	521.998	576.999	562.998	804.996	849.999	998.002	933	320	869.997	1102.99	697	660.002	606.001	731.003	738.003	698.997	636.999	868.999	752	527	664.998	926.999	710.001	649	657.998	540.999	563.999	587.999	441	718.001	646.001	364	471.001	551.999	500	408
5	35757880	35884980	+	Ablim2	22	16	18	17	17	25	12	29	23	21	28	21	35	33	36	38	22	47	43	34	41	30	38	31	17	36	20	35	36	27	33	39	27	32	17	22	28	5	25	24	20	31	32	25	27
18	61799393	61911853	-	Ablim3	370.001	259	237	296.001	327	336	261	268	235	346.999	303	274.001	507.003	321	295.999	433.001	186	365	386.001	318	234	442.998	347.001	269	394	295	335	344.999	389	277	328	326	267	442	282	256	408.999	250	317.001	339	271	253.999	285.999	278	156
2	26842503	26864996	-	Abo	0	0	0	0	0	0	0	0	0	0	0	0	0	0	0	0	0	0	0	0	0	0	0	0	0	0	0	0	0	0	0	0	0	0	0	0	0	0	0	0	0	0	0	0	0
11	76416732	76577740	-	Abr	89	89.0001	135	95	70	114	109	122	104	80	105	111	97	94	141	125	49	129	127	93	68	95	150	93	48	66	142	107	74	85	97	102	80	94	77	65	85	35	88	78	54	102	63	79	60
15	41865293	41869721	-	Abra	0	0	0	0	0	0	0	1	1	0	0	0	0	0	0	0	0	0	0	1	0	1	0	0	0	0	0	0	0	0	0	0	0	0	0	0	0	3	0	0	0	0	0	0	0
10	18011260	18023253	-	Abracl	53	42	94	43	49	56	69	66	64	75	54	46	50	39	70	41	15	56	51	45	40	52	38	44	29	23	74	33	22	42	34	46	40	34	46	21	35	11	21	21	21	30	22	32	11
13	23418361	23423867	-	Abt1	97	78	100	108	103	109	87	105	93	105	104	84	78	71	78	81	47	69	80	77	65	89	86	70	64	76	61	68	83	74	68	83	80	91	63	49	67	26	39	42	56	48	41	58	52
6	88835914	88841936	-	Abtb1	168	179	184	192	216	150	180	171	182	195	183	162	158	174	168	177	108	188	145	134	163	177	178	138	181	136	151	170	191	142	164	175	159	161	165	137	137	109	92	114	120	69	95	111	97
2	103566310	103718424	+	Abtb2	213	276	382	358	299	444	297	292	264	241	378	317	278	494	459	477	274	546	453	289	303	262	492	338	276	377	449	498	389	475	390	350	356	272	479	378	242	200	333	295	240	316	275	252	204
9	119341294	119350296	+	Acaa1a	680.086	645.437	808.041	843.8	1020.97	961.063	817.394	849.484	793.557	716.549	750.723	761.033	468.243	597.593	599.629	641.304	642.6	686.292	662.743	697.338	552.118	480.157	674.859	615.096	604.74	557.786	799.297	639.129	867.722	636.691	624.736	813.176	782.152	585.369	662.252	629.638	309.699	340.003	349.153	414.083	459.009	358.015	289.382	356.212	359.57
9	119148043	119157094	-	Acaa1b	1747.91	2568.56	1643.97	3388.23	3709.01	1234.94	1545.61	948.516	1043.44	1509.45	1677.28	1589.96	1333.75	2047.42	1541.36	2559.7	2808.4	992.709	1371.25	792.663	1051.88	995.842	1780.14	1195.9	1580.26	1778.21	1609.69	2446.86	3907.32	994.312	1297.26	940.823	1184.85	1041.63	1538.75	1035.36	942.304	868.995	873.845	1716.93	2293	537.986	615.618	521.788	634.429
18	74779212	74806208	+	Acaa2	7272	7555	5045	8281	8217	5679	4845	5800	5391	6411	6107	6014	3861	4252	2611	4488	3042	3187	3032	2827	2847	3483	3972	3558	3979	3538	3357	4131	3950	2958	3008	3285	2885	3676	3328	2776	2060	1432	1370	2255	2051	1518	1182	1626	1307
11	84195438	84401652	+	Acaca	3044	3013	1796	3294	2702	2233	2091	2506	1741	2862	2931	1973	3682	2922	1680	3800	1662	2117	2446	1864	1662	2820	3334	2052	2336	2148	1639	2950	2146	1727	1993	2149	1552	2764	3331	1577	1793	1386	1142	2066	1639	1302	1182	1252	924
5	114165518	114250759	+	Acacb	2326	1590	1510	1994	1731	1204	1737	2375	1617	2217	2377	1262	2732	1816	1756	2793	1424	1311	2875	2107	1734	2638	2971	1440	2327	1558	1841	2543	1549	1153	2378	2938	2014	2727	3281	1427	1804	926	1260	1892	1273	800	1459	1489	1032
5	121621029	121660511	-	Acad10	334.947	330.57	247.891	349.525	332.152	317.251	246.064	242.906	206.038	243.991	247.287	256.789	243.322	270.901	216.301	292.912	185.737	230.717	203.665	195.318	171.921	187.135	244.581	195.677	235.825	217.049	244.001	301.804	258.077	187.644	217.963	208.079	198.041	211.844	217.926	163.527	158.727	100.887	135.677	198.946	152.179	111.814	133.457	144.701	128.89
9	104063703	104127647	+	Acad11	3185	3372	3244	3928	4795	3164	3063	3264	3264	3251	3144	3482	2894	2947	2347	3319	2096	2655	2518	2246	2503	2325	2747	2690	2308	2169	2569	2784	3215	2070	2267	2422	2302	2371	2200	1941	1486	1138	1424	1819	2026	1385	1173	1349	1284
5	121598281	121618939	-	Acad12	82.0525	66.43	63.1088	96.4748	89.8477	54.7487	59.9365	74.0937	69.9622	51.0094	68.7128	65.2106	58.6779	60.0989	34.699	49.0877	25.2634	31.2827	45.3345	37.6822	41.0787	39.8645	66.4194	50.3231	67.1755	51.9513	55.9986	63.1957	57.9233	52.3564	50.0371	51.9213	42.9588	39.1558	33.0735	37.4729	37.2726	26.1125	23.3225	23.054	33.821	18.1857	16.5432	21.2991	22.1097
9	26974139	26999550	-	Acad8	562	578	500	622	722	545	473	578	497	574	591	553	481	524	408	541	337	403	350	394	348	458	476	439	483	392	441	504	527	370	345	411	336	445	427	339	265	228	234	297	280	224	169	219	183
3	36066000	36092858	+	Acad9	381	376	389	376	371	358	383	374	287	301	352	317	310	335	263	315	127	316	277	227	223	247	349	267	316	281	339	296	223	258	275	235	211	283	229	192	184	103	175	180	161	156	121	166	130
1	66830839	66863310	-	Acadl	1026	1034	921	1110	1484	938	903	1013	890	1103	1037	1014	908	909	688	1033	594	803	779	720	779	929	1051	863	794	786	868	1028	943	720	695	700	610	904	726	564	432	396	397	517	574	435	363	379	269
3	153922353	153944644	-	Acadm	1674	2001	1862	2127	2501	1704	1836	1400	1426	1543	1536	1684	1354	1342	1199	1676	928	1277	1205	1027	1028	1087	1272	1100	1149	1063	1306	1387	1455	1028	1207	971	865	1136	983	837	610	535	573	725	825	547	480	513	464
5	115110299	115119347	-	Acads	1417	1395	1217	1572	1690	1354	1157	1278	1221	1304	1349	1266	855	956	762	973	800	914	750	859	784	859	989	867	1039	1014	924	1033	1182	894	836	1020	1001	965	1008	834	653	511	432	633	623	495	405	561	433
7	131410601	131446212	+	Acadsb	2363	2268	1785	2413	2685	1892	1602	2064	1778	2429	2269	2228	2136	1842	1234	1892	810	1628	1263	1492	1342	1866	2003	1828	1675	1441	1264	1564	1469	1204	1155	1355	1046	1587	1317	1153	917	699	688	881	905	707	549	863	635
11	70010183	70015429	-	Acadvl	2638	2756	2437	2971	3495	2594	2470	2807	2767	2698	2726	2783	1638	1816	1426	1980	1349	1757	1641	1774	1657	1819	2026	1753	1899	1642	1884	1828	1898	1603	1743	2119	1746	1958	1868	1521	971	582	790	1102	1015	775	674	889	765
7	79053483	79115100	+	Acan	0	0	0	0	0	0	0	0	0	0	0	0	0	0	0	0	0	0	0	0	0	0	0	0	0	0	0	0	0	0	0	0	0	0	0	0	0	0	0	0	0	0	0	0	0
11	69881567	69895540	-	Acap1	14	10	13	17	16	20	13	11	18	22	9	17	14	22	18	17	12	24	13	24	32	23	17	20	11	10	21	15	20	15	10	19	17	20	12	9	16	10	6	16	6	23	17	11	10
16	31092413	31201239	-	Acap2	454	476	544	573	536	408	447	517	392	435	517	499	569	583	471	589	265	492	446	415	421	460	606	471	371	383	448	419	359	353	380	351	379	400	400	328	303	224	314	260	272	253	256	246	247
4	155891875	155907252	+	Acap3	37	34	52	43	49	58	66	37	33	45	32	42	72	54	66	55	42	92	65	52	62	58	64	36	61	44	55	53	52	42	54	60	55	55	52	48	57	40	40	46	49	54	36	45	35
9	53580522	53610351	-	Acat1	2466	2619	1545	2778	3637	1909	1378	2077	2028	2509	2120	2435	2034	1942	976	2021	1285	1472	1064	1321	1361	1888	1772	1720	1581	1566	1147	1704	2060	1268	874	1398	1247	1735	1389	1266	950	694	599	1013	1325	704	409	847	610
17	12943042	12960726	-	Acat2	760.25	887.455	976.781	815.266	679.032	890.328	1103.46	1263.56	701.492	865.94	765.955	848.334	777.008	808.019	771.191	812.249	360.388	947.42	891.492	839.912	627.433	840.665	815.485	726.296	628.866	575.617	858.694	656.435	437.08	699.067	836.568	1001.97	613.025	762.141	831.505	559.736	381.941	284.658	494.172	395.583	314.081	461.613	462.498	541.046	228.103
17	12923959	12940397	-	Acat3	2596.75	2776.54	3096.27	3195.78	3947.97	2979.68	2712.5	2886.47	2687.53	2971.01	2934.09	3090.62	2532	2457.95	2420.8	2925.75	1591.6	2433.56	2576.48	2121.08	2139.58	2306.33	2509.56	2606.72	2115.11	2085.37	2507.32	2601.58	2643.9	2074.91	2125.43	2160.99	1898	2262.86	1965.52	2117.26	1535.07	1168.34	1616.83	1771.42	1983.91	1495.39	1378.5	1537.95	1338.89
1	180726043	180754205	+	Acbd3	295	316	398	311	339	377	312	348	303	364	334	329	432	426	354	377	178	457	373	305	328	353	396	350	307	291	369	250	274	317	317	326	216	326	264	263	228	177	295	202	215	274	208	258	137
11	103101688	103112200	+	Acbd4	385	317	334	324	389	414	415	307	339	366	335	377	352	342	313	352	283	445	364	350	278	331	413	352	408	333	326	368	461	335	337	412	375	314	324	384	283	241	257	286	274	338	224	278	243
2	23068201	23114513	+	Acbd5	3165.05	3189.93	2935.02	2838.95	3958.04	2625.03	2440.98	3014.95	2686.01	2814.02	3184.03	3101	3106	3148.01	2458.02	2831.97	1440.01	2774	2299.03	2400	2479.97	2360.96	3048.98	2687.05	2208.99	2296.02	2257.02	2299	2658	1801.01	1781.99	2029.03	1788	1994.98	2093	1597	1220.99	953.005	1158	1238.99	1465.99	1157.99	828.001	1227	988.002
1	155558120	155687234	+	Acbd6	89	93	91	109	128	139	94	139	114	93	108	103	92	94	124	101	102	104	117	91	82	95	141	87	117	96	109	120	131	113	104	134	127	122	127	102	80	60	64	78	74	64	77	97	48
2	3336168	3340998	+	Acbd7	0	0	1	0	0	0	0	0	0	0	0	0	0	0	0	0	0	0	1	0	0	0	0	0	0	1	0	0	0	0	0	0	0	0	0	0	0	0	0	0	0	0	0	0	0
2	93833467	93849944	-	Accs	27	21	36	18	26	26	12	13	30	18	25	22	20	36	31	28	13	19	20	16	46	41	29	21	23	40	36	30	30	24	19	30	23	24	29	31	15	26	31	32	21	21	13	15	19
2	93855360	93869158	-	Accsl	0	0	0	0	0	0	0	0	0	0	0	0	0	0	0	0	0	0	0	0	0	0	0	0	0	0	0	0	0	0	0	1	0	0	0	0	0	0	0	0	0	0	0	0	0
8	105698155	105701229	-	Acd	76	89	74	77	76	69	76	84	62	71	84	71	75	69	74	73	44	81	58	83	58	68	69	69	93	59	59	70	79	69	66	66	70	70	76	46	71	53	44	60	71	63	55	95.9999	53
11	105967945	105989965	+	Ace	10	10	19	14	14	14	19	21	18	15	21	16	8	6	10	11	7	7	13	9	8	6	11	12	12	8	11	17	7	9	4	12	9	11	6	9	17	7	22	3	2	8	7	10	4
X	164139342	164188419	+	Ace2	1	3	6	3	3	6	4	2	4	3	5	1	3	5	4	3	3	3	4	3	2	1	2	2	2	2	1	7	3	2	3	1	1	3	1	2	0	0	0	0	0	3	2	3	5
11	105994675	106005444	+	Ace3	0	0	0	0	0	0	0	0	0	0	0	0	0	0	0	0	0	0	0	0	0	0	0	0	0	0	0	0	0	0	0	0	0	0	0	0	0	0	0	0	0	0	0	0	0
17	56953490	56982127	-	Acer1	0	0	0	0	0	0	0	0	0	0	0	0	0	0	0	0	0	0	0	0	0	0	0	0	0	0	0	0	0	0	0	0	0	0	0	0	0	0	0	0	0	0	0	0	0
4	86874414	86932491	+	Acer2	212	152	336	258	189	164	265	254	167	200	169	221	226	184	235	236	98	149	235	192	138	192	204	170	153	150	209	189	106	88	160	140	87	182	128	149	133	93	182	126	116	110	172	136	106
7	98213660	98309528	-	Acer3	340	380	493	417	290	398	481	275	250	310	320	306	330	348	407	347	122	379	424	240	197	259	329	216	220	289	382	285	147	227	339	179	164	218	190	163	207	147	260	175	162	172	195	145	114
5	137288254	137294467	+	Ache	6	2	3	0	9	9	0	3	2	1	5	3	7	5	4	7	4	3	1	3	4	2	2	7	6	8	7	4	3	3	1	5	7	6	6	3	1	1	4	4	6	0	1	2	3
14	54642161	54686932	-	Acin1	470.999	375	392	417	604.001	515.002	433.999	520.999	461.999	561.998	495	524.999	656	610.998	645	685	557	773	692.999	673.001	605.999	672.003	679.002	618.001	565	567.002	531.999	668.001	807.995	618.001	536.003	743.001	582	741.999	595	535.999	620.001	435.001	540	542.001	573.001	547.001	514.001	501.999	430.999
1	173331886	173333504	-	Ackr1	22	24	22	43	26	16	22	32	33	29	14	36	12	21	12	21	15	14	23	10	13	8	18	13	12	14	12	19	9	5	8	12	7	10	9	9	12	8	11	10	17	12	8	12	6
9	121898355	121911072	+	Ackr2	50	55	68.9999	60	38	35	57	40	42	31	35	44	32	50	50	47	30	43	28	28	21	29	42	28	29	43	52	69	59	31	37	34	26	37	26	28	40	12	57	46	40	19	36	39	20
1	90203980	90215723	+	Ackr3	15	24	197	26	9	29	54	8	11	9	2	6	7	18	124	22	2	20	30	9	3	2	12	3	8	17	156	14	5	32	40	5	4	1	0	1	16	17	79	16	0	15	18	2	7
9	104098138	104126644	-	Ackr4	18	13	6	17	16	5	9	8	10	10	13	7	19	13	2	15	1	3	4	5	2	4	7	4	6	7	10	6	9	2	9	2	2	9	1	3	3	0	2	3	1	2	4	7	1
11	100476352	100528001	-	Acly	6003	5133.06	2744.05	6188.28	3955.07	4499.01	4055.05	5380.19	2476.04	5887	5081.21	3372.92	5556.99	4317	2101.98	5326	1791.01	3842	4005.98	3470.97	2031	4751	4640.98	2996	4274.94	3382	2400.95	4771.12	2212.96	3135.97	3244.99	4211.94	2036	5461.98	5324.04	2417.04	2664.95	1716	1291.99	2727.01	1543	1885	1843	1924.98	1022
1	127729413	127767565	+	Acmsd	277	297	443	299	252	204	429	267	202	191	348	282	275	271	449	344	110	250	395	209	197	184	318	270	240	202	460	269	170	183	410	168	138	156	202	182	146	95	248	182	132	128	189	143	81
4	49443532	49451110	-	Acnat1	2432.4	2554.83	3472.28	2801.31	3753.87	3774.74	3231.97	2987.32	2764.92	3070.52	3058.24	3793.74	3279.48	3555.36	4087.65	3668.06	1934.6	5038.24	4352.45	3206.23	3237.47	3356.28	3649.64	4278.31	2661.81	2634.83	4017.58	2954.87	3397.03	3377.73	3619.63	2608.47	2445.26	2961.14	2748.33	3019.7	2158.61	1730.47	3019.15	2292.08	3128.15	3240.62	2526.89	2553.66	2167.01
4	49379845	49408152	-	Acnat2	96.604	136.164	947.737	135.691	238.124	498.253	1015.01	445.681	418.078	276.474	494.771	809.274	73.5142	109.642	547.346	101.943	89.395	399.761	833.559	314.773	311.523	190.714	403.351	609.691	68.1971	78.1718	695.422	108.136	214.976	321.278	821.365	363.536	245.749	221.861	283.668	479.301	75.3924	59.5278	497.842	94.9196	108.851	222.373	366.112	184.335	177.995
4	40143265	40199010	+	Aco1	3151	3439	3672	3535	3110	3158	3360	2457	2246	2673	2566	2570	2303	2693	2683	2567	1192	2187	2707	1674	1532	1779	2089	1922	2049	2126	3071	2359	1815	1910	2649	1809	1362	1759	1668	1445	1217	1166	1523	1455	1074	1157	1244	1062	690
15	81872463	81915138	+	Aco2	1397	1293	1277	1441	1361	1293	1300	1143	995	1098	1195	1177	1188	1173	1036	1227	692	1077	1210	864	806	843	1006	881	1161	1001	1186	1106	948	956	1145	953	862	966	868	805	794	524	684	775	621	661	593	545	410
14	103047012	103056574	+	Acod1	3	1	4	7	0	3	2	0	1	3	3	0	2	0	1	5	0	5	3	0	0	0	0	3	0	0	1	3	1	1	3	0	1	0	1	2	0	0	0	1	1	0	3	0	0
12	84009502	84017670	+	Acot1	10.3081	14.5711	30.2773	27.5372	82.0778	9	14.6679	14.4603	15.6065	17.2331	17.7631	11.7979	11.1393	12.6072	11.3229	16.6969	28.0383	7.25636	14.7837	13.4149	6	8.35195	14.6978	4	10	7.55813	23.4469	10.3081	59.6731	1.38731e-08	11.653	10.3972	11.7624	10	4.45253	6.20307	1.77024	6	10.8617	8.62476	24.051	3.25026	5.64663	13.8425	1.56653
15	20665214	20666751	-	Acot10	7.62266	17.0348	23.3611	14.1097	15.3193	8.81656	17.5522	8.35195	18.7372	21.1308	8.75471	11	8.6109	14	8.48113	13.3927	1.11381	16.3637	11.4302	7.596	7.53833	4.17249	10.844	7.25844	11.8536	8	14.0449	5.94645	4.23545	6.55764	9.42711	13.0198	11	7.21644	6.59475	8	6.79401	0	4.13637	6	2.4296	3.42432	3.178	3.25797	8
4	106744555	106805008	-	Acot11	153	135	164	83.9999	49	137	159	109	121	81	94.9999	120	131	177	155	106	26	151	188	113	129	67.9999	148	109	125	120	156	68	41	122	138	93	99.9999	43	98	98	75	110	103	44	48	93	119	108	66
13	91741521	91786149	+	Acot12	1172	1271	1092	1240	1613	971	863	1195	1122	976	1232	1057	1190	1307	971	1418	868	927	874	899	1143	950	1261	996	805	846	954	987	1243	704	683	939	1013	748	955	698	637	477	585	726	855	565	387	699	561
13	24817955	24831490	-	Acot13	244	288	261	260	252	198	258	210	214	243	220	208	160	179	121	168	74	152	178	158	100	144	153	166	152	120	132	176	101	109	144	121	96	128	113	94	61	22	64	67	61	68	67	45	50
12	83987861	83993876	+	Acot2	7.69189	3.42887	11.7227	7.53953	22.3719	5.04712	10.3321	7.53971	5.39353	5.7669	8.23689	1.20207	10.8607	11.5065	17.6771	8.30311	12.9617	11.5932	16.6059	4.58506	3	5.64805	7.30222	7	5	8.44187	11.5531	7.69189	14.3269	2	8.34701	2.60282	2.23765	10	6.69213	5.79693	7.22976	4.88452e-27	1.1383	6.37524	7.94903	2.74974	4.35337	6.15746	3.43347
12	84052144	84060401	+	Acot3	0	0	0	1	6.01981	0	0	1	0	1	0	1	0	0	0	2.02512	1	2.15047	0	0	0	1	0	0	1	0	0	2	12	0	0	0	0	0	0	0	0	5	0	0	7	1	0	0	0
12	84038379	84044724	+	Acot4	65	64	72	95.9232	144.531	107.953	83	43	45	61	57	39	64	94.8863	87	141.975	94	87	72.6104	47	38	79	71	51	49	93	67	96	118	75	74	30	34	70	41.8553	18	30	42	57	68	95	65	29	24	27
12	84069324	84076021	+	Acot5	0	0	0	0	0	0	0	0	0	0	0	0	0	0	0	0	0	0	0	0	0	0	0	1.85794e-28	0	0	0	0	0	0	0	0	0	0	0	0	0	0	0	0	0	0	0	0	0
12	84100654	84109784	+	Acot6	1	2	6	6	1	3	1	1	4	7	5	0	4	3	5	12	5	3	3	0	0	8	3	1	6	2	7	1	3	3	4	3	2	1	2	0	1	0	4	1	3	0	1	3	0
4	152178100	152271856	+	Acot7	127	84	96	142	112	90.0001	103	94	64	81	99.9999	94	95.0001	93	98.0001	121	61	112	93	86.0001	70	64	126	87	85	79	111	95.9999	131	72	108	87.9999	82.9999	115	87	82	62	88.0001	62	78	50	47	46	47	43
2	164792768	164804882	-	Acot8	89	67	77	76	89	80	89	103	69	79	81	75	50	81	58	60	44	54	55	44	67	61	68	49	80	50	94	56	94	61	76	69	48	48	49	50	37	33	32	36	22	34	32	29	44
X	155262443	155297655	+	Acot9	47.3773	50.9653	51.6389	41.8903	35.6807	39.1834	44.4478	44.6481	33.2628	39.8692	56.2453	17	38.3891	25	30.5189	23.6073	9.88619	32.6363	47.5698	20.404	23.4617	22.8275	21.156	23.7416	18.1464	20	29.9551	29.0535	15.7645	19.4424	39.5729	28.9802	14	29.7836	30.4052	15	5.20599	13	29.8636	11	16.5704	14.5757	16.822	10.742	5
11	116171883	116199046	-	Acox1	11377	11467	15841.9	15079.8	22733.9	12559.9	14001.5	17631.7	15604.9	16512.9	18632	16650.7	10930	11030	13044.8	14454.9	10282	11099	13855.8	13340	13802	13905.7	17666.9	15538.9	9246.65	8482.18	13620	11550.8	16731	8747.95	11288.6	13385.9	11539	12868.8	14372	11571	6433.96	4786.03	8512.99	7830.99	11677	6140	6649.87	8579.82	7212
14	8225511	8259020	-	Acox2	2143.01	2095.98	2574.02	2501.94	2330	2317.97	2527.07	1873	1552	1865	1909	2251.98	1539.01	1583.01	1700	1796	877.995	1717	1837	1179.01	1185	1280	1411.01	1640.99	1522.02	1422.01	2050	1605.01	1400	1515	1870.03	1365	1005	1303.99	1161.01	1261	949.997	740.997	1003	1056	819	909.003	852.002	823.003	569.998
5	35583060	35613802	+	Acox3	476	393	388	376	480	400	366	475	524	442	480	454	556	446	365	436	276	469	407	464	443	492	522	459	503	368	385	398	470	344	357	461	392	436	412	372	406	261	285	266	329	327	243	332	265
2	127854628	128123893	+	Acoxl	0	0	0	0	0	0	0	0	0	0	0	0	0	0	0	1	0	0	0	2	0	0	0	0	0	0	0	0	0	0	0	0	0	0	0	0	0	0	0	0	2	0	0	0	0
12	30893326	30911613	-	Acp1	491.001	479.999	615.998	507	426	522	590.002	444.001	435	436	469	428	423	438	429.999	431	135	399	456.001	281	304	337	390.999	309	344	246	462	341.001	284	349	415	311.999	276	324	286	284	238	146	309.999	272	221	283	240	198	243
2	91202912	91214099	+	Acp2	1178	1233	1467	1197	884	1276	1237	868	802	818	860	913	1139	1188	1246	1137	413	1228	1223	815	833	803	890	836	1018	1009	1332	994	799	1012	1084	826	703	840	708	620	790	688	909	712	574	830	648	649	586
9	22126727	22135747	-	Acp5	1078	923.997	943.005	1022.99	973.002	862.999	1017.01	952.993	976.995	867.997	1003.01	971.995	614.997	647.998	633	680.004	412.001	651.003	688.001	663.995	566.002	533	698.999	697.998	783.003	629.996	794.999	706.995	609.004	573.998	761.003	659.003	660.997	627.002	755.993	661.999	399	308.001	353	414.001	319.999	348.001	321	329	316
3	97158777	97176577	+	Acp6	202	182	176	211	294	223	169	220	234	218	245	214	199	203	164	197	123	215	176	202	192	223	205	169	198	159	183	174	193	157	141	209	192	187	164	171	130	81	97	112	116	118	72	139	107
7	28607637	28631016	-	Acp7	0	0	0	0	0	0	0	0	0	0	0	0	0	0	1	0	0	0	0	0	0	0	0	0	0	0	1	0	0	0	0	0	0	0	0	0	0	0	3	0	0	0	0	0	0
9	104288240	104337723	-	Acpp	65	50	182	90	34	122	159	245	176	139	266	125	80	71	193	104	19	116	226	185	204	100	324	130	50	39	163	62	47	86	141	206	139	162	317	104	38	24	119	57	25	64	118	106	96
7	44253087	44257205	-	Acpt	0	0	0	0	0	0	0	0	0	0	0	0	0	0	0	0	0	0	0	0	0	0	0	0	0	0	0	0	0	0	0	0	0	0	0	0	0	0	0	0	0	0	0	0	0
15	89568326	89574586	+	Acr	0	0	0	0	0	0	0	0	0	1	0	3	0	1	0	0	0	1	0	0	0	0	0	0	0	0	1	0	1	1	1	1	0	0	1	0	2	0	0	1	0	0	0	5	0
6	125049927	125063266	+	Acrbp	11	11	18	7	18	14	14	9	21	8	16	18	25	36	21	34	28	37	29	34	30	16	36	36	17	27	15	33	72	35	14	24	33	37	36	27	31	38	30	25	21	22	10	27	19
9	36693220	36698838	+	Acrv1	0	0	0	0	0	0	0	0	0	0	0	0	0	0	0	0	0	0	0	0	0	0	0	0	0	0	0	0	0	0	0	0	0	0	0	0	0	0	0	0	0	0	0	0	0
9	54604997	54661886	-	Acsbg1	0	1	0	1	0	0	0	2	1	1	0	0	0	0	0	2	1	0	0	0	0	2	0	0	0	1	1	0	0	1	0	1	1	0	0	5	3	0	1	0	0	0	0	0	2
17	56843104	56874448	-	Acsbg2	0	0	0	0	0	0	0	0	0	0	0	0	0	0	0	0	0	0	0	0	0	0	0	0	0	0	0	0	0	0	0	0	0	0	0	0	0	0	0	0	0	0	0	0	0
11	94557102	94601787	-	Acsf2	536	475	458	462	613	572	400	534	564	493	499	561	622	622	645	588	384	650	622	586	561	519	618	596	640	569	676	583	667	532	496	601	506	561	547	527	516	370	436	447	524	436	323	458	443
8	122775486	122817888	+	Acsf3	248	215	210	218	212	209	178	207	194	216	172	174	186	256	185	223	153	208	182	189	187	145	238	160	240	226	224	228	180	157	164	197	178	188	175	155	192	143	121	156	160	153	105	152	114
8	46471037	46536052	+	Acsl1	11176.1	11521.3	9700.7	13195.7	19199.6	8742.34	7873.39	6845.67	8463.3	7357.61	7000.25	8008.15	10187.8	9886.72	7738.94	11337.5	8342.49	7558.55	7222.98	5393.64	6820.3	6246.87	6309.92	6618.85	9023.59	8442.88	8657.05	9871.94	14003.1	6134.8	6679.29	5511.82	6433.77	5682.61	5021.99	5014.09	5803.89	4372.01	4719	6070	9210.43	4165.13	3653.03	3603.01	3790
1	78657825	78707744	+	Acsl3	194.702	259	321.951	227.552	236.895	332.97	261.125	284.098	226.301	255.141	283.919	350.609	161.039	161.407	190.096	204.599	91.41	314.117	238.145	197.175	196	258.866	271.336	271.529	124.718	136.603	247.522	174.403	151.414	267.524	235.92	205.035	189.796	200.141	313.643	194.295	72.4836	73.7685	97.78	95.4814	94.657	121.905	116.907	101.004	56
X	142317993	142390536	-	Acsl4	1533.98	1406.01	1418.99	1626.98	1444	1309.01	1393.99	1633.03	1391.01	1589.98	1695	1409.01	1589.99	1310	1098	1474	558.003	1279	1359	1088	1134.01	1433.01	1629.01	1269	1112	892	1292.01	1131	739.998	806.998	1140.01	1058	861.007	1170	1171.01	855.999	620.997	537	613.997	609.001	566.997	499.001	604.001	620.999	501.002
19	55253369	55296629	+	Acsl5	4706	4523	3958	5522	5021	3113	4184	4715	3112	4942	4596	3716	2796	2878	2311	3288	1770	2149	2945	2367	1922	3029	3069	2356	2933	2556	3083	3442	2549	1948	2964	3022	2106	3452	3246	2125	1396	1026	1252	1647	1367	961	1182	1221	837
11	54303824	54361540	+	Acsl6	0	1	1	4	1	2	4	1	1	2	1	1	6	4	2	0	0	1	1	0	2	0	3	2	3	1	1	2	1	5	3	1	0	2	1	3	0	0	0	2	1	2	0	1	0
7	119617828	119662516	+	Acsm1	4094	3964	5239	4008	3031	4333	4368	3195	3279	3389	2991	3076	2875	2717	3100	2921	1173	3145	3049	2001	2250	2160	2253	2162	2882	2480	4252	2614	1709	2792	3198	2155	1960	2190	1821	1610	1672	1323	2051	1712	1045	1676	1579	1401	1145
7	119554340	119600695	+	Acsm2	134	65	124	79	26	96	55	25	46	40	36	45	110	71	89	56	15	117	35	27	32	26	28	31	114	79	98	82	18	91	71	21	30	16	18	12	95.9999	33	76	20	8	75	32	17	19
7	119760923	119784897	+	Acsm3	853.001	815.002	671.001	748.003	996.998	587	541.998	749.997	709.995	718.001	742.996	839.997	879.004	795.998	474.999	717.997	407	546	506.002	600.999	600	636.997	675.001	647.999	634.997	589	489.999	621.997	654.003	416.999	431.999	556.999	485.001	525.001	472.999	470.999	389.999	370.999	341.001	405	431.001	289	251	421	341
7	119690026	119714567	+	Acsm4	0	0	0	0	1	0	0	0	0	0	0	1	0	0	0	0	0	0	0	0	0	0	0	0	0	0	0	0	0	0	0	0	0	0	0	0	0	0	0	0	0	0	0	0	0
7	119526265	119543361	+	Acsm5	1502	1404	1127	1547	1399	1468	1209	1049	1175	1220	1109	1202	1422	1365	1031	1354	636	1270	1146	936	1024	1037	995	1115	1196	1208	947	1162	1106	1145	1085	926	868	882	757	867	892	632	596	870	583	725	596	654	622
2	150618111	150668241	-	Acss1	7	9	6	3	3	8	4	4	3	3	5	4	2	3	9	9	2	4	7	8	3	4	9	10	5	9	12	8	2	4	4	11	3	5	4	1	1	0	7	1	0	4	9	4	3
2	155518043	155562744	+	Acss2	1947	1795	1415	1885	1834	1310	1374	2218	1008	1986	1721	1317	1650	1504	1014	1609	759	979	1274	1259	854	1570	1479	1186	1518	1143	1181	1444	1056	926	1130	1657	811	1464	1605	950	952	700	569	816	628	579	507	793	361
2	155547040	155556931	-	Acss2os	0	0	0	0	0	0	0	0	0	0	0	0	0	0	0	0	0	0	0	0	0	0	0	0	0	0	0	0	0	0	0	0	0	0	0	0	0	0	0	0	0	0	0	0	0
10	106936164	107123665	-	Acss3	36	60	31	69	103	18	25	18	11	41	24	39	28	44	17	49	50	15	19	14	6	28	20	22	27	33	21	34	51	14	12	13	7	27	27	18	10	47	11	10	64	11	1	2	6
8	123891758	123894776	-	Acta1	1	23	1.0001	0	0	0	1	0	1	1	1	0	0	3.00034	0	0	0	0	3.00038	0	0	1	1.00012	0	2	2	1	0	0	0	1.00014	0	0	0	0	0	0	0	0	0	0	0	1	0	1.00029
19	34240336	34255374	-	Acta2	50	64	63	36	29	19	41	28	29	33	22	39	52	36	8	30	22	33	24	25	7	19	55	13	26	22	17	77	13	15	34	6	6	17	10	6	47	5	34	26	16	46	16	29	16
5	142903115	142906755	-	Actb	14650.3	14482.9	13550.9	13838.9	12632.3	15078.2	12578.1	14752.2	12422.7	13755.5	13584.7	11831.9	11169.5	11508	9943.12	10252.6	5312.78	11536.9	10267.2	9387.02	8351.89	9351.36	10864.5	8994.8	10356.1	9107.65	10922.9	9159.19	6508.7	8709.6	9230.82	9646.61	7454.21	9605.36	8715.38	6744.32	6268.39	4621.04	5812.56	5514.34	4298.43	5876.46	4666.28	5739.54	4437.5
13	111255013	111257750	+	Actbl2	0	0	0	0	0	0	0	0	0	0	0	0	0	0	0	0	0	0	0	0	0	0	0	0	0	1	0	0	0	0	0	0	0	0	0	0	0	0	0	0	0	0	0	0	0
2	114047284	114052876	-	Actc1	0	1	7	1	1	1	2	2	2	2	1	1	0	0	2	0	0	0	3	0	1	0	0	4	0	0	3	0	1	0	1	2	1	0	0	1	0	0	1	2	0	2	0	2	2
11	120345687	120348496	-	Actg1	1483.17	1659.09	2060.96	1835.35	1750.24	2188.1	1799.24	1241	1154.09	1563.23	1296.28	1331.1	1332.1	1349.21	1405.98	1484.99	695.002	1756.03	1334	877.174	673.002	1083.99	1219.01	953.996	1015	1032.01	1598.14	1242.01	1137.16	1347.26	1323.52	918.006	742.004	1104.01	929.188	793.001	855.124	675.121	980.003	889.008	845.326	966.01	758	629.997	486
6	83512909	83536252	-	Actg2	2	1	4	3	0	1	0	1	1	0	0	3	2	2	0	5	2	3	1	2	1	0	6	2	3	0	2	3	1	1	1	0	0	1	0	0	1	0	0	1	3	5	4	3	1
2	154551776	154553277	+	Actl10	0	0	0	0	2	0	1	0	1	1	1	0	2	1	0	0	0	0	0	0	1	1	1	0	1	0	0	0	1	0	0	1	1	1	1	1	0	0	0	0	0	0	0	1	0
9	107928469	107932462	+	Actl11	0	0	1	0	0	0	0	0	0	0	0	0	0	0	0	0	0	0	0	0	0	0	0	0	0	0	0	0	0	0	0	0	0	0	0	0	0	0	0	2	1	0	0	0	0
3	32708546	32726972	+	Actl6a	159	176	200	192	153	210	169	160	108	181	162	174	125	103	109	128	93	146	108	129	97	132	138	111	116	105	129	108	104	117	107	95	73	124	94	93	54	33	55	53	47	58	45	72	56
5	137553555	137569574	+	Actl6b	0	0	0	0	0	0	0	0	0	0	0	0	0	0	0	0	0	0	0	0	0	0	0	0	0	0	0	0	0	0	0	0	0	0	0	1	0	0	0	0	0	0	0	0	0
4	56743422	56744926	+	Actl7a	0	0	0	0	0	0	0	0	0	0	0	0	0	0	0	0	0	0	0	0	0	0	0	0	0	0	0	0	0	0	0	0	0	0	0	0	0	0	0	0	0	0	1	0	0
4	56740005	56741426	-	Actl7b	0	0	0	0	1	0	0	0	0	0	1	0	0	0	0	0	0	0	0	0	0	0	1	0	0	0	0	0	1	0	0	0	0	0	1	0	0	0	0	0	0	2	0	0	0
17	33432899	33434268	+	Actl9	5	4	0	2	2	4	0	0	1	0	3	4	2	0	5	2	1	8	2	7	5	5	2	3	1	3	6	3	5	1	1	2	4	2	4	1	0	2	0	5	6	4	0	2	0
12	80167542	80260382	-	Actn1	348	285	358.001	277.999	320.001	378	309.999	435.999	394.999	379	356	339	436	384	376.001	416	255	457	391	404.001	362	293	350	375.999	347	284	399	341	284.001	305.001	333	447.999	321	314	348.999	293.001	237	181	252	220	218	237	216.999	227	201
13	12269427	12340733	-	Actn2	0	1	0	0	0	0	0	0	0	0	0	0	0	0	0	0	0	0	0	0	0	0	0	0	0	0	0	0	0	0	0	0	0	0	0	0	1	0	0	0	0	0	2	0	0
19	4861216	4877910	-	Actn3	0	3	0	0	0	0	0	0	0	0	1	0	0	0	0	0	0	1	0	0	0	0	2	0	0	0	0	0	0	0	0	0	0	0	0	0	0	0	0	0	2	0	0	0	0
7	28893254	28962281	-	Actn4	1372	1287	1504	1415	1565	1519	1238	1560	1365	1454	1430	1425	1387	1443	1289	1421	1036	1530	1373	1277	1250	1233	1499	1241	1237	1174	1510	1425	1270	1104	1303	1410	1187	1363	1238	1066	863	578	914	863	883	916	744	918	765
12	70937857	70964718	+	Actr10	382	435	399	399	375	356	324	348	309	361	375	343	308	263	225	263	106	261	227	213	200	280	292	247	220	173	282	212	183	208	222	185	151	239	220	178	152	70	134	134	131	107	79	126	86
19	46376814	46395736	-	Actr1a	779	795	924	810	756	931	868	828	801	693	831	730	690	726	702	715	357	748	718	576	576	615	712	629	673	535	750	627	633	670	678	624	531	643	635	525	502	310	446	513	422	511	405	440	344
1	36699202	36709926	-	Actr1b	457	411	473	405	452	504	467	452	422	440	441	447	429	505	452	486	318	485	459	363	367	447	445	467	410	380	485	408	431	402	450	478	431	410	415	340	282	195	274	295	317	301	265	284	256
11	20062304	20112952	-	Actr2	1983	1855	1926	2598	1811	1716	1734	1839	1725	1801	1801	1839	2055	1925	1610	2723	804	1843	1798	1489	1302	1710	1894	1699	1615	1312	1907	2314	1270	1318	1532	1468	1077	1415	1324	1088	913	759	951	1334	937	839	707	1018	758
1	125392905	125435728	-	Actr3	616.998	653.998	719.003	718	619	688.004	711	710	558.997	635.998	629.999	586.001	664	554.999	589	612.002	210	643	581	468.001	464.998	569.998	572.001	540	473	378.001	564.998	499	412.999	426	487.001	427	299	457	346.999	357.001	285	208	332	261	297	248	278	361	204
5	25759973	25850692	+	Actr3b	2	3	3	4	0	3	2	2	1	0	2	2	1	2	0	1	1	3	2	6	5	4	5	3	1	1	2	2	1	0	2	0	3	3	2	0	2	6	0	0	2	1	1	1	0
2	158624913	158639212	+	Actr5	63	55	52	51	74	72	52	63	60	48	64	47	59	78	61	87	61	60	68	57	52	73	75	54	55	56	57	52	73	67	59	64	52	76	64	51	53	42	39	53	55	53	46	39	35
10	89711973	89732296	-	Actr6	90	92	100	100	111	81	112	102	115	86	84	133	72	60	63	89	39	66	80	54	80	66	86	64	60	54	92	78	55	57	52	64	45	38	45	47	37	25	31	34	40	21	26	42	31
14	29978337	29993222	+	Actr8	225	186	206	241	235	224	198	200	181	213	234	212	201	185	164	226	139	208	203	164	185	209	240	189	184	180	196	185	181	161	139	181	164	191	159	145	123	68	96	145	122	106	110	138	90
X	46329007	46330346	+	Actrt1	0	0	0	0	0	0	0	0	0	0	0	0	0	0	0	0	0	0	0	0	0	0	0	0	0	0	0	0	0	0	0	0	0	0	0	0	0	0	0	0	0	0	0	0	0
4	154666428	154667868	-	Actrt2	0	0	0	0	0	0	0	0	0	0	0	0	0	0	0	0	0	0	0	0	0	0	0	0	0	0	0	0	0	0	0	0	0	0	0	0	0	0	0	0	0	0	2	0	0
3	30597073	30599871	-	Actrt3	0	0	0	0	0	0	0	0	0	0	0	0	0	0	0	0	0	0	0	0	0	0	0	0	0	0	0	0	0	0	0	0	0	0	0	0	0	0	0	0	0	0	0	0	0
2	58446438	58566829	-	Acvr1	359	230	252	258	200	240	224	266	176	207	186	178	352.999	232	287	274.001	118	314	320.999	230	153	221	218	174	257	238	283	251	215	230	260.999	265	171	194	168	137	210	119	188	154	125	138	139	145	107
15	101174125	101212602	+	Acvr1b	116	115	135	134	111	121	111	151	143	100	136	132	153	186	165	158	75	135	118	138	146	117	153	97	150	181	144	153	148	145	119	180	156	140	143	128	107	93	122	126	75	86	98	101	113
2	58267453	58357759	-	Acvr1c	4	3	2	9	8	4	4	3	2	1	1	2	3	2	2	6	1	2	1	4	1	3	6	1	3	2	3	10	1	2	1	3	2	3	1	5	0	2	0	1	0	1	0	0	0
2	48814109	48903265	+	Acvr2a	569	504	513	654	751	576	483	601	420	591	547	556	686	515	494	614	250	565	528	454	384	565	555	521	510	400	481	528	485	424	430	407	308	513	331	336	305	210	256	278	292	278	215	247	227
9	119402178	119442149	+	Acvr2b	142	96.9999	110	104	126	97	109	166	177	110	90	108	227	151	137	169	106	135	195	235	227	183	166	151	144	135	124	153	180	110	126	262	209	165	117	167	149	78	114	134	129	98	124	185	172
15	101128522	101145337	+	Acvrl1	42	21	60	27	41	53	51	42	45	42	37	38	24	29	41	40	23	58	51	35	23	29	45	39	24	22	39	52	26	30	28	33	18	42	22	20	33	12	37	21	23	44	31	21	25
9	106432981	106438237	-	Acy1	176	186	169	207	181	178	169	186	163	179	192	183	131	132	135	127	65	128	117	99	126	98	145	122	118	130	136	147	93	106	108	115	98.0001	120	98.9999	98	56	52	67	74	70	44	44	78	52
19	3986570	3990006	+	Acy3	629	563.999	525	614.998	655	564	549.998	570	571.999	542	666.997	690.997	409	382.001	289	431	273	388.001	390	347.999	418.001	309	485	466.999	441	308.999	346	385.999	330	329	355	376.999	347.001	335.999	393.999	367	290	137	182	260	245	253	185	262	186
12	85272398	85280436	-	Acyp1	68	52	66	58	46	31	54	41	51	47	66	56	43	57	22	31	11	39	36	20	32	34	37	46	41	32	43	25	26	17	36	28	21	21	24	22	8	3	17	11	9	7	10	15	12
11	30505992	30649397	-	Acyp2	14	5	12	12	4	3	12	5	5	9	9	10	4	2	6	6	2	12	7	10	8	2	4	4	4	1	7	2	3	9	6	4	4	5	3	4	5	0	4	3	4	0	0	0	2
2	163726571	163750240	-	Ada	17	26	20	27	19	18	12	31	30	27	26	16	14	9	11	14	9	21	9	19	12	10	24	11	10	5	16	13	10	5	11	16	5	9	6	7	10	12	8	7	14	3	6	9	16
3	37063656	37111513	+	Adad1	0	0	0	0	0	0	0	0	0	0	0	0	0	0	0	0	0	0	0	0	0	0	0	0	0	0	0	0	0	0	0	0	0	0	0	0	0	0	0	0	0	0	0	0	0
8	119612747	119616927	+	Adad2	0	0	0	0	0	0	0	0	0	0	0	0	0	0	0	0	0	0	0	0	0	0	0	0	0	0	0	0	0	0	0	0	0	0	0	0	0	0	0	0	0	0	0	0	0
2	121140428	121156681	+	Adal	195	126	192	188	199	160	180	177	137	209	182	198	204	201	165	210	100	198	162	181	138	202	195	196	157	152	208	158	176	132	151	139	100	178	155	153	103	73	74	97	119	144	110	123	82
9	70678982	70780230	+	Adam10	593	567	804	581	557	619	714	635	521	515	609	553	627	564	665	603	242	580	649	509	426	554	635	562	503	452	802	480	370	452	553	506	421	496	430	375	297	240	412	253	253	297	289	289	169
11	102761435	102780263	+	Adam11	113	90.9999	273	68	25	222.001	270.999	78	70	44	66	68	205	391.999	765.995	284.999	39	404.999	814.006	161	121	83	123	116	233	306	595	235	51	346.001	703.002	136	125	93	109	119	307.001	294	633.999	301	60	312	657.003	157	98
7	133883199	134225098	-	Adam12	17	15	21	18	29	17	33	17	21	18	14	19	36	25	25	16	15	28	23	20	22	22	24	25	24	18	22	28	20	15	22	10	9	18	18	14	18	25	19	23	26	20	34	16	10
3	89339640	89350029	-	Adam15	23	26	38	21	23	26	31	36	36	20	28	40	39	31	34	40	13	27	30	27	21	30	41	31	35	31	41	40	22	16	30	24	21	22	30	27	33	49	27	28	28	28	25	35	9
12	21323509	21373633	-	Adam17	380.999	390.999	494	408.001	376	475	476.001	368	317.001	414	395	391	401	356	422.999	379.001	188	396	433.001	322	272	333.001	357	342	360	263	520	348	254	281	397	303	234	342	266	276	224	156	290	227	201	216	249	190	156
8	24602246	24674756	-	Adam18	0	0	0	0	0	0	0	0	0	0	0	0	0	0	0	0	0	0	0	0	0	0	0	0	0	0	0	0	0	0	0	0	0	0	0	0	0	0	0	0	0	0	0	0	0
11	46054502	46147348	+	Adam19	31	34	29	27	41	44	29	42	46	52	35	35	43	51	33	62	18	49	41	41	17	45	49	27	32	33	34	49	45	34	30	38	22	47	39	20	29	24	38	45	39	38	22	31	42
5	121518604	121521696	-	Adam1a	19	22	19	20	26	19	23	36	21	19	22	16	63	37	50	56	34	54	35	52	39	73	31	19	23	33	29	16	64	15	27	39	30	34	27	19	23	21	23	22	39	29	22	33	23
5	121500097	121502981	-	Adam1b	4.62011e-17	1.2679e-17	4.17612e-32	4.74989e-21	6.87245e-19	5.85435e-20	5.44586e-09	1.6527e-18	1.96495e-25	2.91613e-27	3.1747e-35	1.31904e-23	7.93534e-18	1.11187e-28	1.09569e-15	4.26929e-18	2.71317e-17	1.23611e-25	6.56406e-18	6.14645e-28	1.91479e-25	1.68242e-18	1.46208e-20	5.85435e-20	4.00103e-21	2.88649e-18	2.95804e-17	2.07491e-13	1.56598e-26	2.81317e-18	1.26638e-17	8.43571e-30	3.21551e-24	2.71317e-17	1.26638e-17	2.82794e-08	4.00103e-21	4.35557e-22	2.2814e-27	2.21843e-30	5.35288e-16	2.0426e-12	2.01277e-26	5.29153e-20	2.2814e-27
14	66027322	66077770	-	Adam2	0	2	1	0	0	0	0	0	0	0	0	0	0	0	0	0	1	0	0	0	1	0	0	0	0	1	0	1	3	0	0	0	1	1	0	0	1	0	2	3	4	0	0	0	0
8	40793273	40797304	+	Adam20	0	0	0	0	0	0	0	0	0	0	0	0	0	0	0	0	0	0	0	0	0	0	0	0	0	0	0	0	0	0	0	0	0	0	0	0	0	0	0	0	0	0	0	0	0
12	81558575	81568475	-	Adam21	1	1	5	1	2	5	0	3	2	2	2	2	4	3	7	5	0	1	6	0	6	3	1	0	0	1	2	1	4	0	0	1	3	0	2	3	1	6	6	2	2	3	2	2	1
5	8072347	8368161	-	Adam22	5	5	3	3	2	5	6	9	2	4	0	5	6	5	8	8	0	5	4	6	0	7	5	8	4	4	7	3	2	4	3	4	1	6	3	1	6	6	3	11	2	1	8	4	0
1	63445891	63596102	+	Adam23	329	328	589	397	416	452	521	499	490	375	469	432	359	352	314	336	161	395	391	380	240	351	567	338	239	218	358	291	207	178	239	321	133	335	207	185	272	236	431	239	293	388	271	359	324
8	40675077	40682200	+	Adam24	0	0	0	0	0	0	0	0	1	0	0	0	0	0	0	0	0	0	0	0	0	0	0	1	0	0	1	0	0	0	0	0	0	0	0	0	0	0	0	0	0	0	0	0	0
8	40752208	40756188	+	Adam25	0	0	0	0	0	0	0	0	0	0	0	0	0	0	0	0	0	0	0	0	0	0	0	0	0	0	0	0	0	0	0	0	0	0	0	0	0	0	0	0	0	0	2	0	0
8	43568276	43576708	-	Adam26a	0	0	0	0	0	0	0	0	0	0	0	0	0	0	0	0	0	0	0	0	0	0	0	0	0	0	0	0	0	0	0	0	0	0	0	0	0	0	0	0	0	0	0	0	0
[truncated: 22,600 more rows]
[truncated: 3 more columns]

## Sheet: Sheet7
Supplementary Information Table S24. Study 1 Low expression filtered (geometric mean of gene across all samples ≤1), counts per million normalized, log2 transformed gene counts quantified to MM10 Refseq 81 annotation model by Partek Expectation Maximization
Chromosome	Start	Stop	Strand	Gene Symbol	1-18B_L2.D712_1.clipped	1-18D_L2.D701_1.clipped	1-20B_L3.D702_1.clipped	1-20D_L3.D703_1.clipped	1-21C_L2.D706_1.clipped	1-75C_L3.D704_1.clipped	1-80B_L3.D705_1.clipped	1-82B_L2.D707_1.clipped	1-8A_L2.D708_1.clipped	1-8C_L2.D709_1.clipped	1-8D_L2.D710_1.clipped	1-90C_L2.D711_1.clipped	18hr_18B_L4.D712_1.clipped	18hr_18D_L4.D701_1.clipped	18hr_20B_L4.D702_1.clipped	18hr_20D_L4.D703_1.clipped	18hr_21C_L3.D706_1.clipped	18hr_75C_L4.D704_1.clipped	18hr_80B_L4.D705_1.clipped	18hr_82B_L3.D707_1.clipped	18hr_8A_L3.D708_1.clipped	18hr_8C_L3.D709_1.clipped	18hr_8D_L3.D710_1.clipped	18hr_90C_L3.D711_1.clipped	EtOH_18B_L5.D712_1.clipped	EtOH_18D_L5.D701_1.clipped	EtOH_20B_L5.D702_1.clipped	EtOH_20D_L5.D703_1.clipped	EtOH_21C_L4.D706_1.clipped	EtOH_75C_L5.D704_1.clipped	EtOH_80B_L5.D705_1.clipped	EtOH_82B_L4.D707_1.clipped	EtOH_8A_L4.D708_1.clipped	EtOH_8C_L5.D709_1.clipped	EtOH_8D_L5.D710_1.clipped	EtOH_90C_L5.D711_1.clipped	Fix_18B_L1.D712_1.clipped	Fix_18D_L1.D701_1.clipped	Fix_20B_L1.D702_1.clipped	Fix_20D_L1.D703_1.clipped	Fix_21C_L1.D706_1.clipped	Fix_75C_L2.D704_1.clipped	Fix_80B_L2.D705_1.clipped	Fix_82B_L1.D707_1.clipped	Fix_8A_L1.D708_1.clipped
7	45567795	45575177	-	0610005C13Rik	4.49546	4.4291	4.46609	4.42114	4.58615	4.32949	4.74562	4.48664	4.67667	4.58731	4.64162	4.64445	4.48281	4.45004	4.31393	4.67703	4.37004	4.43859	4.4255	4.72981	4.85862	4.51389	4.82305	4.75622	4.58217	4.2943	4.38669	4.5253	4.69938	4.64943	4.47712	4.71119	4.77833	4.49628	4.6214	4.66981	4.06483	3.85593	3.97758	4.20995	4.3254	4.24794	4.03247	4.17224	4.4907
12	85815455	85824546	-	0610007P14Rik	4.18651	4.21598	4.37709	4.35931	4.28709	4.37929	4.36416	4.51727	4.10847	4.51306	4.22809	4.23018	3.84566	3.84464	3.65234	3.85698	3.30045	3.98062	3.95004	4.15996	3.74483	4.18616	3.90014	3.67773	3.77108	3.60979	3.96178	3.94816	3.55343	3.92497	3.97162	3.81543	3.5796	3.9669	4.08977	3.56738	3.03748	3.20258	3.10931	3.21632	3.20288	3.48748	3.19015	3.20742	2.89107
11	51685385	51688635	-	0610009B22Rik	3.12684	3.00005	3.22217	3.07506	2.91289	2.7578	3.00032	2.79037	2.9201	3.0972	3.15983	3.2271	2.64212	2.29775	2.02749	2.57899	2.103	2.09535	2.37201	1.8604	2.12436	2.62996	2.48754	2.42114	2.32362	2.09522	2.59404	2.27476	1.15995	2.22349	2.6808	1.91625	1.90461	2.10846	2.06397	1.92692	1.41759	1.49336	1.13628	1.88162	0.976107	1.20276	1.02023	1.00231	1.0659
18	38250249	38262630	+	0610009O20Rik	3.432	3.68655	3.47347	3.58321	3.55731	3.36375	3.64963	3.40334	3.36147	3.32707	3.29906	3.4442	3.61119	3.3905	3.49548	3.61462	3.49624	3.6603	3.51986	3.31261	3.11081	3.53178	3.55886	3.69605	3.50279	3.59945	3.6973	3.68357	3.39625	3.48202	3.56051	3.47697	3.40518	3.45975	3.62393	3.38789	3.22494	3.04746	3.17581	3.18419	3.4768	3.31014	2.92711	2.95478	2.92604
2	175192005	176636320	-	0610010B08Rik	-1.09243	0.69321	-1.48197	-1.22122	0.400067	-0.911332	-1.00626	-0.0663308	0.593849	1.44334	-0.946883	-0.543216	1.09616	1.1438	1.12937	0.675576	0.963206	0.732662	-0.538749	1.64977	0.422653	0.656886	1.38719	0.845815	-0.302404	-0.132926	0.407	-0.343254	0.293736	1.81233	0.71412	0.546983	-0.811529	-0.112954	0.250775	0.0458111	1.48923	-0.698306	-1.00986	-1.51529	-0.468582	-0.551663	0.00767389	-1.47948	1.0215
11	23573251	23633632	-	0610010F05Rik	3.27307	3.05171	3.26249	3.34343	3.44071	3.13875	3.20525	3.5196	3.42706	3.47067	3.4574	3.39565	3.43568	3.09216	2.74545	2.85698	2.54661	3.17084	2.93957	2.95252	3.23464	3.35931	3.40221	3.18213	3.13267	2.70933	3.15713	2.94035	2.72852	2.61131	2.61185	3.0603	3.06723	3.24351	3.06397	3.06442	2.6339	1.95902	2.48992	2.46659	2.67891	2.16286	2.16071	2.34545	2.29723
11	70235204	70237915	-	0610010K14Rik	1.61684	1.48117	1.20454	1.30567	1.39632	1.72574	1.23782	1.352	1.10513	1.48577	1.16617	1.21472	1.10869	0.724014	1.04091	0.957507	0.828384	0.700052	0.744924	1.15996	0.842326	0.774353	1.36556	1.22061	0.989719	0.338497	1.01836	0.971374	1.05867	1.03661	0.878249	0.795962	1.05989	1.14835	0.633986	0.943796	0.237017	0.270972	0.873249	0.816037	0.913372	0.975987	0.846198	0.417346	-0.0653374
16	31947051	31948522	-	0610012G03Rik	2.71394	2.69121	2.53119	3.00275	2.97458	2.35853	2.77919	2.71921	2.62637	2.68217	2.4418	2.58555	2.71874	2.59237	2.15639	2.40681	2.38198	2.10723	2.25307	2.06685	2.13778	2.37072	2.55422	2.2457	2.41598	1.87283	2.40538	2.46118	2.59019	2.08194	2.27216	2.47207	2.54321	2.38936	2.19198	2.24545	1.93004	1.56048	1.68517	2.24775	2.00648	1.61122	1.53807	2.0676	1.84612
6	72347317	72353161	+	0610030E20Rik	4.28748	3.85803	3.73733	4.17417	4.37614	4.40229	4.01543	4.26028	4.07817	4.23172	4.18503	4.42551	4.88683	4.66843	4.43577	4.99685	4.5324	4.69809	4.56141	4.72329	4.61651	4.91925	4.76392	4.85124	4.70167	4.57854	4.42383	4.77873	4.75304	4.54272	4.40908	4.59207	4.30005	4.7355	4.49196	4.59167	4.34971	4.1271	4.20476	4.401	4.52742	4.32829	3.94017	4.40729	4.15705
3	138210717	138239664	-	0610031O16Rik	0.956921	0.663014	0.180697	0.119264	1.20367	1.18074	0.715871	0.197672	0.964957	0.563775	0.655208	0.848591	1.18269	1.54568	0.809587	1.32316	1.80492	1.36631	0.776633	1.21059	1.24087	1.31277	1.03298	1.61654	0.762309	1.33849	0.902885	1.66471	1.0322	1.36467	0.206874	0.130383	1.20007	1.01085	0.955913	0.875084	0.722442	0.560478	0.468859	0.296664	0.375717	0.975987	-0.439199	0.739273	0.400324
4	107889826	107897804	+	0610037L13Rik	2.35746	2.66301	2.72501	2.64498	2.24876	2.22728	2.46389	2.17421	2.30444	2.64676	2.7256	2.29925	2.51421	2.22848	1.80959	2.17593	1.87419	1.89073	2.04749	1.8604	1.64968	2.28892	2.22061	2.01707	2.27512	2.12437	2.32915	1.90864	1.66963	2.09673	2.09584	1.87231	1.53264	1.93685	1.97185	1.87508	1.28432	1.34897	1.35867	1.4983	1.53004	1.48749	0.315685	0.706852	0.751795
5	143329308	143332705	+	0610040B10Rik	-2.10195	-2.99991	-2.14121	-1.41678	-3.1886	-3.16499	-2.24758	-1.58659	-1.32781	-1.36221	-1.66671	-0.942814	-0.724191	-2.11727	-2.12899	-1.15796	-1.80386	-1.65357	-2.42497	-1.47746	-2.61707	-1.29603	-1.26247	-1.80491	-2.01026	-3.51942	-1.51214	-2.58318	-2.13771	-2.19602	-1.74064	-2.72757	-2.96981	-3.63294	-2.95093	-1.16053	-1.0849	-1.4839	-2.29665	-1.80286	-2.99347	-1.77123	-2.43917	-1.58264	-1.45764
5	63812495	63899620	+	0610040J01Rik	3.30175	3.57495	3.43367	3.5922	3.63153	3.74186	3.46938	3.46264	3.62171	3.36024	3.5812	3.6094	3.67668	3.64204	3.36817	3.55169	3.45915	3.58163	3.5795	3.28924	3.63556	3.43188	3.69594	3.52727	3.54941	3.60463	3.32354	3.65519	3.54877	3.68659	3.62691	3.48672	3.72595	3.49627	3.50845	3.62082	3.36355	3.27097	3.17581	3.20995	3.46044	3.41008	3.00374	3.18993	3.22884
4	101353783	101399186	+	0610043K17Rik	-2.10195	-1.99993	-2.14121	-3.73865	-2.18862	-1.94262	-1.98455	-1.75651	-1.19031	-1.68414	-2.08174	-2.32131	-1.55426	-2.70222	-1.39204	-1.57299	-2.12578	-1.65357	-1.57699	-1.84002	-1.61709	-1.44803	-2.13692	-1.61227	-3.01024	-2.93448	-3.09707	-1.26128	-1.55275	-2.19602	-1.74064	-2.14262	-3.55475	-1.31107	-1.214	-1.48245	-3.66981	-3.48385	-17.9063	-1.44029	-1.77111	-1.77123	-2.8542	-1.29314	-1.45764
18	11042037	11052568	-	1010001N08Rik	-1.10196	-1.99993	-1.72618	-2.15373	-1.07316	-3.16499	-1.76216	-1.58659	-2.64972	-1.87678	-1.49678	-1.47332	-1.40226	-0.795354	-3.71391	-0.836035	-0.540842	-2.23853	-1.28749	-1.06242	-4.61697	-1.15852	-0.721901	-1.15284	-1.2733	-0.934515	-1.22264	-0.495746	-0.915327	-1.34804	-2.22606	-1.14263	-1.96984	-1.46307	-1.366	-1.48245	-2.08489	-17.7716	-1.61859	-1.61021	-2.99347	-3.57853	-4.43906	-1.43064	-4.45752
10	66912190	66920385	-	1110002J07Rik	-0.365003	-0.999943	-1.14122	-0.831821	-0.7736	-1.74998	-1.56952	-1.43459	-3.06474	-0.983706	-1.34478	-1.32132	0.0831603	0.105106	-1.71396	-0.742927	-1.1258	-0.431188	-0.0464865	-0.255073	-2.03212	-0.810603	-0.914545	-0.524814	-0.0102784	-0.819039	-1.22264	0.00175092	-0.474757	-0.817527	-1.74064	-2.14262	-1.23288	-1.63299	-1.214	-1.31253	-0.21044	-0.676556	-1.44867	-0.52276	-1.77111	-0.993631	-2.8542	-1.75256	-1.28772
12	3403883	3426748	-	1110002L01Rik	1.06795	0.772638	1.3182	0.875991	1.49318	1.13265	1.78802	1.4134	1.43771	1.29313	1.33328	1.31093	1.73523	1.18039	1.33042	1.56085	1.85147	1.48027	1.501	1.84446	1.64968	2.01139	1.42784	1.55764	1.61421	1.41125	1.65777	1.48287	1.52524	1.12588	1.09584	1.9589	1.74896	1.49627	1.57258	1.24545	1.21277	-0.0915964	1.64818	1.09021	1.53004	1.17629	0.98706	1.65681	1.37523
16	90925811	90934850	-	1110004E09Rik	1.56099	1.45948	1.48326	1.39056	1.68582	1.43983	1.15839	1.54725	1.41634	1.33821	1.61868	1.64214	0.890513	1.02567	0.95845	1.23435	0.918582	1.13069	1.15996	1.23525	1.11081	1.05446	1.23229	1.29461	1.2874	1.45779	1.42645	1.24967	1.13529	1.00559	1.25934	1.10529	1.44518	1.01085	1.13648	0.909849	0.0305668	0.216525	0.80766	0.974734	0.630973	0.975987	0.953113	0.334884	0.242784
7	116093380	116105211	+	1110004F10Rik	3.76839	3.70049	3.65318	3.64066	3.72624	3.76176	3.72509	3.61851	3.72962	3.75879	3.64162	3.56619	3.72288	3.58315	3.46593	3.43199	3.14097	3.31604	3.33522	3.0737	3.28376	3.59635	3.67897	3.38772	3.49222	3.18787	3.57059	3.24967	3.13529	3.44781	3.3468	3.13658	3.07454	3.50142	3.21895	2.99326	2.50005	2.89978	2.74772	2.67517	2.8224	2.94496	2.23322	2.86213	2.43716
2	156863122	156873563	+	1110008F13Rik	5.21544	5.32197	5.48082	5.46829	5.10137	5.11264	5.42482	4.94737	4.74041	4.82957	4.80292	4.82638	4.74341	4.67496	4.63475	4.7589	4.1642	4.48483	4.7727	4.13068	4.17731	4.44273	4.48998	4.63564	4.61907	4.33849	5.20818	4.7274	4.25172	4.57213	5.00465	4.37043	4.42817	4.41684	4.51391	4.16499	3.83792	3.72065	4.28527	4.20995	4.18639	4.28248	3.98706	3.9409	4.08923
12	55302637	55382492	+	1110008L16Rik	2.73091	2.84971	2.04199	2.64498	2.91988	2.63371	2.41915	2.53809	2.52017	2.855	2.28747	2.79136	2.75153	2.78156	2.21676	2.70828	2.68154	2.37616	2.38235	2.58142	2.5628	2.77435	2.39703	2.80557	2.47084	2.16701	2.2837	2.40547	2.39625	2.14023	2.15242	2.19126	2.21336	2.62438	1.95591	2.32488	1.72244	1.56048	1.88919	1.78209	2.30416	2.13564	1.31568	1.91984	1.54234
2	32379101	32381916	-	1110008P14Rik	2.02731	2.52361	2.74141	2.30567	2.07188	2.58985	2.84832	2.8209	2.69897	2.41388	2.38856	2.45477	2.01727	2.1051	2.52443	1.64938	1.4889	2.00938	2.45274	2.3068	1.93748	2.22752	2.04628	2.1426	2.26274	1.92346	2.47779	1.72056	1.3434	2.18246	2.65165	2.32768	2.29067	2.09491	1.97185	2.05669	1.3074	0.603546	1.77371	1.29666	1.2795	1.35213	1.62688	1.65681	1.3237
X	70385913	70389417	+	1110012L19Rik	2.04098	1.85803	2.06822	2.01617	1.78098	1.6594	2.01543	2.05083	1.85804	1.69088	2.39937	1.783	1.15845	1.07911	1.06738	1.27943	1.00347	0.931377	1.48189	1.61939	0.809159	1.4695	1.34418	1.14261	1.18612	0.906779	1.46767	1.46118	0.862273	1.38891	1.1799	1.2266	1.20007	1.47552	1.24542	1.13224	0.578053	0.645367	0.703324	0.477236	0.813836	0.813716	0.261237	1.08031	0.1862
6	13871569	13896422	+	1110019D14Rik	0.598467	5.12499e-05	0.228002	0.81587	0.355678	0.107989	-0.177211	-0.112667	0.25714	0.360242	0.542734	0.486022	0.561206	0.724014	-0.0701165	0.811656	0.122118	0.498419	0.340535	0.600534	1.11081	0.136925	0.892803	0.709647	-0.0716788	0.180956	-0.289756	0.224142	0.447237	0.691479	0.309967	0.359864	-0.0953837	-0.311076	-0.629043	-0.234537	0.137482	0.270972	0.239378	-0.362296	0.465914	0.228755	0.514993	-0.0521377	0.827744
17	84917182	84957711	-	1110020A21Rik	-0.879573	-1.41498	-1.55626	-0.931356	-1.31416	-2.16501	-1.56952	-1.17155	-1.64974	-0.596685	-0.859358	-0.942814	-1.13923	-1.11728	-1.129	-0.283497	-1.54083	-1.65357	-1.57699	-0.840032	-1.15766	-0.448035	-0.914545	-0.911834	-1.59523	-0.934515	-0.512148	-0.495746	-0.552759	-1.93299	-2.22606	-1.02715	-1.74745	-0.54554	-1.366	-1.02303	-2.08489	-1.67655	-0.618599	-0.802866	-1.11904	-2.25665	-3.43914	-1.75256	-1.13572
11	87699524	87705328	+	1110028F11Rik	1.59847	1.39236	1.05516	1.54668	1.63578	1.39975	0.8899	1.88733	0.93521	2.47572	1.24017	0.911327	2.18269	1.52657	0.777878	2.25707	2.21404	2.28501	1.03443	2.0391	1.57272	3.04737	1.878	1.03157	1.18612	1.63026	0.841484	2.0167	1.73674	1.65195	1.03695	1.57618	0.968743	2.22497	1.61381	0.0410961	1.95948	1.32344	1.13628	1.74732	2.00648	1.77895	1.39368	2.5512	0.86427
9	50762828	50768153	-	1110032A03Rik	3.11396	3.015	3.19862	3.18014	3.08437	2.90821	3.01543	2.79806	2.60763	3.06404	3.11464	2.97145	2.92685	2.9271	2.72897	2.86439	2.06401	2.66834	2.89693	2.70133	2.37158	2.89773	2.92914	2.79711	2.78846	2.48051	2.64884	2.6456	2.59924	2.81294	2.49638	2.50122	2.03014	2.64311	2.62393	2.46004	2.3074	1.87363	2.55132	2.00448	2.21593	2.18958	2.14576	2.2132	1.56471
2	132690283	132751056	+	1110034G24Rik	0.73933	0.841351	0.733236	0.687547	-0.0731641	0.294402	0.95403	0.372758	0.598176	0.708164	0.759545	0.26363	0.405087	0.385213	0.0409144	0.649385	0.266508	0.0344731	0.422997	-0.0624286	-0.032141	-0.0329997	0.0329827	0.597172	0.159646	-0.519481	0.0728122	0.323678	0.447237	0.236915	0.259341	0.442326	0.654635	0.121882	0.551524	-0.482463	-0.14631	-0.161985	-0.918157	-0.150793	-0.671584	-0.408672	-0.351737	-0.665112	-0.650297
4	11485958	11551144	+	1110037F02Rik	4.39255	4.53921	4.47838	4.36718	4.38627	4.34012	4.37297	4.42338	4.37538	4.57324	4.5305	4.24243	4.17365	4.10188	4.12522	4.3312	3.951	4.19329	4.10168	4.06341	3.96785	4.3098	4.30876	4.17562	3.94391	3.82481	4.2338	4.09626	3.73263	4.18246	4.063	3.94128	3.59493	4.01804	4.12939	3.7983	3.20048	3.13813	3.71678	3.67054	3.44389	3.47668	3.56642	3.39207	3.0659
17	34950236	34952472	-	1110038B12Rik	0.670617	1.19644	1.05516	0.784843	0.548322	0.571935	0.78802	0.243476	0.63565	0.673399	0.690833	0.401134	0.597732	0.998189	-0.013533	0.16396	0.518045	0.305774	0.340535	0.710158	0.704822	1.24001	0.950517	0.517002	0.831021	0.124372	0.809776	0.370983	0.736743	0.874343	0.0958432	0.698665	0.654635	0.454456	0.856378	0.375514	-0.421943	0.101048	-0.226283	0.296664	0.465914	0.0652567	-0.269275	0.456874	-1.45764
15	76948261	76950980	+	1110038F14Rik	0.0679544	0.459481	0.946229	0.261283	0.548322	0.864716	0.922321	0.828436	0.842101	0.637775	0.581208	0.678667	1.03069	0.655302	0.71229	0.466522	1.00347	0.761452	0.422998	1.08053	0.775211	1.16339	1.08545	1.16908	1.2874	0.765916	1.01836	0.908639	1.1102	0.52642	1.03695	1.02729	0.904613	1.32119	0.987622	1.10249	0.75639	-0.898946	-0.226283	0.559697	0.176408	0.550682	0.514993	-0.229015	0.127307
2	91273240	91444715	-	1110051M20Rik	-0.879573	-1.12547	-1.26675	-1.56878	-1.60367	-0.502061	-1.24759	-0.849628	-0.562284	-1.51422	-1.34478	-2.32131	-0.554267	-0.894889	-0.392043	-0.93557	-1.1258	-0.575578	-1.57699	-0.840032	-0.916659	-1.61795	-0.262472	-0.612276	-1.2733	-0.612589	-0.682072	-2.26126	-1.55275	-0.710613	-0.740654	-1.55766	-1.09538	-2.04802	-1.53593	-1.48245	-0.762978	-1.67655	-1.15916	-2.6102	-2.99347	-0.578596	-2.8542	-2.43063	-1.45764
19	21597313	21652792	-	1110059E24Rik	3.0135	2.92288	2.68319	3.13164	3.10291	2.69295	3.20525	2.90881	2.8421	3.11674	2.84898	2.95665	2.80718	2.61968	2.19291	2.77277	2.12211	2.49842	2.59292	2.40789	2.89859	3.04024	2.79379	2.60688	2.58466	1.87283	2.66665	2.58671	2.58109	2.48202	2.59153	2.42215	2.29067	2.55681	2.63398	2.16139	2.04437	1.18851	1.68517	1.61859	2.07973	1.65022	1.62688	1.90563	1.89989
9	122945089	122951001	-	1110059G10Rik	2.19571	1.92288	2.13178	1.72071	1.68582	1.60756	2.30083	1.90168	1.75964	2.28163	1.79271	1.8803	1.75154	1.46767	0.986464	1.38635	0.196119	0.931377	1.27544	1.56206	1.38289	1.68581	1.18498	1.49624	1.2874	1.06548	1.42645	0.738714	0.703576	0.691479	1.6808	1.07975	1.20007	1.45445	0.821612	1.32489	0.687677	0.374065	1.16275	0.0336305	0.743447	0.228755	1.02023	0.706852	0.899894
4	124849485	124850731	-	1110065P20Rik	2.17104	2.29773	1.90316	2.19202	1.96786	1.90822	2.11697	1.68642	1.74256	1.91576	2.16617	1.46526	1.93401	1.83691	1.47585	1.78063	1.00347	1.9709	1.95351	1.61939	1.16425	1.79143	1.67041	2.08816	1.65268	1.82036	1.90288	1.52531	1.75304	2.09673	1.91142	1.9589	1.99977	1.92158	1.89032	1.68745	1.43865	0.83801	0.738948	1.38977	1.06538	1.06525	1.46769	1.08031	1.00177
9	94517864	94538082	-	1190002N15Rik	4.77659	4.55719	4.41591	4.46585	4.7001	4.55378	4.76362	4.8508	4.64716	4.76705	4.48556	4.67641	4.93223	4.56219	4.3548	4.23148	3.94027	4.41728	4.84739	4.73198	4.51475	4.66512	4.66826	4.78859	4.58466	4.27817	4.1852	4.34456	4.15689	4.1438	4.77841	4.56931	4.30936	4.69342	4.23884	4.32488	3.81796	3.56047	3.31213	3.55969	3.4768	3.50886	3.78479	3.85844	3.78074
8	120608602	120634383	-	1190005I06Rik	0.461394	0.700484	1.13173	0.064077	-0.452494	0.565081	0.985053	0.491374	-0.354516	-0.364092	-0.0817576	0.49641	-0.0803653	0.155717	0.526561	0.0598082	-4.34588	0.0833693	0.340241	0.345296	-0.916703	-0.24028	-0.200455	0.195062	0.570715	0.567973	0.27212	-0.110535	-0.199162	0.3894	0.668782	0.570336	0.759944	-0.314076	0.10769	0.161364	0.68453	0.9084	0.468752	-0.644213	-1.11909	-0.330677	0.0199427	-1.05214	-0.0715827
10	82619851	82623229	-	1190007I07Rik	1.31306	1.54078	1.48326	1.78212	1.36006	1.57047	1.44852	1.19767	1.19847	1.5237	1.13285	0.9417	1.20427	0.941605	0.927561	1.54247	1.19416	0.931377	0.865604	0.876168	0.54508	1.02214	0.801655	0.879571	1.30855	0.906779	1.29304	1.41011	1.00523	0.90829	1.09461	0.69446	1.05989	0.890554	0.856377	0.802934	-0.14631	-0.0244825	-0.226283	0.384702	0.591445	-0.25667	0.261237	0.0547769	-0.650297
16	21794347	21809040	+	1300002E11Rik	1.83662	1.52361	1.97424	1.78484	2.10904	1.53541	1.73425	1.78263	2.03675	1.855	2.0612	2.18963	2.66812	2.45762	2.15639	2.32315	1.80492	2.5074	2.13571	2.28334	2.47035	2.18939	2.41764	2.42114	2.25024	2.43471	2.53709	2.3593	2.56271	2.22349	2.11019	2.15504	2.41096	2.72454	2.30955	2.07212	2.03056	1.64536	2.50033	2.13124	2.84778	2.14932	1.77025	2.3027	2.0659
9	103250530	103288298	-	1300017J02Rik	7.89379	8.00286	7.61449	7.97338	7.95303	7.77111	7.62276	7.90703	7.75937	7.93789	7.87413	7.84131	6.74137	6.9434	6.60626	6.84015	6.70073	6.91035	6.65448	6.86386	6.85355	6.8608	7.02166	6.93894	7.37558	7.16087	7.18017	7.21889	6.9162	7.17246	7.04397	7.14006	7.11937	7.22808	7.26657	7.10249	6.00872	5.79801	5.73233	5.97379	5.95776	5.86019	5.63359	5.74327	5.58126
5	114808196	114813977	-	1500011B03Rik	-0.68693	-0.999943	-0.72619	-1.93135	-1.45167	-0.165028	-0.984561	-0.669057	-1.32781	-1.51422	-1.34478	-2.32131	-0.916834	-1.24281	-1.25453	-1.74292	-2.12578	-2.23853	-1.28749	-1.32545	-2.03212	-1.61795	-0.473975	-1.61227	-2.01026	-1.34955	-1.68206	-0.583209	-1.55275	-1.93299	-1.22608	-1.26816	-0.854371	-1.63299	-1.214	-0.782021	-1.66986	-17.7716	-2.29665	-2.6102	-1.57847	-1.99362	-1.63183	-1.16761	-1.65029
2	127791377	127792489	-	1500011K16Rik	2.17104	2.57496	2.58669	2.28365	2.02081	2.50739	2.43047	1.7029	1.80968	2.17383	1.87244	1.74905	1.86076	1.89766	1.39455	1.90092	1.12211	1.38594	1.69601	1.37497	0.809159	1.08247	1.42784	1.41008	1.86419	1.92346	2.03217	1.87622	1.1102	1.67185	1.8443	1.44232	1.44518	1.53692	1.61381	1.27242	0.687677	-0.235986	0.0252543	0.559698	-0.18616	1.09382	0.514993	0.456874	-1.28772
18	61726390	61728254	+	1500015A07Rik	-1.517	-0.999943	-0.918833	-1.15375	-0.188641	-2.16501	-0.869084	-1.05608	-1.06478	-1.22471	-0.859358	-0.8359	-0.724191	-0.614783	-0.25454	-0.283497	0.122118	-0.823504	-0.498997	-0.0624286	-0.295174	-0.370033	-0.262472	-0.612276	-1.78787	-0.349557	-1.22264	-0.495746	-0.0222471	-0.430507	-0.740654	-0.0271575	-0.969847	-0.633002	-0.950969	-0.575572	-0.582407	-1.4839	-1.03363	-0.802866	-0.330549	-1.11916	-1.63183	-0.293145	-1.87268
19	36619418	36689480	-	1500017E21Rik	3.78067	3.65349	2.52173	4.34076	5.87565	3.25563	1.92232	3.3779	3.00846	5.10701	4.28456	4.35109	3.53319	3.3905	1.76176	3.82692	4.50718	3.15377	1.23035	3.26549	2.41631	4.83941	3.80947	4.31845	3.39911	3.49174	1.69296	3.79182	5.13373	2.74881	1.15242	2.26108	1.74896	4.42769	3.01095	3.43042	2.36355	1.66583	0.873249	2.61859	4.27014	1.79644	-0.0468839	2.28084	1.27026
10	89686363	89700867	+	1500026H17Rik	-1.87956	-1.26297	-0.638727	-2.15373	-1.07316	-1.04955	-0.569526	-2.17154	-0.649746	-0.436222	-1.34478	-0.942814	-0.817299	-1.38031	-1.25453	-0.421	-0.803874	-1.01615	-1.04648	-2.32544	-1.03213	-1.44803	-0.721901	-1.80491	-1.78787	-1.9345	-1.68206	-1.41328	-0.552759	-1.19604	-1.08857	-1.40566	-1.5548	-1.46307	-1.214	-2.89746	-3.08487	-2.16196	-1.81123	-1.28829	-1.77111	-1.77123	-1.26927	-2.75255	-1.45764
17	24215056	24220770	-	1600002H07Rik	3.94242	3.18987	3.08116	3.41103	4.00447	3.63371	3.88168	3.91236	3.73826	4.32427	3.84503	4.16087	4.2387	3.72401	3.19891	3.50973	3.85718	3.71176	3.56141	4.32702	4.11081	4.44543	3.99919	4.28858	4.18611	3.88139	3.07947	3.67888	4.26599	3.72995	3.41777	4.20609	4.28123	4.36699	4.00709	4.34408	3.91508	2.96729	2.7651	3.28459	3.69764	3.27314	3.46768	3.80201	3.59219
10	80172944	80175120	+	1600002K03Rik	0.219957	0.54437	0.797367	0.546684	0.652659	0.250008	0.822786	0.28787	0.350249	0.0707363	0.191263	-0.0582965	-0.264762	-0.454319	-0.0135331	-0.219367	0.0441164	-0.0161528	-0.287494	-0.559926	-0.529638	-0.0329997	0.0329827	-0.0273167	0.262739	-0.271555	0.565851	-0.335283	-0.330368	0.182467	0.358877	0.272402	-0.306887	-0.240687	-0.448472	0.102496	-0.862513	-0.898946	-1.15916	-0.0252628	-0.878034	-0.25667	-0.854234	-0.665112	-0.872687
17	14943184	14945940	+	1600012H06Rik	3.65736	3.85388	3.65751	3.68755	3.74603	3.58092	3.74788	3.80572	3.58386	3.70816	3.89552	3.79552	3.72288	3.74483	3.5898	3.48589	3.45915	3.5074	3.47707	3.68352	3.42728	3.64413	3.84794	3.62612	3.56462	3.35088	3.52249	3.5409	3.57193	3.28938	3.5288	3.37043	3.33392	3.54191	3.60872	3.31195	2.64301	2.17429	2.93598	2.81603	2.66944	2.76125	2.31568	2.65681	2.64037
7	38183217	38197566	+	1600014C10Rik	6.12042	6.27306	6.23162	6.22128	6.45823	6.18	6.1694	6.24909	6.2237	6.13523	6.12524	6.27112	5.73215	5.98074	5.82033	5.88642	5.78407	5.94467	5.72069	5.99466	5.88871	5.98936	5.93898	5.96703	5.97177	5.88459	5.95545	6.02966	6.13606	5.93427	5.87404	6.01387	6.04603	5.83051	5.87557	5.97491	5.26529	5.07832	5.35867	5.40797	5.62365	5.28248	5.10576	5.42484	5.3972
6	86527330	86564450	+	1600020E01Rik	-0.986488	-1.26297	-1.02575	-0.346397	-0.250041	-0.843096	-0.110097	-1.17155	-0.742855	-0.777256	-0.759823	-0.942814	-0.139231	-0.117285	0.0933819	-0.495001	0.574628	0.130688	-0.10307	-0.325462	-0.032141	-0.15853	0.184985	0.142608	-0.347312	-1.06004	-0.594609	-0.413284	0.184203	-0.817527	0.309967	-0.142634	-0.647922	-0.726111	-0.950969	-0.312539	-1.34794	-0.898946	-0.811242	-0.362296	-0.878034	-0.671705	-0.439199	-0.752574	-0.37019
5	45668701	45669709	-	1600023N17Rik	-3.10193	-1.77754	-3.72613	-2.73869	-4.77347	-2.74996	-4.56939	-4.75638	-4.64961	-3.09915	-3.08171	-2.64323	-2.72416	-2.3803	-3.12897	-2.15795	-2.12578	-2.01614	-1.74691	-2.64736	-2.61707	-2.61793	-4.72177	-3.61221	-17.883	-1.34955	-3.09707	-2.99821	-3.13768	-3.51791	-2.96301	-3.14259	-17.8425	-3.048	-2.53591	-2.48244	-3.66981	-3.48385	-1.81123	-4.61009	-4.57834	-1.99362	-4.43906	-4.75244	-17.7454
17	47412734	47437376	-	1700001C19Rik	2.31306	2.33395	2.20454	2.04264	1.81135	1.95044	2.04518	1.76703	1.8421	1.8077	1.79271	1.52666	1.86076	2.36384	2.04091	2.49547	1.54661	1.70005	1.55685	1.77887	1.84232	1.68581	2.08545	1.67312	1.89661	2.326	2.00442	2.24967	2.0322	1.83958	1.69991	1.61225	2.05989	1.82642	2.19198	1.83946	1.94483	1.64537	1.44748	1.41214	1.76137	1.52992	1.46769	1.24742	1.47308
15	83353847	83367298	-	1700001L05Rik	2.21995	1.60491	0.828393	1.76907	2.66934	1.51679	0.8899	2.40334	2.53015	2.44513	2.38856	1.86453	2.44573	2.05263	1.57143	1.82692	2.36604	1.71565	1.7125	2.32988	2.96032	2.79989	2.65313	2.11564	1.97461	1.58904	1.27212	2.08921	2.5441	1.61131	0.737387	2.67328	2.59493	2.71572	2.1783	1.85738	1.83792	1.07067	1.23938	1.19713	2.62119	1.7068	0.204654	2.00231	2.42498
3	58141707	58163808	-	1700007F19Rik	0.560993	0.938648	-0.333874	-0.279283	-1.07316	0.00489628	-0.3216	-0.364204	-1.06478	0.315848	-0.0817549	0.000597	1.29817	1.80554	0.240223	1.48589	-0.425366	0.461893	0.00796109	-0.325462	0.775211	1.28892	0.365557	0.517002	-0.202923	1.12437	-0.434146	-0.676317	-1.72267	0.52642	0.259341	-0.335279	-1.5548	0.411387	-0.143619	-0.897498	1.28432	1.244	0.0818376	0.599226	-0.18616	0.279381	-0.117273	0.639738	0.127307
16	33379854	33380737	-	1700007L15Rik	-0.986488	-0.777552	-0.72619	-0.738713	-1.31416	-0.843096	-0.110097	-0.434593	-2.06477	-1.09918	-1.85935	-0.39533	-1.13923	-1.38031	-0.321654	-1.28349	-1.80386	-0.916613	-0.576999	-1.32545	-1.80973	-1.15852	-1.02146	-1.02731	-1.2733	-1.34955	-0.360145	-1.99823	-0.722683	-0.611078	-0.847568	-1.02715	-4.55468	-0.54554	-0.728578	-1.48245	-0.969428	-3.48385	-1.29667	-1.44029	-1.57847	-0.77124	-2.8542	-2.43063	-1.13572
7	127510438	127512870	-	1700008J07Rik	-0.986488	-0.125479	-1.55626	-1.15375	-0.866709	-0.749988	-1.11009	-0.508594	-0.649746	-0.224718	-1.20728	-0.250941	-0.0237544	0.105106	-0.466043	0.466522	-0.955876	-0.123068	-0.10307	0.159963	0.0833358	-0.448035	0.232291	-0.29035	-0.595238	-0.612589	0.0183647	-0.190893	-0.722683	-0.0585399	-0.0244506	-0.920238	-0.554813	-0.240687	-0.950969	-0.897498	-0.582407	-1.02448	-0.296672	-0.440298	-0.0549163	-2.99359	-1.11727	-0.430648	0.242784
17	8988333	9008320	+	1700010I14Rik	-1.365	-1.41498	-0.72619	-2.73869	-1.96623	-0.843096	-1.56952	-1.58659	-1.84238	-0.224718	-1.08175	-0.942814	-1.02375	-1.24281	-1.25453	-1.04248	-1.54083	-1.65357	-1.57699	-1.18795	-1.61709	-0.917517	-1.55197	-1.44234	-2.59521	-0.612589	-0.594609	-2.26126	-1.13772	-1.93299	-1.96303	-1.92023	-1.74745	-1.63299	-1.72857	-1.31253	-1.8625	-0.483912	-1.15916	-1.80286	-4.57834	-0.878154	-2.11725	-4.75244	-2.45763
10	127667123	127668852	+	1700012D01Rik	-1.517	-1.5849	-0.819298	-1.15375	-0.250041	-2.74996	-1.11009	-0.112667	-0.562284	-0.160588	-0.344788	-0.39533	-0.554267	-0.702245	-1.25453	-0.573003	-0.540842	-0.916613	-0.65946	-0.325462	-0.032141	-0.810603	-0.262472	-0.219961	-0.595238	-1.34955	-1.51214	-0.676317	-0.552759	-1.34804	-1.548	-0.727594	-1.09538	0.0674344	-0.835493	-0.482463	-1.66986	-0.396449	-1.81123	-1.44029	-1.25654	-0.993631	-2.11725	-1.94521	-0.872687
9	57252322	57262600	-	1700017B05Rik	2.66179	2.61476	2.5592	2.66216	2.87744	3.07655	2.71587	2.9159	2.83406	3.48075	2.80901	2.54656	3.24159	3.25194	3.26902	3.30691	3.42877	3.43388	3.29746	3.09407	3.27163	3.79566	3.36555	2.89551	3.35312	3.20843	3.19444	3.21768	3.44222	3.36467	3.23334	3.28363	3.16628	3.83866	3.34057	2.83041	3.23701	2.63502	3.18229	3.07627	3.31026	3.21581	3.19015	3.0156	2.98528
19	29047483	29048730	+	1700018L02Rik	-1.10196	-0.584908	-2.14121	-2.41676	-2.45165	-2.42804	-1.24759	-2.43457	-0.479822	-3.09915	-1.85935	-0.736365	0.597732	0.467675	-0.19041	-0.573003	-2.12578	-1.23854	0.645389	0.210589	0.55282	-1.44803	-1.26247	0.341916	-0.135809	0.338496	-0.0382187	-0.583209	-0.815792	-1.34804	0.699912	-0.335279	0.532645	-1.63299	-1.72857	0.943796	-0.421943	0.47028	-0.618599	-1.02526	-1.9935	-1.11916	0.730721	-1.16761	-0.370191
19	5502769	5503788	-	1700020D05Rik	-1.87956	-1.99993	-2.40424	-2.15373	-1.77359	-1.42805	-2.98452	-2.43457	-1.84238	-3.09915	-2.34477	-1.64325	-1.72418	-1.38031	-0.906613	-0.655464	-1.80386	-0.916613	-1.16196	-0.946946	-0.295174	-0.711068	-1.02146	-0.524814	-1.59523	-1.06004	-1.22264	-0.775852	-1.02224	-1.34804	-1.548	-1.14263	-1.5548	-2.63297	-0.728578	-1.89749	-0.08491	-1.89893	-1.03363	-0.703331	-0.99351	-1.11916	-0.854234	-1.16761	-3.45759
2	119594296	119600745	+	1700020I14Rik	4.04098	4.17663	4.05516	4.15913	4.23761	3.91889	4.14127	4.18892	4.04373	4.02665	4.15983	4.10156	4.47302	4.26353	3.98993	4.33655	3.73217	3.61528	4.09856	4.08052	3.98652	4.01138	4.2525	4.11564	4.10519	4.15999	3.8532	4.075	3.92476	3.71564	3.8443	4.01723	4.01123	3.90614	3.89033	3.78899	3.59222	3.44089	3.64349	3.47723	3.8224	3.37559	3.40629	3.52354	3.41886
10	43525121	43540995	-	1700021F05Rik	2.69677	2.86629	2.59573	2.66216	2.35567	2.35853	2.59034	2.2769	2.20823	2.54466	2.67313	2.47568	1.84566	2.19256	1.92988	1.84203	1.57463	1.56881	2.02125	1.48189	1.93748	2.04024	2.11098	2.2079	1.81415	1.90678	1.82572	1.82618	1.76916	1.89141	1.66144	1.76425	1.65463	1.49627	2.03391	1.62605	1.23701	0.873635	0.703324	1.11769	1.00648	1.06525	1.20465	1.35594	0.968606
4	104913456	105016864	+	1700024P16Rik	3.38452	3.75938	4.1595	3.5559	1.45521	3.99484	3.98888	2.11384	2.25714	1.91576	2.28747	2.60466	3.68094	4.05597	4.44337	3.83449	1.91858	4.20715	4.16895	2.52253	2.49142	2.15022	2.70436	2.83893	3.01946	3.89836	4.14129	3.62135	1.80087	3.78123	4.10662	2.44232	2.46755	1.75931	2.49748	2.40017	2.78134	3.47609	4.0071	3.30863	0.743448	3.56605	3.40628	1.83238	2.31052
1	151884524	152090321	-	1700025G04Rik	1.70538	1.56483	1.82839	2.04264	1.91289	1.62504	1.21183	1.78263	1.47953	1.82364	1.31056	1.83247	1.9623	1.52657	1.91538	1.88642	2.04411	1.63592	1.25307	1.81204	0.906456	1.64882	2.11098	1.59717	1.23765	1.90678	1.22481	1.95594	1.75304	1.23691	1.42926	1.00032	0.574465	1.65239	1.44134	1.47173	1.72244	1.21652	1.57122	1.00448	1.17641	1.30404	1.02023	1.56935	1.29723
5	151368675	151414084	+	1700028E10Rik	-0.517005	-0.497446	-0.333874	-0.215153	-0.0731641	-0.226428	-0.0459669	0.101457	-0.0647869	-0.876791	-0.966273	-0.119697	0.320199	0.545677	0.144007	0.344532	-0.125808	-0.575578	-0.840032	-0.00353522	0.668297	-0.0944	-0.0214649	0.341916	-0.425314	0.524909	-0.98163	-0.190893	-0.0222471	-0.196043	-0.226083	0.359864	-0.306887	0.0108511	-0.0123752	0.324888	-1.66986	0.47028	0.188752	-0.288296	-0.119046	-0.77124	-0.532308	-0.665112	-1.87268
8	45953606	45975253	-	1700029J07Rik	-2.10195	-1.99993	-3.14119	-1.56878	-1.07316	-1.58006	-1.76216	-1.94915	-1.64974	-1.36221	-3.66665	-1.47332	-1.02375	-2.3803	-1.25453	-0.495	-2.54081	-1.82349	-0.939566	-1.32545	-1.15766	-1.15852	-0.721901	-0.80492	-1.59523	-0.819039	-1.8747	-0.998243	-0.635221	-1.51796	-2.54798	-2.40565	-2.96981	-1.04804	-1.95096	-2.48244	-2.34792	-1.89893	-0.159169	-1.28829	-0.771119	-2.25665	-1.63183	-1.29314	-1.87268
12	20804392	20815780	-	1700030C10Rik	-17.9747	-4.58477	-3.72613	-1.7387	-2.77357	-18.0377	-17.8572	-2.75649	-1.64974	-3.68408	-2.66669	-2.32131	-3.71218	-2.37116	-3.71391	-2.42098	-1.80386	-2.01614	-2.16195	-1.64738	-1.44717	-3.6179	-1.91453	-3.02727	-4.5951	-2.19753	-3.68201	-1.99823	-1.40075	-2.51794	-3.54795	-2.72757	-3.55475	-2.31105	-2.51857	-3.4824	-3.66981	-2.89891	-4.61846	-2.28827	-2.99347	-2.25665	-3.43914	-3.75251	-17.7454
8	116969599	116978944	-	1700030J22Rik	-2.6869	-3.58485	-3.14119	-3.15371	-18.0613	-3.16499	-4.56939	-2.75649	-2.3278	-3.68408	-2.34477	-4.64312	-2.40224	-2.11727	-2.71394	-1.74292	-3.12574	-2.82348	-3.16192	-1.18795	-2.29515	-2.29601	-2.72187	-2.61225	-1.59523	-3.51942	-3.68201	-2.99821	-2.13771	-17.8057	-2.54798	-1.92023	-2.55479	-2.31105	-3.53587	-17.7702	-4.66973	-3.48385	-2.61857	-4.61009	-1.57847	-17.8663	-4.43906	-2.1676	-1.28772
8	72443880	72460542	+	1700030K09Rik	0.598467	0.700489	0.403089	0.390566	0.313858	0.607559	0.33736	0.452929	0.635651	0.8077	0.377675	0.486022	0.919659	1.1051	0.95845	1.23435	1.12211	1.03447	1.20727	0.778871	0.382895	0.996745	0.863055	0.97268	0.404757	0.28787	0.639851	1.00175	0.634863	1.12588	0.661438	1.00032	0.399379	0.32119	0.749463	0.687457	0.539579	1.00794	0.381397	0.7117	0.228876	0.32829	0.98706	0.291816	-0.287729
1	191894072	191907528	-	1700034H15Rik	-3.68687	-2.58488	-3.72613	-2.41676	-2.18862	-3.74992	-2.98452	-3.17152	-4.64961	-4.68401	-3.08171	-1.83589	-2.40224	-1.70224	-1.39204	-2.42098	-1.31844	-1.65357	-3.16192	-1.32545	-2.29515	-1.61795	-2.13692	-3.02727	-1.78787	-2.19753	-2.68204	-1.99823	-0.474757	-1.7106	-1.74064	-3.14259	-1.74745	-1.82564	-1.214	-2.48244	-0.862513	-1.4839	-1.03363	-1.44029	-2.57845	-0.491134	-2.43917	-3.16757	-4.45752
2	131146315	131160082	-	1700037H04Rik	0.0135069	0.169975	0.403088	0.653599	-0.866709	0.294402	0.678396	-0.17156	-0.949305	-0.0402946	0.377675	-0.32133	-0.200632	-0.178686	-0.544046	0.301463	0.196119	-0.179651	0.111054	-0.123829	-0.916659	-0.225644	-0.329586	-0.705385	0.53404	0.387406	0.0728127	-0.190893	0.231509	-0.517969	0.259341	-0.820703	-0.095384	-0.240687	0.271417	-0.312539	0.0850148	-0.235986	-0.918157	-0.909781	-0.119046	-0.578596	-0.631843	-0.845683	0.0659063
10	68430956	68541876	-	1700040L02Rik	-1.68692	-0.999943	-1.91882	-1.93135	-1.77359	-1.94262	-1.11009	-1.94915	-1.19031	-1.36221	-1.85935	-1.83589	-1.13923	-1.11728	-1.54404	-1.04248	-1.31844	-1.50157	-18.0346	-1.06242	-1.44717	-1.29603	-0.634439	-1.15284	-3.59517	-1.9345	-1.22264	-1.99823	-2.13771	-1.7106	-2.22606	-1.14263	-1.96984	-1.46307	-1.214	-2.89746	-1.66986	-2.48388	-2.61857	-3.02522	-1.77111	-2.57857	-2.8542	-2.1676	-2.45763
12	55124528	55217147	+	1700047I17Rik2	-1.365	-0.497446	-0.9713	-1.09485	-0.966244	-1.74998	-0.3216	-1.58659	-1.12618	-0.983706	-1.34478	-1.05829	-1.02375	-1.0018	-0.95908	-0.613644	-1.21891	-1.01615	-1.16196	-1.47746	-2.03212	-0.9741	-0.721901	-1.15284	-2.42529	-1.06004	-1.28975	-1.05964	-1.72267	-2.71058	-1.548	-1.92023	-0.854371	-1.17357	-1.366	-1.23453	-0.862513	-2.31396	-0.918157	-1.52275	-1.77111	-3.25662	-1.97975	-1.36025	-1.28772
9	121937275	121947017	+	1700048O20Rik	-0.16337	-1.99993	-2.14121	-2.73869	-2.18862	-2.16501	-1.76216	-1.43459	-1.84238	-1.87678	-1.85935	-2.64323	0.230001	-0.0583919	-0.466043	0.0119573	-0.955876	-0.65358	-1.04648	-0.647388	-1.29517	0.0258937	-1.26247	-3.02727	0.159646	-0.712124	-0.289756	-0.495746	-1.13772	-1.19604	-0.641119	-1.14263	-0.647922	-0.240687	-1.214	-2.16052	-0.08491	-2.89891	-0.811242	-1.28829	-2.25653	-2.25665	-1.43919	-0.665112	-0.998217
11	105179021	105181434	-	1700052K11Rik	0.35746	0.222443	1.08116	0.546684	0.548322	0.497935	1.23782	-0.112667	0.559702	0.637775	0.503206	0.214721	0.948228	0.821311	1.24022	1.11505	1.2665	0.983845	1.06043	0.638009	1.11081	0.8083	0.978532	0.387719	0.49222	0.872831	0.961778	0.702188	0.599239	0.973878	0.661438	0.557803	0.654635	0.536918	0.987622	0.471729	0.500051	-0.313988	1.02525	0.519056	1.03623	0.975987	0.808723	-0.360259	-0.287729
1	184033032	184033999	-	1700056E22Rik	-3.10193	-2.99991	-2.72616	-2.73869	-2.45165	-3.74992	-2.98452	-4.75638	-2.64972	-4.68401	-3.66665	-4.64312	-3.13919	-3.70218	-3.12897	-2.15795	-3.12574	-2.82348	-2.42497	-2.64736	-4.61697	-17.9057	-3.1369	-4.61214	-3.59517	-3.51942	-2.09709	-1.99823	-2.40074	-2.93297	-2.54798	-3.72753	-2.55479	-3.63294	-2.53591	-4.48233	-2.66984	-1.16198	-3.61854	-3.02522	-1.40854	-2.25665	-2.8542	-2.1676	-3.45759
1	57377620	57385423	+	1700066M21Rik	4.81887	5.04989	4.65534	4.76112	4.80571	4.71761	4.77698	4.57663	4.5376	4.58263	4.78036	4.88812	4.60896	4.96308	4.33315	4.50024	4.103	4.72531	4.34583	4.30971	4.28677	4.54442	4.74366	4.86142	4.23448	4.48333	4.23976	4.50159	4.24309	4.36772	4.26897	4.04389	3.87563	4.28287	4.3528	4.23863	3.22494	3.53845	3.5463	3.48253	3.71614	3.78772	3.28871	3.44709	3.51388
18	38238405	38250566	-	1700086O06Rik	-1.10196	-0.414984	-0.638727	-0.65125	-0.603676	-0.942631	-0.76217	-0.949163	-0.84239	-1.36221	-0.666714	-1.05829	0.0306932	-1.38031	-0.544045	-0.421	0.196119	-0.179651	-0.0464865	-0.325462	-1.03214	0.382036	-0.81501	-1.80491	-1.2733	-0.934515	-0.874715	-0.583209	-0.55276	-0.430507	-1.22608	-0.405668	-1.38488	-0.93256	-1.214	-1.89749	-1.66986	-0.898946	-0.811242	-1.15079	-0.671584	-0.491134	-1.43919	-1.16761	-0.757211
3	90062796	90068348	+	1700094D03Rik	-0.294614	-0.414984	0.180697	-0.0382763	1.41622	-0.106135	0.33736	0.767036	0.635651	0.742112	0.287477	0.642141	1.29817	1.15573	1.21676	1.30146	1.68154	1.32624	1.03443	1.52253	1.42729	1.73959	1.25537	1.59717	0.989719	0.765916	0.744187	1.37098	1.61716	1.28938	0.539448	1.35986	0.968743	1.38936	0.856377	1.16139	1.13748	1.13079	1.08183	0.559698	1.50898	1.12184	1.20465	0.802009	1.40032
5	25530018	25531467	+	1700096K18Rik	-1.365	-1.26297	-1.40426	-0.568789	-0.966244	-1.29055	-1.11009	-1.05608	-1.47981	-0.777256	-1.08175	-1.32132	-0.139231	-0.702245	-0.626507	-0.350611	-1.1258	-0.823504	-1.28749	-0.477464	-1.80973	-0.617959	-0.634439	-0.80492	-1.1358	-0.432018	-0.98163	-1.77584	-0.815792	-2.19602	-1.08857	-1.55766	-0.747457	-0.93256	-1.214	-0.782021	-1.34794	-0.78347	-1.81123	-0.440298	-4.57834	-0.671705	-1.63183	-1.75256	-1.87268
7	67204082	67222537	-	1700112J16Rik	-1.87956	-2.99991	-3.14119	-3.15371	-3.1886	-2.74996	-3.56946	-3.17152	-4.64961	-2.09917	-3.08171	-4.64312	-2.40224	-3.11724	-2.71394	-3.74286	-3.12574	-4.82337	-2.42497	-2.32544	-3.0321	-2.29601	-2.39995	-3.61221	-3.59517	-2.19753	-2.36012	-3.58315	-2.40074	-2.51794	-17.8357	-3.72753	-2.55479	-3.63294	-4.5358	-4.48233	-4.66973	-17.7716	-17.9063	-4.61009	-2.57845	-1.99362	-4.43906	-4.75244	-1.13572
3	88171560	88177786	-	1700113A16Rik	-3.10193	-1.41498	-0.72619	-1.56878	-0.686138	-1.16502	-1.56952	-0.849628	-1.64974	-1.09918	-0.759823	-0.643256	-0.916834	-1.0018	-1.39204	-0.350611	-0.955876	-1.50157	-0.939566	-1.47746	-1.80973	-1.15852	-1.26247	-1.80491	-0.894796	-1.06004	-1.22264	-1.5832	-1.02224	-1.19604	-0.963044	-0.640131	-3.55475	-1.17357	-1.53593	-1.02303	-1.49994	-3.48385	-1.81123	-2.02524	-0.408551	-2.25665	-0.979763	-1.29314	-2.87265
14	54686171	54690743	+	1700123O20Rik	3.39521	3.29773	3.63575	3.3698	3.14525	3.31609	3.46938	3.33093	3.45877	3.48075	3.42074	3.33402	3.20061	3.19861	3.11257	3.12125	2.19611	2.99667	3.00126	2.83642	2.79228	3.3009	3.07251	3.1625	2.98218	2.28787	3.1317	2.72967	2.3217	3.18246	3.08861	3.01386	2.95297	3.06048	2.9639	2.58362	2.1881	2.27097	2.23937	1.89756	1.89725	2.25429	2.19015	2.05477	2.1717
7	65804052	65806224	+	1810008I18Rik	4.92039	4.7051	4.38494	5.18312	4.90763	4.36635	4.7946	5.29604	4.46399	5.08568	5.21897	4.42551	4.91966	4.55277	4.18689	5.16546	4.50718	4.22634	4.7125	4.58382	4.19987	5.09799	5.14073	4.60446	4.60197	4.29429	4.20362	4.92061	4.2402	4.23691	4.54474	4.86859	4.28753	4.95007	5.14881	4.17931	3.87702	3.42897	3.84492	4.44505	3.87684	3.72518	3.9574	3.81727	3.54234
19	8888883	8890760	+	1810009A15Rik	2.48299	2.91493	3.04859	2.86861	2.4648	2.43983	2.96185	2.38303	2.30444	2.41388	2.88787	2.62352	2.04399	1.85234	1.79382	1.85698	1.57463	1.53404	2.24175	1.81204	1.40526	2.02589	2.00601	2.08816	2.119	1.43471	2.65777	1.66471	1.56271	2.09673	2.08134	1.31679	1.22654	1.85884	1.63398	1.94379	0.578053	-0.0244828	1.13628	1.22266	1.30416	1.14932	1.66454	0.673685	0.586736
11	107028223	107030443	+	1810010H24Rik	-0.780038	-0.336982	-0.0823366	-0.738713	-0.966244	-0.662525	-0.869084	-1.29708	-0.649746	-1.09918	-1.34478	-0.8359	-0.724191	-0.0583919	-0.25454	-0.283497	-0.666372	-0.65358	-0.498997	-0.477464	-0.529638	-0.448035	-0.329586	-1.44234	-0.595238	-1.51947	-0.98163	-0.495746	-0.915327	-1.34804	-0.641119	-0.727594	-0.747457	-1.31107	-0.535934	-1.02303	-1.21043	-2.48388	-0.811242	-0.217907	-1.77111	-2.25665	-1.43919	-1.43064	-0.457653
14	32785963	32817969	+	1810011H11Rik	-1.10196	-1.5849	-0.26676	-1.27928	-2.18862	-1.42805	-0.569526	-1.94915	-0.84239	-0.983706	-1.49678	-0.250941	-0.817299	-1.24281	-0.713969	-0.93557	-1.80386	-0.823504	-0.939566	-0.840032	-1.61709	-2.29601	-0.551977	-1.02731	-2.27329	-1.19755	-0.360145	-1.12377	-2.13771	-0.196043	-2.22606	-1.14263	-1.5548	-1.46307	-1.0765	-1.48245	-1.66986	-1.89893	-0.811242	-2.28827	-2.25653	-2.25665	-0.854234	-2.1676	-0.550762
8	24437616	24438947	-	1810011O10Rik	2.59846	2.26057	2.37183	2.32737	2.4063	2.10799	2.11697	2.74332	2.58865	3.18621	2.27579	2.5759	2.92685	2.30897	1.49548	2.57899	1.89655	2.05913	1.96732	2.3526	2.25326	3.04737	2.79379	2.45381	2.23764	1.95625	1.80977	1.89252	1.63486	1.34001	1.60173	2.53918	1.80273	3.03942	2.06397	1.85738	1.83792	0.516084	1.55132	1.4983	1.83091	1.79644	1.39368	1.90563	2.22884
16	8830100	8858925	+	1810013L24Rik	4.73513	4.50255	4.48569	4.44367	4.43096	4.41742	4.72048	4.62068	4.61937	4.37924	4.57407	4.52164	5.05223	4.72191	4.54812	4.75492	4.21848	4.53404	4.84553	4.84044	4.8196	4.73738	4.69805	4.54506	4.6692	4.52764	4.47779	4.4308	4.40401	4.35547	4.61437	4.58074	4.73289	4.30068	4.52475	4.27242	4.1082	4.04356	4.01439	3.90941	4.04357	3.94887	3.83692	4.1116	4.34969
10	86685527	86689955	+	1810014B01Rik	-0.68693	-0.569333	-1.02575	-0.404342	-0.201495	-0.742688	-0.552145	-0.586596	-0.372424	-0.769408	-0.187648	-1.18382	-0.808107	-0.380319	-1.38049	-0.495	-1.78831	-1.01615	-1.5652	-0.325462	-0.354622	-0.606303	-1.26247	-0.705385	-0.337583	-0.519481	-0.673574	0.0193997	-0.722683	-1.93299	-2.21379	-0.907398	-0.384889	-1.04804	-0.448472	-1.31253	-0.762978	-0.313988	-2.03362	-1.4224	-0.99351	-2.57857	-4.43906	-1.29314	-2.1357
8	106135400	106138723	+	1810019D21Rik	1.63499	1.48117	1.66612	1.60113	2.61871	2.03137	2.48575	1.99836	2.38367	1.6734	2.59067	2.45477	2.47547	2.59237	2.85588	3.33388	3.60211	3.119	3.18381	3.3526	2.74044	2.62996	3.40738	3.31846	2.47084	2.88139	2.81777	3.3116	3.94973	3.31491	2.9358	3.43227	3.15254	2.57644	3.41242	3.28572	2.78133	2.56048	2.79078	3.05511	3.36403	2.65022	3.11538	2.84733	2.37523
15	89071198	89075855	-	1810021B22Rik	-2.36498	-1.99993	-2.72616	-2.41676	-2.77357	-3.74992	-1.98455	-1.75651	-1.84238	-2.68412	-4.66658	-1.83589	-2.40224	-2.3803	-3.12897	-2.7429	-0.666372	-2.82348	-2.7469	-4.64725	-1.80973	-2.03298	-2.72187	-1.61227	-2.27329	-2.93448	-3.68201	-2.99821	-2.40074	-3.51791	-17.8357	-2.14262	-2.96981	-2.63297	-2.95093	-2.89746	-2.08489	-17.7716	-17.9063	-2.28827	-3.57841	-2.99359	-4.43906	-2.1676	-3.45759
3	14606289	14611257	-	1810022K09Rik	1.73933	1.52361	1.82839	1.58321	0.954313	1.27237	1.96963	0.767036	0.87381	1.24658	1.46256	1.26363	1.18269	1.05264	0.533953	1.40681	0.681544	0.635922	0.867781	0.996462	0.137783	0.629963	1.36555	1.22061	1.1052	0.567978	1.52737	0.117228	-0.199124	0.803954	1.23334	0.481855	-0.232887	0.0674344	0.923492	0.375514	-0.582407	-2.16196	-0.296672	-1.02526	-2.57845	-0.993631	-0.631843	-0.752574	-1.65029
7	73539798	73558396	-	1810026B05Rik	3.1919	3.22027	3.03065	3.50304	3.47543	3.11091	3.02715	3.39747	3.26084	3.43224	3.41549	3.04356	3.64661	3.46296	3.41154	3.83457	3.65041	3.70368	3.46143	3.45183	3.47152	3.85077	3.80215	3.64863	2.95118	3.30188	3.26757	3.64119	3.61595	3.47265	3.23337	3.15367	2.98011	3.48776	3.49886	3.37709	2.7737	2.9862	3.32857	2.59927	3.35626	2.93496	2.95425	2.97714	2.46491
X	12654881	12673640	-	1810030O07Rik	1.89803	2.53402	2.36127	2.16817	2.12121	2.27237	2.37298	1.90168	2.00846	2.38193	1.99149	1.8803	2.03069	2.22848	2.15639	2.12743	2.06401	2.08338	2.17193	1.87617	1.75793	2.22752	1.92195	1.89551	2.06297	1.98831	2.22481	2.11722	2.09749	2.26338	1.99114	2.06681	1.48957	2.09491	1.80391	1.60499	1.33012	1.21652	1.44748	1.47723	1.25441	1.72518	1.53807	1.29181	1.15705
11	116671660	116675799	+	1810032O08Rik	-0.780038	-0.777552	-0.333874	-1.41678	-1.77359	-0.226428	-0.482064	-0.849628	-0.649746	-0.160588	-1.20728	-0.250941	0.0831603	-0.00180867	-0.12901	0.386352	0.122118	0.424419	0.00796109	0.352607	0.289786	0.025894	-0.551977	-0.612276	-0.0716789	-0.197554	0.175905	-0.0596494	0.0322005	0.00559011	0.309967	-0.0837407	0.145623	0.224975	-0.36601	-0.023034	0.030567	-1.67655	0.288288	-0.217907	0.0653775	0.00636341	0.0843601	0.0547772	-0.872687
13	64248700	64268146	+	1810034E14Rik	1.17104	1.50255	1.25108	1.30567	1.81135	1.58986	1.49656	1.61851	1.41634	0.930556	1.42074	1.11163	1.13378	1.48757	1.09338	1.79622	1.36604	1.44328	1.44289	1.23525	1.05532	0.8083	1.60002	1.55764	1.1052	1.65044	1.1759	1.6456	1.48676	1.34001	1.35887	1.38092	1.32782	0.724545	1.61381	1.00938	1.11148	1.18851	0.551321	0.913334	0.945081	1.25429	0.770249	0.604973	0.934659
3	122924397	122926195	+	1810037I17Rik	2.61684	2.11552	2.74954	2.4312	2.29248	2.50739	2.68785	2.42338	2.40553	2.40331	2.46256	2.00059	2.12129	1.74069	1.66106	1.68333	1.23174	1.48027	1.76086	1.762	1.61171	1.9056	2.07251	2.01707	2.34727	1.5466	2.20056	1.82618	1.40659	1.50439	1.91141	1.74813	1.65463	1.19988	1.63398	0.875084	1.28432	0.159941	1.40376	0.7117	0.88095	1.32829	1.20465	0.919845	0.542343
10	77978650	77985439	+	1810043G02Rik	0.120422	0.807404	1.18069	0.546684	0.652659	0.419932	1.04518	1.15036	0.964957	0.173829	1.0057	0.678667	0.735235	0.385213	0.745456	1.13971	1.54661	0.0833826	0.679336	0.937568	0.512178	0.551961	0.769946	0.709647	0.652684	1.2354	0.902885	0.546069	0.634863	1.18246	0.451986	0.944825	1.27807	0.652395	0.923492	0.976963	0.539579	-1.16198	0.551321	-0.0866631	0.508983	0.669326	0.467687	0.706852	0.242784
6	91440987	91441756	+	1810044D09Rik	-1.22749	-1.77754	-0.918833	-0.831821	-0.525674	-1.58006	-0.984561	-1.75651	-0.742855	-1.51422	-0.759823	-1.47332	-1.72418	-1.53231	-2.12899	-2.42098	-2.12578	-2.23853	-2.42497	-1.47746	-2.03212	-1.29603	-0.81501	-3.02727	-1.59523	-1.9345	-1.8747	-1.12377	-0.722683	-2.19602	-1.74064	-0.920238	-1.74745	-2.31105	-1.0765	-1.89749	-2.66984	-1.67655	-2.03362	-3.02522	-0.771119	-2.57857	-1.11727	-1.58264	-17.7454
9	51289686	51328918	-	1810046K07Rik	-1.365	-1.12547	-2.14121	-2.41676	-3.1886	-2.16501	-2.24758	-0.949163	-4.64961	-2.09917	-2.34477	-1.05829	-2.13921	-1.70224	-1.71396	-1.04248	-17.4135	-2.01614	-2.16195	-1.64738	-2.03212	-3.6179	-2.72187	-1.80491	-1.78787	-1.51947	-2.68204	-2.58318	-2.40074	-1.51796	-3.54795	-1.14263	-2.55479	-2.63297	-2.21399	-1.48245	-1.66986	-2.89891	-1.61859	-3.02522	-2.57845	-1.77123	-3.43914	-2.1676	-2.45763
19	3708333	3717882	+	1810055G02Rik	3.29606	3.54437	3.15032	2.99599	3.23762	3.51679	3.51793	3.39322	4.11512	3.01628	3.58594	3.23325	3.61119	3.3799	3.39455	3.38119	3.42108	3.59855	3.40789	3.19181	3.86267	3.4044	3.75382	3.20789	3.60932	3.21522	3.49783	3.19814	3.30521	3.50993	3.69039	3.34921	4.26855	3.38936	3.91938	3.19701	3.24899	2.61411	3.42579	3.12448	3.2417	3.26689	3.12303	3.04183	3.76634
6	35252699	35262060	+	1810058I24Rik	3.91669	3.86217	3.74953	3.81202	4.14525	4.233	3.78361	3.84339	4.00846	4.1424	4.13093	4.08465	3.77564	3.7282	3.67404	3.88277	3.86287	4.119	3.65395	3.93757	3.74921	4.21176	4.23809	3.84714	3.8477	3.79793	3.89535	3.8048	3.8087	4.08935	3.742	3.69866	3.98045	3.92158	3.56735	3.48331	3.13747	3.13813	3.27013	3.50351	3.81812	3.84346	3.4	3.69863	3.7615
3	36475937	36482300	+	1810062G17Rik	-2.36498	-2.58488	-2.40424	-3.15371	-3.77354	-2.42804	-2.24758	-1.94915	-2.06477	-2.68412	-2.66669	-2.05828	-2.72416	-3.70218	-1.129	-1.93556	-1.31844	-2.82348	-1.93956	-3.06239	-1.61709	-2.03298	-1.26247	-1.61227	-4.5951	-2.93448	-1.8747	-2.58318	-2.72266	-2.93297	-1.37808	-2.14262	-1.38488	-2.04802	-1.214	-1.31253	-3.08487	-1.67655	-2.61857	-2.6102	-2.57845	-3.57853	-4.43906	-3.16757	-17.7454
9	22206786	22213861	-	1810064F22Rik	1.89803	0.772638	1.57758	0.0686386	0.511797	0.773569	2.46389	1.79806	3.08495	1.36024	-0.0817549	2.01495	2.30922	2.29775	2.08044	0.683333	1.15959	1.51634	3.32453	2.397	3.43274	1.55196	0.184985	3.09507	1.38204	2.15294	1.07281	0.00175092	1.0322	1.26338	3.02184	2.2724	3.11051	1.89055	0.271417	2.40017	1.55894	0.975514	2.01075	0.197129	0.706921	1.03611	3.16812	2.02878	3.1862
11	57795499	57801468	-	2010001A14Rik	-0.879573	-1.5849	-1.72618	-1.7387	-1.45167	-1.16502	-1.39959	-1.29708	-0.949305	-0.596685	-1.08175	-0.643256	-1.72418	-1.24281	-1.129	-1.28349	-2.54081	-1.36407	-1.04648	-1.32545	-1.80973	-3.6179	-1.13694	-0.524814	-1.01027	-1.9345	-0.77518	-0.676317	-0.815792	-1.05853	-2.22606	-0.479668	-1.5548	-1.31107	-1.95096	-1.48245	-1.66986	-1.31398	-0.0950395	-1.15079	-1.11904	-0.671705	-0.854234	-0.752574	-0.998217
19	4496788	4498584	-	2010003K11Rik	1.75601	2.34582	3.59121	2.50921	2.74209	2.47882	3.47486	2.8801	3.20199	2.38193	3.21592	2.2756	1.86076	1.91246	3.06081	2.42699	2.71967	2.30577	2.9184	2.17278	2.85862	2.31277	2.92195	1.94231	1.57468	1.8899	3.37862	2.11722	2.35412	2.23691	2.83569	2.53918	2.89639	2.49627	3.25847	1.83946	0.915087	1.21652	2.43668	1.32051	1.94508	1.83079	1.95311	1.63974	1.73216
12	111961376	111966978	-	2010107E04Rik	4.19876	4.55463	4.28782	4.4585	4.01755	3.62938	4.33435	3.8471	3.66313	3.83941	4.12118	3.98973	3.51897	3.37456	3.20489	3.31235	2.68154	2.70787	3.27544	2.62873	2.78377	3.19581	3.37612	3.27646	3.25024	2.82924	4.03217	3.42801	2.50613	2.74881	3.35285	2.69025	2.50046	3.08809	2.89032	2.55095	1.59691	1.00794	1.84083	2.09021	1.70692	1.88083	1.91835	1.56935	1.44923
10	62107656	62111014	-	2010107G23Rik	0.0679544	0.585012	0.180697	-0.490787	0.0843766	-0.502061	-0.3216	-1.17155	-1.06478	-0.160588	-0.344788	-1.32132	0.320199	-0.178686	-0.392043	-0.655464	-0.125808	-1.01615	-1.16196	-1.18795	-1.15766	-0.810603	-0.329586	-1.80491	0.61421	-0.0600515	-0.360145	0.00175092	-0.330368	-1.19604	-0.378086	-0.920238	-2.96981	-0.726111	-0.629043	-2.89746	-0.0260165	-1.4839	-0.531136	-1.15079	-0.771119	-1.57859	-1.43919	-2.75255	-1.13572
13	62964893	63326097	+	2010111I01Rik	3.89426	3.94256	4.00851	3.83492	4.12424	4.06699	4.05617	4.21501	4.37539	3.98473	4.06799	4.21472	4.26164	4.24611	4.18689	4.44194	4.37403	4.51633	4.28649	4.57177	4.59721	4.50873	4.54955	4.5996	3.97461	4.18095	3.91783	4.04978	4.29412	4.40386	3.98336	4.5108	4.63005	4.18077	4.33133	4.36302	4.00608	3.57136	3.6806	3.68898	4.05814	3.94887	3.76046	3.94439	3.93465
9	124291804	124312695	-	2010315B03Rik	2.8753	2.86629	2.82839	2.91233	2.94715	2.73377	2.74335	2.77485	2.92767	2.99532	3.12118	2.9417	3.21831	2.82913	2.72065	3.10256	2.36604	3.06818	2.82292	2.75764	2.78377	3.00408	2.98545	3.11564	2.5443	2.85555	2.46767	2.56653	2.94265	2.7858	2.64077	2.62113	2.57446	2.73331	2.93166	2.61556	2.07159	1.53845	2.62932	1.93872	2.4102	2.30404	2.11538	2.18993	1.82774
8	70776862	70777607	+	2010320M18Rik	1.17104	0.969675	0.974244	1.09417	1.22639	0.607559	0.8899	0.798063	1.13161	1.07073	0.856842	1.26363	1.05716	0.619678	0.607953	0.649385	1.2665	0.263954	0.253073	0.56206	0.740446	0.873888	0.526021	0.709647	-0.135809	0.387406	0.175905	1.17167	0.89202	0.182467	0.62191	1.07975	0.399379	0.652395	0.633986	0.102496	0.137482	-1.4839	0.288288	-0.440298	0.121961	0.32829	0.0843601	0.0547772	-0.0653375
7	29247521	29248468	-	2200002D01Rik	1.75601	1.66301	2.30723	2.06863	1.20367	1.78916	2.63992	1.63579	1.79319	1.56377	1.82513	1.58556	0.523732	0.690067	1.19291	0.748921	-0.803874	0.668343	1.34053	0.812038	0.427289	0.511319	1.32249	0.517002	1.23765	0.872831	1.79365	0.774338	0.364775	1.00559	1.82702	0.764254	0.871446	0.366994	0.821612	0.943796	0.137482	-0.0915964	0.773713	-0.52276	-0.771119	0.375596	0.953113	0.201618	0.0659065
X	153723554	153741297	+	2210013O21Rik	-0.599467	-0.125479	-0.14123	-0.215153	-0.966244	-1.04955	0.0154334	-0.297091	-0.190317	-1.51422	-0.274399	-0.736365	-1.72418	-0.532321	-0.466043	-0.742927	-0.803874	-0.823504	0.207269	-1.18795	-1.03213	-0.810603	-1.02146	-0.80492	-0.202923	-1.9345	-0.158512	-0.123779	-3.13768	-0.611078	-0.300084	-0.727594	-0.554813	-0.825646	-1.0765	-2.48244	-2.34792	0.101048	-2.29665	-1.15079	-2.57845	-1.77123	-2.11725	-1.75256	-0.757211
13	58380046	58385226	-	2210016F16Rik	3.36834	3.56483	3.48812	3.4949	3.38121	3.39975	3.43609	3.2547	2.92767	3.34375	3.28747	3.32828	3.18269	3.07911	2.99338	3.06442	2.90761	3.00938	3.14789	3.05304	2.79228	3.31277	3.11098	3.0812	2.94391	2.97236	2.97613	3.03884	2.96381	3.23691	3.21353	3.00032	3.03764	3.05349	2.93979	2.83946	2.17561	1.80148	2.35867	2.43416	2.35225	2.56095	2.30226	2.04183	2.36252
5	114942202	114948541	+	2210016L21Rik	0.73933	0.807404	0.403089	0.905137	0.898819	0.804595	0.95403	0.528877	0.80968	0.708164	1.0612	1.00059	1.10869	1.25194	1.01394	1.36559	0.961651	1.19886	0.610624	1.21059	1.16425	0.739587	1.13607	1.06014	1.63357	1.28787	1.07281	1.17167	1.27731	1.34001	1.00657	0.944825	1.11761	1.09491	1.07877	1.16139	0.417589	0.838011	0.510679	1.09021	1.12196	0.630852	0.560796	0.891276	1.3497
12	73548483	73551987	+	2210039B01Rik	-1.68692	-2.26296	-0.918833	-0.738713	-0.866709	-1.58006	-1.11009	-1.75651	-2.06477	-1.36221	-0.759823	-1.47332	-0.554267	-0.00180867	-0.544046	0.504996	0.196119	-0.364075	-0.746923	-0.0624286	-0.916659	-0.296033	0.184985	-0.705385	-0.273312	0.434711	-0.289756	0.00175092	0.364775	-0.270043	-1.08857	-0.268165	-0.306887	-0.173573	-0.448472	-0.782021	-1.66986	-1.02448	-0.811242	0.197129	-0.256549	-1.11916	-1.26927	-1.05213	-1.13572
6	31220351	31337395	+	2210408F21Rik	1.57985	1.79012	1.81296	1.34874	1.29248	1.13265	1.60039	1.33094	1.37261	1.50567	0.977136	1.16409	1.34189	1.36384	1.24022	1.11505	0.961651	0.87693	1.34053	-0.00353513	0.937483	0.739587	1.05945	1.14261	1.01947	1.63026	1.52737	1.37098	1.05867	1.59055	1.12441	1.35986	1.42246	0.576446	1.04902	0.943796	0.853687	0.47028	0.996105	-0.0252627	0.465914	0.32829	0.60519	0.832382	1.1273
13	77135536	77613680	+	2210408I21Rik	1.56099	2.08751	1.59573	1.56506	1.41622	1.33747	1.04518	1.58332	1.9796	1.6734	1.87244	1.50648	1.81496	1.54568	1.5898	1.57899	1.57463	1.74634	1.38235	1.397	1.70482	1.82498	1.86305	1.59717	0.726685	1.18095	1.20056	1.0315	1.13529	1.41276	1.1799	1.05376	1.57446	1.63378	1.53015	0.909849	1.26086	0.9084	1.10932	0.559698	1.22887	1.14932	0.882724	1.1054	0.827744
5	148741840	148743140	+	2210417A02Rik	-2.10195	-1.99993	-3.14119	-1.93135	-1.60367	-1.58006	-2.98452	-3.75646	-1.84238	-1.36221	-2.34477	-1.83589	-3.72413	-2.3803	-1.54404	-1.57299	-2.54081	-2.82348	-1.42499	-1.47746	-2.29515	-3.03296	-1.26247	-2.29033	-2.27329	-1.71211	-2.09709	-0.882767	-3.13768	-1.93299	-1.96303	-1.92023	-1.74745	-1.46307	-2.95093	-2.48244	-3.66981	-2.16196	-4.61846	-3.61016	-1.9935	-1.77123	-0.979763	-1.94521	-2.45763
2	176226565	176927814	+	2210418O10Rik	2.87047	2.9925	3.03921	2.91455	2.94207	2.9248	3.07611	2.88054	2.92258	2.74014	2.92667	3.16828	3.0335	3.03986	2.79767	3.16955	2.4622	3.01215	3.07447	2.74964	2.86411	3.08855	3.06538	3.17499	2.77952	2.75903	2.95947	2.96714	2.83764	2.77328	2.77856	2.68553	2.38978	2.81693	2.63759	2.67347	2.15569	2.2625	2.34859	2.18087	2.3538	2.50211	2.00661	2.26676	2.31503
9	63394447	63399245	-	2300009A05Rik	0.560993	1.05894	1.08116	1.43121	1.47432	0.804595	1.21183	0.971394	1.18314	0.637775	1.11464	0.642141	0.890513	0.998189	0.144007	1.08996	0.266508	0.424419	0.575	0.778871	0.997603	1.21492	0.832682	0.84715	0.212113	-0.519481	0.405387	0.843051	0.800873	0.236915	0.581268	0.629953	0.574465	0.454456	0.856377	0.943796	0.417589	-0.483912	-0.370673	0.477236	0.669447	-0.0550369	-0.631843	0.706852	-0.872687
6	129232623	129238483	-	2310001H17Rik	1.2438	1.19645	1.13178	1.6536	1.60143	0.834969	1.71587	1.19767	1.7078	1.27004	1.33328	1.48602	1.87572	2.07911	1.14401	2.02525	1.70708	1.05913	1.46252	1.82834	1.28978	1.28893	1.32249	2.1426	1.51328	1.43471	1.36232	1.56653	1.70357	1.18246	1.28487	1.44232	0.489577	1.32119	0.923492	1.58362	1.43865	0.374065	0.551321	1.43417	1.50898	0.847663	0.648259	1.39717	0.449234
1	93151355	93160949	-	2310007B03Rik	0.171048	0.772638	1.10669	-0.0382763	-0.686138	0.535409	0.678396	0.28787	-0.190317	-0.291833	-0.0817549	-0.119697	0.182696	1.07911	0.840614	0.386351	-0.666372	0.0833826	0.679336	0.306804	-0.224785	-0.370033	-0.0214649	-0.29035	0.159646	0.609797	0.961778	0.0606443	-1.13772	0.569489	0.206874	-0.0271575	-1.38488	-0.825646	0.0490251	-0.312539	-0.862513	-0.396449	0.239378	0.34397	-1.57847	-0.25667	-0.439199	-0.108721	-2.45763
9	73039718	73042783	+	2310009A05Rik	1.37915	1.58501	1.54059	1.19202	1.03375	1.00489	1.60039	1.07636	1.32753	1.17383	1.4418	1.42283	1.00372	1.07911	0.71229	0.900924	0.518045	1.03447	0.776633	1.08053	1.38289	0.591489	0.892803	0.517002	0.928318	0.434711	1.12528	0.0606443	0.669629	0.52642	0.737387	-0.268165	-0.162498	0.32119	0.633986	0.324888	-1.34794	-1.02448	-0.159169	-0.703331	-0.18616	-0.408672	-1.11727	-1.05213	-0.287729
1	138851979	138856855	-	2310009B15Rik	-0.10197	-0.125479	-0.333874	0.0686386	0.0843766	-0.165028	-0.869084	-0.00163588	-0.84239	0.315848	-0.966273	-0.39533	0.485258	0.342145	-0.544046	-0.495	0.397752	-0.238544	-1.28749	-0.477464	-0.224785	-0.711068	0.136076	-0.219961	-0.688347	-0.349557	-0.594609	-0.123779	-0.330368	-0.710613	-0.54801	-0.335279	-0.0312537	-0.385076	-0.629043	-0.782021	-1.0849	-0.57702	-2.03362	-1.28829	-1.77111	-0.491134	-2.11725	-0.665112	-1.65029
7	90124836	90129937	-	2310010J17Rik	0.171047	-0.497446	-0.333874	0.016171	-0.314171	-0.165028	-0.3216	-1.17155	-0.742855	-1.09918	-1.08175	-0.942814	-0.817299	-0.178686	-1.129	-0.219367	-1.31844	-0.916613	0.159963	-1.47746	-1.15766	-0.530497	-0.634439	-0.705385	-0.894796	-1.51947	-0.0971121	-0.676317	-0.635221	-1.34804	-0.740654	-1.02715	-1.38488	-0.93256	-1.0765	-1.6751	-1.49994	-17.7716	-0.448675	-0.802866	-1.9935	-1.77123	-2.11725	-1.75256	-0.998217
10	80318255	80320549	-	2310011J03Rik	2.36835	2.24797	2.10669	2.16817	2.38626	2.43983	2.30083	2.06365	2.17042	2.18621	2.19126	2.00059	2.17062	2.18039	1.91538	1.95751	2.45915	1.9709	1.80766	1.92246	2.01225	1.92119	2.19695	1.86345	2.31164	2.2354	2.35134	2.1447	2.21982	1.90829	2.27216	2.19126	2.44518	2.18717	2.1783	2.17574	2.07159	1.66583	1.46886	1.69355	2.05087	1.74332	1.60519	1.62246	1.75179
12	80120546	80132845	-	2310015A10Rik	-0.10197	-0.336982	0.828393	1.14392	1.18059	0.834969	0.13091	0.28787	0.672176	1.58263	0.887869	1.16409	1.66812	1.58315	1.49548	2.32315	2.44404	1.28501	1.44289	1.89176	1.11081	2.06853	2.12358	1.79711	1.01947	1.36316	1.69296	1.82618	2.1228	1.12588	0.809537	0.857363	0.574465	1.82642	2.03391	1.16139	0.944834	1.47028	1.73895	1.94436	2.1764	1.46579	1.08436	1.47624	0.86427
7	27553290	27582099	+	2310022A10Rik	0.35746	0.169975	0.403089	-0.279284	0.084377	0.10799	-0.110097	-0.0560832	-0.126187	0.173829	0.287478	0.111628	0.0831605	0.941606	0.745457	0.929492	1.00347	0.876929	0.712503	0.674535	0.470358	0.667438	0.365557	1.16908	0.831022	0.872831	1.20057	0.940347	0.89202	0.874343	0.699912	0.731832	0.999771	0.454456	0.749463	0.16139	1.05804	-0.78347	0.335593	0.944361	-0.256549	0.508862	0.204654	0.569349	0.542343
8	124635756	124663370	-	2310022B05Rik	2.73091	2.63425	2.44373	2.66216	2.91988	2.73382	2.33736	2.51026	2.6901	2.57323	2.89552	2.33402	3.2358	3.40627	3.01394	3.43697	3.2051	3.22634	3.02125	3.06685	2.84232	3.10313	3.36555	2.75404	3.2313	3.26841	3.01836	3.5409	3.24309	3.27644	3.05189	3.02729	3.08904	3.03233	3.22561	2.62605	3.00255	2.63502	2.98131	3.21632	3.02885	3.07245	2.82758	2.67368	2.87326
9	50739691	50746522	-	2310030G06Rik	2.88292	2.42631	2.7816	2.67067	2.57512	2.80459	3.07432	2.79037	2.75964	2.61047	2.85684	2.75762	2.87571	2.69006	2.64357	2.68333	1.60211	2.56881	2.52919	2.76199	2.72274	2.8083	3.02628	2.70964	2.47084	2.45779	2.41595	2.88439	2.37534	2.47071	2.7466	2.47207	2.57446	2.44381	2.59334	2.65708	2.39621	1.68601	1.82434	1.98968	1.83091	2.31621	2.54948	2.18993	2.14225
11	59208361	59210735	+	2310033P09Rik	0.442349	0.369284	0.273806	0.653599	0.780983	0.00489628	0.715871	0.635792	0.776513	1.17383	0.655208	1.05718	0.230001	0.105106	-0.25454	0.426993	0.266508	0.263954	0.207269	0.638009	0.668297	0.703963	0.448019	0.245701	0.959345	0.906779	-0.158512	0.586711	1.40659	0.941457	0.451986	1.17929	0.937034	-0.0480424	0.673514	0.604995	0.417589	-0.676555	-0.296672	0.144662	0.00648394	-0.491134	0.418778	0.532823	0.297231
1	105663861	105755132	+	2310035C23Rik	3.98548	4.19316	3.96381	3.97209	4.06874	3.89025	3.91831	3.88009	3.71656	4.10701	3.98073	3.85259	4.13067	4.3476	3.83677	4.2372	4.01374	4.19886	3.7125	3.71016	3.82583	4.19901	4.21767	4.03517	3.74014	3.95624	3.64434	3.86799	3.92477	3.99378	3.64674	3.78019	3.58473	3.92158	3.76326	3.6774	3.51994	3.34897	3.5463	3.68898	3.57633	3.80078	3.30226	3.49059	3.25659
8	85026833	85030287	+	2310036O22Rik	3.08125	2.93865	3.19267	2.98238	3.02729	3.16887	3.39625	3.18011	2.96496	2.93055	3.24017	2.98609	3.39474	3.46265	3.25757	3.43697	2.88541	3.42915	3.36159	3.19809	3.25326	3.39326	3.32794	3.2457	3.26273	3.08784	3.3066	3.28097	3.1902	3.63177	3.37679	3.42722	3.5537	3.61016	3.30326	3.39405	2.65205	2.87363	2.95882	2.88962	2.76137	2.95278	2.97865	2.97534	2.54234
17	46772635	46773408	+	2310039H08Rik	3.31869	3.31595	3.0617	3.66216	3.6101	3.25563	3.17866	3.26028	3.03675	3.60125	3.29906	3.17691	2.9623	2.99123	2.60795	3.10256	3.13157	2.52522	2.65395	2.72764	2.55282	3.10313	3.11098	2.91128	2.80563	2.66042	2.63985	2.89252	2.63486	2.82187	2.76487	2.89445	2.80273	2.95945	3.07139	2.64681	2.13748	2.03964	2.10931	2.49829	2.37571	2.14932	2.20465	2.11778	2.14225
6	86483376	86488228	-	2310040G24Rik	0.219957	0.115528	-0.14123	0.0686386	-0.525674	-0.290558	0.0154331	-0.508593	-0.40182	-0.777256	-0.344788	-0.942814	0.320199	-0.00180858	-0.807078	-0.0424903	-0.955876	-0.736042	-0.287494	-0.647388	-1.03213	-0.711068	-0.721901	-0.612276	-0.688347	-0.349557	-0.0971121	-0.676317	-2.13771	-1.93299	-0.740654	-0.479668	-0.647922	-0.633002	-0.36601	-0.782021	-1.66986	-1.89893	-2.61857	-0.52276	-1.9935	-1.77123	-0.351737	-1.05213	-0.550762
7	131342718	131362699	-	2310057M21Rik	0.400529	0.369284	0.131787	-0.738713	-0.0731641	0.535409	0.474863	0.491403	0.25714	0.485772	-0.143155	-0.0582965	0.948228	0.619678	0.0933816	0.466522	0.196119	0.263954	0.462525	0.44007	-0.6171	0.739587	-0.0214649	0.597172	0.311648	0.387406	-0.682072	-0.123779	0.231509	0.52642	0.0958432	-0.0837408	0.08904	0.724545	-0.36601	0.0410961	0.0305668	0.0396475	-0.711707	-0.0866631	0.328411	-0.33067	0.60519	-0.229015	-0.457653
17	35892677	35897379	-	2310061I04Rik	2.18343	1.73701	1.50262	1.72071	2.16891	1.57193	1.55975	1.58332	2.06449	1.8077	2.07474	2.05718	2.29817	2.24026	1.82518	2.26829	2.44404	1.7912	1.79223	2.24742	1.90645	1.53178	2.17291	2.3764	2.63357	1.8899	1.99035	2.39406	2.0322	2.09673	2.19345	2.21491	2.45641	2.12188	1.907	2.11744	2.07159	1.53845	1.42579	1.8492	1.86446	1.39868	1.28872	1.80201	1.73216
7	44246722	44252320	+	2410002F23Rik	1.19571	0.737014	1.3182	0.50921	1.27079	1.43983	1.23782	1.07636	1.20823	1.6557	0.618683	1.23938	2.05716	2.30897	2.00027	2.15188	1.36604	2.15377	1.76086	2.21059	1.9828	2.44812	1.9363	2.2079	1.23765	1.93994	1.58471	1.90864	2.40659	2.05188	1.45198	1.88711	1.59493	1.92158	1.73085	1.72698	1.89998	1.76401	1.61021	1.88162	2.25441	1.32829	1.39368	1.47624	1.58673
3	145938032	145944276	+	2410004B18Rik	0.522519	0.169975	0.228002	0.431207	0.270789	0.0573635	0.474863	0.4134	0.520174	0.445131	-0.274399	0.0571803	-0.0803378	0.507203	0.144007	-0.219367	-1.80386	0.263954	0.297467	-0.00353522	-0.224785	-0.225644	-0.198342	0.142608	0.159646	-0.197554	0.0728122	0.00175092	0.364775	0.236915	0.737387	0.442326	-0.306887	0.174349	-0.143619	0.324888	-0.669869	-1.67655	-1.29667	-1.02526	-0.408551	-0.408672	-0.854234	-0.845683	-0.550762
11	62602877	62604807	+	2410006H16Rik	0.120422	-0.192593	0.44373	0.0161712	0.474322	-0.165028	0.288451	-0.17156	0.105137	0.0707363	-0.0817549	0.164095	0.363267	-0.00180867	0.607953	0.61462	-0.425366	0.176492	0.538474	-0.187959	0.337092	0.774353	0.407377	0.142608	0.212113	0.0654789	0.317924	0.117228	0.406595	-0.817527	0.259341	0.401684	0.693109	0.121882	0.821612	0.217973	-0.347943	-1.02448	0.136285	-0.362296	0.42152	-0.993631	-2.11725	-0.167614	-1.65029
17	56607452	56609772	-	2410015M20Rik	4.39787	4.51837	4.46856	4.41863	4.06874	4.11728	4.43328	3.78263	3.6901	3.90081	4.05779	3.94545	3.42046	3.42703	3.2633	3.50499	2.42877	3.053	3.29199	2.85245	2.86671	3.09628	3.15461	3.3535	3.66685	3.37533	3.7977	3.3416	2.9708	3.20312	3.47989	2.83464	2.91278	3.18077	3.3467	3.12486	2.6339	2.27097	2.25176	2.76481	2.37571	2.39868	2.49153	1.98889	1.58673
15	8169106	8271159	+	2410089E03Rik	2.72245	2.66301	2.60472	2.83113	2.59271	2.65088	2.59034	2.99167	2.9796	2.70816	2.71698	2.65136	2.8227	3.1243	3.06738	2.84203	2.65554	2.59434	3.09227	3.12739	2.78377	2.84146	2.95052	2.7886	2.49222	2.84683	2.6217	2.61646	2.63486	2.36467	2.73738	3.04058	2.6151	2.65239	2.59334	2.7367	2.67885	2.05524	2.5613	2.42319	2.48761	2.13564	2.53807	2.47624	2.55357
5	118245227	118263115	+	2410131K14Rik	0.705382	1.73701	1.59573	1.01617	1.53017	1.77357	1.77032	1.352	1.10513	1.42437	1.4418	1.67866	1.13378	1.82131	1.74545	1.57899	1.15959	1.86299	1.423	1.21059	1.33709	1.72188	1.78589	1.41008	1.13268	1.56798	1.93263	1.85973	1.48676	1.82187	1.20687	0.795962	1.1731	1.45445	1.71199	1.68745	0.853687	0.323439	1.18875	1.41214	0.279501	1.35213	0.514993	1.00231	0.629805
8	57487963	57510263	+	2500002B13Rik	-1.517	-1.5849	-1.40426	-1.41678	-1.45167	-1.16502	-1.98455	-1.29708	-1.84238	-2.68412	-0.759823	-2.32131	-1.40226	-1.70224	-1.71396	-1.74292	-1.54083	-1.36407	-0.424996	-2.64736	-1.03213	-2.29601	-1.39997	-1.80491	-1.42531	-0.432018	-1.8747	-1.77584	-1.02224	-0.517969	-0.740654	-1.40566	-1.74745	-1.31107	-0.950969	-1.31253	-3.08487	-1.16198	-0.918157	-3.61016	-2.25653	-2.99359	-1.11727	-1.58264	-2.1357
2	153341157	153345811	-	2500004C02Rik	-0.439003	-0.999943	-0.333874	-2.15373	-0.525674	-2.16501	-0.662635	-0.75652	-0.40182	-1.09918	-1.49678	-0.32133	-0.331875	-1.0018	-0.392043	-0.495	-0.425366	-0.06862	-0.161963	-1.32545	0.289786	-0.810603	-0.551977	0.432113	-1.59523	-0.819039	-0.594609	0.224142	-0.263254	-0.710613	0.309967	-0.0271575	-0.306887	-0.240687	-0.629043	-0.312539	-0.762978	-2.16196	0.59085	-1.28829	-0.0549163	-1.25666	-0.738757	0.247422	-0.287729
16	18836580	18840114	+	2510002D24Rik	1.35746	1.77264	1.25108	1.61883	1.85575	1.72574	1.33736	1.37276	1.63565	1.46559	1.5621	1.16409	2.13378	2.41669	1.77788	2.45674	2.24922	1.89073	1.51986	1.52253	1.9828	2.2524	1.73752	1.53746	1.91255	1.98831	1.2952	2.10328	2.31073	2.20994	1.64181	1.97284	1.74896	1.85884	1.85638	1.80293	1.86928	1.72553	1.68517	1.61859	1.84778	1.4214	1.41878	1.31351	1.58673
16	21649045	21694666	-	2510009E07Rik	3.21393	3.2916	3.71675	3.04264	3.07814	3.13875	3.61037	3.60542	3.09171	3.33265	3.48302	3.65594	3.37383	3.36921	3.79777	3.26829	2.51804	3.02198	3.59736	3.39152	2.97535	2.97449	3.24387	3.50666	2.79707	3.10256	3.82967	3.17167	2.43718	2.84835	3.62691	3.22659	2.30316	3.18077	3.15754	3.00134	2.51003	2.71575	3.19517	2.41214	2.3988	2.72518	2.66932	2.66527	2.49654
4	147940895	147947315	+	2510039O18Rik	3.09442	3.16997	3.08758	3.09417	3.13328	3.40482	3.37298	3.07636	3.26313	3.34927	3.17248	3.26363	2.91243	3.19256	3.04091	3.30691	3.45915	3.26924	3.17193	3.28334	3.10399	3.41546	3.41252	3.04593	3.47622	3.28787	3.05939	3.3416	3.46713	3.37684	3.27216	3.55317	3.6595	3.48593	3.48087	3.38789	3.29012	2.43494	2.90496	3.01913	3.29803	3.31014	2.97865	3.11778	3.24278
6	13869074	13871484	-	2610001J05Rik	2.14595	2.27306	2.08116	2.21548	1.96786	1.89386	1.93826	1.66974	1.95016	1.855	2.17877	1.81617	2.13378	2.29775	1.64358	2.03843	1.08364	1.7912	2.23035	1.8604	1.47036	1.68581	1.83268	1.81398	1.98972	1.5466	2.00442	1.84305	1.23151	1.31491	1.62191	1.50122	0.837499	1.92158	1.69288	1.40017	1.18811	0.603546	1.53114	1.24775	0.976107	1.20276	1.53807	1.17816	0.671625
X	107782752	107816335	-	2610002M06Rik	4.07129	4.1464	3.75358	3.78876	3.8521	3.86839	3.69725	3.8545	3.52517	3.855	3.7886	3.77459	4.07346	4.11793	3.73723	3.9575	2.951	3.82395	3.71659	3.65638	3.48092	4.03667	3.878	3.88756	3.64316	3.75197	3.89157	3.80049	3.19617	3.75815	3.69991	3.55317	3.21997	3.78062	3.69768	3.35042	3.03056	2.95071	3.09564	3.15795	3.00648	3.05075	2.86457	3.07397	2.61916
8	20385782	20424815	-	2610005L07Rik	3.96448	4.12723	4.00394	4.25824	4.46828	4.28311	3.77384	4.06741	4.19347	4.40607	4.0932	4.1435	4.54298	4.62889	4.38688	4.90147	4.76947	4.67734	4.20352	4.49177	4.5001	4.78566	4.52905	4.57096	3.92661	4.45688	3.95561	4.64158	4.99576	4.43136	3.99907	4.6414	4.48937	4.67445	4.35606	4.42896	4.14073	3.88044	4.15334	4.33823	4.50074	4.11705	4.04498	4.20993	3.77903
10	79064374	79097601	-	2610008E11Rik	2.79688	3.10857	2.73323	3.08783	3.35567	3.04442	2.58021	3.02483	2.93521	2.98827	3.05438	3.2271	3.5379	3.35303	3.03422	3.58798	3.00347	3.39081	2.88243	3.47154	3.11081	3.44273	3.40221	3.63089	2.94391	3.326	2.82571	3.36515	3.37534	2.97388	2.77391	2.96588	2.96088	3.03233	2.97976	2.98513	2.51003	2.33626	2.57122	2.66589	2.58139	2.46579	2.06859	2.3767	2.27026
7	119794130	119848942	+	2610020H08Rik	-0.10197	-0.125479	-0.0823366	-0.153753	0.355678	0.204205	0.237825	0.197672	0.20823	0.173829	0.725597	0.0571803	1.00372	0.970174	0.240223	0.871777	-0.125808	0.263954	0.159964	0.674534	0.0267526	0.591489	-0.0780482	0.387719	-0.0102788	0.387406	0.405387	0.274768	0.184203	-0.817527	0.358877	0.857363	0.0890403	0.224975	0.633986	0.561926	-0.14631	-0.161985	0.468859	-0.217907	-0.0549163	-0.578596	0.770249	-1.05213	0.00177635
11	113043906	113201839	-	2610035D17Rik	-3.10193	-4.58477	-2.72616	-1.93135	-1.77359	-1.58006	-2.5695	-2.43457	-1.84238	-2.68412	-3.08171	-3.05825	-1.40226	-1.70224	-2.39202	-1.28349	-2.54081	-2.50156	-2.16195	-1.84002	-2.29515	-1.81059	-2.13692	-0.911834	-1.1358	-2.19753	-2.36012	-1.5832	-2.40074	-1.7106	-2.96301	-2.40565	-1.5548	-2.63297	-0.629043	-2.48244	-1.34794	-1.31398	-2.29665	-0.610222	-2.25653	-1.99362	-4.43906	-3.16757	-17.7454
8	129216354	129234047	-	2610044O15Rik8	0.171047	0.663014	0.273806	0.0161712	0.133286	0.156899	0.237825	-0.0560835	-0.190317	-0.0991881	0.140637	-0.39533	0.633356	0.583152	0.144007	0.649385	0.0441164	0.461893	0.111054	0.306804	0.382895	0.469499	0.487547	0.942307	0.105198	-0.0600515	0.405387	0.504249	-0.0222471	0.482026	-0.300084	0.130383	-0.306887	0.174349	-0.0765053	0.324888	-0.08491	-1.02448	-1.29667	-0.52276	-0.330549	-0.186281	-0.738757	-0.945218	-1.28772
4	10874498	10899424	+	2610301B20Rik	1.83663	1.68187	1.74954	1.41103	1.53017	1.53541	1.3612	1.73533	1.39464	1.87043	1.91824	1.67866	1.97624	2.09216	1.49548	1.7328	1.51804	1.74634	1.15996	1.28334	1.57272	1.68581	2.13607	1.365	1.72668	1.8899	1.22481	1.6456	1.8319	1.76743	1.40618	1.59433	1.74896	1.95195	1.76784	1.80293	0.853687	0.270972	1.35867	1.61859	1.06537	1.50886	-0.351737	1.08031	1.40032
6	86848407	86849441	-	2610306M01Rik	-0.879573	-0.777552	-0.72619	-0.346397	-0.7736	-0.662525	-0.662635	-0.949163	-1.19031	-1.36221	-0.666714	-0.942814	-1.91682	-1.70224	-1.54404	-0.93557	-2.12578	-2.01614	-1.42499	-1.84002	-0.916659	-0.917517	-1.39997	-0.911834	-1.59523	-0.934515	-1.09711	-0.998243	-1.02224	-1.05853	-0.300084	-2.14262	-1.09538	-1.63299	-1.366	-1.89749	-4.66973	-4.48378	-0.811242	-2.28827	-0.119046	-1.11916	-2.8542	-2.1676	-1.65029
13	28460034	28885423	-	2610307P16Rik	-3.10193	-1.99993	-3.72613	-4.73858	-3.77354	-4.74985	-2.98452	-3.75646	-2.64972	-3.09915	-4.66658	-2.64323	-2.72416	-2.11727	-1.39204	-2.15795	-1.80386	-2.82348	-3.74686	-4.64725	-2.61707	-3.6179	-2.72187	-2.29033	-2.27329	-1.51947	-1.22264	-1.99823	-3.13768	-2.93297	-2.54798	-2.40565	-2.55479	-2.63297	-2.95093	-3.4824	-3.08487	-1.4839	-3.61854	-3.61016	-3.57841	-3.57853	-1.85422	-4.75244	-1.87268
11	78261754	78290626	+	2610507B11Rik	6.89802	6.93913	6.71519	6.74459	6.96912	6.8527	6.77753	6.90258	6.82598	6.86081	6.85193	6.93746	7.33278	7.1047	6.89705	7.11193	6.86003	6.82529	7.03607	6.84345	6.90351	7.06371	7.0802	6.9375	6.96126	6.93069	6.81127	6.98188	6.88879	6.84834	6.90834	6.91219	6.84285	6.97571	6.79665	6.76783	6.76735	6.37017	6.54881	6.74677	6.75075	6.65021	6.61607	6.56087	6.63773
11	59197793	59202432	-	2610507I01Rik	1.94242	1.41508	1.63136	1.90514	2.36594	1.80459	1.60039	2.08896	2.10513	2.1232	1.96263	2.04324	2.45571	2.42703	1.95845	2.46652	2.44404	2.48937	2.13571	2.71893	2.66829	2.59149	2.81725	2.71863	2.44915	2.20843	2.27212	2.46118	2.67819	2.22349	1.64181	2.28363	2.54321	2.29773	2.20552	2.40017	1.88471	1.95902	1.82434	1.79916	2.42152	1.94496	1.28872	2.24742	2.05013
4	118527275	118530218	+	2610528J11Rik	1.95692	2.19644	2.14417	2.02946	1.8411	1.78916	2.18535	1.82844	1.49999	1.40331	1.67313	1.81617	1.65084	1.61968	1.60795	1.7165	1.04411	1.22088	1.15996	1.2595	1.16425	0.841467	1.05945	1.38772	1.72668	1.50288	1.56585	1.79182	1.52524	1.36467	1.73739	1.10529	0.99977	1.45445	1.07877	1.10249	1.18811	1.18851	0.551321	1.00448	1.14944	0.669326	0.730721	0.569349	-0.0653375
19	32389216	32391185	+	2700046G09Rik	-1.87956	-1.41498	-1.72618	-0.490787	-0.866709	-1.42805	-0.76217	-1.58659	-1.32781	-0.983706	-2.08174	-1.18382	-1.13923	-0.614783	-0.713969	-0.573003	-1.80386	-0.575578	-0.65946	-1.64738	-1.61709	-0.617959	-0.634439	-0.36435	-0.787882	-0.519481	-0.874715	-0.998243	-0.635221	-0.517969	-1.37808	-0.479668	-0.969847	-1.63299	-0.36601	-2.48244	-2.08489	-1.89893	-0.296672	-1.44029	-0.256549	-1.11916	-0.738757	-0.752574	-0.998217
12	71136848	71243304	+	2700049A03Rik	2.57985	2.57496	2.2738	2.3381	2.37614	1.84992	2.55975	2.3415	2.17042	2.44513	2.01978	2.16409	2.63335	2.61063	2.66106	2.30146	2.41334	2.18772	2.45274	2.61939	2.28978	2.64882	2.37612	2.6545	2.25024	2.3874	1.84148	2.1447	1.92117	1.89141	2.48541	2.41195	1.92091	2.12188	2.12227	2.14689	2.03056	1.47028	2.18875	1.74732	2.06537	1.46579	1.75062	2.14224	1.69209
14	19811402	19823824	-	2700060E02Rik	4.33265	4.39808	4.60472	4.34609	3.96448	4.18958	4.56746	4.20926	4.17679	4.06739	4.29328	4.02562	3.94114	3.87139	4.01054	3.92595	3.43643	3.84182	3.8604	3.61939	3.58746	3.85371	3.88911	3.68234	3.67154	3.42303	4.0356	3.72967	3.27731	3.84834	3.95183	3.5108	3.45641	3.58131	3.69768	3.43639	2.77307	2.21652	3.08183	3.23526	2.65034	3.07961	2.77025	2.72315	2.92604
18	24470871	24477768	+	2700062C07Rik	0.956921	1.22244	1.18069	1.60113	1.41622	1.1569	1.31311	0.998361	0.964957	1.27004	1.21592	1.05718	0.919659	0.852338	0.607953	0.748921	0.781079	0.761453	0.712503	0.674534	0.592348	0.905597	1.25537	1.31845	0.864188	0.338496	0.932632	0.908639	0.949736	0.651951	0.809537	0.594329	0.445183	0.724545	0.856377	0.646815	0.615528	-0.396449	-0.0336392	0.0336305	-0.330549	0.12184	-0.0468839	0.154312	0.127307
19	7417625	7425905	+	2700081O15Rik	0.120422	0.585012	-0.404263	0.261283	0.435848	-0.106135	0.237825	0.28787	0.208231	0.445131	-0.418788	-0.39533	1.20654	0.970174	0.286026	0.78063	1.51804	0.568808	0.645389	-0.123829	0.55282	1.02589	0.892803	0.879571	0.831021	0.838066	0.675475	0.843051	0.669629	-0.517969	-0.378086	0.481854	0.532645	0.61492	0.0490251	-0.312539	1.3074	-1.02448	0.0818376	0.599226	1.12196	0.743327	0.418778	0.417346	0.449234
12	55045661	55080111	-	2700097O09Rik	-0.365003	-0.192593	0.361269	0.168174	-0.0731641	0.0573636	1.01543	-0.00163588	-0.40182	0.123204	0.0337219	0.444202	0.405087	-0.178686	-0.12901	0.257069	-0.425366	0.700052	0.645389	0.0530477	0.337091	0.382037	-0.551977	0.432113	-0.347312	-0.432018	-0.0382184	-0.0596492	-0.263254	0.611309	0.152426	0.0272902	-0.747457	-0.54554	0.508455	-0.395001	-0.499945	-2.89891	-0.811242	-0.52276	-1.40854	-0.578596	-1.43919	-1.16761	-0.998217
11	64079484	64083260	+	2810001G20Rik	-0.986488	-1.26297	-1.26675	-1.03827	-0.451674	-1.42805	-0.76217	-0.669057	-0.562284	-1.51422	-2.34477	-1.18382	-0.916834	-1.0018	-1.54404	-0.655464	-1.31844	-1.12306	-2.42497	-1.18795	-1.80973	-1.03299	-1.02146	-1.80491	-1.1358	-1.51947	-0.98163	-1.26128	-1.02224	-1.7106	-1.96303	-1.02715	-1.5548	-0.726111	-0.0123752	-1.02303	-1.21043	-1.67655	-1.81123	-1.02526	-1.9935	-1.25666	-2.8542	-1.94521	-2.45763
2	94406707	94411681	+	2810002D19Rik	-0.599467	-1.5849	-1.14122	-0.65125	-0.188641	-1.29055	-0.2476	-0.669057	-0.649746	-0.684148	-0.966273	-0.736365	-0.554267	-0.117285	-1.9066	-0.421	-1.31844	-0.575578	-0.65946	-0.399462	-1.29517	-0.370033	-0.198342	-1.61227	-0.595238	-1.51947	-0.682072	-1.12377	-1.02224	-1.19604	-0.963044	-0.640131	-0.554813	-1.46307	-1.53593	-1.48245	-0.969428	-0.235986	-1.29667	-0.802866	-0.878034	-1.57859	-2.8542	-2.1676	-1.87268
8	124839355	124863030	-	2810004N23Rik	3.03416	2.73701	3.19267	3.10048	2.93375	2.92948	2.99271	2.92295	2.75112	2.9597	2.94799	2.94919	2.57042	2.48757	2.41531	2.77277	2.45915	2.76145	2.76877	2.64722	2.43817	2.74835	2.54488	2.49624	2.75348	2.50288	2.64884	2.76551	2.51571	2.95776	2.5288	2.43227	2.84606	2.8346	2.41825	2.66728	1.95948	2.33626	1.92055	2.22266	1.88095	2.07961	2.38097	2.02878	2.4127
5	124328089	124341853	+	2810006K23Rik	1.59847	1.84135	1.87372	2.22706	1.54832	1.80459	1.73425	1.5654	1.63565	1.70816	1.61868	2.02916	1.29817	1.1051	1.01394	1.21126	1.42878	0.931377	1.40282	1.3068	1.19025	1.13692	1.60002	1.70964	1.40476	1.36316	1.50775	1.39406	1.50613	1.09673	1.60173	1.17929	1.59493	1.61492	1.65388	1.5399	0.884713	0.422975	1.28829	0.913334	0.630973	0.591324	0.770249	0.802009	1.03419
8	123042575	123044603	+	2810013P06Rik	1.48299	0.969675	1.52173	1.81587	2.12121	1.33747	1.21183	1.07636	1.77651	1.46559	1.48303	1.62352	1.97624	1.95596	1.95845	2.23435	2.21404	1.76145	1.85298	2.01082	1.90645	2.09628	1.90745	2.11564	0.864188	1.45779	1.54674	2.04614	2.1228	1.38891	1.56051	1.62995	1.76711	1.51674	1.8391	1.76546	1.45941	1.34897	1.61021	1.59922	2.02143	0.94496	1.66932	1.58727	2.14225
11	58867240	58884339	+	2810021J22Rik	0.560993	0.969675	0.559207	0.784844	1.22639	0.642324	-0.177211	0.735328	0.78634	0.53623	0.887869	0.749056	1.10869	1.18039	0.643577	1.23435	1.19612	1.22722	0.546521	0.522532	0.480826	1.05446	0.407377	1.03157	0.61421	1.18095	0.362318	1.43915	1.13529	0.569489	-0.0885807	0.442326	1.08904	0.236377	0.749463	0.630176	0.500051	0.620067	0.59085	0.34397	0.706921	1.20276	-0.631843	0.456874	0.449234
1	157412352	157420237	+	2810025M15Rik	0.804918	0.0589446	0.94623	0.784844	0.811356	0.773569	0.8899	0.669739	0.304446	0.403311	0.377675	0.000597	0.702068	0.619678	0.0933816	1.01195	0.333622	-0.179651	0.340535	0.053048	0.470358	0.469499	0.737525	0.195075	0.262739	0.00407865	0.777354	0.171675	-0.137724	0.569489	0.358877	-0.204035	-0.306887	-0.109443	-0.214008	0.272421	0.459409	0.101048	-0.226283	-0.909781	-0.18616	0.32829	-0.439199	-0.504648	0.00177635
7	8086047	8093038	-	2810047C21Rik1	-3.10193	-1.99993	-0.819298	-1.41678	-2.18862	-1.16502	-0.984561	-0.364204	-1.84238	-2.68412	-0.579252	-1.18382	-2.40224	-3.11724	-2.12899	-1.28349	-0.955876	-1.23854	-2.16195	-1.32545	-1.80973	-3.6179	-1.91453	-0.442352	-3.59517	-2.51945	-1.22264	-1.26128	-2.40074	-1.7106	-2.22606	-0.920238	-1.74745	-3.048	-1.53593	-1.31253	-1.8625	-17.7716	-1.81123	-3.02522	-17.8662	-4.57846	-1.43919	-0.58265	-2.87265
3	88685794	88712934	+	2810403A07Rik	4.02731	3.50255	3.54526	3.6493	4.11513	3.85733	3.93826	3.83219	3.6901	4.10701	3.99861	3.89201	4.57272	4.43474	4.34942	4.54015	4.32951	4.3737	4.3642	4.24135	4.20307	4.84964	4.53548	4.42937	4.10519	4.28787	3.8532	4.28715	4.47943	4.25351	4.05189	4.18828	3.98434	4.30363	4.44705	4.21797	3.88471	3.93814	4.02164	4.04082	4.01023	3.8051	3.99958	3.82862	3.59762
1	64679869	64690660	-	2810408I11Rik	0.48299	0.415087	0.917661	0.119264	0.0337508	0.204204	0.78802	0.915899	0.479532	0.988272	0.856842	0.8803	0.133786	-0.795354	-0.19041	-0.350611	-0.955876	-0.65358	0.340535	0.48189	-0.032141	0.336233	0.407377	0.432113	-0.347312	-1.19755	0.603325	-0.998243	-1.55275	-0.611078	0.49638	0.359864	-0.162498	-0.240687	-0.0765053	0.0410961	-0.969428	-2.48388	-0.918157	-0.703331	-1.40854	-1.77123	-0.631843	0.154312	-0.872687
11	120186650	120189857	-	2810410L24Rik	-2.6869	-3.58485	-1.91882	-1.15375	-1.18863	-1.74998	-2.24758	-1.75651	-1.84238	-2.68412	-0.859358	-2.64323	-1.40226	-0.532321	-2.39202	-0.93557	-0.425366	-1.65357	-1.42499	-1.32545	-2.29515	-1.29603	-1.55197	-2.61225	-0.787882	-2.93448	-1.51214	-1.12377	0.0846676	-1.34804	-2.96301	-0.920238	-1.74745	-1.63299	-0.835493	-1.16053	-1.34794	-1.02448	-2.61857	-0.52276	-0.99351	-1.77123	-1.43919	-1.05213	-1.87268
8	70504296	70506740	-	2810428I15Rik	2.49297	2.43745	2.3182	2.96864	2.74209	2.74985	2.75239	2.8209	2.46919	2.60125	2.32196	2.47568	1.79936	1.9271	2.1062	1.81165	2.58843	2.04685	2.54769	2.17278	1.79228	2.02589	1.96459	2.10196	2.46004	2.3134	2.07281	2.37098	2.0322	2.18246	2.46321	2.15504	2.34	2.14835	2.20552	2.28571	1.11148	1.244	1.16275	1.8655	1.20288	1.30404	1.51499	1.02878	0.899894
6	134897961	134900786	+	2810454H06Rik	-2.36498	-1.5849	-2.14121	-1.56878	-1.31416	-0.843096	-1.98455	-0.849628	-2.64972	-2.68412	-2.08174	-2.32131	-1.72418	-0.454319	-2.39202	-0.93557	-1.1258	-1.12306	-3.16192	-0.647388	-0.916659	-0.711068	-0.721901	-0.705385	-2.27329	-0.934515	-1.8747	-1.5832	-1.02224	-1.7106	-1.96303	-2.14262	-2.96981	-0.825646	-2.53591	-1.89749	-0.969428	-1.67655	-2.29665	-0.909781	-0.878034	-0.491134	-2.8542	-2.43063	-1.28772
1	86045863	86055457	+	2810459M11Rik	5.28317	5.43606	5.31546	5.32871	5.53927	5.33482	5.41204	5.37918	5.24355	5.33266	5.37357	5.45477	5.55308	5.64758	5.52204	5.55285	5.59699	5.56881	5.49624	5.5922	5.43138	5.53305	5.56466	5.63683	5.48424	5.44341	5.37591	5.5817	5.70358	5.54677	5.39156	5.55664	5.56801	5.40454	5.41388	5.54405	5.20817	4.9796	5.21586	5.28459	5.51823	5.19618	5.04259	5.19578	5.1717
6	149309414	149335664	+	2810474O19Rik	4.76015	4.45947	3.65751	3.2725	3.30854	3.16289	4.4556	4.93696	4.90867	4.27295	3.11464	4.51912	5.14924	5.04426	3.93708	3.73685	2.98271	3.39081	4.55227	4.79139	5.05355	4.46151	3.36555	4.88357	4.51066	4.5838	3.80977	3.06783	2.99841	3.22349	4.13146	4.57846	4.75352	4.21874	2.86494	4.36928	4.23701	4.1527	3.34718	2.74732	2.64068	2.92919	3.89171	4.24177	4.20055
5	25100975	25103008	+	2900005J15Rik	0.219957	-0.884467	0.180697	-0.568789	0.435848	0.156899	0.0154334	-0.17156	-0.562284	0.485772	0.542734	0.111628	0.230001	0.789602	1.45595	0.984988	0.781079	1.17649	1.00796	0.937568	1.02675	0.966997	0.950518	0.341916	0.574682	1.12437	0.932632	1.24967	1.44723	0.691479	0.943838	1.2266	0.693109	1.49627	1.21895	0.471729	0.652053	-0.161985	0.773713	0.747324	0.976107	0.591324	0.560796	0.569349	0.1862
5	113086323	113163314	-	2900026A02Rik	5.71713	5.7847	5.65535	5.88606	6.27217	6.15841	5.50728	5.61961	6.11428	5.58847	5.77933	5.36517	6.24305	6.52777	6.37085	6.66168	6.74144	6.51909	6.3077	6.25871	6.5128	6.2078	6.38662	5.841	6.49418	6.63972	6.24721	6.81498	6.89891	6.65699	6.45198	6.3086	6.6674	6.37122	6.6163	6.03126	6.2792	6.13998	6.09305	6.56029	6.53459	6.32756	6.05964	5.8305	6.29471
1	118458669	118459266	-	2900060B14Rik	-0.986488	-0.777552	-0.72619	-0.490787	-1.07316	-0.580064	-0.662635	-0.586596	-0.84239	-0.514224	-0.579252	-0.643256	-0.916834	-0.894889	-1.54404	-0.350611	-1.1258	-0.916613	-0.939566	-1.06242	-2.03212	-0.711068	-0.473975	-0.29035	-0.0716788	-1.71211	-1.68206	-0.998243	-2.13771	-0.710613	-0.963044	-0.920238	-2.96981	-0.385076	-0.448472	-1.31253	-1.49994	-2.89891	-1.61859	-0.0252628	-0.99351	-0.491134	-0.631843	-0.945218	-0.998217
7	81523550	81531499	+	2900076A07Rik	-0.879573	-1.99993	-1.72618	-1.7387	-1.07316	-1.16502	-0.662635	-2.75649	-1.47981	-1.22471	-1.49678	-1.32132	-0.817299	-1.53231	-2.12899	-0.573003	-4.12567	-0.501578	-1.04648	-2.06241	-2.29515	-1.81059	-0.81501	-1.15284	-3.01024	-2.51945	-1.8747	-1.12377	-2.13771	-1.51796	-2.22606	-1.02715	-1.38488	-1.17357	-1.366	-2.48244	-1.49994	-4.48378	-2.29665	-1.28829	-3.57841	-1.57859	-2.8542	-2.43063	-4.45752
2	156388063	156392980	-	2900097C17Rik	6.675	6.81703	6.67521	6.90062	6.86573	6.61578	6.72795	6.88462	6.52642	6.78396	6.63649	6.62761	6.94469	6.86428	6.6102	6.90767	6.22733	6.64052	6.80862	6.76464	6.49468	6.87639	6.87754	6.72756	6.71877	6.66972	6.73683	6.89505	6.77366	6.7018	6.80182	6.79792	6.6528	6.71958	6.65573	6.56601	6.18733	6.12895	6.2448	6.34977	6.48895	6.32603	6.15512	6.29386	6.12824
9	109830154	109831432	-	3000002C10Rik	-0.517005	-0.777552	-1.72618	-1.15375	-1.77359	-0.749988	-0.482064	-1.05608	-0.949305	-1.09918	-1.85935	-1.18382	-0.200632	-1.0018	-0.392043	-0.495	-1.31844	0.220886	0.253073	-0.647388	-0.529638	-0.0944	0.0329827	-0.0273167	-0.595238	-0.271555	-0.874715	-0.413285	-0.400757	0.611309	-0.54801	-1.02715	-0.854371	-0.240687	-1.214	-0.575572	-0.08491	-1.16198	-1.03363	-0.288296	-0.578475	0.32829	0.0843601	-0.752574	-1.45764
18	12168730	12189970	+	3110002H16Rik	2.54188	2.34582	2.38233	2.5374	2.57512	2.25	2.41915	2.61851	2.62637	2.59197	2.80901	2.71429	2.15844	1.89766	1.5898	1.85698	1.98271	1.86299	2.09856	2.54243	2.09714	2.09628	2.43796	2.1559	2.19917	2.13872	2.07281	1.92458	1.97775	1.97388	1.87825	2.09258	1.8375	2.05349	1.97185	2.04109	2.33012	0.686008	1.62932	1.59922	1.76137	1.17629	1.20465	1.2247	1.65086
1	120121187	120188190	+	3110009E18Rik	-3.10193	-1.5849	-1.55626	-2.15373	-1.96623	-1.58006	-2.24758	-1.94915	-2.64972	-3.09915	-3.08171	-2.64323	-2.13921	-3.11724	-4.71383	-1.74292	-0.540842	-2.50156	-2.16195	-1.84002	-4.61697	-1.81059	-4.72177	-3.02727	-3.01024	-2.93448	-3.68201	-1.99823	-2.40074	-1.93299	-2.22606	-3.72753	-1.96984	-1.63299	-1.95096	-3.4824	-2.34792	-17.7716	-3.0336	-4.61009	-4.57834	-17.8663	-2.43917	-3.16757	-17.7454
9	41376526	41615184	+	3110039I08Rik	-0.986488	-1.26297	-1.40426	-1.41678	-0.686138	-1.29055	-1.76216	-0.586596	-0.479822	-0.777256	-1.20728	-1.32132	-0.139231	-0.242816	0.33042	0.0119574	-0.218916	0.346416	-0.354607	-0.123829	-0.369174	0.336232	0.407377	0.142608	-0.595238	-0.0600515	-0.682072	-0.190893	-0.0788304	-1.05853	-0.740653	-0.920238	-0.306887	-0.173573	-0.835493	0.0410958	0.37452	-1.02448	-0.370672	-1.15079	-0.119046	0.0652569	-0.854234	0.291816	0.242784
7	81782187	81789454	-	3110040N11Rik	1.37915	1.68187	1.44373	1.60113	1.35568	0.950446	1.58021	1.47229	1.28098	1.17383	1.4418	0.8803	0.799365	0.690067	0.71229	0.716499	0.732169	0.602755	0.712503	0.210589	0.382895	0.905597	0.801655	0.341916	1.07718	0.434711	0.902885	0.370983	0.0846676	1.20995	0.911416	0.629953	0.532645	0.32119	0.890325	0.16139	0.0850143	-0.235986	0.425791	0.0336305	0.00648394	-0.186281	-0.854234	-1.16761	-0.457653
4	35191282	35225881	-	3110043O21Rik	2.66179	2.48117	2.85123	2.3381	2.78098	2.34804	2.91428	2.48188	2.89714	2.70816	2.53295	2.71429	2.48525	2.28643	2.90073	2.64077	2.50354	2.56881	2.59292	2.46113	2.80916	2.79142	2.7457	2.7886	2.38203	2.39937	2.63985	2.24967	2.37534	2.23691	2.5288	2.30582	2.32782	2.09491	2.30955	2.14689	1.80586	1.58217	2.43668	1.89756	1.44389	1.84766	2.16071	2.04183	1.71227
1	169969409	169972397	+	3110045C21Rik	-0.599467	-0.777552	-0.72619	-0.831821	-1.18863	-1.42805	-0.869084	-0.508594	-0.562284	-1.87678	-0.666714	-0.736365	-0.554267	-0.702245	-1.01353	-0.0424903	-0.125808	-0.575578	-1.16196	-0.399462	-1.29517	-1.44803	-0.914545	-0.80492	-1.59523	-1.51947	-0.434146	-0.775852	-1.26325	-0.196043	-0.300084	-2.40565	-2.55479	-1.04804	-0.728578	-1.6751	-1.34794	-2.16196	-2.03362	-2.6102	-1.57847	-0.578596	-2.8542	-1.94521	-2.87265
12	70991615	71015824	-	3110056K07Rik	-0.986488	-0.0613492	-0.72619	-0.346397	0.0843766	-0.106135	-0.869084	-0.434593	0.208231	-0.0402946	-0.143155	0.164095	0.320199	0.545677	-0.12901	0.78063	0.122118	0.602755	0.422997	0.744924	0.668297	0.511319	-0.262472	0.195075	0.105198	0.124372	0.175905	0.546069	0.89202	0.388917	-0.0885807	0.481854	0.445183	0.366994	0.0490251	-0.482463	0.237017	0.560478	-0.370673	0.197129	-0.119046	-0.186281	-0.532308	0.802009	-0.757211
6	34871771	34878066	-	3110062M04Rik	0.836626	0.841351	0.666122	0.875992	0.981281	0.497935	0.985057	0.702906	0.635651	0.900809	0.725597	0.941701	1.38433	1.13064	1.04091	1.54247	1.60211	1.28501	1.40282	1.02503	0.874747	1.8083	1.38662	1.00243	1.01947	1.15294	1.09928	1.43915	1.1842	1.20995	1.38272	1.20314	0.399379	1.45445	0.923492	0.646815	0.652054	0.838011	0.666798	0.477236	1.12196	1.48749	1.11538	0.86213	0.934659
5	139359739	139460535	-	3110082I17Rik	1.04098	-0.999943	-0.478263	-0.346397	0.780983	0.107989	-0.399602	0.669739	1.41634	0.708164	0.792711	1.28747	0.919659	0.789602	0.240223	-0.0424903	1.00347	0.263954	-0.223364	0.937568	1.24087	1.16339	1.18498	1.76276	1.38204	0.524909	-0.289756	0.702188	0.949736	0.767428	-0.300084	1.48185	1.61511	1.41139	0.821612	1.51753	0.500051	-0.676555	-0.918157	-0.288296	0.279501	0.12184	-0.269275	1.13006	1.1862
14	12284203	12303232	+	3830406C13Rik	2.32429	2.63425	2.85876	2.40083	2.37614	2.35853	2.76138	2.60102	2.26911	2.41388	2.5032	2.26363	2.54259	2.47766	2.35211	2.47623	1.73217	2.29543	2.49147	2.08052	2.41632	2.20221	2.54488	2.52727	1.97461	1.80244	2.59404	2.4936	1.93552	2.37684	2.3468	2.20314	1.5537	2.35568	1.80391	2.08738	1.03056	0.975514	2.31213	1.79916	1.79656	1.55068	2.05265	1.84733	1.79027
[truncated: 13,224 more rows]
[truncated: 3 more columns]

## Sheet: Sheet10
Supplementary Information Table S25. Study 1 Significant preservation effected genes compared to frozen principle component analysis using scaled, low expression filtered, counts per million normalized, log2 transformed counts
[truncated: 49 more rows]

## Sheet: Sheet9
Supplementary Information Table S26. Study 1 count matrix on union of formalin effected genes across preservation groups compared to frozen. Mean centered and scaled count matrix of low expression filtered (geometric mean of gene across all samples ≤1), counts per million normalized, log2 transformed, significant differentially expressed genes identified by FDR adjusted p-value <0.05 and absolute…
[truncated: 3,035 more rows]

[truncated: 4 more sheets: Sheet1, Sheet8, Sheet14, Sheet2]
