# Supplementary material for: Direct formalin fixation induces widespread transcriptomic effects in archival tissue samples
Source: Sci Rep. 2020 Sep 2;10:14497. doi: 10.1038/s41598-020-71521-w (PMC7468282; doi:10.1038/s41598-020-71521-w)
Supplement: Supplementary file 4 [file 41598_2020_71521_MOESM4_ESM.xlsx]

## Sheet: Title
Direct Formalin Fixation Induces Widespread Transcriptomic Effects in Archival Tissue Samples
Leah Wehmas1*, Susan D. Hester1, Charles E. Wood1,2
1 Office of Research and Development, U.S. Environmental Protection Agency, Research Triangle Park, NC
2 Current affiliation: Boehringer Ingelheim Pharmaceuticals Inc., Ridgefield, CT
*To whom correspondence should be addressed at MD-B105-03, 109 T.W. Alexander Drive, U.S. Environmental Protection Agency, Research Triangle Park, NC, 27709 USA; Email: wehmas.leah@epa.gov
Supplementary files 4 of 4

## Sheet: Contents
Contents
Sheet number	Table Name															Notes
5	Supplementary Information Table S31. Study 2A Raw gene counts quantified to MM10 Refseq 81 annotation model by Partek Expectation Maximization															Raw gene counts which were used as input into gene expression analysis after filtering and normalization
1	Supplementary Information Table S32. Study 2A Low expression filtered (geometric mean of gene across all samples ≤1), counts per million normalized, log2 transformed gene counts quantified to MM10 Refseq 81 annotation model by Partek Expectation Maximization															Gene counts after filtering and normalization. Used in Partek Gene Specific Analysis
6	Supplementary Information Table S33. Study 2A Raw formalin-effected differentially expressed genes identified by Partek Gene Specific Analysis															Used to identify significant formalin effected genes
15	Supplementary Information Table S34. Study 2A Significant formalin effected genes compared to frozen identified by Partek Gene Specific Analysis (significance defined as FDR adjusted p-value <0.05 and absolute fold change ≥ 2)															Used to prepare Table S9; and Figure S8A
7	Supplementary Information Table S35. Study 2B Raw gene counts quantified to MM10 Refseq 81 annotation model by Partek Expectation Maximization															Raw gene counts which were used as input into gene expression analysis after filtering and normalization
8	Supplementary Information Table S36. Study 2B Low expression filtered (geometric mean of gene across all samples ≤1), counts per million normalized, log2 transformed gene counts quantified to MM10 Refseq 81 annotation model by Partek Expectation Maximization															Gene counts after filtering and normalization. Used in Partek Gene Specific Analysis
9	Supplementary Information Table S37. Study 2B Raw formalin-effected differentially expressed genes identified by Partek Gene Specific Analysis															Used to identify significant formalin effected genes
10	Supplementary Information Table S38. Study 2B Significant formalin effected genes compared to frozen identified by Partek Gene Specific Analysis (significance defined as FDR adjusted p-value <0.05 and absolute fold change ≥ 2)															Used to prepare Table S9; and Figure S8B
11	Supplementary Information Table S39. Study 1, 2A, and 2B formalin effected differentially expressed gene counts in control and chemically exposed mouse liver. Mean center and scaled matrix of low expression filtered (geometric mean across all samples ≤1), counts per million normalized, log2 transformed gene counts															Figure S6A
13	Supplementary Information Table S40. Lists of significant direct formalin effected genes compared across Study1 and Study2 for overlap															Figure S6C
14	Supplementary Information Table S41. Mean centered and scaled -log10 (p-values) of enriched IPA canonical pathways from formalin regulated genes across Studies 1 and 2 based on Right-Tailed Fisher's Exact Test p-value <0.05. Reported values are -log10 (p-values).															Figure S7A
20	Supplementary Information Table S42. Mean centered and scaled -log10 (p-values) of enriched IPA upstream regulators from formalin effected genes across Studies 1 and 2 based on Right-Tailed Fisher's Exact Test p-value <0.05. Reported values are -log10 (p-values).															Figure S7B
2	Supplementary Information Table S43. Study 2A. Raw DEHP effected genes across FR and FFPE identified by Partek Gene Specific Analysis															Used to identify significant DEHP effected genes
17	Supplementary Information Table S44. Comparison of Study 2A formalin effect genes with DEHP treatment related genes across FFPE and FR															Figure S8A
4	Supplementary Information Table S45. Study 2B. Raw furan effected genes across FR, 18 h. formalin fixed, and 3 wk. formalin fixed paraffin-embedded samples identified by Partek Gene Specific Analysis															Used to identify significant furan effected genes for Figure S8B
18	Supplementary Information Table S46. Comparison of Study 2B formalin effect genes with Furan treatment related genes across FR and 18h. and 3wk. formalin fixed paraffin embedded samples															Figure S8B
*Definitions for abbreviations and terminology are located below tables
Experimental groups and treatment groups
Study 1
FR	Fresh frozen tissue sample
FR>FFPE	Sample that was frozen first and then fixed in 10% neutral buffered formalin 18-24 hr. prior to paraffin embedding
FFPE	Sample that was directly fixed in 10% neutral buffered formalin 18-24 hr. prior to paraffin embedding
FR>OH	Sample that was frozen first and then fixed in 70% ethanol prior to paraffin embedding
Con	Sample from vehicle control exposed mouse
PB	Sample from 600 ppm phenobarbital exposed mouse
Study 2a
FR	Fresh frozen tissue sample
FFPE	Sample that was directly fixed in 10% neutral buffered formalin 18-24 hr. prior to paraffin embedding
DEHP 0	Sample from vehicle control exposed mouse
DEHP 1500 (1.5K)	Sample from mouse exposed to 1500 parts per million (ppm) Di-2-ethylhexyl phthalate (DEHP)
DEHP 3000 (3K)	Sample from mouse exposed to 3000 parts per million Di-2-ethylhexyl phthalate (DEHP)
DEHP 6000 (6K)	Sample from mouse exposed to 6000 parts per million Di-2-ethylhexyl phthalate (DEHP)
Study 2b
FR	Fresh frozen tissue sample
FFPE18hr.	Sample that was directly fixed in 10% neutral buffered formalin 18 hr. prior to paraffin embedding
FFPE3wk.	Sample that was directly fixed in 10% neutral buffered formalin 3 weeks prior to paraffin embedding
Furan	Sample from mouse exposed to 8 mg/kg/d furan
Con	Sample from mouse exposed to vehicle control

## Sheet: Sheet5
Supplementary Information Table S31. Study 2A Raw gene counts quantified to MM10 Refseq 81 annotation model by Partek Expectation Maximization
Gene	29B_6K_DEHP_FFPE_L2_1.clipped	29B_6K_DEHP1_L7_1.clipped	32A_Control_FFPE_L1.D711_501_1.clipped	32A_CPTH1_L1.D710_1.clipped	35A_3K_DEHP_FFPE_L1.D702_502_1.clipped	35A_3K_DEHP4_L1.D709_1.clipped	3A_1_5K_DEHP_FFPE_L1.D705_501_1.clipped	3A_1_5K_DEHP3_L1.D705_502_1.clipped	40A_1_5K_DEHP_FFPE_L1.D709_501_1.clipped	40A_1_5K_DEHP4_L1_1.clipped	44A_6K_DEHP_FFPE_L5_1.clipped	44A_6K_DEHP3_L1.D706_502_1.clipped	45C_Control_FFPE_L1.D704_501_1.clipped	45C_CPTH2_L1.D704_502_1.clipped	60A_1_5K_DEHP_FFPE_L1.D701_501_1.clipped	60A_1_5K_DEHP1_L4_1.clipped	63A_Control_FFPE_L3_1.clipped	63A_CPTH3_L1.D707_502_1.clipped	64C_6K_DEHP_FFPE_L1.D710_501_1.clipped	64C_6K_DEHP4_L1.D707_503_1.clipped	67C_3K_DEHP_FFPE_L6_1.clipped	67C_3K_DEHP2_L1.D710_502_1.clipped	71A_3K_DEHP_FFPE_L1.D706_501_1.clipped	71A_3K_DEHP3_L8_1.clipped	72B_1_5K_DEHP_FFPE_L1.D705_501_1.clipped	72B_1_5K_DEHP2_L1.D702_502_1.clipped	75A_CPTH4_L1.D711_1.clipped	8C_6K_DEHP_FFPE_L1.D707_501_1.clipped	8C_6K_DEHP2_L1.D703_502_1.clipped	9A_3K_DEHP_FFPE_L1.D703_501_1.clipped	9A_3K_DEHP1_L1.D707_502_1.clipped
0610005C13Rik	534.998	617.002	645.001	738	506.999	390.001	486.002	486.001	324	610	328	432.001	720	789.004	332	530.001	652.997	989.005	445.999	468.998	447	405	392.999	582.998	543.001	794.994	608.997	370	370.999	334	523.999
0610007P14Rik	387	669	332	570	623	534	519	679	377	738	528	1028	367	642	444	883	489	786	574	704	492	869	480	1026	691	1208	504	756	927	576	1062
0610009B22Rik	94	287	161	263	208	203	148	220	99	399	115	319	164	372	91	301	123	303	121	222	139	466	133	370	152	381	236	186	285	153	364
0610009L18Rik	1	1	2	4	7	6	3	0	3	9	1	0	2	0	4	5	1	5	1	0	3	4	1	5	8	6	1	5	3	6	4
0610009O20Rik	339	425	208	298	283	286	341	320	249	361	348	448	371	466	260	447	270	438	317	295	351	346	306	423	371	520	225	329	426	218	423
0610010B08Rik	8.73056	41.0234	80.5039	71.9033	23.5163	51.2178	19.3342	62.9448	25.2482	16.8337	13.1895	87.3771	17.7987	84.494	34.2296	36.0819	32.0076	38.6378	32.974	67.1295	45.069	88.6304	26.226	53.9556	48.4147	90.0546	51.6918	89.5687	46.3022	57.2788	77.8656
0610010F05Rik	175	412.998	230	400	362	292.999	255	328.001	129	422	149	544.999	279	588.997	149	425.002	237.999	455.002	223	367.999	258	749.996	198	477.998	286.001	529.002	327	346.999	398	218	477
0610010K14Rik	55	77	24	41	34	42	48	50	42	57	48	71	48	80	36	65	59	84	44	42	45	35	47	34	32	105	46	36	65	25	62
0610012G03Rik	159	197	161	210	149	149	155	167	111	202	134	242	152	220	132	242	172	226	138	161	143	202	167	257	169	320	130	220	221	100	266
0610030E20Rik	597	631	797	663	736	373	642	689	435	454	455	478	847	830	540	597	862	959	558	460	629	629	557	785	818	689	488	630	438	508	618
0610031O16Rik	54	53	80	98	128	49	63	68	33	82	42	48	52	81	57	58	65	63	76	58	32	60	75	104	101	96	67	55	48	91	67
0610037L13Rik	97	139	80	135	107	137	106	137	76	126	47	183	107	203	65	179	106	183	92	114	94.9999	141	88.0001	175	122	199	126	93	187	72	190
0610038B21Rik	0	0	0	0	0	0	0	0	0	0	0	0	0	1	0	0	0	0	0	0	0	0	1	2	0	0	0	0	0	0	0
0610039H22Rik	0	0	0	0	0	0	0	0	0	0	0	0	0	0	0	0	0	0	0	0	0	0	0	0	0	0	0	0	0	0	0
0610039K10Rik	0	1	0	1	0	0	0	0	1	0	1	0	0	0	0	0	2	1	0	0	0	0	0	0	0	0	0	1	0	0	0
0610040B10Rik	4	20	3	16	4	8	13	4	5	19	2	12	11	14	2	13	8	15	9	7	5	21	10	16	14	38	11	7	5	4	25
0610040F04Rik	1	2	0	2	0	1	1	2	0	0	1	0	0	2	0	0	0	3	0	2	1	0	0	0	1	1	0	0	1	1	1
0610040J01Rik	302	294	258	268	294	228	342	327	266	356	226	324	438	532	220	362	424	425	309	277	364	316	223	328	339	467	225	326	327	233	401
0610043K17Rik	1	17	4	7	5	2	3	10	0	12	3	8	7	26	2	8	4	7	4	3	2	11	1	4	5	15	16	3	4	2	5
1010001N08Rik	14	20	12	39	21	6	11	11	3	30	8	10	4	14	6	7	10	17	9	11	13	33	8	27	20	19	11	9	22	10	24
1110002J07Rik	15	27	15	22	33	23	35	29	13	44	19	27	18	15	16	36	20	20	25	32	34	39	23	25	17	28	16	25	33	20	34
1110002L01Rik	77	120	97	126	107	84	79	90	49	62	78	132	97	113	56	97	79.0005	122	95	89	79	123	74	132	93	138	75	117	115	71	93
1110004E09Rik	53	89	49	76	39	80	68	74	37	64	53	114	66	138	41	73	62	130	54	67	55	85	49	114	65	132	81	59	105	66	75
1110004F10Rik	226	453	267	418	423	401	341	457	232	645	241	648	338	616	187	471	308	566	283	417	295	767	243	594	331	661	378	315	577	310	626
1110006O24Rik	5	3	2	5	6	2	3	1	3	9	1	2	2	3	6	1	2	6	3	2	4	0	1	0	4	2	1	2	2	1	1
1110008F13Rik	847	1239.59	809	1045	1217	1046	1052	778	639	1187	1219	2029	918	1248	707	1378	761	939	1350	1395	1139	1951	1027	1766	1125	1819	906	1333	1873	950	1734
1110008L16Rik	140	246	143	251	202	218	145	239	103	229	125	305	213	382	96	260	153	265	152	198	169	297	167	319	187	316	147	177	259	125	294
1110008P14Rik	128	124	51	68	76	76	116	111	65	106	180	217	97	123	66	122	87	109	126	66	115	82	84	73	83	137	74	71	114	64	69
1110012L19Rik	51	109	41	124	44	72	63	92	58	69	45	176	62	123	36	105	54	127	61	106	56	105	61	169	67	195	89	71	100	43	138
1110015O18Rik	0	0	0	0	0	0	0	0	0	0	0	0	0	0	0	0	0	0	0	0	0	0	0	0	0	0	0	0	0	0	0
1110017D15Rik	1	0	0	1	0	0	1	0	0	0	0	2	0	0	0	0	2	2	0	0	1	1	0	0	1	1	0	0	0	0	0
1110019D14Rik	27	71	29	66	74	56	41	44	22	75	18	69	25	46	26	44	31	55	38	62	40	103	33	85	59	88	43	55	54	38	79
1110020A21Rik	6	44	18	32	21	18	14	21	14	12	10	30	7	21	17	28	12	17	16	12	8	26	13	32	27	50	25	20	34	11	44
1110025L11Rik	0	0	0	0	0	0	0	0	0	0	0	0	0	0	0	0	0	0	0	0	0	0	0	0	0	0	0	0	0	0	0
1110028F11Rik	57	97	123	131	97	66	50	29	51	52	20	62	139	154	57	92	105	136	65	86	99	134	27	83	57	102	99	95	119	77	116
1110028F18Rik	0	0	1	0	0	1	0	0	0	0	0	0	0	0	0	0	0	0	0	0	0	0	0	0	0	0	0	0	0	0	1
1110032A03Rik	148	287	204	273.999	206	221	191	285	153	327.001	168	323	140	310	168	308	198	330	189	225	185	299.999	188	277	210	420.001	218	223	290	172	309
1110032F04Rik	0	0	0	0	0	0	0	1	0	0	0	0	0	0	0	0	0	0	0	0	0	2	0	0	0	0	0	0	0	0	0
1110034G24Rik	18	38	34	45	36	31	29	39	25	46	26	26	31	59	25	49	25	53	34	38	22	44	22	64	49	66	31	28	51	14	50
1110036E04Rik	0	0	0	0	0	0	0	0	0	0	0	0	0	0	0	0	0	0	0	0	0	0	0	0	0	0	0	0	0	0	0
1110037F02Rik	301	741.999	360	683	522.001	598.997	459.002	636.997	253	767.997	327.001	828.996	522.001	1182.01	297.999	741.996	415.001	878.992	414	600.001	425.998	1119	365	971.003	431.001	958.992	579	482	739.999	318	837.002
1110038B12Rik	27	56	32	61	51	47	34	43	30	30	29	76	29	57	31	54	45	54	76	79	48	92	38	69	56	96	41	69	82	46	56
1110038F14Rik	38	48	33	31	23	38	39	50	29	49	34	51	58	71	38	43	38	59	61	42	50	50	46	46	59	50	42	30	44	26	56
1110046J04Rik	1	3	0	1	0	1	0	2	0	0	1	0	0	1	0	0	2	2	0	1	0	5	0	1	0	2	1	0	2	0	0
1110051M20Rik	4	7	9	7	9	6	10	4	5	14	10	24	7	11	1	8	17	16	11	13	6	11	1	8	7	14	9	7	14	4	5
1110058D11Rik	0	0	0	0	1	0	0	0	0	0	0	0	0	0	0	0	0	0	0	0	0	0	0	0	0	0	0	0	0	0	0
1110059E24Rik	104	243	153	232	190	218	141	239	99	276	119	303	163	295	117	277	159	345	151	234	125	255	119	320	167	402	236	187	266	130	291
1110059G10Rik	42	130	55	139	112	114	71	137	36	180	33	165	73	196	43	153	81	186	55	109	66	209	57	116	59	205	93	72	116	59	140
1110065P20Rik	55	69	65	87	53	79	73	67	61	91	57	109	118	160	44	81	102	130	48	60	87	84.0001	50	96	72	100	80	35	72	43	82.0001
1190002N15Rik	496	1211	691	1172	1752	1706	1141	1588	604	1560	714	1744	721	1443	600	1598	898	1417	869	1293	567	1400	827	2011	950	1735	913	1127	1275	1025	1933
1190003K10Rik	0	0	0	0	0	0	0	0	0	0	0	0	0	0	0	0	0	0	0	0	0	0	0	0	0	0	0	0	0	0	0
1190005I06Rik	20.2648	41.9957	35.9903	46	15	15.9996	20.9835	26	15.9998	4	31.7911	30.5919	5.9938	21	23	18	17.6972	21.9999	34.9944	26	25.8971	20	27.9519	16	41.9991	55	18	11.9999	34	7.99991	23
1190007I07Rik	50	72.1712	44	89	83	65	51	77.7224	45	76	44	116	42	87.8707	34	96.8671	54.8893	97	65	102.824	44.8824	132.834	63.7783	134.818	68.4838	110.819	55.6981	60.9894	89.8796	72.7924	106.82
1300002E11Rik	136	199	231	249	477	325	341	337	143	201	346	484	192	155	191	283	189	211	298	272	406.003	396	310	456	240	289	141	582	550	338	371
1300017J02Rik	2062	5444	2727	7435	2777	4244	2582	5326	2060	5478	1611	4922	3513	9668	1591	5704	3282	8717	2457	4165	2227	5216	1931	5759	2990	8735	5167	1921	4753	1489	6083
1500004A13Rik	2	2.02561	1	1	1	3.10898	3.09898	2.02699	4	0	3	2.07742	0	4.05425	0	0	0	1	1	3	0	3	0	3	2	2.02414	1	5	4	3	3
1500009C09Rik	0	0	0	0	0	0	0	0	0	0	0	0	0	0	0	0	0	0	0	0	0	0	0	0	0	0	0	0	0	0	0
1500009L16Rik	0	0	0	0	0	0	0	0	0	0	0	0	0	1	0	0	0	0	0	0	0	0	0	0	0	0	1	1	1	0	0
1500011B03Rik	3	20	8	16	8	8	11	7	9	0	13	18	9	16	0	12	6	10	10	8	9	10	8	15	8	16	6	10	14	4	9
1500011K16Rik	42	91.0002	54	98	98	70	70	96	40	150	55	138	53	121	44	107	60	114	73	79	47	199	60	100	79	167	64	80	134	75	124
1500012K07Rik	0	0	0	0	0	0	0	0	0	0	0	0	0	0	0	0	0	0	0	0	0	0	0	0	0	0	0	0	0	0	0
1500015A07Rik	10	25	21	40	15	17	13	12	10	57	12	27	13	35	12	19	17	35	15	33	12	32	11	30	21	40	33	13	21	10	36
1500015L24Rik	0	0	0	0	0	0	0	0	0	0	0	0	0	0	0	0	0	0	0	0	0	0	0	0	0	0	0	0	0	0	0
1500015O10Rik	0	0	0	0	0	0	0	0	0	0	0	0	0	0	0	0	0	0	0	0	0	0	0	0	0	0	0	0	0	0	0
1500017E21Rik	335	912	1530	2384	914	842	478	885	558	1833	217	542	623	1165	375	1199	557	1410	423	744	460	1922	436	1227	1079	2066	486	360	530	791	1487
1500026H17Rik	12	27	25	23	30	24	19	21	12	11	5	19	18	23	8	25	14	19	17	18	8	64	7	47	15	48	15	18	28	20	44
1600002D24Rik	0	0	0	0	0	0	0	0	0	0	0	0	0	0	0	1	0	0	0	0	0	0	0	0	0	0	0	0	0	0	0
1600002H07Rik	494	737	452	502	332	295	383	442	199	424	292	479	692	930	203	424	594	899	361	383	283	418	162	226	511	786	252	185	284	157	300
1600002K03Rik	17	34	15	16	19	18	17	23	8	14	17	43	30	49	22	36	26	53	26	35	11	46	24	63	25	51	33	20	31	13	46
1600010M07Rik	0	3	0	0	4	0	0	2	0	0	0	0	1	3	0	1	0	0	1	1	1	0	0	1	3	1	0	1	0	0	1
1600012H06Rik	243	575.999	355.001	544.001	485.001	391	337	512	263	339	294	665.002	330.999	582.998	216	629	326	622	337.999	523	343.002	859.005	293.001	749.001	530.001	972.003	407.999	454.999	534.998	360.999	729.998
1600014C10Rik	1793.99	2726.95	2058.01	2807.99	1891	1933.04	1917	2189.99	1184.01	2241.99	1555.01	2502.95	1550.99	2376.01	1254.99	2442	1845	2749.95	1882.01	2167	1826	2105.02	1637.98	2817.96	2153	3899.1	1802	1468.99	2183.02	1154	2583
1600014C23Rik	0	0	0	0	0	0	0	0	0	0	0	0	0	0	0	0	0	0	0	0	0	0	0	0	0	0	0	0	0	0	0
1600015I10Rik	0	0	0	0	0	0	0	0	0	0	0	0	0	0	0	0	0	0	0	0	0	0	0	0	0	0	0	0	0	0	0
1600019K03Rik	0	0	0	0	0	0	0	0	0	0	0	0	0	0	0	0	0	0	0	0	0	0	0	0	0	0	0	0	0	0	0
1600020E01Rik	13	35	39	50	55	29	23	27	18	38	17	43	27	54	20	42	26	51	22	29	29	55	20	59	31	55	38	30	38	23	58
1600023N17Rik	1	3	1	7	6	3	7	6	0	0	1	7	4	13	2	6	5	5	10	4	6	4	3	7	1	11	1	6	4	1	6
1600025M17Rik	0	0	0	0	0	0	0	0	0	0	0	0	0	0	0	0	0	0	0	0	0	0	0	0	0	0	0	0	0	0	0
1600027J07Rik	0	0	0	0	0	0	0	0	0	0	0	0	0	0	0	0	0	0	0	0	0	0	0	0	0	0	0	0	0	0	0
1600029I14Rik	0	0	0	0	0	0	0	0	0	0	0	0	0	0	0	0	0	0	0	0	0	0	0	0	0	0	0	0	0	0	0
1600029O15Rik	0	0	0	0	0	0	0	0	0	0	0	1	0	0	0	0	0	0	0	0	0	0	0	0	0	0	0	0	0	0	0
1700001C02Rik	0	0	0	0	0	0	0	0	0	0	0	0	0	0	0	0	0	0	0	0	0	0	0	0	0	0	0	0	0	0	0
1700001C19Rik	80	104	120	157	73	82	116	121	58	96	73	104	94	94	73	141	117	142	74	82	67	97.9999	98	191	136	190	88	86	127	76	148
1700001D01Rik	0	0	0	0	0	0	0	0	0	0	0	0	0	0	0	0	0	0	0	0	0	1	0	0	0	0	0	0	0	0	0
1700001F09Rik	0	0	0	0	0	0	0	0	0	0	0	0	0	0	0	0	0	0	0	0	0	0	0	0	0	0	0	0	0	0	0
1700001G01Rik	0	0	0	0	0	0	0	0	0	0	0	0	0	0	0	0	0	0	0	0	0	0	0	0	0	0	0	0	0	0	0
1700001G11Rik	0	0	0	0	0	0	1	1	0	0	0	0	0	0	0	0	0	0	0	0	0	0	0	0	0	1	0	0	0	0	0
1700001G17Rik	0	1	1	1	0	0	1	1	0	0	0	0	1	0	1	0	1	0	1	0	0	0	0	1	4	0	1	0	0	0	0
1700001J03Rik	0	0	0	0	0	0	0	0	0	0	0	0	0	0	0	0	0	0	0	0	0	0	0	1	0	0	1	2	0	0	0
1700001J11Rik	3.00949	1	1	2	1	2	1	3	0	0	0	0	3	2	1	2	1	4	0	2.00409	1.00635	0	2	1	0	3.00429	0	2	4	2	1
1700001K19Rik	0	0	0	0	0	0	0	0	0	0	0	0	0	0	0	0	0	0	0	0	0	0	0	0	0	0	0	0	0	0	0
1700001K23Rik	0	0	0	0	0	0	0	0	0	0	0	0	0	0	0	0	0	0	0	0	0	0	0	0	0	0	0	0	0	0	0
1700001L05Rik	91	129	96	113	84	83	95	99	52	79	84	101	162	207	53	85	164	208	96	102	181	242	57	122	76	88	67	74	66	47	101
1700001L19Rik	0	0	0	0	0	0	0	0	0	9	0	0	0	0	0	0	0	0	0	0	0	0	0	0	0	0	0	0	0	0	0
1700001O22Rik	0	0	0	0	0	0	0	0	0	0	0	0	0	0	0	0	0	0	0	0	0	0	0	0	0	0	0	0	0	0	0
1700001P01Rik	0	0	1	1	0	1	1	1	0	9	0	0	0	2	0	0	1	1	1	0	0	0	0	4	0	0	0	0	0	0	0
1700003C15Rik	0	0	0	0	0	0	0	0	0	0	0	0	0	0	0	0	0	0	0	0	0	0	0	0	0	0	0	0	0	0	0
1700003D09Rik	0	0	0	0	0	0	0	0	0	0	0	0	0	0	0	0	0	0	0	0	0	0	0	0	0	0	0	0	0	0	0
1700003E16Rik	10	4	3	5	0	1	3	2	0	2	0	4	2	1	2	4	7	4	3	2	0	1	2	2	1	5	1	1	1	3	0
1700003E24Rik	0	0	0	0.997695	0	0	0	0	0	0	0	0.997695	0	0	0	0	0	0	0	0	0	0	0	0	0	0	0	0	0.997695	0	0
1700003F12Rik	1	0	0	0	0	0	0	0	0	0	0	0	1	0	0	0	0	0	0	0	0	2	0	1	0	0	2	0	0	0	0
1700003G13Rik	0	0	0	0	0	0	0	0	0	0	0	0	0	0	0	0	0	0	0	0	0	0	0	0	0	0	0	0	0	0	0
1700003G18Rik	0	6	1	4	0	5	0	2	0	0	0	3	0	0	1	5	1	1	1	4	3	1	2	8	0	2	0	0	1	0	4
1700003H04Rik	0	0	0	0	0	0	0	0	0	0	0	0	0	0	0	0	0	0	0	0	0	0	0	0	0	0	0	0	0	0	0
1700003I22Rik	0	0	0	0	0	0	0	0	0	0	0	0	0	0	0	0	0	0	0	0	0	0	0	0	0	0	0	0	0	0	0
1700003L19Rik	0	0	0	0	0	0	0	0	0	0	0	0	0	0	0	0	0	0	0	0	0	0	0	0	0	0	0	0	0	0	0
1700003M07Rik	0	0	0	0	0	0	0	0	0	0	0	0	0	0	0	0	0	0	0	0	0	0	0	0	0	0	0	0	0	0	0
1700003P14Rik	0	0	0	0	0	0	0	0	0	0	0	0	0	0	0	0	0	0	0	0	0	0	0	0	0	0	0	0	0	0	0
1700006A11Rik	0	0	0	0	0	0	0	0	0	0	0	0	0	0	0	0	0	0	0	0	0	0	0	0	0	0	0	0	0	0	0
1700006E09Rik	0	0	0	0	0	0	0	0	0	0	0	0	0	0	0	0	0	0	0	0	0	0	0	0	0	0	0	0	0	0	0
1700006F04Rik	0	0	0	0	0	0	0	0	0	0	0	0	0	0	0	0	0	0	0	0	0	0	0	0	0	0	0	0	0	0	0
1700006H21Rik	0	0	0	0	0	0	0	0	0	0	0	0	0	0	0	0	0	0	0	0	0	0	0	0	0	0	0	0	0	0	0
1700007B14Rik	0	0	0	0	0	0	0	0	0	0	0	0	0	0	0	0	0	0	0	0	0	0	0	0	0	0	0	0	0	0	0
1700007F19Rik	13	13	11	21	7	11	19	17	12	12	3	17	30	32	4	18	28	25	6	8	2	14	11	17	8	27	21	2	12	12	10
1700007G11Rik	0	0	0	0	0	0	0	0	0	0	0	0	0	0	0	0	1	0	0	0	0	0	0	0	0	0	0	0	0	0	0
1700007J10Rik	0	0	0	0	0	0	0	0	0	0	0	0	0	0	0	0	0	0	0	0	0	0	0	0	0	1	0	0	0	0	0
1700007K09Rik	0	0	0	0	0	0	0	0	0	0	0	0	0	0	0	0	0	0	0	0	0	0	0	0	0	0	0	1	0	0	0
1700007K13Rik	0	1	0	0	3	2	1	2	0	0	1	2	0	0	0	0	0	1	2	4	2	0	1	3	1	0	0	0	0	0	1
1700007L15Rik	9	21	1	15	10	13	8	8	8	17	23	33	12	23	7	18	8	23	17	22	24	25	8	28	25	32	17	16	34	18	30
1700007P06Rik	0	0	0	0	0	0	0	0	0	0	0	0	0	0	0	0	0	0	0	0	0	0	0	0	0	0	0	0	0	0	0
1700008C04Rik	0	0	0	0	0	0	0	0	0	0	0	0	0	0	0	0	0	0	0	0	0	0	0	0	0	0	0	0	0	0	0
1700008J07Rik	15	23	29	28	32	22	30	28	11	24	22	33	20	12	24	28	32	32	22	16	21	33	29	35	23	22	19	29	9	28	24
1700008K24Rik	0	0	0	0	0	0	0	0	0	0	0	0	0	0	0	0	0	0	0	0	0	0	0	0	0	0	0	0	0	0	0
1700008O03Rik	1	2	0	0	0	0	0	0	0	0	0	0	0	0	0	1	0	0	0	0	0	0	0	0	0	0	0	0	0	0	0
1700008P02Rik	0	0	0	0	0	0	0	0	0	0	0	0	0	0	0	0	0	0	0	0	0	0	0	0	0	0	0	0	0	0	0
1700009C05Rik	0	0	0	0	0	0	0	0	0	0	0	0	0	0	0	0	0	0	0	0	0	0	0	0	0	0	0	0	0	0	0
1700009J07Rik	0	0	0	0	0	0	1	1	0	0	0	0	0	0	0	0	0	0	0	1	0	0	0	0	0	1	0	0	1	0	0
1700009N14Rik	0	0	0	0	0	0	0	0	0	0	0	0	0	0	0	0	0	0	0	0	0	0	0	0	0	0	0	0	0	0	0
1700010B08Rik	0	0	0	0	0	0	0	0	0	0	0	0	0	0	0	0	0	0	0	0	0	0	0	0	0	0	0	0	0	0	0
1700010D01Rik	0	0	0	0	0	0	0	0	0	0	0	0	0	0	0	0	0	0	0	0	0	0	0	0	0	0	0	0	0	0	0
1700010I02Rik	0	0	0	0	0	0	0	0	0	0	0	0	0	0	0	0	0	0	0	0	0	0	0	0	0	0	0	0	0	0	0
1700010I14Rik	19	23	12	21	15	4	24	18	4	3	21	53	15	21	6	23	17	41	6	8	14	15	9	11	3	43	13	10	21	4	14
1700010J16Rik	0	0	0	0	0	0	0	0	0	0	0	0	0	0	0	0	0	0	0	0	0	0	0	0	0	0	0	0	0	0	0
1700010K23Rik	0	0	0	0	0	0	0	0	0	0	0	0	0	0	0	0	0	0	0	0	0	0	0	0	0	0	0	0	0	0	0
1700011B04Rik	0	0	0	0	0	0	0	0	0	0	0	0	0	0	0	0	0	0	0	0	0	0	0	0	0	0	0	0	0	0	0
1700011C11Rik	0	0	0	0	0	0	0	0	0	0	0	0	0	0	0	0	0	0	0	0	0	0	0	0	0	0	0	0	0	0	0
1700011H14Rik	2	4	2	1	3	1	0	5	0	2	2	1	1	4	0	2	0	1	1	3	3	0	2	0	1	6	1	0	4	1	1
1700011I03Rik	0	0	0	0	0	0	0	0	0	0	0	0	0	0	0	0	0	0	0	0	0	0	0	0	0	0	0	0	0	0	0
1700011L22Rik	1	0	0	0	0	0	0	0	0	0	0	0	0	1	0	0	0	0	0	0	0	0	0	0	0	0	0	0	0	0	0
1700011M02Rik	0	0	0	0	0	0	0	0	0	0	0	0	0	0	0	0	0	0	0	0	0	0	0	0	0	0	0	0	0	0	0
1700012A03Rik	0	0	0	0	0	0	0	0	0	0	0	0	0	0	0	0	0	0	0	0	0	0	0	0	0	0	0	0	1	0	0
1700012B07Rik	0	0	0	0	0	0	0	0	0	0	0	0	0	0	0	0	0	0	0	0	0	0	0	0	0	0	0	0	1	2	0
1700012B09Rik	0	0	0	0	0	0	0	0	0	0	0	0	0	0	0	0	0	0	0	0	0	0	0	0	0	0	0	0	0	0	0
1700012C14Rik	0	0	0	0	0	0	0	0	0	0	0	0	0	0	0	1	0	0	0	0	0	0	0	0	0	0	0	0	0	0	0
1700012D01Rik	7	19	12	31	5	7	6	16	8	23	5	16	24	26	7	13	26	21	9	19	11	24	5	17	16	31	20	10	12	8	9
1700012D14Rik	0	3	1	3	4	5	4	4	0	19	1	4	1	2	0	9	4	3	1	5	1	11	3	3	6	5	1	1	5	1	4
1700012D16Rik	2	2	0	1	2	1	1	2	1	0	3	1	0	0	0	1	2	3	3	4	0	1	1	0	4	1	2	0	2	0	3
1700012H19Rik	0	0	0	0	0	0	0	0	0	0	0	0	0	0	0	0	0	0	0	0	0	0	0	0	0	0	0	0	0	0	0
1700012I11Rik	0	0	0	0	0	0	0	0	0	0	0	0	0	0	0	0	0	0	0	0	0	0	0	0	0	0	0	0	0	0	0
1700012P22Rik	0	0	0	0	0	0	0	0	0	0	0	0	0	0	0	0	0	0	0	0	0	0	0	0	0	0	0	0	0	0	0
1700013D24Rik	0	0	0	0	0	0	0	0	0	0	0	0	0	0	0	0	0	0	0	0	0	0	0	0	0	0	0	0	0	0	0
1700013F07Rik	0	0	0	0	0	0	0	0	0	0	0	0	0	0	0	0	0	0	0	0	0	0	0	0	0	1	0	0	0	0	0
1700013G24Rik	0	0	0	0	0	0	0	0	0	0	0	0	0	0	0	0	0	0	0	0	0	0	0	0	0	0	0	0	0	0	0
1700013H16Rik	0	0	0	0	0	0	0	0	0	0	0	0	0	0	0	0	0	0	0	0	2	0	0	0	0	0	0	0	0	0	0
1700015F17Rik	0	0	0	0	0	0	0	0	0	0	0	0	0	0	0	0	0	0	0	0	0	0	0	0	0	0	0	0	0	0	0
1700015G11Rik	0	0	0	0	0	0	0	0	0	0	0	0	0	0	0	0	0	0	0	0	0	0	0	0	0	0	0	0	0	0	0
1700016C15Rik	0	1	0	0	0	0	0	0	0	0	0	0	0	0	0	0	1	1	0	0	0	0	0	0	0	0	0	0	0	0	0
1700016D06Rik	0	0	0	0	0	0	0	0	0	0	0	0	0	0	0	0	0	0	0	0	0	0	0	0	0	0	0	0	0	0	0
1700016G22Rik	0	0	0	0	0	0	0	0	0	0	0	0	0	0	0	0	0	0	0	0	0	0	0	0	0	0	0	0	0	0	0
1700016H13Rik	0	0	0	0	0	0	0	0	0	0	0	0	0	0	0	0	0	0	0	0	0	1	0	0	0	0	0	0	0	0	0
1700016K19Rik	0	0	0	0	0	0	0	0	0	0	0	0	0	0	0	0	0	0	0	0	0	0	0	0	0	0	0	0	0	0	0
1700016L04Rik	0	0	0	0	0	0	0	0	0	0	0	0	0	0	0	0	0	0	0	0	0	0	0	0	0	0	0	0	0	0	0
1700016L21Rik	0	0	0	0	0	0	0	0	0	0	0	0	0	0	0	0	0	0	0	0	0	1	0	0	0	0	0	0	0	0	0
1700016P04Rik	0	0	0	0	0	0	0	0	0	0	0	0	0	0	0	0	0	0	0	0	0	0	0	0	0	0	0	0	0	0	0
1700017B05Rik	250	240	192	150	199	138	454	397	139	62	462	255	248	187	213	155	376	284	268	126	864	328	229	158	198	175	94	168	180	119	189
1700017D01Rik	0	0	0	0	0	0	0	0	0	0	0	0	0	0	0	0	0	0	0	0	0	0	0	0	0	0	0	0	0	0	0
1700017G19Rik	0	0	0	0	0	0	0	0	0	0	0	0	0	0	0	0	0	0	0	0	0	0	0	0	0	0	0	0	0	0	0
1700017J07Rik	0	0	0	0	0	0	0	0	0	0	0	0	0	0	0	0	0	0	0	0	0	0	0	0	0	0	0	0	0	0	0
1700017L05Rik	0	0	0	0	0	0	0	0	0	0	0	0	0	0	0	0	0	0	0	0	0	0	0	0	0	0	0	0	0	0	0
1700017N19Rik	0	0	0	0	0	0	0	0	0	0	0	0	0	0	0	0	0	0	0	0	0	0	0	0	0	0	0	0	0	0	0
1700018A04Rik	0	0	0	0	0	0	0	0	0	0	0	0	0	0	0	0	0	0	0	0	0	0	0	0	0	0	0	0	0	0	0
1700018B08Rik	0	0	0	0	0	0	0	0	0	0	0	0	0	0	0	0	0	0	0	0	0	0	0	0	0	0	0	0	0	0	0
1700018B24Rik	0	0	0	0	0	0	0	0	0	0	0	0	0	0	0	0	0	0	0	0	0	0	0	0	0	0	0	0	0	0	0
1700018C11Rik	0	0	0	0	0	0	0	0	0	0	0	0	0	0	0	0	0	0	0	0	0	0	0	0	0	0	0	0	0	0	0
1700018F24Rik	0	0	0	0	0	0	0	0	0	0	0	0	0	0	0	0	0	0	0	0	0	0	0	0	0	0	0	0	0	0	0
1700018G05Rik	0	0	0	0	0	0	0	0	0	0	0	0	0	0	0	0	0	0	0	0	0	0	0	0	0	0	0	0	0	0	0
1700018L02Rik	9	4	8	5	7	3	39	23	14	19	20	9	10	11	8	6	12	10	9	1	8	5	9	5	12	1	10	5	0	6	0
1700019A02Rik	0	1	0	1	4	0	0	0	0	0	1	0	0	2	0	0	0	0	0	1	0	0	0	0	0	0	0	0	0	0	0
1700019B03Rik	0	0	0	0	0	0	0	0	0	0	0	0	0	1	0	0	0	0	0	0	0	0	0	0	0	1	0	0	0	2	0
1700019B21Rik	0	0	0	0	0	0	0	0	0	0	0	0	0	0	0	0	0	0	0	0	0	0	0	0	0	0	0	0	0	0	0
1700019C18Rik	0	0	0	0	0	0	0	0	0	0	0	0	0	0	0	0	0	0	0	0	0	0	0	0	0	0	0	0	0	0	0
1700019D03Rik	0	0	0	0	0	0	0	0	0	0	0	0	0	0	0	0	0	0	0	0	0	0	0	0	0	0	0	0	0	0	0
1700019E08Rik	0	0	0	0	0	0	0	0	0	0	0	0	0	0	0	0	0	0	0	0	0	0	0	0	0	0	0	0	0	0	0
1700019G24Rik	0	0	0	0	0	0	0	0	0	0	0	0	0	0	0	0	0	0	0	0	0	0	0	0	0	0	0	0	0	0	0
1700019M22Rik	0	0	0	1	0	0	0	0	0	0	0	0	0	0	0	0	0	0	0	0	0	0	0	0	0	0	0	0	0	0	0
1700019N19Rik	0	0	0	1	0	0	0	0	0	0	0	0	0	0	0	0	0	0	0	0	0	0	0	0	0	0	0	0	0	0	0
1700019P21Rik	0	0	0	0	0	0	0	0	0	0	0	0	0	0	0	0	0	0	0	0	0	0	0	0	0	0	0	0	0	0	0
1700020A23Rik	0	0	0	0	0	0	0	0	0	0	0	0	0	0	0	0	0	0	0	0	0	0	0	0	0	0	0	0	0	0	0
1700020D05Rik	7	7	3	4	2	5	7	8	2	3	1	9	10	13	4	11	10	6	9	6	12	4	7	3	8	13	4	3	4	6	3
1700020D14Rik	0	0	0	0	0	0	0	0	0	0	0	0	0	0	0	0	0	0	0	0	0	0	0	0	0	0	0	0	0	0	0
1700020G17Rik	0	0	0	0	0	0	0	0	0	0	0	0	0	0	0	0	0	0	0	0	0	0	0	0	0	0	0	0	0	0	0
1700020I14Rik	296	604.002	512.002	670.996	689.996	569.001	495	613.003	286	789.003	354.001	771.999	343	588.001	340.999	697	443	699.002	456.001	620.003	473.001	943.994	382.999	887.003	596.002	969.005	482	773.002	677.001	551.001	794.004
1700020L24Rik	0	0	0	0	0	0	0	1	0	0	0	0	0	0	0	0	0	0	0	0	0	0	0	0	0	0	0	0	0	0	0
1700020M21Rik	0	0	0	0	0	0	0	0	0	0	0	0	0	0	0	0	0	0	0	0	0	0	0	0	0	0	0	0	0	0	0
1700020N01Rik	0	0	1	0	0	0	0	0	0	0	0	0	0	0	0	0	0	0	0	0	0	0	0	0	2	0	0	0	0	0	0
1700020N15Rik	0	0	0	0	0	0	0	0	0	0	0	0	0	0	0	0	0	0	0	0	0	0	0	0	0	0	0	0	0	0	0
1700020N18Rik	1	0	1	0	0	1	0	1	0	0	2	2	0	0	0	0	1	0	0	0	0	0	1	1	0	0	0	2	1	0	0
1700021F05Rik	99	216	85	166	148	158	115	230	113	209	133	300	111	259	74	284	115	279	141	171	119	409	116	308	109	350	183	150	273	133	279
1700021F07Rik	0	0	0	0	0	0	0	0	0	0	0	0	0	0	0	0	0	0	0	0	0	0	0	0	0	0	0	0	0	0	0
1700021N21Rik	0	0	0	0	0	0	0	0	0	0	0	0	0	0	0	0	0	0	0	0	0	0	0	0	0	0	0	0	0	0	0
1700022A21Rik	0	0	0	0	0	0	0	0	0	0	0	0	0	0	0	0	0	0	0	0	0	0	0	0	0	0	0	0	0	0	0
1700022A22Rik	0	0	0	0	0	0	0	0	0	0	0	0	0	0	0	0	0	0	0	0	0	0	0	0	0	0	0	0	0	0	0
1700022E09Rik	0	0	0	0	0	0	0	0	0	0	0	0	0	0	0	0	0	0	0	0	0	0	0	0	0	0	0	0	0	0	0
1700022H01Rik	0	1	0	0	0	0	0	0	0	0	0	0	0	0	0	0	0	0	0	0	0	0	0	0	0	0	0	0	0	0	1
1700022H16Rik	0	0	0	0	0	0	0	0	0	0	0	0	0	0	0	0	0	0	0	0	0	0	0	0	0	0	0	0	0	0	0
1700022I11Rik	0	0	0	0	0	0	0	0	0	0	0	0	0	0	0	0	0	0	0	0	0	0	0	0	0	0	0	0	0	0	0
1700023C21Rik	0	0	0	0	0	0	0	0	0	0	0	0	0	0	0	0	0	0	0	0	0	0	0	0	0	0	0	0	0	0	0
1700023F02Rik	0	0	0	0	0	0	0	0	0	0	0	0	0	0	0	0	0	0	0	0	0	0	0	0	0	0	0	0	0	0	0
1700023F06Rik	0	0	0	0	0	0	0	0	0	0	0	0	0	0	0	0	0	0	0	0	0	0	0	0	0	0	0	0	0	0	0
1700024B18Rik	0	0	0	0	0	0	0	0	0	0	0	0	0	0	0	0	0	0	0	0	0	0	0	0	0	0	0	0	0	0	0
1700024F13Rik	0	0	0	0	0	0	0	0	0	0	0	0	0	0	0	0	0	0	0	0	0	0	0	0	0	0	0	0	0	0	0
1700024G13Rik	0	0	0	0	0	0	0	0	0	0	0	0	0	0	0	0	0	0	0	0	0	0	0	0	0	0	0	0	0	0	0
1700024I08Rik	0	0	0	0	0	0	0	0	0	0	0	0	0	0	0	0	0	0	0	0	0	0	0	0	0	0	0	0	0	0	0
1700024N05Rik	0	0	0	0	0	0	0	0	0	0	0	0	0	0	0	0	0	0	0	0	0	0	0	0	0	0	0	0	0	0	0
1700024P04Rik	0	0	0	0	0	0	0	0	0	0	0	0	0	0	0	0	0	0	0	0	0	0	0	0	0	0	0	0	0	0	0
1700024P16Rik	77	151	93	127	169	197	184	375	86	188	125	409.001	126	238	83	213	139	209	127	145	182	362.001	123	310	95.9999	234	119	199	265	115	322.001
1700025B11Rik	0	0	0	0	0	0	0	0	0	0	0	0	0	1	0	1	0	1	0	1	0	0	0	0	0	0	1	0	1	0	0
1700025C18Rik	0	0	0	0	0	0	0	0	0	0	0	0	0	0	0	0	0	0	0	0	0	0	0	0	0	0	0	0	0	0	0
1700025F22Rik	0	0	0	0	0	0	0	0	0	0	0	0	0	0	0	0	0	0	0	0	0	0	0	0	0	0	0	0	0	0	0
1700025F24Rik	0	0	0	0	0	0	0	0	0	0	0	0	0	0	0	0	0	0	0	0	0	0	0	0	0	0	0	0	0	0	0
1700025G04Rik	72	99	87	122	85	65	97	98	58	75	69	127	95	131	53	102	97	115	74	85	77	80	67	128	116	124	82	95	86	66	109
1700025J12Rik	0	0	0	0	0	0	0	0	0	0	0	0	0	0	0	0	0	0	0	0	0	0	0	0	0	0	0	0	0	0	0
1700025K24Rik	0	0	0	0	0	0	0	0	0	0	0	0	0	0	0	0	0	0	0	0	0	0	0	0	0	0	0	0	0	0	0
1700025M24Rik	0	0	0	0	0	0	0	0	0	0	0	0	0	0	0	0	0	0	0	0	0	0	0	0	0	0	0	0	0	0	0
1700025N23Rik	0	2	0	0	0	0	1	0	0	0	1	0	0	2	0	0	0	0	0	0	1	1	1	0	0	1	1	0	1	0	0
1700026D11Rik	0	0	0	0	0	0	0	0	0	0	0	0	0	0	0	0	0	0	0	0	0	0	0	0	0	0	0	0	0	0	0
1700026F02Rik	0	0	0	0	0	0	0	0	0	0	0	0	0	0	0	0	0	0	0	0	0	0	0	0	0	0	0	0	0	0	0
1700026J14Rik	0	0	0	0	0	0	0	0	0	0	0	0	0	0	0	1	0	0	0	0	0	0	0	0	0	0	0	0	0	0	0
1700027A15Rik	0	0	0	0	0	0	0	0	0	0	0	0	0	0	0	0	0	0	0	0	0	0	0	0	0	0	0	0	0	0	0
1700027F06Rik	0	0	0	0	0	0	0	0	0	0	0	0	0	0	0	0	0	0	0	0	0	0	0	0	0	0	0	0	0	0	0
1700027F09Rik	0	0	0	0	0	0	0	0	0	0	0	0	0	0	0	0	0	1	0	0	0	0	0	0	0	0	0	0	0	0	0
1700027H10Rik	0	0	0	0	0	0	0	0	0	0	0	0	0	0	0	0	0	0	0	0	0	0	0	0	0	0	0	0	0	0	0
1700027I24Rik	0	0	0	0	0	0	0	0	0	0	0	0	0	0	0	0	0	0	0	0	0	0	0	0	0	0	0	0	0	0	0
1700027J07Rik	0	1	0	0	0	1	1	4	1	0	0	3	0	1	0	0	0	0	0	4	1	3	1	4	0	1	1	2	1	3	2
1700028B04Rik	0	0	0	0	0	0	0	0	0	0	0	0	0	0	0	0	0	0	0	0	0	0	0	0	0	0	0	0	0	0	0
1700028D13Rik	0	0	0	0	0	0	0	0	0	0	0	0	0	0	0	0	0	0	0	0	0	0	0	0	0	0	0	0	0	0	0
1700028E10Rik	20	34	35	47	29	19	19	28	6	28	10	27	22	41	11	17	16	28	32	24	11	13	20	49	25	33	30	6	14	17	21
1700028I16Rik	0	0	0	0	1	0	0	3	0	0	1	0	0	0	0	0	0	0	0	1	0	0	0	0	0	2	0	1	1	0	0
1700028J19Rik	0	3	0	5	0	0	0	2	0	0	5	4	1	1	2	6	5	4	1	1	3	1	1	2	0	2	3	1	2	3	1
1700028K03Rik	1	2	2	2	2	0	1	0	1	0	0	1	0	0	1	0	0	1	3	6	3	4	0	2	0	3	1	3	4	1	3
1700028M03Rik	0	0	0	0	0	0	0	0	0	0	0	0	0	0	0	0	0	0	0	0	0	0	0	0	0	0	0	0	0	0	0
1700028P14Rik	0	0	0	0	0	0	0	0	0	0	0	0	0	0	0	0	0	0	0	0	0	0	0	0	0	0	0	0	0	0	0
1700028P15Rik	0	0	0	0	0	0	0	0	0	0	0	0	0	0	0	0	0	0	0	0	0	0	0	0	0	0	0	0	0	0	0
1700029B22Rik	0	0	0	0	0	0	0	0	0	0	0	0	0	0	0	0	0	0	0	0	0	0	0	0	0	0	0	0	0	0	0
1700029F12Rik	0	0	0	0	0	1	0	0	0	0	0	0	0	0	0	0	0	0	0	0	0	0	0	0	0	0	0	0	2	0	0
1700029H14Rik	0	0	0	0	0	0	0	0	0	0	0	0	0	0	0	0	0	0	0	0	0	0	0	0	0	0	0	0	0	0	0
1700029I15Rik	0	3	0	0	5	1	0	3	2	0	0	4	1	1	0	0	0	1	2	1	1	0	0	2	0	2	1	1	0	1	0
1700029J03Rik	0	0	0	0	0	0	0	0	0	0	0	0	0	0	0	0	0	0	0	0	0	0	0	0	0	0	0	0	0	0	0
1700029J07Rik	14	18	18	25	18	15	4	23	9	18	10	26	18	19	9	24	20	13	11	19	10	25	9	19	22	36	18	19	12	15	36
1700029M20Rik	0	0	0	0	0	0	0	0	0	0	0	0	0	0	0	0	0	0	0	0	0	0	0	0	0	0	0	0	0	0	0
1700029N11Rik	0	0	0	0	0	0	0	0	0	0	0	0	0	0	0	0	0	0	0	0	0	0	0	0	0	0	0	0	0	0	0
1700029P11Rik	0	0	0	0	0	0	0	0	0	0	0	0	0	0	0	0	0	0	0	0	0	0	0	0	0	0	0	0	0	0	0
1700030A11Rik	0	0	0	0	0	0	0	0	0	0	0	0	0	0	0	0	0	0	0	0	0	0	0	0	0	0	0	0	0	0	0
1700030C10Rik	5	4	6	3	6	6	2	10	0	0	0	2	9	11	0	1	1	4	4	2.0185	4	1.00741	0	10	8	3	3	5	5	6	2
1700030F04Rik	0	0	0	0	0	0	0	0	0	0	0	0	0	0	0	0	0	0	0	0	0	0	0	0	0	0	0	0	0	0	0
1700030F18Rik	0	0	0	0	0	0	0	0	0	0	0	0	0	0	0	0	0	0	0	0	0	0	0	0	0	0	0	0	0	0	0
1700030J22Rik	12	8	3	4	7	8	10	5	6	0	7	5	5	3	5	11	2	2	15	4	4	4	7	6	6	4	5	0	6	3	9
1700030K09Rik	29	57	29	52	29	49	39	63	17	38	29	54	72	73	31	57	35	64	52	40	56	50	55	71	39	85	33	39	62	20	63
1700030L20Rik	0	0	0	0	0	0	0	0	0	0	0	0	0	0	0	0	0	0	0	0	0	0	0	0	0	0	0	0	0	0	0
1700030M09Rik	0	0	0	0	0	0	0	0	0	0	0	0	0	0	0	0	0	0	0	0	0	0	0	0	0	0	0	0	0	0	0
1700030N03Rik	0	0	0	0	0	0	0	0	0	0	0	0	0	0	0	0	0	0	0	0	0	0	0	0	0	0	0	0	0	0	0
1700030O20Rik	0	0	0	0	0	0	0	0	0	0	0	0	0	0	0	0	0	0	0	0	0	0	0	0	0	0	0	0	0	0	0
1700031A10Rik	0	1	0	0	0	0	0	0	0	0	0	0	0	0	0	0	0	0	0	0	0	0	0	0	0	0	0	0	0	1	0
1700031F05Rik	0	0	0	0	0	0	0	0	0	0	0	0	0	0	0	0	0	0	0	0	0	0	0	0	0	0	0	0	0	0	0
1700031L13Rik	0	0	0	0	0	0	0	0	0	0	0	0	0	0	0	0	0	0	0	0	0	0	0	0	0	0	0	0	0	0	0
1700031M16Rik	0	0	0	0	0	0	0	0	0	0	0	0	0	0	0	0	0	0	0	0	0	0	0	0	0	0	0	0	0	0	0
1700031P21Rik	0	0	0	0	0	0	0	0	0	0	0	0	0	0	0	0	0	0	0	0	0	0	0	0	0	0	0	0	0	0	0
1700034E13Rik	0	0	0	0	0	0	0	0	0	0	0	0	0	0	0	0	0	0	0	0	0	0	0	0	0	0	0	0	0	0	0
1700034G24Rik	0	0	0	0	0	0	0	0	0	0	0	0	0	0	0	0	0	0	0	0	0	0	0	0	0	0	0	0	0	0	0
1700034H15Rik	2	4	4	6	4	1	1	1	0	0	2	3	6	4	4	4	1	5	5	7	1	2	4	0	1	3	2	5	2	5	4
1700034I23Rik	0	0	0	3.08496e-06	0	0	0	3.08496e-06	0	0	3.08496e-06	0	6.16991e-06	3.02056e-21	0	3.08496e-06	0	0	0	0	0	0	0	3.08496e-06	0	0	0	0	0	0	3.08496e-06
1700034J05Rik	0	0	0	0	0	0	0	0	0	0	0	0	0	0	0	0	0	0	0	0	0	0	0	0	0	0	0	0	0	0	0
1700034K08Rik	0	0	0	0	0	0	0	0	0	0	0	0	0	0	0	0	0	0	0	0	0	0	0	0	0	0	0	0	0	0	0
1700034O15Rik	0	0	0	0	0	0	0	0	0	0	0	0	0	0	0	0	0	0	0	0	0	0	0	0	0	0	0	0	0	0	0
1700034P13Rik	1	6	4	5	4	8	0	6	8	0	2	2	6	4	7	5	5	3	1	6	3	9	4	12	0	14	5	4	5	6	7
1700036G14Rik	0	0	0	0	0	0	0	0	0	0	0	0	0	0	0	0	0	0	0	0	0	0	0	0	0	0	0	0	0	0	0
1700037C18Rik	2	4	0	0	2	0	5	0	1	0	3	4	1	4	0	0	1	5	3	0	1	3	1	1	4	4	4	3	7	0	3
1700037H04Rik	35	26	17	20	28	15	42	31	19	54	22	30	33	25	25	34	20	22	24	14	24	14	26	24	38	62	21	15	22	17	29
1700039E22Rik	0	0	0	0	0	0	0	0	0	0	0	0	0	0	0	0	0	0	0	0	0	0	0	0	0	0	0	0	0	0	0
1700040L02Rik	2	9	10	23	4	9	7	14	7	16	7	8	9	11	3	14	5	11	10	6	8	9	5	11	10	19	8	10	15	10	19
1700041A01Rik	0	0	0	0	0	0	0	0	0	0	0	0	0	0	0	0	0	0	0	0	0	0	0	0	0	0	0	0	0	0	0
1700041C23Rik	0	0	0	0	0	0	0	0	0	0	0	0	0	0	0	0	0	0	0	0	0	0	0	0	0	0	0	0	0	0	0
1700041M19Rik	0	0	0	0	0	0	0	0	0	0	0	0	0	0	0	0	0	0	0	0	0	0	0	0	0	0	0	0	0	0	0
1700042G07Rik	0	0	0	0	0	0	0	0	0	0	0	0	0	0	0	0	0	0	0	0	0	0	0	0	0	0	0	0	0	0	0
1700042G15Rik	0	0	0	0	0	0	0	0	0	0	0	0	0	0	0	0	0	0	0	0	0	0	0	0	0	0	0	0	0	0	0
1700042O10Rik	0	0	0	0	0	0	0	0	0	0	0	0	0	0	0	0	0	0	0	1	0	0	0	2	0	0	0	0	0	0	0
1700044C05Rik	0	0	0	0	0	0	0	0	0	0	0	0	0	0	0	0	0	0	0	0	0	0	0	0	0	0	0	0	0	0	0
1700044K03Rik	0	0	0	0	0	0	0	0	0	0	0	0	0	0	0	0	0	0	0	0	0	0	0	0	0	0	0	0	0	0	0
1700045H11Rik	0	0	0	0	0	0	0	0	0	0	0	0	0	0	0	0	0	0	0	0	0	0	0	0	0	0	0	0	0	0	0
1700046C09Rik	0	0	0	0	0	0	0	0	0	0	0	0	0	0	0	0	0	0	0	0	0	0	0	0	0	0	0	0	0	0	0
1700047A11Rik	0	0	0	0	0	0	0	0	0	0	0	0	0	0	0	0	0	0	0	0	0	0	0	0	0	0	0	0	0	0	0
1700047E10Rik	0	0	0	0	0	0	0	0	0	0	0	0	0	0	0	0	0	0	0	0	0	0	0	0	0	0	0	0	0	0	0
1700047G03Rik	0	0	0	0	0	0	0	0	0	0	0	0	0	0	0	0	0	0	0	0	0	0	0	0	0	0	0	0	0	0	0
1700047I17Rik2	11.5	17	14	17.5	14	8.5	10.5	16.5	6.5	4	10	25	19.5	24	8	9	19.5	24	10	15	10.5	16.5	6.5	15	18	31	11	14.5	14.5	12.5	18
1700047L14Rik	0	0	0	0	0	0	0	0	0	0	0	0	0	0	0	0	0	0	0	0	0	0	0	0	0	0	0	0	0	0	0
1700047M11Rik	0	3	3	2	2	3	0	2	3	8	4	5	1	6	1	3	1	1	3	1	6	7	2	5	1	6	2	1	5	1	6
1700048M11Rik	0	0	0	0	0	0	0	0	0	0	0	0	0	0	0	0	0	0	0	0	0	0	0	0	0	0	0	0	0	0	0
1700048O20Rik	18	30	4	5	16	7	7	30	3	13	9	20	6	28	11	25	5	11	4	15	21	21	7	11	13	31	25	13	10	8	23
1700049E15Rik	0	0	0	0	0	0	0	0	0	0	0	0	0	0	0	0	0	0	0	0	0	0	0	0	0	0	0	0	0	0	0
1700049E22Rik	0	0	0	0	0	0	0	0	0	0	0	0	0	0	0	0	0	0	0	0	0	0	0	0	0	0	0	0	0	0	0
1700049L16Rik	0	0	0	1	0	0	0	0	0	0	0	0	0	0	0	0	0	0	1	0	0	0	0	0	0	0	0	0	1	0	0
1700051A21Rik	0	1	0	0	0	0	0	0	0	0	0	0	0	0	0	0	0	0	0	0	0	0	0	0	0	0	0	0	1	0	0
1700052I22Rik	0	0	0	0	0	0	0	0	0	0	0	0	0	0	0	0	0	0	0	0	0	0	0	0	0	0	0	0	0	0	0
1700052K11Rik	34	61	43	43	67	45	73	71	28	68	48	65	36	46	26	57	38	67	42	41	32	40	46	74	55	70	54	39	43	54	75
1700054A03Rik	0	0	0	0	0	0	0	0	0	0	0	0	0	0	0	0	0	0	0	0	0	0	0	0	0	0	0	0	0	0	0
1700054K19Rik	0	0	0	0	0	0	0	0	0	0	0	0	0	0	0	0	0	0	0	0	0	0	0	0	0	0	0	0	0	0	0
1700054M17Rik	0	0	0	0	0	0	1	0	0	10	0	5	0	0	0	0	0	0	1	0	0	2	2	0	0	0	0	0	0	0	0
1700055C04Rik	0	0	0	0	0	0	0	0	0	0	0	0	0	0	0	0	0	0	0	0	0	0	0	0	0	0	0	0	0	0	0
1700056E22Rik	4	3	2	4	6	4	12	4	4	3	2	5	3	0	4	1	4	4	6	3	4	6	5	6	10	7	1	2	9	7	6
1700057G04Rik	0	0	0	0	0	0	0	0	0	0	0	0	0	0	0	0	0	0	0	0	0	2	0	1	0	0	0	0	0	0	0
1700057H15Rik	0	0	0	0	0	0	0	0	0	0	0	0	0	0	0	0	0	0	0	0	0	0	0	0	0	0	0	0	0	0	0
1700057H21Rik	0	0	0	0	0	0	0	0	0	0	0	0	0	0	0	0	0	0	0	0	0	0	0	0	0	0	0	0	0	0	0
1700060C16Rik	0	0	0	0	0	0	0	0	0	0	0	0	0	0	0	0	0	0	0	0	0	0	0	0	0	0	0	0	1	0	0
1700060C20Rik	0	0	0	0	0	0	0	0	0	0	0	0	0	0	0	0	0	0	0	0	0	0	0	0	0	0	0	0	0	0	0
1700061F12Rik	0	0	0	0	0	0	0	0	0	0	0	0	0	0	0	0	0	0	0	0	0	1	0	0	0	0	0	0	0	0	0
1700061G19Rik	0	0	0	0	0	0	0	0	0	0	0	1	0	0	0	0	0	0	0	0	0	0	0	0	0	0	0	0	0	0	0
1700061I17Rik	1	3	3	5	4	9	6	11	0	5	3	10	0	2	1	10	1	1	5	6	3	15	5	10	8	15	3	6	5	3	8
1700061J23Rik	0	0	0	0	0	0	0	0	0	0	0	0	0	0	0	0	0	0	0	0	0	0	0	0	0	0	0	0	0	0	0
1700063A18Rik	0	0	0	0	0	0	0	0	0	0	0	0	0	0	0	0	0	0	0	0	0	0	0	0	0	0	0	0	0	0	0
1700063D05Rik	0	0	0	0	0	4	0	0	0	0	0	0	1	0	1	0	0	0	0	2	1	0	0	0	0	0	0	0	0	1	1
1700063O14Rik	0	0	0	0	0	0	0	0	0	0	0	0	0	0	0	0	0	0	0	0	0	0	0	0	0	0	0	0	0	0	0
1700064J06Rik	0	0	0	0	0	0	0	0	0	0	0	0	0	0	0	0	0	0	0	0	0	0	0	0	0	0	0	0	0	0	0
1700064M15Rik	0	0	0	0	0	0	0	0	0	0	0	0	0	0	0	0	0	0	1	0	0	0	0	0	0	0	0	0	0	0	0
1700065D16Rik	0	0	0	0	0	0	0	0	0	0	0	0	0	0	0	0	0	0	1	0	0	0	0	0	0	0	1	0	0	1	0
1700065I16Rik	0	0	0	0	0	0	0	0	0	0	0	0	0	0	0	0	0	0	0	0	0	0	0	0	0	0	0	0	0	0	0
1700065J11Rik	0	0	0	0	0	0	0	0	0	0	0	0	0	0	0	0	0	0	0	0	0	0	0	0	0	0	0	0	0	0	0
1700065J18Rik	0	0	0	0	0	0	0	0	0	0	0	0	0	0	0	0	0	0	0	0	0	0	0	0	0	0	0	0	0	0	0
1700065L07Rik	0	0	0	0	0	0	0	0	0	0	0	0	0	0	0	0	0	0	0	0	0	0	0	0	0	0	0	0	0	0	0
1700065O20Rik	0	0	0	0	0	0	0	0	0	0	0	0	0	0	0	0	0	0	0	0	0	0	0	0	0	0	0	0	0	0	0
1700066B17Rik	0	0	0	0	0	0	0	0	0	0	0	0	0	0	0	0	0	0	0	0	0	0	0	0	0	0	0	0	0	0	0
1700066B19Rik	3	1	0	3	1	2	2	2	0	0	0	4	1	1	0	1	2	0	1	3	2	5	0	1	2	0	1	0	2	0	5
1700066J03Rik	0	0	0	0	0	0	0	0	0	0	0	0	0	0	0	0	0	0	0	0	0	0	0	0	0	0	0	0	0	0	0
1700066M21Rik	513	1266	680	1209	869	964	692	983	491	1111	365	1221	523	1263	409	1210	739	1317	567	960	492	1638	514	1616	825	1643	925	827	1055	826	1699
1700066N21Rik	0	0	0	0	0	0	0	0	0	0	0	0	0	0	0	0	0	0	0	0	0	0	0	0	0	0	0	0	0	0	0
1700066O22Rik	0	0	0	0	0	0	0	1	0	0	0	0	0	0	0	0	0	0	0	0	0	0	0	0	0	0	0	0	0	0	0
1700067G17Rik	0	0	0	0	0	0	0	0	0	0	0	0	0	0	0	0	0	0	0	0	0	0	0	0	0	0	0	0	0	0	0
1700067K01Rik	1	1	1	0	0	0	0	0	0	0	0	1	0	3	0	0	0	1	0	0	4	1	0	0	0	2	0	0	3	0	2
1700067P10Rik	0	0	0	0	0	0	0	0	0	0	0	0	0	0	0	0	0	0	0	0	0	0	0	0	0	0	0	0	0	0	0
1700069L16Rik	0	0	0	0	0	0	0	0	0	0	0	0	0	0	0	0	0	0	0	0	0	0	0	0	0	0	0	0	0	0	0
1700069P05Rik	0	0	0	0	0	0	0	0	0	0	0	0	0	0	0	0	0	0	0	0	0	0	0	0	0	0	0	0	0	0	0
1700071K01Rik	1	0	0	0	0	0	0	0	0	0	0	0	0	0	0	0	0	0	0	0	0	0	0	0	0	0	0	1	0	0	0
1700071M16Rik	0	0	0	0	0	0	0	0	0	0	0	0	0	0	0	0	0	0	0	0	0	0	0	0	0	0	0	0	0	0	0
1700072B07Rik	0	0	0	0	0	0	0	0	0	0	0	0	0	0	0	0	0	0	0	0	0	0	0	0	0	0	0	0	0	0	0
1700072I22Rik	0	0	0	0	0	0	0	0	0	0	0	0	0	0	0	0	0	0	0	0	0	0	0	0	0	0	0	0	0	0	0
1700072O05Rik	0	0	0	0	0	0	0	0	0	0	0	0	0	0	0	0	0	0	0	0	0	0	0	0	0	0	0	0	0	0	0
1700073E17Rik	0	1	0	0	1	0	0	1	0	0	0	1	0	0	0	0	0	0	0	1	0	0	0	0	0	0	0	0	0	0	0
1700074H08Rik	0	0	0	0	0	0	0	0	0	0	0	0	0	0	0	0	0	0	0	0	0	0	0	0	0	0	0	0	0	0	0
1700074P13Rik	0	0	0	0	0	0	0	0	0	0	0	0	0	0	0	0	0	0	0	0	0	0	0	0	0	0	0	0	0	0	0
1700080E11Rik	0	0	0	0	0	0	0	0	0	0	0	0	0	0	0	0	0	0	0	0	0	0	0	0	0	0	0	0	0	0	0
1700080N15Rik	0	0	0	0	0	0	0	0	0	0	0	0	0	0	0	0	0	0	0	0	0	0	0	0	0	0	0	0	0	0	0
1700080O16Rik	0	0	0	0	0	0	0	0	0	0	0	0	0	0	0	0	0	0	0	0	0	0	0	0	0	0	0	0	0	0	0
1700081H04Rik	0	0	0	0	0	0	0	0	0	0	0	0	0	0	0	0	0	0	0	0	0	0	0	0	0	0	0	0	0	0	0
1700083H02Rik	0	0	0	0	0	0	0	0	0	0	0	0	0	0	0	0	0	0	0	0	0	0	0	0	0	0	0	0	0	0	0
1700084D21Rik	0	0	0	0	0	0	0	0	0	0	0	0	0	0	0	0	0	0	0	0	0	0	0	0	0	0	0	0	0	0	0
1700084E18Rik	2	3	4	0	1	1	2	1	1	0	5	1	2	4	2	1	3	3	3	1	2	0	0	0	2	6	2	2	2	1	1
1700084F23Rik	0	0	0	0	0	0	0	0	0	0	0	0	0	0	0	0	0	0	0	0	0	0	0	0	0	0	0	0	0	0	0
1700084J12Rik	0	0	0	0	1	1	0	0	0	0	0	2.00638	0	0	0	4.01438	0	2	3	0	2	6.01761	1	1	0	2	1	0	2	1	0
1700084M14Rik	0	0	0	0	0	0	0	0	0	0	0	0	0	0	0	0	0	0	0	0	0	0	0	0	0	0	0	0	0	0	0
1700085C21Rik	0	0	0	0	0	1	0	0	0	0	0	0	0	3	0	1	0	0	0	0	0	0	0	0	0	0	0	0	0	0	0
1700086L19Rik	0	0	0	0	0	0	0	0	0	0	0	0	0	0	0	0	0	0	0	0	0	0	0	0	0	0	0	0	0	0	0
1700086O06Rik	18	15	17	11	18	5	18	12	11	17	10	20	10	22	9	24	14	17	18	9	20	25	10	28	10	27	12	14	14	17	32
1700088E04Rik	1	4	0	2	0	1	2	3	0	0	1	3	1	1	1	4	0	1	2	3	1	2	2	3	2	4	2	0	1	1	0
1700091H14Rik	0	0	0	0	0	0	0	0	0	0	0	0	0	0	0	0	0	0	0	0	0	0	0	0	0	0	0	0	0	0	0
1700092C02Rik	0	0	0	0	0	0	0	0	0	0	0	0	0	0	0	0	0	0	0	0	0	0	0	0	0	0	0	0	0	0	0
1700092C10Rik	0	4	0	1	6	3	2	7	1	0	0	2	1	0	2	4	1	3	2	5	0	7	6	7	0	2	0	1	6	7	7
1700092E19Rik	0	0	0	0	0	0	0	0	0	0	0	0	0	0	0	0	0	0	0	0	0	0	0	0	0	0	0	0	0	0	0
1700092K14Rik	0	0	0	0	0	0	0	0	0	0	0	0	0	0	0	0	0	0	0	0	0	0	0	0	0	0	0	0	0	0	0
1700092M07Rik	0	1	2	1	1	0	0	0	0	0	0	0	0	2	0	1	0	5	1	0	1	1	0	1	0	2	1	0	0	2	0
1700093K21Rik	0	0	0	0	0	0	0	0	0	0	0	0	0	0	0	0	0	0	0	0	0	0	0	0	0	0	1	0	0	0	1
1700094D03Rik	45.4022	74	77	110	47	50	50	76	25	52	27	64	61	84	47	55	56	81	32	31	54	58	35	100	56	88	50	67	57	44.1304	79
1700094J05Rik	0	0	0	0	0	0	0	0	0	0	0	0	0	0	0	0	0	0	0	0	0	0	0	0	0	0	0	0	0	0	0
1700094M24Rik	0	0	0	0	0	0	0	0	0	0	0	0	0	0	0	0	0	0	0	0	0	0	0	0	0	0	0	0	0	0	0
1700095A21Rik	0	0	0	0	0	0	0	0	0	0	0	0	0	0	0	0	0	0	0	0	0	0	0	0	0	0	0	0	0	0	0
1700095B10Rik	0	0	0	0	0	0	0	0	0	0	0	0	0	0	0	0	0	0	0	0	0	0	0	0	0	0	0	0	0	0	0
1700095J12Rik	0	0	0	0	0	0	0	0	0	0	0	0	0	0	0	0	0	0	0	0	0	0	0	0	0	0	0	5	0	0	0
1700096J18Rik	0	0	0	0	0	0	0	0	0	0	0	0	0	0	0	0	0	0	0	0	0	0	0	0	0	0	0	0	0	0	0
1700096K18Rik	19	16	32	27	27	18	19	23	15	9	12	18	19	26	9	31	15	29	12	14	13	40	21	29	27	39	15	12	17	21	26
1700096P03Rik	0	0	0	0	0	0	0	0	0	0	0	0	0	0	0	0	0	0	0	0	0	0	0	0	0	0	0	0	0	0	0
1700097N02Rik	2	2	3	5	9	7	9	5	3	0	3	2	1	0	4	3	2	4	3	5	1	1	0	1	6	4	1	1	0	5	5
1700099I09Rik	0	1	4	0	1	0	0	0	0	0	0	0	0	0	0	0	0	0	2	0	0	0	0	0	0	1	0	0	0	0	0
1700100I10Rik	0	0	0	0	0	0	0	0	0	0	0	0	0	0	0	0	0	0	0	0	0	0	0	0	0	0	0	0	0	0	0
1700100L14Rik	0	0	0	0	0	0	0	0	0	0	0	0	0	0	0	0	0	0	0	0	0	0	0	0	0	0	0	0	0	0	0
1700101I11Rik	0	3	0	2	1	1	0	1	4	0	2	2	1	1	6	0	0	0	2	0	3	3	0	0	1	2	2	0	1	0	1
1700101O22Rik	0	0	0	0	0	0	0	0	0	0	0	0	0	0	0	0	0	0	0	0	0	0	0	0	0	0	0	0	0	0	0
1700102H20Rik	0	3	0	0	1	0	0	0	0	16	0	0	0	0	0	2	2	2	0	1	1	1	0	3	0	3	2	2	2	0	1
1700102P08Rik	3	4	7	8	3	7	1	4	1	26	0	10	7	1	0	6	5	5	1	5	1	6	2	0	4	8	5	2	7	0	8
1700104L18Rik	0	0	0	0	0	0	0	0	0	0	0	0	0	0	0	0	0	0	0	0	0	0	0	0	0	0	0	0	0	0	0
1700105P06Rik	0	0	0	0	0	0	0	0	0	0	0	0	0	0	0	0	2	0	0	0	0	0	0	0	0	0	0	0	0	1	0
1700108F19Rik	0	0	0	1	1	0	0	1	0	0	0	2	0	0	0	0	0	0	0	1	2	1	1	0	0	1	0	0	0	2	0
1700108J01Rik	0	0	0	0	0	0	0	0	0	0	0	0	0	0	0	0	0	0	0	0	0	0	0	0	0	0	0	0	0	0	0
1700109G14Rik	0	0	0	0	0	0	0	0	0	0	0	0	0	0	0	0	0	0	0	0	0	0	0	0	0	0	0	0	0	0	0
1700109G15Rik	0	0	0	0	0	0	0	0	0	0	0	0	0	0	0	0	0	0	0	0	0	0	0	0	0	0	0	0	0	0	0
1700109H08Rik	0	5	1	0	1	1	1	5	1	0	0	3	3	4	0	3	0	5	0	7	5	15	2	4	0	3	3	1	0	1	9
1700109I08Rik	0	0	0	0	0	0	0	0	0	0	0	0	0	0	0	0	0	0	0	0	0	0	0	0	0	0	0	0	0	0	0
1700109K24Rik	0	0	0	0	0	0	0	0	0	0	0	0	0	0	0	0	0	0	0	0	0	0	0	0	0	0	0	0	0	0	0
1700110C19Rik	0	1	0	0	0	0	2	1	0	0	0	0	0	0	1	0	0	1	3	0	0	1	0	1	2	0	0	0	0	0	0
1700110I01Rik	0	0	0	0	1	0	0	0	0	0	0	0	0	0	1	0	0	0	0	1	0	0	0	0	0	0	0	0	0	0	0
1700110I07Rik	0	0	0	0	0	0	0	0	0	0	0	0	0	0	0	0	0	0	0	0	0	0	0	0	0	0	0	0	0	0	0
1700110K17Rik	0	0	0	0	0	0	0	0	0	0	0	1	0	0	0	0	0	0	0	0	0	0	0	0	0	0	1	0	0	0	0
1700111N16Rik	0	0	0	0	0	0	0	0	0	0	0	0	0	0	0	0	0	0	0	0	0	0	0	0	0	0	0	0	0	0	0
1700112E06Rik	3	1	2	3	2	2	0	1	0	0	1	3	2	2	0	1	4	7	1	0	1	6	0	1	1	3	0	0	1	0	2
1700112H15Rik	0	0	0	0	0	0	0	0	0	0	0	0	0	0	0	0	0	0	0	0	0	0	0	0	0	0	0	0	0	0	0
1700112J05Rik	0	0	0	0	0	0	0	0	0	0	0	0	0	0	0	0	0	0	0	0	0	0	0	0	0	0	0	0	0	0	0
1700112J16Rik	0	4	1	3	1	1	2	4	0	0	1	3	2	3	4	9	0	6	4	1	0	8	3	4	1	8	2	3	2	1	6
1700113A16Rik	15	26	14	23	17	11	19	12	5	31	6	22	15	26	7	9	10	18	6	18	11	9	7	21	12	29	14	9	8	16	13
1700113B09Rik	0	0	0	0	0	0	0	0	0	0	0	0	0	0	0	0	0	0	0	1	0	0	0	0	0	0	0	0	0	0	0
1700113H08Rik	0	0	0	0	1	0	0	0	0	0	0	0	0	0	0	0	0	0	0	0	0	0	0	0	0	0	1	0	0	0	0
1700116B05Rik	0	0	0	0	0	0	0	0	0	0	0	0	0	0	0	0	0	0	0	0	0	0	0	0	0	0	0	0	0	0	0
1700119H24Rik	2	2	2	2	0	1	2	3	0	0	0	0	1	2	0	1	3	0	0	1	1	0	0	3	0	4	2	0	1	0	3
1700120C14Rik	0	0	0	0	0	3	3	0	0	0	0	0	0	1	1	0	1	1	0	1	0	0	0	0	0	1	0	0	0	0	0
1700120E14Rik	0	0	0	0	0	0	0	0	0	0	0	0	0	0	0	0	0	0	0	0	0	0	0	0	0	0	0	0	0	0	0
1700120G07Rik	0	0	0	0	0	0	0	0	0	0	0	0	0	0	0	0	0	0	0	0	0	0	0	0	0	0	0	0	0	0	0
1700120K04Rik	0	1	1	0	0	0	0	2	1	0	1	0	2	0	0	1	0	2	1	0	1	0	1	2	0	2	1	0	2	0	3
1700121L16Rik	0	0	0	0	0	0	0	0	0	0	0	0	0	0	0	0	0	0	0	0	0	0	0	0	0	0	0	0	0	0	0
1700121N20Rik	0	0	0	0	0	0	0	0	0	0	0	0	0	0	0	0	0	0	0	0	0	0	0	0	0	0	0	0	0	0	0
1700122C19Rik	0	0	0	0	0	0	0	0	0	0	0	0	0	0	0	0	0	0	0	0	0	0	0	0	0	0	0	0	0	0	0
1700122O11Rik	0	0	0	0	0	0	0	0	0	0	0	0	0	0	0	0	0	0	0	0	0	0	0	0	0	0	0	0	0	0	0
1700123J17Rik	0	2	0	2	0	0	1	0	2	0	0	0	0	1	2	0	1	1	0	0	0	0	0	1	1	1	0	0	1	0	1
1700123K08Rik	0	0	0	0	0	0	0	0	0	0	0	0	0	0	0	0	0	0	0	0	0	0	0	0	0	0	0	0	0	0	0
1700123L14Rik	0	0	0	0	0	0	0	0	0	0	0	0	0	0	0	0	0	0	0	0	0	0	0	0	0	0	0	0	0	0	0
1700123M08Rik	2	0	0	2	0	0	1	2	0	0	0	1	1	1	1	0	0	0	0	0	2	2	0	0	0	1	0	2	4	0	0
1700123O12Rik	0	0	0	0	0	0	0	0	0	0	0	0	0	0	0	0	0	0	0	0	0	0	0	0	0	0	0	0	0	0	0
1700123O20Rik	160	313	140	280	215	227	237	245	141	307	150	393	227	457	132	323	226	358	167	225	189	335	137	311	189	376	221	200	303	123	287
1700123O21Rik	0	0	0	0	0	0	0	0	0	0	0	0	0	0	0	1	0	0	0	0	0	0	0	2	1	0	0	1	0	0	1
1700124L16Rik	0	0	0	0	0	0	0	1	0	0	0	0	0	0	0	0	0	2	0	0	0	0	0	0	0	0	0	0	0	0	0
1700125G02Rik	0	0	0	0	0	0	0	0	0	0	0	0	0	0	0	0	0	0	0	0	0	0	0	0	0	0	0	0	0	0	0
1700125G22Rik	0	0	0	0	0	0	0	0	0	0	1	0	0	0	0	0	0	0	0	0	0	0	0	0	0	0	0	0	0	0	0
1700125H03Rik	0	0	0	0	0	0	0	0	0	0	0	0	0	0	0	0	0	0	0	0	0	0	0	0	0	0	0	0	0	0	0
1700125H20Rik	0	0	0	0	0	0	0	0	0	0	0	0	0	0	0	0	0	0	0	0	0	0	0	0	0	0	0	0	0	0	0
1700126H18Rik	0	0	0	0	0	0	0	0	0	0	0	0	0	0	0	0	0	0	0	0	0	0	0	0	0	0	0	0	0	0	0
1700128A07Rik	0	0	0	0	0	0	0	0	0	0	0	0	0	0	0	0	0	0	0	0	0	0	0	0	0	0	0	0	0	0	0
1700128F08Rik	0	0	0	0	0	0	0	0	0	0	0	0	0	0	0	0	0	0	0	0	0	0	0	0	0	0	0	0	0	0	0
1700129C05Rik	0	0	0	0	0	0	0	0	0	0	0	0	0	0	0	0	0	0	0	0	0	0	0	0	0	0	0	0	0	0	0
1810006J02Rik	0	0	0	0	0	0	0	0	0	0	0	0	0	0	0	0	0	0	0	3	0	0	0	0	0	0	0	1	1	1	0
1810007C17Rik	0	0	0	0	0	0	0	0	0	0	0	0	0	0	0	0	0	0	0	0	0	0	0	0	0	0	0	0	0	0	0
1810007D17Rik	0	0	0	0	0	0	0	0	0	0	0	0	0	0	0	0	0	0	0	0	0	0	0	0	0	0	0	0	0	0	0
1810008I18Rik	293	694	573	1046	578	515	717	1028	681	1317	552	1122	414	958	634	1545	1070.27	1578	695	956	544	1416	424	1350	921	1685	467	1465	1709	961	1695
1810009A15Rik	85	210	72	176	163	181	91	185	58	326	98.9999	307.999	140	332	55	232	107	279	130	196	91.0001	319	108	249.999	94.9999	268.001	168	114	254	75	239
1810009J06Rik	0	0	0	0	0	0	0	0	0	0	0	0	0	0	0	0	0	0	0	0	0	0	0	0	0	0	0	0	0	0	0
1810010D01Rik	0	0	0	0	0	0	1	0	0	0	0	0	0	0	0	0	0	0	0	0	0	0	0	0	0	0	0	0	0	0	0
1810010H24Rik	17	11	11	15	6	7	12	13	14	13	7	17	15	20	7	21	17	15	16	16	12	26	19	20	21	36	14	24	29	8	29
1810011H11Rik	11	22	9	9	6	7	14	11	3	0	14	20	6	14	8	7	14	13	7	12	12	6	9	25	7	11	24	16	14	3	7
1810011O10Rik	88	167	107	199	119	73	110	140	72	99	63	159	186	482	73	142	218	282	64	92	191	327	55	157	163	362	124	104	109	73	185
1810012K16Rik	0	2	0	0	2	1	0	0	0	3	2	0	3	1	2	0	0	2	4	1	0	2	1	2	1	1	3	4	1	2	2
1810013A23Rik	0	1	6	0	0	0	3	0	1	0	1	0	0	0	2	1	4	1	3	0	1	4	4	0	2	0	1	2	0	1	0
1810013L24Rik	395	801	681	886	728	640	572	693	442	1188	444	939	674	1009	437	819	612	906	565	830	586	1150	359	822	604	959	615	638	770	457	773
1810014B01Rik	14	30.8288	26	45	20	27	25	28.2776	9	49	11	37	9	30.1293	14	37.133	16.1107	21	17	26.1762	13.1176	34.1657	17.2217	38.1822	37.5162	58.1813	25.3019	30.0106	31.1204	15.2075	63.1796
1810018F18Rik	0	0	0	0	0	0	0	0	0	0	0	0	0	0	0	0	0	0	0	0	0	0	0	0	0	0	0	0	0	0	0
1810019D21Rik	129	213	164	175	114	136	97	123	103	169	85	161	150	223	131	189	105	142	142	161	139	97.0001	114	127	237	255	148	114	172	112	158
1810020O05Rik	0	0	0	0	0	0	0	0	0	1	0	0	0	0	0	0	0	0	0	0	0	1	0	0	0	1	0	0	0	0	1
1810021B22Rik	2	7	4	5	4	7	7	4	2	0	3	8	4	4	1	7	4	7	6	7	2	1	2	6	3	12	1	7	7	0	8
1810022K09Rik	25	134	28	106	97.0001	120	45	103	35	157	41	168	41	146	16	140	51	123	45	100	42	204	42	142	43	199	107	66	182	27	115
1810024B03Rik	0	3	4	1	1	0	0	1	0	0	0	0	0	2	0	0	0	0	3	0	0	0	0	0	0	0	0	0	0	0	0
1810026B05Rik	166.353	402.274	438.795	614.8	559.945	442.135	335.32	447.787	165.786	374.179	169.731	514.905	339.508	664.55	232.306	543.441	409.552	554.203	222.35	335.412	342.159	870.014	184.321	594.107	351.049	641.838	372.409	509.692	519.522	519.651	676.991
1810030O07Rik	59	167	100	131	143	112	112	138	89	131	84	144	125	220	64	160	108	208	103	133	112	224	82	183	113	230	119	145	158	87	170
1810032O08Rik	12	23	28	38	27	30	29	34	8	11	7	45	32	38	22	25	34	35	18	18	23	19	10	19	29	47	15	25	35	15	21
1810034E14Rik	43	70	52	53	49	52	46	68	58	101	47	86	22	29	49	94	53	53	72	75	46	64	47	90	60	132	66	68	104	30	72
1810037I17Rik	61	202	57	165	109	132	92	121	64	230	97	240	84	253	70	181	89	173	69	119	80	217	67	210	115	260	127	125	184	79	170
1810041H14Rik	1	6	3	4	0	2	0	3	1	7	2	8	1	2	0	1	3	0	1	5	1	15	1	4	3	3	1	10	5	0	8
1810041L15Rik	0	0	3	4	0	0	1	0	0	0	0	0	4	2	5	0	3	0	2	0	2	0	2	0	0	1	0	2	0	1	0
1810043G02Rik	53	69	23	52	34	29	42	41	21	24	36	58	29	39	21	50	36	34	63	47	39	45	39	56	50	101	43	38	52	23	52
1810044D09Rik	9	9	6	17	12	6	5	7	4	12	6	9	6	8	7	7	18	14	10	11	11	9	17	13	13	18	10	9	12	8	14
1810046K07Rik	7	10	4	5	7	8	12	17	3	14	1	9	0	0	10	10	4	7	5	7	6	10	12	7	8	12	14	6	11	13	14
1810053B23Rik	3	4	1	2	0	1	1	4	1	0	1	6	2	6	0	5	1	3	3	7	6	10	5	14	13	19	8	8	8	1	3
1810055G02Rik	267	339	179	195	249	169	256	258	196	150	205	206	689	717	170	258	292	300	330	175	398	260	158	140	424	540	92	141	163	101	141
1810058I24Rik	431	457	421.999	346.001	625.001	307	505	418.999	384	474	509.001	472.001	494.998	498	332	369.999	390	379	579.003	387	462.002	375.999	457.999	430	572.002	658.003	268	451.998	407.999	418	496.998
1810062G17Rik	1	3	2	2	3	2	3	1	1	4	3	6	0	4	3	1	2	5	1	6	0	2	3	9	0	14	3	5	5	0	2
1810062O18Rik	2	0	0	0	0	2	0	0	0	0	1	3	0	1	1	1	0	0	0	1	0	0	0	3	0	3	1	3	1	0	2
1810063I02Rik	0	0	0	0	0	0	0	0	0	0	0	0	0	0	0	0	0	0	0	0	0	0	0	0	0	0	0	0	0	0	0
1810064F22Rik	61	134	39	66	61	50	157	206	58	49	128	444	23	57	40	74	79	163	53	84	91	226	58	183	45	68	82	86	70	51	123
1810065E05Rik	0	0	0	0	0	0	0	0	0	0	0	1	0	0	0	0	0	0	0	0	0	0	0	0	0	0	0	0	0	0	0
2010001A14Rik	22	17	8	20	5	10	11	11	6	10	8	13	7	16	7	17	7	23	15	6	3	10	23	18	18	31	11	10	16	19	20
2010003K11Rik	194	345	82	135	160	153	179	185	136	358	335	771	339	543	105	322	113	169	311	386	311	458	299	557	256	702	140	280	481	171	391
2010005H15Rik	0	0	0	0	0	0	0	0	0	0	0	0	0	0	0	0	0	0	0	0	0	0	0	0	0	0	0	0	0	0	0
2010009K17Rik	0	0	0	0	0	0	0	0	0	0	0	0	0	0	0	0	0	0	0	0	0	0	0	0	0	0	0	0	0	0	0
2010010A06Rik	1.08247	1.06698	2.09424	1.07011	0	0	2.11429	1.03451	1.18195	1	4	0	0	1.03854	0	1	1.05968	2.11555	3	0	3.1105	0	3.06203	0	0	3.13179	1.07136	3.24172	0	0	1
2010016I18Rik	4	0	2	2	3	1	4	6	0	0	4	4	4	4	1	2	5	4	3	0	4	1	2	3	3	3	2	0	0	0	1
2010106C02Rik	0	0	0	0	0	0	0	0	0	0	0	0	0	0	0	0	0	0	0	0	0	0	0	0	0	0	0	0	0	0	0
2010106E10Rik	0	2	0	0	1	1	1	3	2	0	0	0	0	0	0	0	0	0	0	0	0	1	0	0	0	0	0	0	0	0	0
2010107E04Rik	293	640	197	458	523	517	353	512	219	658	335	981	248	627	276	830	256	571	384	761	415	1434	337	1001	428	1122	346	611	976	430	1161
2010107G23Rik	28	15	23	23	20	17	23	29	21	28	26	54	5	11	13	32	23	17	39	32	33	42	21	43	38	42	17	37	32	21	61
2010109A12Rik	0	0	1	0	0	1	1	1	0	0	1	2	3	1	0	0	0	2	0	1	0	0	0	5	2	2	1	3	2	5	1
2010109I03Rik	0	0	0	0	0	0	0	0	0	0	2	0	0	22	0	0	0	0	2	0	0	0	1	0	0	0	0	1	0	0	0
2010111I01Rik	266	505	317	496.001	316	306	311	409	144	434.999	190	514.999	409	623.999	207	369	438	613	278	407	392	578	253	502	339	655	406	271	406	182	456
2010204K13Rik	0	0	0	3	2	3	0	0	0	0	4	3	2	4	0	4	0	2	2	2	1	0	0	2	0	3	0	5	0	0	0
2010300C02Rik	1	5	3	2	3	1	1	0	1	0	0	1	1	9	3	3	2	0	0	2	4	1	3	0	0	1	0	2	1	1	1
2010308F09Rik	2	2	0	1	1	0	0	0	0	0	0	1	0	2	1	1	0	1	0	0	0	1	0	0	0	2	3	0	0	0	1
2010310C07Rik	0	3	3	2	0	0	0	0	0	0	0	0	0	2	0	0	0	0	2	0	0	1	0	0	0	1	3	0	0	0	0
2010315B03Rik	122	382	174	334	339	322	221	418.001	131	551.001	127	516	206	458.001	181	453.72	193	331.999	208	445.999	160	582.998	188	553.002	313	592.328	276	231	362	239	490.998
2010320M18Rik	34	69	41	78	31	51	22	45	29	71	30	60	43	81	25	77	48	75	37	51	23	39	41	68	41	125	44	29	60	22	56
2200002D01Rik	36	43	13	25	17	19	22	51	9	8	41	101	31	72	13	36	33	68	27	42	23	54	15	42	20	45	39	25	37	14	39
2200002J24Rik	1	1	0	1	0	0	0	0	0	0	0	2	0	0	0	0	0	0	1	0	0	0	1	0	1	1	0	0	1	0	0
2210010C04Rik	0	0	0	0	0	0	0	0	0	0	0	0	0	0	0	0	0	0	0	0	0	0	0	0	0	0	0	0	0	0	0
2210011C24Rik	1	0	0	0	0	0	0	0	1	0	0	0	1	0	0	1	0	1	2	1	1	0	0	0	1	0	2	0	0	0	2
2210013O21Rik	14	33	12	15	13	12	12	20	8	32	23	28	11	19	16	24	12	10	12	12	6	19	19	34	17	43	18	12	28	16	23
2210016F16Rik	169	307	157	257	231	280	218	280	109	323	218	426	229	372	129	309	203	403	232	325	220	439	204	408	213	432	256	256	383	169	349
2210016L21Rik	28	43	33	58	42	38	43	62	20	61	42	101	39	70	29	59	50	78	56	49	37	51	36	69	44	97	54	54	84	31	69
2210039B01Rik	16	17	28	22	29	6	8	8	16	42	12	13	15	14	16	22	17	11	17	24	8	13	18	22	27	47	16	18	26	24	23
2210404E10Rik	0	0	0	0	0	0	0	0	0	0	0	0	0	0	1	0	0	0	0	0	0	0	1	0	0	0	0	0	0	0	0
2210406O10Rik	5	6	5	9	12	5	5	3	6	1	5	7	1	7	7	4	4	7	3	15	12	1	3	5	5	8	1	4	2	2	6
2210407C18Rik	0	0	0	0	0	0	0	0	0	0	0	1	0	0	0	0	0	0	0	1	0	0	1	0	0	1	0	0	0	0	1
2210408F21Rik	72	83	71	78	76	65	65	74	42	72	76	95	43	95	36	81	65	81	62	62	49	104	51	90	72	119	61	86	100	54	82
2210408I21Rik	53	106	51	81	84	61	69	96	31	169	52	112	81	132	37	109	73	120	72	101	51	158	56	139	91	139	92	78	84	58	123
2210409D07Rik	0	0	0	0	0	0	0	0	0	0	0	0	0	0	0	0	0	0	0	0	0	0	0	0	0	0	0	0	0	0	0
2210409E12Rik	0	0	0	0	0	0	0	0	0	0	0	0	0	5.10612e-29	0	0	0	0	0	0	0	0	0	0	0	0	0	0	0	0	0
2210414B05Rik	0	0	0	0	0	0	0	0	0	0	0	0	0	0	0	0	0	0	0	0	0	0	0	0	0	0	0	0	0	0	0
2210416O15Rik	0	1	0	0	0	0	0	0	0	0	0	0	0	0	0	0	0	1	0	0	0	0	0	0	1	1	0	2	0	0	0
2210417A02Rik	1	18	6	20	11	6	4	9	6	18	5	9	8	5	6	11	11	11	11	9	1	12	13	10	8	20	11	13	13	9	10
2210418O10Rik	164.425	358.144	197.361	368.497	322.092	315.67	222.495	324.258	129.515	394.908	168.226	427.081	280.384	502.507	170.684	406.11	234.747	462.993	241.793	316.538	230.835	643.892	204.218	422.931	279.519	564.748	280.073	303.081	458.85	217.225	423.19
2210420H20Rik	0	0	0	0	0	0	0	0	0	0	0	0	0	0	0	0	0	0	0	0	0	0	0	0	0	0	0	0	0	0	0
2300002M23Rik	0	0	0	0	0	0	0	0	0	0	0	0	0	41	0	0	0	0	0	0	0	0	0	0	0	0	0	0	0	0	0
2300003K06Rik	0	0	0	0	0	0	0	0	0	0	0	0	0	0	0	0	0	0	0	0	0	0	0	0	0	0	0	0	0	0	0
2300009A05Rik	45	51	66	90	101	56	59	56	43	97	38	76	42	80	47	65	44	76	49	55	34	98	58	84	92	126	54	60	69	47	100
2310001H17Rik	41	101	52	120	89	81	61	89	47	161	35	69	85	94.9999	50	60	80	110	54	93	54	141	58	175	82.9999	111	78	55	56	69	85.9999
2310001K24Rik	0	0	1	0	0	1	0	1	0	0	0	0	0	0	0	1	0	0	0	1	0	0	2	0	0	2	0	4	1	0	1
2310002D06Rik	0	0	0	0	0	0	0	0	0	0	0	0	0	0	0	0	0	0	0	0	0	0	0	1	0	0	0	0	0	0	0
2310002F09Rik	0	0	0	0	0	0	0	0	0	0	0	0	0	2	0	0	0	0	0	0	0	0	0	0	0	0	0	0	0	0	0
2310002L09Rik	0	0	0	0	0	0	0	0	0	0	0	0	0	4	0	0	0	0	0	0	0	0	0	0	0	0	0	0	0	0	0
2310003N18Rik	0	0	0	0	0	0	0	0	0	0	0	0	0	0	0	0	0	0	0	0	0	0	0	0	0	0	0	0	0	0	0
2310005A03Rik	0	2	0	1	0	0	0	0	0	0	1	2	0	1	0	0	1	0	1	0	0	0	0	0	0	4	0	0	0	0	0
2310005E17Rik	0	0	0	0	0	0	0	0	0	0	0	0	0	0	0	0	0	0	0	0	0	0	0	0	0	0	0	0	0	0	0
2310007B03Rik	31	26	20	18	15	6	30	29	12	13	12	40	3	56	11	27	22	26	22	27	8	8	12	21	24	37	16	12	17	10	23
2310008N11Rik	0	0	0	0	0	0	0	0	0	0	0	0	0	3	0	0	0	0	0	0	0	0	0	0	0	0	0	0	0	0	0
2310009A05Rik	39	88	41	87	63	84	41	76	23	88	38	117	52	89	33	100	39	108	53	76	31	212	33	121	60	121	81	88	87	43	150
2310009B15Rik	11	23	13	15	33	18	28	22	18	20	20	41	22	36	24	28	23	30	26	29	20	58	16	19	23	36	25	21	28	39	47
2310010J17Rik	11	18	23	36	35	31	23	19	10	31	25	44	17	37	15	28	14	27	20	46	17	43	9	59	34	48	12	32	29	26	64
2310011J03Rik	111	128	108	128	109	106	113	111	89	144	128	177	140	147	94	143	105	142	114	116	142	119	133	115	143	218	82	75	133	52	134
2310015A10Rik	63	94	140	135	97	77	121	98	61	168	65	85	117	132	104	162	117	110	83	79	83	79	99	141	176	259	71	143	88	127	170
2310015D24Rik	0	0	0	0	0	0	0	0	0	0	0	0	0	0	0	0	0	0	0	0	0	0	0	0	0	0	0	0	0	0	0
2310016D03Rik	0	0	0	0	0	0	0	0	0	0	0	0	0	0	0	0	0	0	0	0	0	0	0	0	0	0	0	0	0	0	0
2310020H05Rik	0	0	0	0	0	0	0	0	0	0	0	0	0	0	0	0	0	0	0	0	0	0	0	0	0	0	0	0	0	0	0
2310022A10Rik	40	26	42	26	29	20	49	34	39	22	37	33	51	41	21	33	50	38	40	15	50	24	44	20	29	34	23	31	33	19	22
2310022B05Rik	175	109	140	120	123	79	212	148	162	83	147	109	178	162	107	96	198	203	214	117	185	122	147	128	213	161	80	180	126	91	115
2310030A07Rik	0	0	0	0	0	0	0	0	0	0	0	0	0	0	0	0	0	0	0	0	0	0	0	0	0	0	0	0	0	0	0
2310030G06Rik	93	196	131	179	183	165	135	180	136	239	98	231	218	365	99	230	186	309	140	169	112	185	92	211	145	308	192	179	222	127	253
2310033P09Rik	28	41	37	30	18	24	37	35	16	36	24	42	38	39	26	32	37	63	38	19	32	22	18	30	30	37	44	27	40	22	31
2310034C09Rik	0	0	0	0	0	0	0	0	0	0	0	0	0	0	0	0	0	0	0	0	0	0	0	0	0	0	0	0	0	0	0
2310034G01Rik	0	0	0	0	0	1	0	0	0	0	0	3	2	0	0	2	0	2	1	1	0	0	0	0	0	0	1	0	3	0	0
2310034O05Rik	0	1	0	1	0	0	1	0	0	0	0	0	0	0	0	0	0	1	0	2	0	0	0	0	0	3	1	0	0	0	0
2310035C23Rik	256	522.998	434.001	679.996	489.001	407.001	401.001	554.003	247.999	577.002	262	678.004	394.999	664.998	289	613.998	441.999	762.002	315.001	466.999	331.999	779.997	340	846.002	426.998	795.007	485.001	479	686.999	339.999	733.003
2310036O22Rik	222	297	218	277	296	242	229	269	153	295	208	390	342	467	170	271	265	394	208	273	245	317	240	364	263	354	260	218	333	200	308
2310039H08Rik	157	236	175	331	208	175	193	188	162	257	168	331	196	318	146	305	189	254	206	180	223	326	174	256	212	387	166	171	278	136	320
2310039L15Rik	0	0	0	1	0	0	0	0	0	0	0	0	0	0	0	0	0	0	0	0	0	0	0	0	0	0	0	0	0	0	0
2310040G24Rik	14	31	8	24	11	14	17	24	12	15	15	43	6	20	7	16	12	34	18	14	10	24	16	23	17	32	16	10	24	21	29
2310043L19Rik	0	1	0	0	0	0	0	0	0	0	0	0	0	0	0	0	0	0	0	0	0	0	0	0	0	0	0	0	0	0	0
2310043O21Rik	0	0	0	0	0	0	0	0	0	0	0	0	0	0	0	0	0	0	0	0	0	0	0	0	0	0	0	0	0	0	0
2310050C09Rik	0	0	0	0	0	0	0	0	0	0	0	0	0	5	0	0	0	0	0	0	0	0	0	0	0	0	0	0	0	0	0
2310057J18Rik	0	0	0	0	0	0	1	0	0	0	0	0	0	3	0	0	0	0	0	0	0	0	0	1	0	0	0	0	0	0	1
2310057M21Rik	18	31	25	28	31	42	37	43	24	28	31	36	36	53	32	36	30	35	21	19	22	36	18	40	22	31	24	29	33	30	39
2310057N15Rik	0	0	0	0	0	0	0	0	0	0	0	0	0	0	0	0	0	0	0	0	0	0	0	0	0	0	0	0	0	0	0
2310061I04Rik	146	129	109	82	101	74	131	151	106	102	125	66	118	126	111	95	135	135	167	84	122	67	142	111	124	100	56	150	120	73	81
2310061N02Rik	0	0	0	0	0	0	0	0	0	0	0	0	0	0	0	0	0	0	0	0	0	0	0	0	0	0	0	0	0	0	0
2310065F04Rik	0	0	0	0	0	0	0	0	0	0	0	0	0	1	0	0	0	0	0	0	0	0	0	0	0	0	0	0	0	0	0
2310068J16Rik	0	2	2	3	2	4	6	2	4	0	4	3	1	2	3	2	1	1	0	1	3	6	4	1	0	3	4	7	3	0	1
2310069B03Rik	0	0	0	0	0	0	0	0	0	0	0	0	0	0	0	0	0	0	0	0	0	0	0	0	0	0	0	0	0	0	0
2310069G16Rik	1	0	0	0	0	0	1	0	0	0	1	0	0	1	0	0	0	1	1	0	0	0	0	1	0	0	0	0	0	0	0
2310075C17Rik	0	0	0	0	0	0	0	0	0	0	0	0	0	0	0	0	0	0	0	0	0	0	0	0	0	0	0	0	0	0	0
2310079G19Rik	0	0	0	0	0	0	0	0	0	0	0	0	0	0	0	0	0	0	0	0	0	0	0	0	0	0	0	0	0	0	0
2310081J21Rik	0	0	0	0	0	0	0	0	0	0	0	0	0	0	0	0	0	0	0	0	0	0	0	0	0	0	0	0	0	0	0
2400006E01Rik	0	0	0	0	0	0	0	0	0	0	0	0	0	0	0	0	0	0	0	0	0	0	0	0	0	0	0	0	0	0	0
2410002F23Rik	46	91	71	111	69	54	86	83	23	49	39	112	100	103	54	78	68	84	84	62	68	44	56	87	77	92	56	63	58	33	80
2410003L11Rik	3	7	0	0	4	2	4	2	0	16	1	11	0	0	3	3	0	3	6	11	2	6	1	7	2	1	2	1	5	0	5
2410004B18Rik	30	50	28	62	30	34	35	49	14	59	18	77	50	63	29	56	34	50	38	58	40	86	26	64	34	78	40	38	60	20	96
2410004I01Rik	0	0	2	1	0	0	0	0	0	0	0	0	0	0	0	0	0	0	0	0	0	0	0	0	0	0	0	0	0	0	0
2410004P03Rik	0	0	0	0	0	0	0	0	0	0	1	0	0	0	0	0	0	0	0	0	0	0	0	0	0	0	0	0	0	0	0
2410006H16Rik	23	32	34	53	15	15	16	30	18	15	23	52	21	42	17	37	37	26	34	29	30	61	26	33	40	78	14	29	37	16	51
2410012E07Rik	0	0	0	0	0	0	0	0	0	0	0	0	0	0	0	0	0	0	0	0	0	0	0	0	0	0	0	0	0	0	0
2410015M20Rik	238	464	183	390	339	395	308	399	201	463	300	682	266	585	225	568	280	419	288	441	310	516	297	560	350	829	253	284	681	207	641
2410017I17Rik	0	0	0	0	0	0	0	0	0	0	0	0	0	0	0	0	0	0	0	0	0	0	0	0	0	0	0	0	0	0	0
2410018L13Rik	0	0	0	0	0	0	0	0	0	0	0	0	0	0	0	0	0	0	0	0	0	0	0	0	0	0	0	0	0	0	0
2410021H03Rik	0	0	0	0	0	0	0	0	0	0	0	0	0	0	0	0	0	0	0	0	0	0	0	0	0	0	0	0	0	0	0
2410089E03Rik	162	253	179	204	204	136	202	216	94	165	143	261	200	237	117	213	193	288	158	201	148	256	167	305	221	341	210	206	210	127	225
2410124H12Rik	0	0	0	0	0	0	0	0	0	0	0	0	0	0	0	0	0	0	0	0	0	0	0	0	0	0	0	0	0	0	0
2410131K14Rik	73	90	93	91	71	55	81	89	47	19	72	91	99	73	50	89	86	102	47	51	74	60	42	78	77	144	68	65	85	34	104
2410137M14Rik	0	0	2	0	0	0	0	0	0	0	0	0	0	0	0	0	0	0	0	0	0	0	0	0	0	0	0	0	0	0	0
2410141K09Rik	0	0	0	0	0	0	0	0	0	0	0	0	0	0	0	0	0	0	0	0	0	0	0	0	0	0	0	0	0	0	0
2500002B13Rik	8	19	14	24	22	11	12	15	9	22	10	18	7	15	8	21	5	20	18	14	3	20	10	23	20	24	12	14	12	7	20
2500004C02Rik	25	30	24	46	22	23	22	25	8	36	9	35	19	21	19	34	20	16	24	26	35	29	14	43	36	56	13	18	26	16	45
2510002D24Rik	96	109	103	137	122	84	112	107	86	107	80	113	112	117	86	102	117	133	126	114	117	136	108	137	135	182	104	106	119	98	131
2510003B16Rik	0	0	0	0	1	0	0	0	0	3	0	0	0	0	0	1	0	1	0	3	0	0	1	0	0	2	0	0	0	0	1
2510009E07Rik	216	372	164	225	269	210	266	245	126	223	315	360	226	327	142	314	229	355	287	302	217	361	178	368	269	416	217	218	245	207	270
2510039O18Rik	274	261	266	251	146	178	289	251	161	320	272	243	310	324	183	241	305	327	242	146	249	149	233	207	250	317	196	189	265	124	229
2610001J05Rik	45	89	120	111	115	110	107	121	58	155	86	185	83	178	63	114	109	185	102	106	83	167	77	161	94	187	103	112	154	99	149
2610002M06Rik	229	540	316	473	418	373	335	431	187	538	262	558	570	1006	221	498	461	753	316	392	366	768	252	572	360	667	487	370	435	319	584
2610005L07Rik	361.824	717.719	539.066	669.011	436.032	404.27	451.024	632.758	238.33	421.531	219.545	523.554	499.528	675.419	323.176	545.004	522.693	690.719	341.75	476.072	362.775	438.864	373.047	754.129	556.515	893.369	504.989	496.291	617.689	283.924	627.698
2610008E11Rik	119	320	198	304	201	184	173	240	114	323	68	259	230	471	132	333	172	352	155	261	171	476	124	388	233	449	276	211	234	186	378
2610016A17Rik	1	4	0	1	0	1	1	0	0	0	1	2	1	2	0	9	0	0	0	2	0	5	0	1	2	8	1	1	5	0	5
2610020C07Rik	1	0	1	3	0	0	2	1	0	12	0	0	0	0	0	0	1	3	0	0	0	1	0	2	1	1	1	1	1	0	2
2610020H08Rik	16	49	35	37	32	44	31	55	11	116	28	61	17	36	24	59	14	42	39	61	30	66	19	64	49	71	26	26	28	23	68
2610027K06Rik	0	2	4	2	0	0	2	2	1	0	0	3	3	0	0	3	5	2	2	1	1	1	2	0	1	2	2	1	3	3	4
2610028E06Rik	0	0	0	0	0	0	0	0	0	0	0	0	0	0	0	0	0	1	0	0	0	0	0	0	0	0	0	0	0	2	0
2610028H24Rik	0	0	0	0	0	0	0	0	0	0	0	0	0	3	0	0	0	0	0	0	0	0	0	0	0	0	0	0	0	0	0
2610035D17Rik	1	3	7	5	4	4	12	11	5	17	6	5	8	2	5	7	5	6	5	5	7	5	8	10	4	5	4	4	9	5	15
2610035F20Rik	0	0	0	0	0	0	0	0	0	0	0	0	0	0	0	0	0	0	0	0	0	0	0	0	0	0	0	0	0	0	0
2610037D02Rik	0	1	0	0	0	0	1	0	0	0	0	1	0	0	0	0	0	0	0	0	0	0	0	0	0	0	0	0	0	0	2
2610042L04Rik	0	0	0	0	0	0	0	0	0	0	0	0	0	0	0	0	0	0	0	0	1.71674	0	0	1	0	0	0	0	0	0	0
2610044O15Rik8	24	57	30	53	42	48	34	39	17	44	20	61	34	49	29	64	26	50	21	41	32	92	23	67	33	82	49	51	46	37	82
2610203C22Rik	0	2	2	2	3	2	4	3	3	0	2	4	2	4	6	3	1	3	3	4	8	4	3	5	1	8	2	1	4	3	4
2610206C17Rik	0	0	0	1	0	2	2	0	0	0	0	1	0	2	0	5	2	1	0	1	0	0	1	2	0	0	0	0	1	1	0
2610301B20Rik	82	111	70	114	110	102	56	111	47	72	49	112	108	146	51	96	95	142	78	126	52	140	79	185	100	149	72	86	91	78	121
2610306M01Rik	11	30	17	23	10	19	11	11	8	22	10	29	18	14	16	21	11	23	6	9	21	14	13	21	8	34	13	6	17	12	13
2610307P16Rik	2	4	2	1	2	2	6	1	0	20	0	1	0	1	0	3	3	4	7	1	4	6	6	12	3	7	4	5	6	0	4
2610316D01Rik	0	0	0	0	0	0	0	0	0	0	0	0	0	0	0	0	0	0	0	0	0	0	0	0	0	0	0	0	0	0	0
2610318N02Rik	0	0	0	0	0	0	1	0	0	0	0	0	0	1	0	0	0	0	0	0	0	1	0	0	0	0	0	0	0	0	0
2610507B11Rik	3289	4449	3238	3827	3609	2917	4024	3778	2348	3424	3229	4391	4007	5012	2841	4420.01	3773	4948	3426	3099	3425	3585	3079	4584	3622	5289	2857	3403	3837	2347	4178
2610507I01Rik	83	173	165	199	155	123	114	160	85	228	90	181	111	189	107	161	197	219	142	171	127	129	96	204	167	295	132	114	167	105	205
2610524H06Rik	2	4	5	4	3	1	3	1	4	0	3	13	1	5	1	5	0	4	2	2	8	1	0	2	0	5	4	4	7	1	7
2610528A11Rik	0	0	0	0	0	0	0	1	0	0	3	0	0	12	0	1	2	0	0	0	0	0	0	2	0	0	0	0	1	0	0
2610528J11Rik	56	72	19	73	56	40	61	65	49	99	36	63	33	57	37	83	63	73	42	55	30	47	48	68	59	152	59	28	64	20	89
2700038G22Rik	1	2	1	2	5	3	5	1	0	2	3	3	5	6	7	1	12	3	2	4	1	5	2	1	1	1	4	0	2	2	2
2700046A07Rik	2	0	0	0	0	0	0	0	0	0	0	0	0	0	0	0	0	0	0	0	0	1	1	1	0	0	0	0	0	0	0
2700046G09Rik	3	13	15	13	10	11	5	13	11	30	16	21	13	22	10	10	5	13	20	15	14	21	10	16	32	29	19	13	13	8	22
2700049A03Rik	81	185	94	187	164	130	115	161	73	204	86	188	117	168	91.9999	194	129	215	117	148	93	194	76	220	132	246	144	148	155	82.9999	173
2700054A10Rik	0	2	1	0	0	1	0	3	0	0	0	0	1	2	1	6	0	6	2	2	0	0	2	2	6	3	0	0	2	2	1
2700060E02Rik	219	568	262	487	427	456	328	410	214	540	287	837	307	718	215	655	310	706	341	533	281	962	289	778	365	829	469	468	649	295	852
2700062C07Rik	25	62	44	58	50	72	54	93	26	67	37	65	78	119	33	82	71	100	63	61	59	108	34	73	80	99	65	54	71	32	91
2700069I18Rik	0	0	4	4	1	1	0	0	0	0	0	0	0	0	0	0	0	1	0	0	0	0	0	1	0	2	2	0	0	0	1
2700070H01Rik	0	0	0	0	0	0	0	0	0	0	0	0	0	0	0	0	0	0	0	0	0	0	0	0	0	0	0	0	0	0	0
2700081O15Rik	40	43	59	47	31	24	52	33	35	27	37	41	48	44	42	36	44	43	31	17	45	32	37	39	58	56	26	46	26	20	36
2700089I24Rik	0	0	0	0	0	0	0	0	0	0	0	0	0	0	0	0	0	0	0	0	0	0	0	0	0	0	0	0	0	0	0
2700097O09Rik	18	51	9	33	37	44	24	55	14	70	37	74	41	89.0001	20	63	33	45	24	54	27	63	28	75	29	64	30	49	59	19	69
2700099C18Rik	3	4	1	0	0	3	6	7	0	0	3	20	1	4	3	3	2	5	8	0	0	13	4	4	0	4	0	3	7	2	4
2810001G20Rik	12	20	12	18	6	7	5	18	3	6	8	16	13	34	7	15	15	22	10	12	7	14	4	25	7	16	14	10	20	3	12
2810002D19Rik	9	24	11	19	12	13	13	17	10	23	7	39	22	24	11	21	16	21	10	20	16	21	14	27	11	22	19	25	19	14	27
2810004N23Rik	146	318	152	272	227	246	210	316	125	259	173	407	162	357	129	337	159	306	184	263	210	461	156	413	203	454	163	293	398	195	435
2810006K23Rik	82	138	67	86	89	81	58	117	46	145	69	157	108	125	54	127	89	146	86	96	100	130	90	150	77	140	97	91	114	58	99
2810013P06Rik	88	151	129	180	164	146	124	171	71	201	53	169	103	163	79	188	122	180	94	119	81	135	79	181	105	228	90	103	124	92	190
2810021J22Rik	25	61	30	44	41.9682	40.2791	44	43.3044	33	48	27	62	68.3104	82.2794	44	71	50	68	38.5419	43.3831	30.1863	69	36	86	46	115	51	50	55	44	52.3098
2810025M15Rik	30	44	36	40	51	25	43	47	24	44	55	53	39	45	27	52	46	57	47	34	39	59	39	51	45	57	31	37	43	25	55
2810029C07Rik	0	1	0	2	5	1	2	4	1	0	3	3	0	1	0	2	2	5	2	1	3	0	0	0	3	1	1	2	0	0	1
2810032G03Rik	0	0	0	1	0	0	1	0	0	10	0	0	0	0	0	1	0	0	0	0	0	0	0	0	0	0	1	0	1	0	0
2810047C21Rik1	7	15	3	7	11	3	5	10	7	15	14	12	8	22	9	14	11	21	6	16	10	9	6	8	16	26	24	9	17	3	11
2810049E08Rik	0	0	0	0	0	0	0	0	0	0	0	0	0	0	0	0	0	0	0	0	0	0	0	0	0	0	0	0	0	0	0
2810403A07Rik	344	689	511	702	586	591	516	605	292	648	267	799	674	1138	353	704	609	945	421	598	626	1080	316	797	538	977	515	594	778	396	759
2810403D21Rik	1	2	2	3	1	5	1	2	0	0	2	6	0	3	0	3	1	3	0	4	0	2	2	5	4	1	4	2	5	1	1
2810404M03Rik	0	0	0	0	0	0	0	0	0	0	0	0	0	0	0	0	0	0	0	0	0	0	0	0	0	0	0	0	0	0	0
2810405F15Rik	0	0	0	0	0	0	0	0	0	6	0	0	0	0	0	0	0	0	0	0	0	1	0	0	0	0	0	0	0	0	0
2810408A11Rik	4	1	0	0	0	0	0	0	3	0	0	2	0	1	0	1	0	0	0	0	0	0	1	1	0	0	1	0	2	0	0
2810408I11Rik	13	32	9	27	27	15	25	38	10	22	13	22	22	47	12	34	22	56	18	17	11	26	12	21	23	44	31	7	26	10	18
2810410L24Rik	11	16	8	10	9	7	11	10	4	6	4	10	29	4	9	3	12	11	10	6	9	12	6	6	8	12	4	4	11	10	4
2810428I15Rik	94	128	57	107	75	101	98	117	59	109	105	185	116	162	75	122	96	149	93	76	78	89	122	75	106	176	66	69	143	52	90
2810429I04Rik	0	0	0	0	0	0	0	0	0	0	0	0	0	0	0	0	0	0	0	0	0	0	0	1	0	0	0	0	0	0	0
2810433D01Rik	0	0	0	0	0	0	0	0	0	0	0	1	0	0	2	0	0	0	0	0	0	0	0	0	0	0	0	0	0	0	0
2810442N19Rik	2	6	8	2	2	8	1	10	1	0	2	3	0	2	5	2	1	3	0	1	2	2	3	5	4	6	2	11	5	5	4
2810454H06Rik	9	15	18	21	13	8	3	11	5	44	1	11	9	23	12	20	11	17	6	11	7	10	5	14	16	33	18	11	7	11	13
2810459M11Rik	1121	1506	1185	1299	1267	1041	1222	1217	686.999	1137	927	1405	1219	1498.01	814.002	1228	1130	1397	1358.01	1268.01	1113	1475	1086	1685	1359	1926.01	1165	1141	1114.99	835.004	1443
2810468N07Rik	0	0	0	0	0	0	0	0	0	0	2	0	0	0	0	0	1	0	0	0	0	0	1	0	0	0	1	0	1	0	1
2810471M01Rik	0	0	0	0	0	0	0	0	0	0	0	0	0	0	0	0	0	0	0	0	0	0	0	0	0	0	0	0	0	0	0
2810474O19Rik	250.058	612	637.998	1066	783.999	753.999	935.999	1484	434	1141	457.001	1428	417.002	869.003	388.999	937.995	690	1241	392.999	555.999	672.998	1785.97	264	702	479	957.993	572	534.001	594	367.999	683.001
2900005J15Rik	10	42	23	22	36	22	20	17	13	36	8	14	42	51	29	28	26	29	27	25	33	23	25	34	27	45	23	19	26	20	38
2900009J06Rik	1	3	7	4	1	1	1	4	2	0	0	3	1	3	0	2	4	5	4	2	1	2	0	3	6	4	4	3	5	1	5
2900011O08Rik	1	1	3	2	1	0	2	1	0	0	0	0	0	3	0	0	1	0	1	0	0	0	1	1	0	2	1	3	2	1	0
2900026A02Rik	1632.01	1344.99	1880	1265.99	2099.02	1157.01	2887.02	2539.96	2069.03	1338.01	2498.06	1509	1825.02	1324.02	2154.96	1798.02	1394.01	1272.01	2795.05	1302	2179.04	939.003	2218.03	1657.99	1553.98	1210	623	2553.96	2063.96	1628	1681.99
2900041M22Rik	0	0	0	0	0	0	0	1	0	0	0	0	0	0	0	0	0	0	0	0	0	0	0	0	0	0	0	0	0	0	0
2900052N01Rik	0	0	0	0	0	0	0	0	0	0	0	0	0	0	0	0	0	0	0	0	0	0	0	0	0	0	0	0	0	0	0
2900055J20Rik	0	0	0	0	0	0	0	0	0	0	0	0	0	0	0	0	0	0	0	0	0	0	0	0	0	0	0	0	0	0	0
2900057B20Rik	0	0	0	0	0	0	0	0	0	0	0	0	0	0	0	0	0	0	0	0	0	0	0	0	0	0	0	0	0	0	0
2900060B14Rik	17	15	10	10	63	29	18	16	9	50	24	24	29	50	22	22	37	25	16	26	32	66	16	20	43	10	12	68	15	71	28
2900076A07Rik	9	15	7	14	10	16	10	15	7	33	9	14	13	25	5	9	19	32	9	17	6	39	5	18	10	13	8	12	14	5	11
2900079G21Rik	0	0	0	0	0	0	0	0	0	0	0	0	0	0	0	0	0	0	0	0	0	0	0	0	0	0	0	0	0	0	0
2900092C05Rik	0	0	0	0	0	0	0	0	0	0	0	0	0	0	0	0	0	0	0	0	0	0	0	0	0	0	0	0	0	0	0
2900092D14Rik	0	0	0	0	0	0	0	0	0	0	0	0	0	0	0	0	0	0	0	0	0	0	0	0	0	0	0	0	0	0	0
2900097C17Rik	2451	3946	3013	3816	3539	3068	3178	3328	2195	4047	2427	4178	3974	5443	2267	4035	3418	4904	3298	4005	3485	5449	2587	5132	3881	5812	2967	3560	3935	2338	4208
3000002C10Rik	14	17	13	10	12	7	9	18	5	0	25	13	37	45	7	15	17	28	8	5	17	14	11	20	6	14	12	7	10	9	7
3010001F23Rik	0	0	0	0	0	0	0	0	0	0	0	0	0	0	0	0	0	0	0	0	0	0	0	0	0	1	0	0	0	0	0
3010003L21Rik	2	1	1	1	3	0	1	1	2	0	2	3	0	0	1	0	2	3	0	0	2	4	1	0	4	2	0	1	1	0	3
3100003L05Rik	0	0	0	0	0	0	0	0	0	0	0	0	0	0	0	0	0	0	0	0	0	0	0	0	0	0	0	0	0	0	0
3110002H16Rik	96	237	110	206	125	186	139	184	105	285	118	271	116	247	85	231	114	216	136	155	134	241	98	265	139	275	146	136	205	80	256
3110009E18Rik	2	9	8	11	6	8	8	8	4	0	6	7	3	8	0	7	5	15	10	10	4	5	2	4	8	19	10	8	12	3	13
3110009F21Rik	2	3	0	0	2	2	2	0	0	0	0	0	1	1	0	0	4	2	0	0	0	6	0	0	0	1	0	1	0	1	2
3110015C05Rik	0	0	0	0	0	0	0	0	0	0	0	0	0	0	0	0	0	0	0	0	0	0	0	0	0	0	0	0	0	0	0
3110021A11Rik	6	1	2	2	3	0	2	2	2	0	3	1	1	0	1	3	0	0	3	4	2	2	2	0	0	5	2	0	5	1	2
3110035E14Rik	0	3	0	0	0	0	2	0	0	0	1	6	0	0	2	1	0	0	0	0	0	4	1	5	0	0	0	1	0	0	1
3110039I08Rik	17	35	19	28	13	12	15	13	7	0	16	12	17	41	5	20	14	28	17	17	20	19	26	27	29	27	12	26	18	13	24
3110039M20Rik	0	0	0	0	0	0	0	0	0	0	0	0	0	0	0	0	0	0	0	0	0	0	0	0	0	0	0	0	0	0	0
3110040N11Rik	30	64	37	62	42	45	33	56	17	85	43	112	33	87	25	72	28	68	39	65	35	109	35	81	45	88	49	37	72	40	90
3110043O21Rik	149	289	163	271	218	276	236	293	137	321	186	430	223	470	128	307	176	301	205	272	405	962	117	336	295	483	222	200	284	164	328
3110045C21Rik	9	17	3	17	20	16	20	21	10	19	13	40	4	14	13	30	15	16	14	21	13	32	15	47	20	24	23	27	40	31	30
3110056K07Rik	17	45	53	41	34	41	46	50	17	23	16	40	60	61	18	47	48	51	35	30	18	38	17	44	21	42	32	24	32	40	50
3110062M04Rik	68	79	64	56	54	51	73	77	41	57	59	79	66	63	45	75.0639	85	92	43	46	53	63	58	75	52	69	38	63	88	49	63
3110070M22Rik	0	3	4	2	0	0	0	4	0	11	0	2	0	0	0	1	0	2	0	6	4	2	2	3	1	5	1	1	2	1	3
3110079O15Rik	0	0	0	0	0	0	0	0	0	0	0	0	0	0	0	0	0	0	0	0	0	0	0	0	0	0	0	0	0	0	0
3110082I17Rik	9	16	10	21	10	20	38	24	21	41	10	42	31	62	5	22	34	35	19	12	26	36	9	20	7	25	37	17	27	8	15
3110082J24Rik	0	0	0	0	0	0	0	0	0	0	0	0	0	0	0	0	0	0	0	0	0	0	0	0	0	0	0	0	0	0	0
3110099E03Rik	0	0	0	0	0	0	0	0	0	0	0	0	0	0	0	0	0	0	0	0	0	1	0	0	0	1	0	0	0	0	0
3200001D21Rik	0	0	0	0	0	0	0	0	0	0	0	0	0	0	0	0	0	0	0	0	0	0	0	0	0	0	0	0	0	0	0
3300002I08Rik	1	1	0	4.41236	3	3	0	1	0	0	1	2	2	7	0	2	4	6	7	5	3	1	1	4	0	5	2	6	6	2	7.36647
3300002P13Rik	0	0	0	0	0	0	0	0	0	0	0	0	0	0	0	0	0	0	0	0	0	0	0	0	0	0	0	0	0	0	0
3300005D01Rik	1	0	0	2	0	0	0	0	0	0	0	0	0	1	0	1	0	0	0	1	0	0	0	0	0	0	0	1	0	0	0
3425401B19Rik	0	0	0	0	0	0	0	0	0	0	0	0	0	18	0	0	0	0	0	0	0	0	0	0	1	2	0	0	1	0	0
3632451O06Rik	2	1	3	0	1	2	1	7	1	0	2	0	4	8	1	2	3	3	2	5	2	2	4	4	4	5	1	1	4	0	9
3632454L22Rik	0	0	0	0	0	0	0	0	0	0	0	0	0	0	0	0	0	0	0	0	0	0	0	0	4	0	0	0	0	0	0
3830403N18Rik	0	3	0	1	0	0	0	8.05499e-24	0	0	0	0	0	0	0	0	0	1.16531	2	0	0	4	0	0	2	0	1	1	1	1	0
3830406C13Rik	114	248	154	188	194	187	147	191	89.0001	229.001	93	275	160	286	110	232	141	234	125	199	147	270	143	283.001	153	330	246	192	240	170	270
3830408C21Rik	2	2	0	2	2	8	6	4	0	0	5	2	9	0	2	0	4	1	2	7	1	0	5	9	2	3	1	4	2	6	2
3830417A13Rik	0	0	0	0	0	0	0	0	0	0	0	0	0	0	0	0	0	0	0	0	0	0	0	0	0	0	0	0	0	0	0
3830432H09Rik	0	0	0	0	0	0	0	0	0	0	0	1	0	1	0	0	0	0	0	0	0	0	0	0	0	0	0	0	0	0	0
3930402G23Rik	51	71	40	42	56	52	80	54	12	13	81	144	6	19	37	85	39	24	44	54	35	58	47	91	46	89	37	52	55	40	62
4430402I18Rik	7	19	11	9	6	5	6	6	3	8	6	17	6	12	4	8	12	18	6	13	10	16	3	19	12	14	21	20	10	6	22
4631405J19Rik	0	0	0	0	0	0	0	0	0	0	0	1	0	0	0	0	0	0	0	0	0	0	0	0	0	0	0	0	0	0	0
4632404H12Rik	14	34	47	53	33	21	39	35	19	31	19	47	11	35	21	33	27	45	32	30	22	32	15	43	53	54	18	35	23	16	31
4632415L05Rik	72	160	157	152	125	113	131	148	59	162	58	120	130	179	79	151	165	203	91	111	109	168	68	136	138	216	140	138	138	117	155
4632427E13Rik	10	49	29	53	30	37	21	46	7	22	15	32	42	78	19	40	40	60	12	23	26	38	17	52	16	61	43	21	43	13	71
4632428C04Rik	14	31	8	14	20	17	16	19	7	6	8	29	17	12	12	30	13	6	29	32	11	23	21	29	20	47	15	15	36	9	37
4732416N19Rik	1	7	0	4	2	5	4	4	2	2	1	3	0	1	4	3	0	4	1	6	1	5	2	1	4	10	5	1	1	0	1
4732471J01Rik	15	18	20	26	21	17	18	12	11	27	7	17	12	15	15	26	18	17	12	25	21	28	8	29	14	28	12	19	16	10	23
4732490B19Rik	0	0	0	0	0	0	0	1	0	0	2	0	0	0	0	0	0	0	0	0	0	0	0	0	0	1	0	0	0	0	0
4732491K20Rik	5	10	9	10	11	14	11	12	6	15	8	12	8	15	8	9	7	16	9	14	15	11	6	24	5	24	15	18	20	12	11
4831407H17Rik	0	0	0	0	0	0	0	0	0	0	0	0	0	0	0	0	0	0	0	0	0	0	0	0	0	0	0	0	0	0	0
4831440E17Rik	34	67	113	86	73	56	38	47	23	118	29	74	58	60	43	69	56	72	74	77	60	94	48	85	75	110	45	45	53	57	71
4833411C07Rik	121	238	191	243	146	203	200	206	91	111	106	264	110	133	117	251	115	121	159	167	159	147	153	244	218	396	221	154	214	119	234
4833412C05Rik	0	0	0	0	0	0	0	0	0	0	0	0	0	0	0	0	0	0	0	0	0	1	0	0	0	0	0	1	0	0	0
4833415N18Rik	0	0	0	0	0	0	0	0	0	0	1	0	0	0	0	0	0	0	0	0	0	0	0	0	0	0	0	0	0	2	0
4833417C18Rik	2	7	3	7	4	11	6	3	1	0	1	1	7	10	1	9	3	4	1	7	4	3	2	13	6	17	7	8	5	5	11
4833418N02Rik	10	19	24	34	13	10	16	27	6	37	7	16	21	29	11	9	17	26	11	25	7	12	20	28	26	28	23	27	17	12	24
4833419F23Rik	0	4	1	3	0	2	0	1	2	0	1	8	4	1	0	1	0	0	4	1	3	0	1	2	1	5	3	1	1	2	1
4833420G17Rik	119	268.001	189	304.001	156	137	151	177	104	125	73	214	137	270	118	250.001	133	307.001	144	216	140	298	119	318	243	399.001	170	158	171	114	240.001
4833422C13Rik	18	22	16	37	29	16	13	14	13	15	11	29	19	31	14	20	22	25	22	30	32	44	13	38	24	28	21	18	21	22	37
4833422M21Rik	0	0	0	0	0	0	0	0	0	0	0	0	0	0	0	0	0	0	1	0	0	0	0	0	0	0	0	0	0	0	0
4833423E24Rik	0	0	0	0	0	0	0	0	0	0	0	0	0	56	0	0	0	0	0	0	0	0	0	0	0	0	0	0	0	0	0
4833427F10Rik	0	0	0	0	0	0	0	0	0	0	0	0	0	0	0	0	0	0	0	0	0	0	0	0	0	0	0	0	0	0	0
4833427G06Rik	0	0	0	0	0	0	0	0	0	0	0	0	0	0	0	0	0	0	0	0	0	0	0	0	0	0	0	0	0	0	0
4833428L15Rik	0	0	0	0	0	0	0	0	0	0	0	0	0	0	0	0	0	0	0	0	0	0	0	0	0	0	0	0	0	0	0
4833439L19Rik	793.23	809.209	773.599	680.159	828.515	593.194	1012.39	950.169	600.645	618.682	828.698	1007.89	1153.4	1219.61	583.142	853.05	942.445	1110.1	736.087	592.336	867.763	911.143	748.004	939.59	783.521	989.708	567.816	801.077	819.047	621.005	850.307
4921501E09Rik	0	0	0	0	0	0	0	0	0	0	0	0	0	0	0	0	0	0	0	0	0	0	0	0	0	0	0	0	0	0	0
4921504A21Rik	0	0	0	0	0	0	0	0	1	0	0	0	0	0	0	0	3	0	0	0	1	1	0	0	1	1	0	0	1	0	0
4921504E06Rik	0	0	0	0	0	0	0	0	0	0	0	0	0	0	0	0	0	0	0	0	0	0	0	0	0	0	0	0	0	0	0
4921507P07Rik	1	9	1	7	3	2	0	8	1	3	4	4	0	1	1	2	1	0	5	5	2	0	1	3	2	6	1	6	2	3	3
4921508D12Rik	0	0	0	0	0	0	0	0	0	0	0	0	0	0	0	0	0	0	0	0	0	0	0	0	0	0	1	0	0	0	0
4921509C19Rik	0	0	0	0	0	0	0	0	0	0	0	0	0	0	0	0	0	0	0	0	0	0	0.293968	0	0	0	0	0	0	0	0
4921509O07Rik	0	0	0	0	0	0	0	0	0	0	0	0	0	0	0	0	0	0	0	0	0	0	0	0	0	0	0	0	0	0	0
4921511C10Rik	0	0	0	1	1	0	0	0	0	0	0	0	0	0	0	0	0	0	0	0	0	0	0	1	0	0	0	0	0	2	0
4921511C20Rik	0	0	0	0	0	0	0	0	0	0	0	0	0	0	0	0	0	0	0	0	0	0	0	0	0	0	0	0	0	0	0
4921511H03Rik	0	0	0	0	0	0	0	0	0	0	0	0	0	0	0	0	0	0	0	0	0	0	0	0	0	0	0	0	0	0	0
4921511I17Rik	0	0	0	0	0	0	0	0	0	0	0	0	0	0	0	0	0	0	0	0	0	0	0	0	0	0	0	0	0	0	0
4921511M17Rik	0	0	0	0	0	0	0	0	0	0	0	0	0	0	0	0	0	0	0	0	0	0	0	0	0	0	0	0	0	0	0
4921513I03Rik	0	0	0	0	0	0	0	0	0	0	0	0	0	0	0	0	0	0	0	0	0	0	0	0	0	0	0	0	0	0	0
4921515E04Rik	0	0	0	0	0	0	0	0	0	0	0	0	0	0	0	0	0	0	0	0	0	0	0	0	0	0	0	0	0	0	0
4921517D22Rik	0	0	0	0	0	0	0	0	0	0	0	0	0	0	0	0	0	0	0	0	0	0	0	0	0	0	0	0	0	0	0
4921518K17Rik	0	0	0	0	0	0	0	0	0	0	0	0	0	0	0	0	2	0	0	0	0	0	0	0	0	0	0	0	0	0	0
4921524J17Rik	48	81	48	97	66	67	58	78	29	196	31	130	56	132	26	96	68	120	45	76	80	191	40	118	52	137	65	44	72	32	94
4921524L21Rik	0	0	0	0	0	0	0	0	0	0	0	0	0	0	0	0	0	0	0	0	0	0	0	0	0	0	0	0	0	0	0
4921525O09Rik	0	0	0	0	0	0	0	0	0	0	0	0	0	0	0	0	0	0	0	0	0	0	0	0	0	0	0	0	0	0	0
4921529L05Rik	0	0	0	0	0	0	0	0	0	0	0	0	0	0	0	0	0	0	0	0	0	0	0	0	0	0	0	0	0	0	0
4921530L21Rik	0	0	0	0	0	0	0	0	0	0	0	0	0	0	0	0	0	0	0	0	0	0	0	0	0	0	0	0	0	0	0
4921531C22Rik	17	22	24	23	21	14	24	17	13	1	22	27	19	39	13	25	14	27	16	17	18	15	13	36	12	36	28	22	16	14	27
4921531P14Rik	0	0	0	0	0	0	0	0	0	0	0	0	0	0	0	0	0	0	0	0	0	0	0	0	0	0	0	0	0	0	0
4921533I20Rik	0	0	0	0	0	0	0	1	0	0	0	0	0	0	0	0	0	0	0	0	0	1	0	0	0	0	0	1	0	0	0
4921534H16Rik	0	0	0	0	0	0	0	0	0	0	0	0	0	0	0	0	0	0	0	0	0	0	0	0	0	0	0	0	0	0	0
4921536K21Rik	0	0	0	0	0	0	0	0	0	0	0	0	0	0	0	0	0	0	1	0	1	1	0	0	0	0	0	0	0	0	0
4921539E11Rik	0	1	0	0	1	3	4	1	3	1	0	1	0	0	0	4	0	1	4	3	0	5	0	3	3	5	0	6	1	0	6
4922502D21Rik	0	0	0	0	0	0	0	0	0	0	0	0	0	0	0	0	0	0	0	0	0	0	0	0	0	0	0	0	0	0	0
4922502H24Rik	0	0	0	0	0	0	0	0	0	0	0	0	0	0	0	0	0	0	0	0	0	0	0	0	0	0	0	0	0	0	0
4922502N22Rik	0	0	0	0	0	0	0	0	0	0	0	0	0	0	0	0	0	0	0	0	0	0	0	0	0	0	0	0	0	0	0
4930401C15Rik	0	0	0	0	0	0	0	0	0	0	0	0	0	0	0	0	0	0	0	0	0	0	0	0	0	0	0	0	0	0	0
4930401O10Rik	0	0	0	0	0	0	0	0	0	0	0	0	0	0	0	0	0	0	0	0	0	0	0	0	0	0	0	0	0	0	0
4930401O12Rik	0	0	0	0	0	0	0	0	0	0	0	0	0	0	0	0	0	0	0	0	0	0	0	0	0	0	0	0	0	0	0
4930402F06Rik	0	0	0	0	0	0	0	0	0	0	0	0	0	0	0	0	0	0	0	0	0	0	0	0	0	0	0	0	0	0	0
4930402F11Rik	0	0	0	0	0	0	0	0	0	0	0	0	0	0	0	0	0	0	0	0	0	0	0	0	0	0	0	0	0	0	0
4930402H24Rik	633	1057	707.005	991.997	1108	1020	1081	1242	654.997	1186	909.001	1642.01	537.001	749.002	760	1392	667.002	979	974.994	1226.99	841.997	1269	922.003	1754.98	1052.99	1775.98	563.002	1200.99	1492.98	848.003	1782.01
4930402K13Rik	0	0	0	0	0	0	0	0	0	0	0	0	0	0	0	0	0	0	0	0	0	0	0	0	0	0	0	0	0	0	0
4930404A05Rik	0	0	0	0	0	0	0	0	0	0	0	0	0	0	0	0	0	0	0	0	0	0	0	0	0	0	0	0	0	0	0
4930404H11Rik	3	2	7	10	16	8	6	8	1	0	0	5	0	4	3	9	5	13	2	5	2	1	2	6	5	14	1	2	3	6	10
4930404I05Rik	0	0	0	0	0	0	0	0	0	0	0	0	0	0	0	0	0	0	0	0	0	0	0	0	0	0	0	0	0	0	0
4930404N11Rik	0	0	0	0	0	0	0	0	0	0	0	0	0	0	0	0	1	0	0	0	0	0	0	0	0	0	0	0	0	0	0
4930405A10Rik	0	0	0	0	0	0	0	0	0	0	0	0	0	0	0	0	0	0	0	0	0	0	0	0	0	0	0	0	0	0	0
4930405A21Rik	1	3	2	0	0	3	3	2	0	0	3	3	0	3	2	2	3	2	2	2	10	1	0	4	1	3	1	5	5	2	3
4930405D11Rik	0	0	0	0	0	0	0	0	0	0	0	0	0	0	0	0	0	0	0	0	0	0	0	0	0	0	0	0	0	0	0
4930405J17Rik	0	0	0	0	0	0	0	1	0	0	0	0	0	0	0	0	0	0	0	0	0	0	0	0	1	0	0	0	0	2	0
4930405L22Rik	0	0	0	0	0	0	0	0	0	0	0	0	0	0	0	0	0	0	0	0	0	0	0	0	0	0	0	0	0	0	0
4930405O22Rik	14	31	40	48	56	37	14	30	7	3	10	16	33	46	21	33	35	52	12	30	27	35	23	33	34	31	27	20	26	24	38
4930406D18Rik	0	0	0	0	0	0	0	0	0	0	0	0	0	0	0	0	0	0	0	0	0	0	0	0	0	0	0	0	0	0	0
4930407G08Rik	0	0	0	0	0	0	0	0	0	0	0	0	0	0	0	0	0	0	0	0	0	0	0	0	0	0	0	0	0	0	0
4930407I10Rik	0	0	0	0	1	0	0	0	0	0	0	0	0	0	0	0	0	0	0	0	0	0	0	0	0	0	0	0	0	0	0
4930407I19Rik	0	0	0	0	0	0	0	0	0	0	0	0	0	0	0	0	0	0	0	0	0	0	0	0	0	0	0	0	0	0	0
4930412B13Rik	0	0	0	0	0	0	0	0	0	0	0	0	0	0	0	0	0	0	0	0	0	0	0	0	0	0	0	0	0	0	0
4930412C18Rik	42	75	53	48	50	31	52	55	23	99	21	69	24	38	25	73	30	45	45	60	22	64	37	98	78	129	58	50	60	43	55
4930412O13Rik	0	0	1	0	0	1	0	0	0	0	0	0	1	0	0	0	0	1	0	0	0	0	0	1	0	0	0	0	0	0	0
4930413E15Rik	0	0	0	0	0	0	0	0	0	0	0	0	0	0	0	0	0	0	0	0	0	0	0	0	0	0	0	0	0	0	0
4930413F20Rik	0	0	0	0	0	0	0	0	0	0	0	0	0	0	0	0	0	0	0	0	0	0	0	0	0	0	0	0	0	0	0
4930413G21Rik	0	0	0	1	2	0	1	0	0	0	0	0	0	0	0	0	0	1	0	0	0	0	0	1	1	0	0	0	0	2	0
4930413M19Rik	0	0	0	0	0	0	0	0	0	0	0	0	0	0	0	0	0	0	0	0	0	0	0	0	0	0	0	0	0	0	0
4930414N06Rik	0	0	0	0	0	0	0	0	0	0	0	0	0	0	0	0	0	0	0	0	0	0	0	0	0	0	0	0	0	0	0
4930415F15Rik	0	2	0	0	0	0	1	1	0	0	0	0	0	0	0	0	0	1	0	0	0	2	0	3	1	0	1	0	0	0	0
4930415L06Rik	0	0	0	0	0	0	0	0	0	0	0	0	0	0	0	0	0	0	0	0	0	0	0	0	0	0	0	0	0	0	0
4930415O20Rik	0	0	0	0	0	0	0	0	0	0	0	0	0	0	0	0	0	1	0	0	0	0	0	0	0	1	0	0	0	0	0
4930417O13Rik	0	0	0	0	0	0	0	0	0	0	0	0	0	0	0	1	0	0	0	0	0	0	0	0	0	0	0	0	0	0	1
4930417O22Rik	0	0	0	0	0	0	0	0	0	0	0	0	0	0	0	0	0	0	0	0	0	0	0	0	0	0	0	0	0	0	0
4930419G24Rik	0	0	0	0	0	0	0	0	0	0	0	0	0	0	0	0	0	0	0	0	0	0	0	0	0	0	0	0	0	0	0
4930423M02Rik	0	0	0	0	0	0	0	0	0	0	0	0	0	0	0	0	0	0	0	0	0	0	0	0	0	0	0	0	0	0	0
4930425K10Rik	0	0	0	0	0	0	0	0	0	0	0	0	0	0	0	0	0	0	0	0	0	0	0	0	0	0	0	0	0	0	0
4930425L21Rik	0	0	0	0	0	0	0	0	0	0	0	0	0	0	0	0	0	0	0	0	0	0	0	0	0	0	0	0	0	0	0
4930425O10Rik	0	0	0	0	0	0	0	0	0	0	0	0	0	0	0	0	0	0	0	0	0	0	0	0	0	0	0	0	0	0	0
4930426D05Rik	0	1	0	0	0	0	0	0	0	0	0	0	0	0	0	0	0	0	0	0	0	0	0	2	0	0	0	0	0	0	0
4930426L09Rik	0	1	0	0	1	0	1	1	0	0	2	0	0	0	0	0	1	0	0	0	2	1	3	3	1	0	0	0	0	0	1
4930427A07Rik	2	7	2	0	2	3	7	9	4	0	15	18	1	2	1	1	5	4	6	3	2	0	4	5	3	5	2	0	2	4	5
4930428D20Rik	0	0	0	0	0	0	0	0	0	0	0	0	0	0	0	0	0	0	0	0	0	0	0	0	0	0	0	0	0	0	0
4930428E07Rik	0	0	0	0	0	0	0	0	0	0	0	0	0	0	0	0	0	0	0	0	0	0	0	0	0	0	0	0	0	0	0
4930428G15Rik	0	0	1	0	0	0	0	0	0	0	0	0	0	1	0	0	0	0	0	0	0	1	0	0	0	0	0	0	0	0	0
4930428O21Rik	0	0	0	1	0	0	0	0	0	0	0	0	0	0	0	0	0	0	0	0	0	0	0	0	0	0	0	0	0	0	0
4930429B21Rik	0	1	1	1	0	1	4	1	0	11	0	3	0	0	0	0	1	3	3	1	2	0	4	2	4	2	2	0	2	1	3
4930429D17Rik	0	0	0	0	0	0	0	0	0	0	0	0	0	0	0	0	0	0	0	0	0	0	0	0	0	0	0	0	0	0	0
4930429F11Rik	0	0	0	0	0	0	0	0	0	0	0	0	0	0	0	0	0	0	0	0	0	0	0	0	0	0	0	0	0	0	0
4930429F24Rik	0	0	0	0	10	3	0	3	0	0	0	3	0	2	0	1	0	1	1	1	0	0	0	1	0	0	0	3	1	1	1
4930430A15Rik	0	0	0	0	0	0	0	0	0	0	0	0	0	0	0	0	0	0	0	0	0	0	0	0	0	0	0	0	0	0	0
4930430F08Rik	34	104	37	76	82	78	64	94	22	53	41	129	61	124	33	114	47	114	50	82	29	139	38	107	62	173	62	58	114	49	120
4930430F21Rik	0	0	0	0	0	0	0	0	0	0	0	0	0	0	0	0	0	0	0	0	0	0	0	0	0	0	0	0	0	0	0
4930430J02Rik	0	0	0	0	0	0	0	0	0	0	0	0	0	0	0	0	0	0	0	0	0	0	0	0	0	0	0	0	0	0	0
4930431F12Rik	0	0	0	0	0	0	0	0	0	0	0	0	0	0	0	0	0	0	0	0	0	0	0	0	0	0	0	0	0	0	0
4930431P03Rik	0	0	0	0	0	1	0	0	0	0	1	0	0	1	0	0	1	0	0	1	1	1	0	1	0	1	1	0	2	0	2
4930432J09Rik	0	0	0	0	0	1	0	0	0	0	0	0	0	0	0	0	0	1	0	0	0	0	0	0	0	0	0	4	0	0	0
4930432K21Rik	0	0	2	0	1	0	1	3	0	0	5	0	0	0	0	1	0	1	0	1	1	0	0	1	4	4	0	1	1	0	0
4930432M17Rik	0	0	0	0	0	0	0	0	0	0	0	0	0	0	0	0	0	0	0	0	0	0	0	0	0	0	0	0	0	0	0
4930433B08Rik	0	0	0	0	0	0	0	0	0	0	0	0	0	0	0	0	0	0	0	0	0	0	0	0	0	0	0	0	0	0	0
4930433I11Rik	0	0	0	0	0	0	0	0	0	0	0	0	0	0	0	0	0	0	0	0	0	0	0	0	0	0	0	0	0	0	0
4930433N12Rik	0	1	0	0	0	0	0	0	0	0	0	0	0	0	0	0	0	0	0	0	0	1	0	0	0	0	0	0	0	0	0
4930434J06Rik	0	0	0	0	0	0	0	0	0	0	0	0	0	0	0	0	0	0	0	0	0	0	0	0	0	0	0	0	0	0	0
4930435E12Rik	0	0	0	0	0	0	0	0	0	0	0	0	0	0	0	0	0	0	0	0	0	0	0	0	0	0	0	0	0	0	0
4930438E09Rik	0	0	0	0	0	0	0	0	0	0	0	0	0	0	0	0	0	0	0	0	0	0	0	0	0	0	0	0	0	0	0
4930440C22Rik	0	0	0	0	0	0	0	0	0	0	0	0	0	0	0	0	0	0	0	0	0	0	0	0	0	0	0	0	0	0	0
4930440I19Rik	0	0	0	0	0	0	0	0	0	0	0	0	0	0	0	0	0	0	0	0	0	0	0	0	0	0	0	0	0	0	0
4930441H08Rik	0	0	0	0	0	0	0	0	0	0	0	0	0	0	0	0	0	0	0	0	0	0	0	0	0	0	0	0	0	0	0
4930441J16Rik	0	0	0	0	0	0	0	0	0	0	0	0	0	0	0	0	0	0	0	0	0	0	0	0	0	0	0	0	0	0	0
4930442J19Rik	0	0	0	0	0	0	0	0	0	0	0	0	0	0	0	0	0	0	0	0	0	0	0	0	0	0	0	0	0	0	0
4930442L01Rik	0	0	0	0	0	0	1	0	0	0	0	0	0	0	0	0	0	0	0	0	0	0	0	0	0	0	0	0	0	0	0
4930443O20Rik	0	1	0	0	0	0	0	0	0	3	1	0	0	0	0	0	1	0	0	0	1	0	0	0	0	4	0	0	0	1	2
4930444F02Rik	0	0	0	0	0	0	0	0	0	0	0	0	0	0	0	0	0	0	0	0	0	0	0	0	0	0	0	0	0	0	0
4930444G20Rik	7.13981e-05	4	0	2	0	2	0	0	0	0	1	3	0	1	0	1	0	3.56991e-05	0	1	3.5699e-05	4	0	0	2	1	0	1	0	0	2
4930444M15Rik	0	0	0	0	0	0	0	0	0	0	0	0	0	0	0	0	0	0	0	0	0	0	0	0	0	0	0	0	0	0	0
4930444P10Rik	0	0	0	0	0	0	0	0	0	0	0	0	0	0	0	0	0	0	0	0	0	0	0	0	0	0	0	0	0	0	0
4930445N18Rik	0	0	0	0	0	0	0	0	0	0	0	0	0	0	0	0	0	0	0	0	0	0	0	0	0	0	0	0	0	0	0
4930447A16Rik	0	0	0	0	0	0	0	0	0	0	0	0	0	0	0	0	0	0	0	0	0	0	0	0	0	0	0	0	0	0	0
4930447C04Rik	0	0	0	0	0	0	0	0	0	0	0	0	0	0	0	0	0	0	0	0	0	0	0	0	0	0	0	0	0	0	0
4930447F24Rik	0	0	0	0	0	0	0	0	0	0	0	0	0	0	0	0	0	0	0	0	0	0	0	0	0	0	0	0	0	0	0
4930447J18Rik	0	0	0	0	0	0	0	0	0	0	0	0	0	0	0	0	0	0	0	0	0	0	0	0	0	0	0	0	0	0	0
4930447K03Rik	0	0	0	0	0	0	0	0	0	0	0	0	0	1	0	0	0	0	0	1	0	0	0	0	0	0	1	0	0	0	0
4930447M23Rik	0	0	0	0	0	0	0	0	0	0	0	0	0	0	0	0	0	0	0	0	0	0	0	1	1	1	0	0	1	0	0
4930447N08Rik	0	0	0	0	0	0	0	0	0	0	0	0	0	0	0	0	0	0	0	0	0	0	0	0	0	0	0	0	0	0	0
4930448C13Rik	0	0	0	0	0	0	0	0	0	0	0	0	0	0	0	0	0	0	0	0	0	0	0	0	0	0	0	0	0	0	0
4930448F12Rik	0	0	0	0	0	0	0	0	0	0	0	0	0	0	0	0	0	0	0	0	0	0	0	0	0	0	0	0	0	0	0
4930448H16Rik	0	0	0	0	0	0	0	0	0	0	0	0	0	0	0	0	0	0	0	0	0	0	0	0	0	0	0	0	0	0	0
4930448I06Rik	0	0	0	0	0	0	0	0	0	0	0	0	0	0	0	0	0	0	0	0	0	0	0	0	0	0	0	0	0	0	0
4930448I18Rik	0	0	0	0	0	0	0	0	0	0	0	0	0	0	0	0	0	0	0	0	0	0	0	0	0	0	0	0	0	0	0
4930448K20Rik	0	0	0	0	0	0	0	0	0	0	0	0	0	0	0	0	0	0	0	0	0	0	0	0	0	0	0	0	0	0	0
4930449E01Rik	0	0	0	0	0	0	0	0	0	0	0	0	0	0	0	0	0	0	0	0	0	0	0	0	0	0	0	0	0	0	0
4930449E18Rik	0	0	0	0	0	1	0	0	0	0	0	0	0	1	0	0	0	0	0	0	0	0	0	0	0	0	0	0	0	0	0
4930449I24Rik	0	0	0	0	0	0	0	0	0	0	0	0	0	0	0	0	0	0	0	0	0	0	0	0	0	0	0	0	0	0	0
4930451G09Rik	11	6	13	5	6	9	4	4	4	2	4	10	11	6	5	13	15	13	10	9	4	9	3	14	11	16	9	5	7	4	11
4930451I11Rik	0	0	0	0	0	0	0	0	0	0	0	0	0	0	0	0	0	0	0	0	0	0	0	0	0	0	0	0	0	0	0
4930452A19Rik	0	0	0	0	0	0	0	0	0	0	0	0	0	0	0	0	0	0	0	0	0	0	0	0	0	0	0	0	0	0	0
4930452B06Rik	4	17	14	21	6	7	15	14	7	15	12	19	23	14	7	18	32	38	6	5	4	10	2	7	16	20	9	10	12	5	7
4930452G13Rik	0	0	0	0	0	0	0	0	0	0	0	0	0	0	0	0	0	0	0	0	0	0	0	0	0	0	0	0	0	0	0
4930452N14Rik	0	0	0	0	0	0	0	0	0	0	0	0	0	0	0	0	0	0	0	0	0	1	0	0	0	0	0	0	0	0	0
4930453H23Rik	0	0	0	0	0	0	0	0	0	0	0	0	0	0	0	0	0	0	0	0	0	0	0	0	0	0	0	0	0	0	0
4930453L07Rik	0	0	0	0	0	0	0	0	0	0	0	0	0	0	0	0	0	0	0	0	0	0	0	0	0	0	0	0	0	0	0
4930453N24Rik	180	391	265	395	344	338	245	407	155	300	217	464	365	655	184	421	316	516	219	345	254	588	215	543	292	485	359	324	422	270	480
4930455B14Rik	0	0	0	0	0	0	0	0	0	0	0	0	0	0	0	0	0	0	0	0	0	0	0	0	0	0	0	0	0	0	0
4930455C13Rik	0	0	0	0	0	0	0	0	0	0	0	0	0	0	0	0	0	0	0	1	0	1	0	0	0	0	0	0	0	3	3
4930455D15Rik	0	0	0	0	0	0	0	0	0	0	0	0	0	0	0	0	0	0	0	0	0	0	0	0	0	0	0	0	0	0	0
4930455F16Rik	0	0	0	0	0	0	0	0	0	0	0	0	0	0	0	0	0	0	0	0	0	0	0	0	0	0	0	0	0	0	0
4930455G09Rik	3	0	0	1	0	0	1	0	0	13	2	2	2	1	1	1	0	0	0	0	0	1	0	0	0	0	1	1	0	0	0
4930455H04Rik	0	0	0	0	1	0	0	1	0	0	3	0	0	0	0	0	0	1	0	2	0	0	0	1	0	1	0	0	0	1	3
4930455J16Rik	0	0	0	0	0	0	0	0	0	0	0	0	0	0	0	0	0	0	0	0	0	0	0	0	0	0	0	0	0	0	0
4930456L15Rik	0	0	0	0	0	0	0	0	0	0	0	0	0	0	0	0	0	0	0	0	0	0	0	0	0	0	0	0	0	0	0
4930459C07Rik	4	5	3	6	3	1	4	4	2	0	3	4	4	10	3	3	6	11	3	4	0	4	3	10	4	13	10	3	3	3	3
4930459L07Rik	0	0	0	0	0	0	0	0	0	0	0	0	0	0	0	0	0	0	0	0	0	0	0	0	0	0	0	0	0	0	0
4930461G14Rik	0	0	0	0	0	0	0	0	0	0	0	0	0	0	0	0	0	0	0	0	0	0	0	0	0	0	0	0	0	0	0
4930463O16Rik	0	0	0	0	0	0	0	0	0	0	0	0	0	0	0	0	0	0	0	0	0	0	0	0	0	0	0	0	0	0	0
4930465K10Rik	0	0	0	0	0	0	1	0	0	0	0	0	0	2	0	0	0	0	0	1	0	0	2	0	0	0	0	0	0	0	0
4930465M20Rik	0	0	0	0	0	0	0	0	0	0	0	0	0	0	0	0	0	0	0	0	0	0	0	0	0	0	0	0	0	0	0
4930467D21Rik	0	0	0	0	0	0	0	0	0	0	0	0	0	0	0	0	0	0	0	0	0	0	0	0	0	0	0	0	0	0	0
4930467E23Rik	0.219498	0.429891	0.765913	0.105876	4.62101e-10	2.11834e-16	1.93258e-06	1.41557e-16	0	0	6.79441e-06	0.0731659	0.635254	7.23263	0.211751	4.14345	6.56153e-10	0.191478	0.219498	3.92278	1.36855e-07	3.69358e-16	5.23392e-06	7.21171	2.939e-19	1.42663e-08	0.847004	0.292664	0.423502	6.27392e-25	3.82409
4930467K11Rik	0	0	0	0	0	0	0	0	0	0	0	0	0	0	0	1	0	1	0	0	0	0	0	0	0	0	0	0	0	0	0
4930469G21Rik	0	0	0	0	0	0	0	0	0	0	0	0	0	0	0	0	0	0	0	0	0	0	0	0	0	0	0	0	0	0	0
4930470H14Rik	0	0	0	0	2	0	1	0	0	1	2	0	1	0	0	1	1	0	0	1	0	0	0	0	0	2	0	2	0	0	0
4930470O06Rik	0	0	0	0	0	0	0	0	0	0	0	0	0	0	0	0	0	0	0	0	0	0	0	0	0	0	0	0	0	0	0
4930470P17Rik	0	0	0	0	0	0	0	0	0	0	0	0	0	0	0	0	0	0	0	0	0	0	0	0	0	0	0	0	0	0	0
4930471C04Rik	0	0	0	0	0	0	0	0	0	0	0	0	0	0	0	0	0	0	0	0	0	0	0	0	0	0	0	0	0	0	0
4930471G03Rik	0	0	0	0	0	0	0	0	0	0	0	0	0	0	0	0	0	0	0	0	0	0	0	0	0	0	0	0	0	0	0
4930471M09Rik	0	0	0	0	0	1	0	1	1	0	1	0	0	1	2	0	0	0	0	1	1	0	0	0	0	0	1	0	2	0	0
4930473A02Rik	0	0	0	0	0	0	0	0	0	0	0	0	0	0	0	0	0	0	0	0	0	0	0	0	1	0	1	0	0	0	0
4930473O22Rik	0	0	0	0	0	0	0	0	0	0	0	0	0	0	0	0	0	0	0	0	0	0	0	0	0	0	0	0	0	0	0
4930474G06Rik	0	0	0	0	0	0	0	0	0	0	0	0	0	0	0	0	0	0	0	0	0	0	0	0	0	0	0	0	0	0	0
4930474H20Rik	0	0	0	0	0	0	0	0	0	0	0	0	0	0	0	0	0	0	0	0	0	0	0	0	0	0	0	0	0	0	0
4930474M22Rik	0	0	0	0	0	0	0	0	0	0	0	0	0	0	0	0	0	0	0	0	0	0	0	0	0	0	0	0	0	0	0
4930474N05Rik	0	0	0	0	0	0	0	0	0	0	0	0	0	0	0	0	0	0	0	0	0	0	0	0	0	0	0	0	0	0	0
4930474N09Rik	0	0	0	0	0	0	0	0	0	0	0	0	0	0	0	0	0	0	0	0	0	0	0	0	0	0	0	0	0	0	0
4930477N07Rik	0	0	3	2	0	0	0	1	0	0	0	1	0	0	0	0	0	0	1	1	0	0	0	1	0	2	0	0	1	0	1
4930478L05Rik	0	0	0	0	0	1	0	0	0	0	3	0	1	0	0	0	0	0	2	0	0	0	0	0	0	0	0	0	0	0	0
4930478P22Rik	0	0	0	0	0	0	0	0	0	0	0	0	0	0	0	0	0	0	0	0	0	0	0	0	0	0	0	0	0	0	0
4930479D17Rik	0	0	0	0	0	0	0	0	0	0	0	0	0	2	0	0	0	0	0	0	0	1	0	1	0	1	0	0	0	0	0
4930480E11Rik	0	0	0	0	0	0	0	0	0	0	0	0	0	0	0	0	0	0	0	0	0	0	0	0	0	0	0	0	0	0	0
4930480G23Rik	12	32	25	32	26	13	13	15	9	24	16	29	9	26	11	16	15	15	23	31	12	29	8	46	27	52	25	20	24	21	35
4930480K15Rik	0	0	0	0	0	0	0	0	0	0	0	0	0	0	0	0	0	0	0	0	0	0	0	0	0	0	0	0	0	0	0
4930480K23Rik	36	85	46	59	71	71	68	77	43	67	56	95	34	61	71	75	35	71	67	63	71	145	44	129	83	122	46	68	93	66	113
4930480M12Rik	0	0	0	0	0	0	0	0	0	0	0	0	0	0	0	0	0	0	0	0	2	0	0	0	0	0	0	0	0	0	0
4930481A15Rik	17	25	23	20	2	16	21	14	7	5	14	16	30	34	9	33	21	54	18	9	4	11	24	16	17	27	16	18	18	11	20
4930482G09Rik	0	0	0	0	0	0	0	0	0	0	0	0	0	0	0	0	0	0	0	0	0	0	0	0	0	0	0	0	0	0	0
4930483J18Rik	0	0	0	0	0	0	0	0	0	0	0	0	0	0	0	0	0	0	1	1	0	0	0	1	0	0	0	0	0	0	0
4930483K19Rik	1	1	4	4	0	0	1	1	0	0	0	0	0	2	0	0	0	1	0	0	1	0	0	3	1	3	0	0	2	0	0
4930483O08Rik	0	0	0	0	0	0	0	0	0	0	0	0	0	0	0	0	0	0	0	0	0	0	0	0	0	0	0	0	0	0	0
4930484H19Rik	0	0	0	0	0	0	0	0	0	0	0	0	0	0	0	0	0	0	0	0	0	0	0	0	0	0	0	0	0	0	0
4930486F22Rik	0	0	0	0	0	0	0	0	0	0	0	0	0	0	0	0	0	0	0	0	0	0	0	0	0	0	0	0	0	0	0
4930486I03Rik	0	0	0	0	0	0	0	0	0	0	0	0	0	0	0	0	0	0	0	0	0	0	0	0	0	0	0	0	0	0	0
4930486L24Rik	1	1	4	0	0	4	1	0	0	12	1	1	1	2	0	1	0	3	6	3	1	1	4	3	0	0	1	9	4	2	0
4930487D11Rik	0	0	0	0	0	0	0	0	0	0	0	0	0	0	0	0	0	0	0	0	0	0	0	0	0	0	0	0	0	0	0
4930487H11Rik	0	0	0	0	0	0	0	0	0	0	0	0	0	0	0	0	0	0	0	0	0	0	0	0	0	0	0	0	0	0	0
4930488B22Rik	0	0	0	0	0	0	0	0	0	0	0	0	0	0	0	0	0	0	0	0	0	0	0	0	0	0	0	0	0	0	0
4930488L21Rik	0	0	0	0	0	0	0	0	0	0	0	0	0	0	0	0	0	0	0	0	0	0	0	0	0	0	0	0	0	0	0
4930500F04Rik	0	0	0	0	0	0	0	0	0	0	0	0	0	0	0	0	0	0	0	0	0	0	0	0	0	0	0	0	0	0	0
4930500L23Rik	0	0	0	0	0	0	0	0	0	0	0	0	0	0	0	0	0	0	0	0	0	0	0	0	0	0	0	0	0	0	0
4930502A04Rik	0	0	0	0	0	0	0	0	0	0	0	0	0	0	0	0	0	0	0	0	0	0	0	0	0	0	0	0	0	0	0
4930502E09Rik	0	0	0	0	0	0	0	0	0	0	0	0	0	0	0	0	0	0	0	0	0	1	0	0	2	0	0	0	0	0	0
4930502E18Rik	0	0	0	0	0	0	0	0	0	0	0	0	0	0	0	0	0	0	0	0	0	0	0	0	0	0	0	0	0	0	0
4930503B20Rik	0	0	0	0	2	0	0	0	0	0	0	0	0	0	0	0	0	0	0	0	0	1	0	0	0	0	0	0	0	0	0
4930503E14Rik	0	0	0	0	0	0	0	0	0	0	0	0	0	0	0	0	0	0	0	0	0	0	0	0	0	0	0	0	0	0	0
4930503E24Rik	5	14	9	9.02633	8	10	7	6	5.01448	21	14	15	4	14.014	5	9	10	17	6.03431	14	2	15.0182	6	24	11	13.0119	14.0249	6	25.0552	5	27.0258
4930503F20Rik	0	0	0	0	0	0	0	0	0	0	0	0	0	0	0	0	0	0	0	0	0	0	0	0	0	0	0	0	0	0	0
4930503H13Rik	0	0	0	0	0	0	0	0	0	0	0	0	0	0	0	0	0	0	0	0	0	0	0	0	0	0	0	0	0	0	0
4930503L19Rik	21	31	16	34	21	24	36	35	16	21	19	53	36	49	18	36	21	42	23	32	20	64	19	49	21	47	23	17	40	26	46
4930503O07Rik	0	0	1	0	0	0	0	0	0	0	0	0	0	0	0	0	0	0	0	0	0	0	0	0	0	0	0	0	0	0	0
4930504C09Rik	0	0	0	0	0	0	0	0	0	0	0	0	0	0	0	0	0	0	0	0	0	0	0	0	0	0	0	0	0	0	0
4930504O13Rik	0	0	0	0	0	0	0	0	0	0	0	0	0	0	0	0	0	0	0	0	0	0	0	0	0	0	0	0	0	0	0
4930505A04Rik	0	0	0	0	0	0	0	0	0	0	0	0	0	0	0	0	0	0	0	0	0	0	0	0	0	0	0	0	0	0	0
4930505G20Rik	0	0	0	0	0	0	0	0	0	0	0	0	0	0	0	0	0	0	0	0	0	0	0	0	0	0	0	0	0	0	0
4930505K13Rik	0	0	0	0	0	0	0	0	0	0	0	0	0	0	0	0	0	0	0	0	0	0	0	0	0	0	0	0	0	0	0
4930505K14Rik	0	0	0	0	0	0	0	0	0	0	0	0	0	0	0	0	0	0	0	0	0	0	0	0	0	0	0	0	0	0	0
4930506A18Rik	0	0	0	0	2	0	0	0	0	0	0	0	1	0	0	0	0	1	0	0	0	0	0	0	0	1	0	0	0	0	0
4930506C21Rik	2	0	1	4	3	1	3	1	0	5	2	4	1	0	3	4	0	1	3	5	1	10	1	2	2	2	1	2	3	1	10
4930507D05Rik	0	1	0	2	1	1	5	1	0	0	0	0	2	1	0	1	1	1	0	0	0	1	1	0	0	0	1	0	2	0	2
4930507D10Rik	0	0	0	0	0	0	0	0	0	0	0	0	0	0	0	0	0	0	0	0	0	0	0	0	0	0	0	0	0	0	0
4930509E16Rik	0	2	3	1	1	1	0	1	3	0	0	1	2	2	1	2	1	0	1	1	1	6	2	1	1	2	0	3	2	3	3
4930509J09Rik	0	0	0	0	0	0	0	0	0	0	0	0	0	0	0	0	0	0	0	0	0	0	0	0	0	0	0	0	0	0	0
4930509K18Rik	0	0	0	0	0	0	0	0	0	0	0	0	0	0	0	0	0	0	0	0	0	0	0	0	0	0	0	0	0	0	0
4930511A02Rik	0	0	0	0	0	0	0	0	0	0	0	0	0	0	0	0	0	0	0	0	0	0	0	0	0	0	0	0	0	0	0
4930511A08Rik	8	11	8	7	4	4	7	7	4	0	2	4	8	14	1	3	6	4	6	2	10	5	8	8	2	9	3	7	8	4	6
4930511E03Rik	0	0	0	0	0	0	0	0	0	0	0	0	0	0	0	0	0	0	0	0	0	0	0	0	0	0	0	0	0	0	0
4930511M06Rik	0	2	0	1	8	0	3	1	2	0	2	2	2	3	1	3	3	3	2	2	0	5	1	4	1	0	1	3	3	3	3
4930512B01Rik	0	0	0	0	0	0	0	0	0	0	0	0	0	0	0	0	0	0	0	0	0	0	0	0	0	0	0	0	0	0	0
4930512J16Rik	0	0	0	1	0	0	0	0	0	0	0	0	0	0	0	0	1	0	0	0	0	1	0	0	3	0	0	0	1	0	0
4930512M02Rik	0	0	0	0	1	0	0	1	0	0	0	0	0	0	0	0	0	1	0	0	0	0	0	0	0	0	0	0	1	0	0
4930513D17Rik	0	0	0	0	0	0	0	0	0	0	0	0	0	0	0	0	0	0	0	0	0	0	0	0	0	0	0	0	0	0	0
4930513N10Rik	0	4	0	4	1	2	6	1	1	0	0	4	4	1	4	2	4	4	3	1	1	0	1	7	4	1	1	2	1	5	4
4930513O06Rik	0	6	0	1	1	1	2	1	1	1	0	6	0	2	1	2	2	2	1	1	0	4	0	7	0	3	1	1	3	1	5
4930515B02Rik	0	0	0	0	0	0	0	0	0	0	0	0	0	0	0	0	0	0	0	0	0	0	0	0	0	0	0	0	0	0	0
4930515G01Rik	5	10	2	7	2	3	2	4	1	1	0	4	0	17	1	10	3	18	5	8	2	12	0	11	5	10	2	1	3	4	7
4930515G16Rik	0	0	0	0	0	0	0	0	0	0	0	0	0	0	0	0	0	0	0	0	0	0	0	0	0	0	0	0	0	0	0
4930515L03Rik	0	0	0	0	0	0	0	0	0	0	0	0	0	0	0	0	0	0	0	0	0	0	0	0	0	0	0	0	0	0	0
4930515L19Rik	0	0	0	0	0	0	0	1	0	0	1	1	0	0	0	0	2	0	0	0	0	4	0	1	0	0	2	0	1	0	0
4930517E11Rik	0	0	0	0	0	0	0	0	0	0	0	0	0	0	0	0	0	0	0	0	0	0	0	0	0	0	0	0	0	0	0
4930517M08Rik	0	0	0	0	0	0	0	0	0	0	0	0	0	0	0	0	0	0	0	0	0	0	0	0	0	0	0	0	0	0	0
4930518J21Rik	0	0	0	0	0	0	0	0	0	0	0	0	0	0	0	0	0	0	0	0	0	0	0	0	0	0	0	0	0	0	0
4930518P08Rik	0	0	0	0	0	0	0	0	0	0	0	0	0	0	0	0	0	0	0	0	0	0	0	0	0	0	0	0	0	0	0
4930519D14Rik	0	0	0	0	0	0	0	0	0	0	0	0	0	0	0	0	0	0	0	0	0	0	0	0	0	0	0	0	0	0	0
4930519F09Rik	7	13	2	13	17	17	0	16	0	24	6	6	5	27	2	17	7	15	10	19	15	12	9	15	16	25	16	6	22	3	6
4930519F16Rik	0	0	0	0	0	0	0	0	0	0	0	0	0	0	0	0	0	0	0	0	0	0	0	0	0	0	0	0	0	0	0
4930519F24Rik	0	0	0	0	0	0	0	0	0	0	0	0	0	0	0	0	0	0	0	0	0	0	0	0	0	0	0	0	0	0	0
4930519G04Rik	0	0	0	0	0	0	0	0	0	0	0	0	0	0	0	0	0	0	0	0	0	0	0	0	0	0	0	0	0	0	0
4930519H02Rik	0	0	0	0	0	0	0	0	0	0	0	0	0	0	0	0	0	0	0	0	0	0	0	0	0	0	0	0	0	0	0
4930519K11Rik	0	0	0	0	0	0	0	0	0	0	0	0	0	0	0	0	0	0	0	0	0	0	0	0	0	0	0	0	0	0	0
4930520O04Rik	1	0	0	0	0	0	2	1	0	1	0	4	0	0	0	0	0	0	3	1	0	0	1	2	0	1	0	2	0	0	0
4930520P13Rik	0	0	0	0	0	0	0	0	0	0	0	0	0	0	0	0	0	0	0	0	0	0	0	0	0	0	0	0	0	0	0
4930521E06Rik	0	0	0	0	0	0	0	0	0	0	0	0	0	0	0	0	0	0	0	0	0	0	0	0	0	0	0	0	0	0	0
4930522H14Rik	0	0	0	0	0	0	0	0	0	0	0	0	0	0	0	0	0	0	0	0	0	0	0	0	0	0	0	0	0	0	0
4930522O17Rik	0	0	0	0	0	0	0	0	0	0	0	0	0	0	0	0	0	0	0	0	0	0	0	0	0	0	0	0	0	0	0
4930523C07Rik	112	198	203	248	263	219	253	325	124	223	155	284	93	158	167	272	119	149	186	190	194.001	283	152	318	178	354	112	212	276	166	302
4930523O13Rik	0	0	0	0	0	0	0	0	0	0	0	0	0	0	0	0	0	0	0	0	0	0	0	0	0	0	0	0	0	0	0
4930524B15Rik	0	0	1	0	0	0	0	0	0	0	0	0	0	0	0	0	0	0	0	0	0	2	0	0	0	0	0	0	0	0	0
4930524B17Rik	0	0	0	0	0	0	0	0	0	0	0	0	0	0	0	0	0	0	0	0	0	0	0	0	0	0	0	0	0	0	0
4930524C18Rik	0	0	0	0	0	0	0	0	0	0	0	0	0	0	0	0	0	0	0	0	0	0	0	0	0	0	0	0	0	0	0
4930524N10Rik	0	0	0	0	0	0	0	0	0	0	0	0	0	0	0	0	0	0	0	0	0	0	0	0	0	0	0	0	0	0	0
4930524O05Rik	0	0	0	0	0	0	0	0	0	0	0	0	0	0	0	0	0	0	0	0	0	0	0	0	0	0	0	0	0	0	0
4930524O08Rik	0	0	0	0	0	0	0	0	0	0	0	0	0	0	0	0	0	0	0	0	0	0	0	0	0	0	0	0	0	0	0
4930525C09Rik	0	0	0	0	0	0	0	0	0	0	0	0	0	0	0	0	0	0	0	0	0	0	0	0	0	0	0	0	0	0	0
4930525D18Rik	0	0	0	0	0	0	0	0	0	0	0	0	0	1	0	0	0	0	0	0	0	0	0	0	0	0	0	0	0	0	0
4930525G20Rik	7	22	7	15	11	2	4	12	1	7	0	2	6	8	1	6	8	12	6	11	5	7	1	8	8	9	9	4	8	6	5
4930526H09Rik	0	0	0	0	0	0	0	0	0	0	0	0	0	0	0	0	0	0	0	0	0	0	0	0	0	0	0	0	0	0	0
4930526I15Rik	16	2	8	4	6	6	12	9	2	0	16	10	13	7	1	9	4	8	17	2	3	5	11	3	2	13	6	10	7	3	5
4930526L06Rik	0	0	0	0	0	0	0	0	0	0	0	0	0	0	0	0	0	0	0	0	0	0	0	0	0	0	0	0	0	0	0
4930527F14Rik	0	0	0	0	0	0	3	0	0	0	2	0	3	1	1	0	1	0	0	2	1	3	0	1	0	1	2	2	2	0	3
4930527G23Rik	0	0	0	0	0	0	0	0	0	0	0	0	0	0	0	0	0	0	0	0	0	0	0	0	0	0	0	0	0	0	0
4930528A17Rik	1	3	1	0	5	2	2	6	1	0	1	6	4	5	3	2	6	5	1	1	1	5	1	1	1	3	0	5	0	2	4
4930528D03Rik	0	0	0	0	1	1	0	0	0	0	0	0	0	1	0	0	0	0	0	0	0	0	0	0	0	0	0	0	0	0	0
4930528G23Rik	0	0	0	0	0	0	0	0	0	0	0	0	0	0	0	0	0	0	0	0	0	0	0	0	0	0	0	0	0	0	0
4930528H21Rik	0	0	0	0	0	0	0	0	0	0	0	0	0	0	0	0	0	0	0	0	0	0	0	0	0	0	0	0	0	0	0
4930528P14Rik	0	0	0	0	0	0	0	0	0	0	0	0	0	0	0	0	0	0	0	0	0	0	0	0	0	0	0	0	0	0	0
4930529C04Rik	6.51604e-43	0	0	0	0	0	0	0	3.65739e-41	4.92171e-40	0	0	0	0	0	0	0	0	0	0	0	3.72115e-40	2.76028e-41	1.13387	0	0	0	1.13459	0	0	0
4930529K09Rik	0	0	0	0	0	0	0	0	0	0	0	0	0	0	0	0	0	0	0	0	0	0	0	0	0	0	0	0	0	0	0
4930529L06Rik	0	0	0	0	0	0	0	0	0	0	0	0	0	0	0	0	0	0	0	0	0	0	0	0	0	0	0	0	0	0	0
4930532I03Rik	0	0	0	0	0	0	0	0	0	0	0	0	0	0	0	0	0	0	0	0	0	0	0	0	0	0	0	0	0	0	0
4930532M18Rik	0	0	0	0	0	0	0	0	0	0	0	0	0	0	0	0	0	0	0	0	0	0	0	0	0	0	0	0	0	0	0
4930533B01Rik	0	0	0	0	0	0	0	0	0	0	0	0	0	0	0	0	0	0	0	0	0	0	0	0	0	0	0	0	0	0	0
4930533N22Rik	0	0	0	0	0	0	0	0	0	0	0	0	0	0	0	0	0	0	0	0	0	0	0	0	0	0	0	0	0	0	0
4930533P14Rik	0	0	0	0	0	0	0	0	0	0	0	0	0	0	0	0	0	0	0	0	0	0	0	0	0	0	0	0	0	0	0
4930539C22Rik	0	0	0	0	0	0	0	0	0	0	0	0	0	0	0	0	0	0	0	0	0	0	0	0	0	0	0	0	0	0	0
4930539E08Rik	5	8	6	6	0	0	6	2	7	0	9	6	1	0	8	2	1	3	11	8	5	2	3	9	9	18	9	8	11	1	2
4930539J05Rik	1	3	3	0	1	2	0	3	0	0	0	1	2	0	1	1	2	1	1	3	0	1	3	0	2	1	0	3	2	1	0
4930539M17Rik	0	0	0	0	0	0	0	0	0	0	0	0	0	0	0	0	0	0	0	0	0	0	0	0	0	0	0	0	0	0	0
4930539N22Rik	0	0	0	0	0	0	0	0	0	0	0	0	0	0	0	0	0	0	0	0	0	0	0	0	0	0	0	0	0	0	0
4930540M03Rik	0	0	0	0	0	0	0	0	0	0	0	0	0	0	0	0	0	0	0	0	0	0	0	0	0	0	0	0	0	0	0
4930542C21Rik	0	0	0	0	0	0	1	0	0	0	0	0	0	0	0	0	0	0	0	0	0	0	0	0	0	0	0	0	0	0	0
4930542D17Rik	0	0	1	0	0	0	0	0	0	0	0	0	0	1	0	0	0	0	0	0	0	0	0	0	0	2	0	0	0	0	1
4930543E12Rik	0	0	0	0	0	0	0	0	0	0	0	0	0	0	0	0	0	0	0	0	0	0	0	0	0	0	0	0	0	0	0
4930543N07Rik	0	0	0	0	0	0	0	0	0	0	0	0	0	0	0	0	0	0	0	0	0	0	0	0	0	0	0	0	0	0	0
4930544D05Rik	0	0	0	1	0	0	0	0	0	0	0	0	0	0	0	0	0	0	0	0	0	0	1	0	0	0	0	0	0	0	0
4930544G11Rik	1	0	0	0	0	0	0	0	0	0	0	0	0	0	0	0	0	0	0	0	0	0	0	0	0	0	0	0	0	0	0
4930544M13Rik	0	0	0	0	0	0	0	0	0	0	0	0	0	0	0	0	0	0	0	0	0	0	0	0	0	0	0	0	0	0	0
4930545E07Rik	0	0	0	0	0	0	0	0	0	0	0	0	0	0	0	0	0	0	0	0	0	0	0	0	0	0	0	0	0	0	0
4930545H06Rik	0	0	0	0	0	0	0	0	0	0	0	0	0	0	0	0	0	0	0	0	0	0	0	0	0	0	0	0	0	0	1
4930545L23Rik	0	0	0	0	0	0	0	0	0	0	0	0	0	0	0	0	0	0	0	0	0	0	0	0	0	0	0	0	0	2	1
4930546C10Rik	0	0	0	0	0	0	0	0	0	0	0	0	0	0	0	0	0	0	0	0	0	0	0	0	0	0	0	0	0	0	0
4930546K05Rik	0	0	0	0	0	0	0	1	0	0	0	0	0	0	0	0	0	0	0	0	0	0	0	0	2	1	0	0	0	0	0
4930547E08Rik	0	0	0	0	0	0	0	0	0	0	0	0	0	0	0	0	0	0	0	0	0	0	0	0	0	0	0	0	0	0	0
4930547E14Rik	0	0	0	0	0	0	0	0	0	0	0	0	0	0	0	0	0	0	0	0	0	0	0	0	0	0	0	0	0	0	0
4930548G14Rik	0	0	0	0	0	0	0	0	0	0	0	0	0	0	0	0	0	0	0	0	0	0	0	0	0	0	0	0	0	0	0
4930548H24Rik	0	0	0	0	0	0	0	0	0	0	0	0	0	0	0	0	0	1	0	0	0	1	0	1	0	0	0	0	0	0	0
4930548J01Rik	0	0	0	0	0	0	0	0	0	0	0	0	0	1	0	0	0	0	0	0	0	0	0	0	1	0	0	0	0	0	0
4930548K13Rik	0	0	0	0	0	0	0	0	0	0	0	0	0	0	0	0	0	0	0	0	0	0	0	0	0	0	0	0	0	0	0
4930549C01Rik	0	0	0	0	0	0	0	0	0	0	0	0	0	0	0	0	0	0	0	0	0	0	0	0	0	0	0	0	0	0	0
4930549C15Rik	0	0	0	0	0	0	0	0	0	0	0	0	0	0	0	0	0	0	0	0	0	0	0	0	0	0	0	0	0	0	0
4930549G23Rik	0	0	0	0	0	0	0	0	0	0	0	0	0	0	0	0	0	0	0	0	0	0	0	0	0	1	0	0	0	0	2
4930550C14Rik	0	0	1	0	0	2	0	0	0	0	0	0	0	0	0	0	0	1	0	0	0	0	0	1	0	0	0	0	1	0	1
4930550C17Rik	0	0	0	0	0	0	0	0	0	0	0	0	0	0	0	0	0	0	0	0	0	0	0	0	0	0	0	0	0	0	0
4930550L24Rik	0	0	0	0	0	0	0	0	0	0	0	0	0	0	0	0	0	1	0	0	0	0	0	0	0	0	0	0	0	0	0
4930552N02Rik	0	0	0	0	0	0	0	0	0	0	0	0	0	0	0	0	0	0	0	0	0	0	0	0	0	0	0	0	0	0	0
4930552P12Rik	0	0	0	0	2	0	0	2	0	0	0	2	0	0	0	0	0	1	0	0	1	1	2	1	0	0	2	0	0	0	1
4930553C11Rik	0	0	0	0	0	0	0	0	0	0	0	0	0	0	0	0	0	0	0	0	0	0	0	0	0	0	0	0	0	0	0
4930553E22Rik	0	0	0	0	0	0	0	0	0	0	0	0	0	0	0	0	0	0	0	0	0	0	0	0	0	0	0	0	0	0	0
4930553J12Rik	0	0	0	0	0	0	0	0	0	0	0	0	0	0	0	0	0	0	0	0	0	0	0	0	0	0	0	0	0	0	0
4930554C24Rik	0	0	0	0	0	0	0	0	0	0	0	0	0	0	0	0	0	0	0	0	0	0	0	0	0	0	0	0	0	0	0
4930554G24Rik	0	0	0	0	0	1	0	0	0	0	0	1	0	3	0	0	0	0	0	1	0	0	0	0	0	0	0	1	0	0	0
4930554H23Rik	0	0	0	0	0	0	0	0	0	0	0	0	0	0	0	0	0	0	0	0	0	0	0	0	0	0	0	0	0	0	0
4930554I06Rik	0	0	0	0	0	0	0	0	0	0	0	0	0	0	0	0	0	0	0	0	0	0	0	0	0	0	0	0	0	0	0
4930555B11Rik	0	0	0	0	0	0	0	0	0	0	0	0	0	0	0	0	0	0	0	0	0	0	0	0	0	0	0	0	0	0	0
4930555B12Rik	0	0	0	0	0	0	0	0	0	0	0	0	0	0	0	0	0	0	0	0	0	0	0	0	0	0	0	0	0	0	0
4930555G01Rik	0	0	0	0	0	0	0	0	0	0	0	0	0	0	0	0	0	0	0	0	0	0	0	0	0	0	0	0	0	0	0
4930555G21Rik	0	0	0	0	0	0	0	0	0	0	0	0	0	0	0	0	0	0	0	0	0	0	0	0	0	0	0	0	0	0	0
4930555K05Rik	0	0	0	0	0	0	0	0	0	0	0	0	0	0	0	0	0	0	0	0	0	0	0	0	0	0	0	0	0	0	0
4930556C24Rik	0	0	0	0	0	0	0	0	0	0	0	0	0	0	0	0	0	0	0	0	0	0	0	0	0	0	0	0	0	0	0
4930556G01Rik	0	0	0	0	0	0	0	0	0	0	0	0	0	0	0	0	0	0	0	0	0	0	0	0	0	0	0	0	0	0	0
4930556J02Rik	0	0	0	0	0	0	0	0	0	0	0	0	0	0	0	0	0	0	0	0	0	0	0	0	0	0	0	0	0	0	0
4930556L07Rik	0	0	0	0	0	0	0	0	0	0	0	0	0	0	0	0	0	0	0	0	0	0	0	0	0	0	0	0	0	0	0
4930556M19Rik	89	137	131	153	200	146	160	179	61	97	116	184	101	105	97	151	90	158	125	154	109	133	100	237	141	204	91	120	147	98	177
4930556N09Rik	0	0	0	0	0	0	0	0	0	0	0	0	0	0	0	0	0	0	0	0	0	0	0	0	0	0	0	0	0	0	0
4930556N13Rik	0	0	0	0	0	0	0	0	0	0	0	0	0	0	0	0	0	0	0	0	0	0	0	0	0	0	0	0	0	0	0
4930557F10Rik	0	0	0	0	0	0	0	0	0	0	0	0	0	0	0	0	0	0	0	0	0	0	0	0	0	0	0	0	0	0	0
4930557J02Rik	0	0	0	0	0	0	0	0	0	0	0	0	0	0	0	0	0	0	0	0	0	0	0	0	0	0	0	0	0	0	0
4930557K07Rik	0	0	0	0	0	0	0	0	0	0	0	0	0	0	0	0	0	0	0	0	0	0	0	0	0	0	0	0	0	0	0
4930558C23Rik	0	0	0	0	0	0	0	0	0	0	0	0	0	0	0	0	0	0	0	1	0	0	0	0	0	0	0	0	0	0	0
4930558F17Rik	0	0	0	0	0	0	0	0	0	0	0	0	0	0	0	0	0	0	0	0	0	0	0	0	0	0	0	0	0	0	0
4930558G05Rik	0	0	0	0	0	0	0	0	0	0	0	0	0	0	0	0	0	0	0	0	0	0	0	0	0	0	0	0	0	0	0
4930558J18Rik	6	2	4	2	4	0	3	9	2	0	8	9	3	4	3	5	3	5	3	3	2	4	0	5	4	5	1	0	3	0	2
4930558K02Rik	0	0	0	0	0	0	0	0	0	0	0	0	0	0	0	0	0	0	0	2	0	0	0	1	0	0	0	0	0	0	0
4930559C10Rik	0	0	0	0	0	0	0	0	0	0	0	0	0	0	0	0	0	0	0	0	0	0	0	0	0	0	0	0	0	0	0
4930562C15Rik	0	0	0	0	0	0	0	0	0	0	0	0	0	0	0	0	0	0	0	0	0	0	0	0	0	0	0	0	0	0	0
4930562F07Rik	0	0	0	0	0	0	0	0	0	0	0	1	0	0	0	0	0	0	0	0	0	0	1	0	0	0	0	0	0	0	0
4930563D23Rik	0	0	0	0	0	0	0	1	0	0	0	1	0	0	0	0	0	0	0	0	0	0	0	0	0	0	0	0	0	0	0
4930563E18Rik	0	5	1	6	5	0	4	3	0	20	2	2	0	2	0	2	2	0	0	2	1	1	1	2	1	6	1	2	4	5	6
4930563E22Rik	2	4	3	6	7	3	6	2	4	26	0	7	5	9	6	6	6	10	2	7	6	11	6	7	4	14	4	3	3	4	7
4930563F08Rik	0	0	0	0	0	0	0	0	0	0	0	0	0	0	0	0	0	0	0	0	0	0	0	0	0	0	0	0	0	0	0
4930563H07Rik	0	0	0	0	0	0	0	0	0	0	0	0	0	0	0	0	0	0	0	0	0	0	0	0	0	0	0	0	0	0	0
4930563M20Rik	0	0	0	0	0	0	0	0	0	0	0	0	0	0	0	0	0	0	0	0	0	0	0	0	0	0	0	0	0	0	0
4930563M21Rik	0	0	0	0	0	0	0	0	0	0	0	0	0	0	0	0	0	0	0	0	0	0	0	0	0	0	0	0	0	0	0
4930564C03Rik	0	0	0	0	0	0	0	0	0	0	0	0	0	0	0	0	0	0	0	0	0	0	0	0	0	0	0	0	0	1	0
4930564D02Rik	0	0	0	0	0	0	0	0	0	0	0	0	0	0	0	0	0	0	0	0	0	0	0	0	0	0	0	0	0	0	0
4930565D16Rik	0	0	0	0	0	0	0	0	0	0	0	0	0	0	0	0	0	0	0	0	0	0	0	0	0	0	0	0	0	0	0
4930565N06Rik	0	0	0	0	0	0	0	0	0	0	0	0	0	0	0	0	0	0	0	0	0	0	0	0	0	0	0	0	0	0	0
4930567H12Rik	0	0	0	0	0	0	0	0	0	0	0	0	0	0	0	0	0	0	0	0	0	0	0	0	0	0	0	0	0	0	0
4930567H17Rik	0	0	0	0	0	0	0	0	0	0	0	0	0	0	0	0	0	0	0	0	0	0	0	0	0	0	0	0	0	0	0
4930567J20Rik	0	0	0	0	0	0	0	0	0	0	0	0	0	0	0	0	0	0	0	0	0	0	0	0	0	0	0	0	0	0	0
4930567K12Rik	0	0	0	0	0	0	0	0	0	0	0	0	0	0	0	0	0	0	0	0	0	0	0	0	0	0	0	0	0	0	0
4930567K20Rik	0	0	0	0	0	0	0	0	0	0	0	0	0	0	0	0	0	0	0	0	0	0	0	0	0	0	0	0	0	0	0
4930568D16Rik	0	0	0	0	0	0	0	0	0	0	0	0	0	0	0	0	0	0	0	0	0	0	0	0	0	0	0	0	0	0	0
4930568E12Rik	0	0	0	0	0	0	0	0	0	0	0	0	0	0	0	0	0	0	0	0	0	0	0	0	0	0	0	0	0	0	0
4930568G15Rik	0	0	0	0	0	0	0	0	0	0	0	0	0	0	0	0	0	0	0	0	0	0	0	0	0	0	0	0	0	0	0
4930570G19Rik	0	0	0	0	0	1	0	0	0	0	0	0	0	0	1	1	0	0	0	1	0	0	0	0	0	1	0	0	0	4	0
4930571K23Rik	0	0	0	0	0	0	0	0	0	0	0	0	0	0	0	0	0	0	0	0	0	0	0	0	0	0	0	0	0	0	0
4930571O06Rik	0	0	0	0	0	0	0	0	0	0	0	0	0	0	0	0	0	0	0	0	0	0	0	0	0	0	0	0	0	0	0
4930572K03Rik	0	0	0	0	0	0	0	0	0	0	0	0	0	0	0	0	0	0	0	0	0	0	0	0	0	0	0	0	0	0	0
4930572O03Rik	0	0	0	0	0	0	0	0	0	0	0	0	0	0	0	0	0	0	0	0	0	0	0	0	0	0	0	0	0	0	0
4930572O13Rik	0	0	0	0	0	0	0	0	0	0	0	0	0	0	0	0	0	0	0	0	0	0	0	0	0	0	0	0	0	0	0
4930573O16Rik	0	0	0	0	0	0	0	0	0	0	0	0	0	0	0	0	0	0	0	0	0	0	0	0	0	0	0	0	0	0	0
4930577N17Rik	2	4	4	2	2	2	0	1	0	0	2	1	1	1	2	2	0	4	2	2	5	8	0	1	6	3	2	3	1	2	4
4930578C19Rik	0	0	0	0	0	0	0	1	1	0	0	0	2	0	0	1	0	0	1	0	3	0	1	0	0	0	0	0	0	0	0
4930578E11Rik	0	0	0	0	0	0	0	0	0	0	0	0	0	0	0	0	0	0	0	0	0	0	0	0	0	0	0	0	0	0	0
4930578I06Rik	0	0	0	0	0	0	0	0	0	0	0	0	0	0	0	0	0	0	0	0	0	0	0	0	0	0	0	0	0	0	0
4930578M01Rik	0	0	0	0	0	0	0	0	0	0	0	0	0	0	0	0	0	0	0	0	0	0	0	0	0	0	0	0	0	0	0
4930578N18Rik	0	0	0	0	0	0	0	0	0	0	0	0	0	0	0	0	0	0	0	0	0	0	0	0	0	0	0	0	0	0	0
4930579F01Rik	0	0	1	2	0	1	1	0	0	0	0	0	0	1	1	3	0	0	1	1	0	0	2	6	0	2	0	4	2	0	1
4930579G18Rik	0	0	0	0	0	1	0	0	0	0	0	0	0	0	0	0	0	0	0	0	0	1	0	0	0	0	0	0	0	0	0
4930579G24Rik	19	17	16	22	35	27	20	35	21	33	37	81	12	14	30	38	8	14	28	20	18	40	19	51	18	43	11	33	47	28	37
4930579H20Rik	0	0	0	0	0	0	0	0	0	0	0	0	0	0	0	0	0	0	0	0	0	0	0	0	0	0	0	0	0	0	0
4930579J19Rik	0	0	0	0	0	0	0	0	0	0	0	0	0	0	0	0	0	0	0	0	0	0	0	0	0	0	0	0	0	0	0
4930579K19Rik	0	2	2	4	2	0	0	2	0	0	0	2	1	5	0	1	5	2	0	3	1	6	1	5	2	1	2	0	3	3	1
4930579P08Rik	0	0	0	0	0	0	0	0	0	0	0	0	0	0	0	0	0	0	0	0	0	0	0	0	0	0	0	0	0	0	0
4930581F22Rik	74	187	145	241	105	101	95	137	38	113	42	148	152	298	54	117	119	236	86	90	82	128	62	180	128	286	206	72	80	33	123
4930583I09Rik	0	0	0	0	0	0	0	0	0	0	0	0	0	0	0	0	0	0	0	0	0	0	0	0	0	0	0	0	0	0	0
4930583K01Rik	0	0	0	0	1	0	0	0	0	0	0	3	0	1	0	0	0	0	0	0	0	0	1	1	0	2	0	0	2	0	0
4930583P06Rik	0	0	0	0	0	0	0	0	0	0	0	0	0	0	0	0	0	0	0	0	0	0	0	0	0	0	0	0	0	0	0
4930584F24Rik	0	0	0	0	0	0	0	0	0	0	0	0	0	0	0	0	0	0	0	0	0	0	0	0	0	0	0	0	0	0	0
4930586N03Rik	0	0	0	0	0	0	0	0	0	0	0	0	0	0	0	0	0	0	0	0	0	0	0	0	0	0	0	0	0	0	0
4930587E11Rik	0	0	0	0	0	0	0	0	0	0	0	0	0	0	0	0	0	0	0	0	0	0	0	0	0	0	0	0	0	0	0
4930590J08Rik	0	1	0	1	0	0	0	0	0	0	0	0	0	0	0	0	0	1	0	0	1	2	0	0	0	0	1	0	0	0	0
4930590L20Rik	0	0	0	0	0	0	0	0	0	0	0	0	0	0	0	0	0	0	0	0	0	0	0	0	0	0	0	0	0	0	0
4930591A17Rik	0	0	0	0	0	0	0	0	0	0	0	0	0	0	0	0	0	0	0	0	0	0	0	0	0	0	0	0	0	0	0
4930591E09Rik	0	0	0	0	0	0	0	0	0	0	0	0	0	0	0	0	0	0	0	0	0	0	0	0	0	0	0	0	0	0	0
4930592A05Rik	0	0	0	0	0	0	0	0	0	0	0	0	0	0	0	0	0	0	0	0	0	0	0	0	0	0	0	0	0	0	0
4930592I03Rik	0	0	0	0	0	0	0	0	0	0	0	0	0	0	0	0	0	0	0	0	0	0	0	0	0	0	0	0	0	0	0
4930593A02Rik	0	0	0	0	0	0	0	0	0	0	0	0	0	1	0	0	0	0	0	0	0	0	0	0	0	0	0	0	0	0	0
4930593C16Rik	0	0	0	0	0	0	0	0	0	0	0	0	0	0	0	0	0	0	0	0	0	0	0	0	0	0	0	0	0	0	0
4930594C11Rik	7.01477	5	4	4	11	12	9	3	6	1	3	5	6	4	1	6	5	9	6	2	8	6	6	7	8	5	7	6	6	3	3
4930594O21Rik	0	0	0	0	0	0	0	0	0	0	0	0	0	0	0	0	0	0	0	0	0	0	0	0	0	0	0	0	0	0	0
4930595D18Rik	0	0	0	0	0	0	2	0	0	0	0	0	0	0	0	0	0	0	0	0	0	0	0	0	0	0	0	0	0	0	0
4930595M18Rik	0	0	0	0	0	0	0	0	0	0	0	0	0	0	0	0	0	0	0	0	0	0	0	0	0	0	0	0	0	0	0
4930596D02Rik	0	0	0	0	0	0	0	0	0	0	0	0	0	0	0	0	0	0	0	0	0	0	0	0	0	0	0	0	0	0	0
4930596I21Rik	2	2	2	1	6	2	6	4	0	12	1	1	3	2	0	4	0	5	0	2	1	1	4	5	5	1	2	10	2	0	2
4930597A21Rik	0	0	0	0	0	0	0	0	0	0	0	0	0	0	0	0	0	0	0	0	0	0	0	0	0	0	0	0	0	0	0
4930597G03Rik	0	0	0	0	0	0	0	0	0	0	0	1	0	0	0	0	0	0	0	0	0	0	0	0	0	0	0	0	0	0	0
4930598F16Rik	0	0	0	0	0	0	0	0	0	0	0	0	0	0	0	0	0	0	0	0	0	0	0	0	0	0	0	0	0	0	0
4930599N23Rik	1	1	5	2	4	2	3	4	1	17	2	1	3	4	6	0	0	0	0	1	0	6	0	3	0	3	0	1	1	1	0
4931402G19Rik	0	0	0	0	0	0	0	0	0	0	0	0	0	0	0	0	0	0	0	0	0	0	0	0	0	0	0	0	0	0	0
4931403E22Rik	0	0	0	0	0	0	0	0	0	0	0	0	0	0	0	0	0	0	0	0	0	0	0	0	0	0	0	0	0	0	0
4931403G20Rik	0	0	0	0	0	0	0	0	0	0	0	0	0	0	0	0	0	0	0	0	0	0	0	0	0	0	0	0	0	0	0
4931406B18Rik	0	0	0	0	0	0	1	0	0	0	0	0	0	0	0	0	0	0	0	0	0	0	0	0	0	0	0	0	0	0	0
4931406C07Rik	2341.98	3313.94	1530.01	1537.98	4616.09	2718	3252.05	4180.03	1947.99	2605.96	3198.09	3338.89	1450.02	1788.98	1896.03	2612.98	1454	2026.01	3940.11	3952.98	3324.99	4204.87	2845.98	4541.96	3362.1	3007.01	843.998	4857.12	4095.09	2892.93	3670.11
4931406H21Rik	155	220	226	149	112	84	173	219	104	201	74	130	188	172	114	119	212	153	168	113	275	142	97	148	179	207	110	213	154	113	170
4931406P16Rik	281	376	375	453	377	295	351	365	205	272	291	468	334	381	237	394	387	448	266	239	351	428	281	412	328	494	247	411	416	310	449
4931408C20Rik	0	0	0	0	0	0	0	0	0	0	0	0	2	0	0	0	0	1	0	0	0	0	0	0	0	0	0	0	1	0	1
4931408D14Rik	53	90.0001	124	142	57	34	85.9999	70	106	232	91.9999	149	63	99.0001	57	70	83	73	197	256	372.999	378.001	94	156	206	333.001	69	142	185	128	182
4931409K22Rik	0	0	0	0	0	0	0	0	0	0	0	0	0	0	0	0	0	0	0	0	0	0	0	0	0	0	0	0	0	0	0
4931414P19Rik	52	86	25	41	26	45	37	50	17	12	32	46	48	38	21	46	38	55	43	42	27	29	32	42	59	95	32	26	40	24	43
4931417E11Rik	0	0	0	0	0	0	0	0	0	0	0	0	0	0	0	0	0	0	0	0	0	0	0	0	0	0	0	0	0	0	0
4931419H13Rik	0	0	0	0	0	0	0	0	0	0	0	0	0	0	0	0	0	0	0	0	0	0	0	0	0	0	0	0	0	0	0
4931420L22Rik	0	0	0	0	0	0	0	0	0	0	0	0	0	0	0	0	0	0	0	0	0	0	0	0	0	0	0	0	0	0	0
4931423N10Rik	0	0	0	0	0	0	0	0	0	0	0	0	0	0	0	0	0	1	0	0	0	0	0	0	2	0	0	1	0	0	1
4931428F04Rik	28	14	19	11	24	16	23	28	7	21	22	10	47	34	31	18	30	12	30	12	28	6	23	13	32	24	11	38	15	11	17
4931428L18Rik	0	0	0	0	0	0	0	0	0	0	0	0	0	0	0	0	0	0	0	0	0	0	0	0	0	0	0	0	0	0	0
4931429L15Rik	0	0	0	0	0	0	0	0	0	0	0	0	0	0	0	0	0	0	0	0	0	0	0	0	0	0	0	0	0	0	0
4931429P17Rik	0	0	0	0	0	0	0	0	0	0	0	0	0	0	0	0	0	0	0	0	0	0	0	0	0	0	0	0	0	0	0
4931430N09Rik	0	0	0	0	0	0	0	0	0	0	0	0	0	0	0	0	0	0	0	0	0	0	0	0	0	0	0	0	0	0	0
4931431B13Rik	0	0	0	0	0	0	0	0	0	0	0	0	0	0	0	0	0	0	0	0	0	0	0	0	0	0	0	0	0	0	0
4931431C16Rik	1	0	2	1	0	2	4	1	1	0	0	0	1	1	0	0	1	1	0	1	0	0	0	3	0	3	2	0	0	0	3
4931431F19Rik	0	0	0	0	0	0	0	0	0	0	0	0	0	0	0	0	0	0	0	0	0	0	0	0	0	0	0	0	0	0	0
4931440F15Rik	0	0	2.03997	0	0	0	1.02341	0	1.05296	0	0	1.04181	8.41047	3.19267	0	2.08999	0	2.06623	0	2.0995	4.47272	0	1.06828	0	0	2.10797	1.05424	0	1.0469	0	1.07442
4931440J10Rik	0	0	0	0	0	0	0	0	0	0	0	0	0	1	0	0	0	0	0	0	0	0	0	0	0	0	2	0	0	0	0
4931440P22Rik	1	2	0	1	0	0	2	1	0	1	0	0	0	0	0	3	0	1	0	1	2	1	3	0	0	1	1	0	2	1	4
4932411N23Rik	0	0	0	0	0	0	0	0	0	0	0	0	0	0	0	0	0	0	0	0	0	0	0	0	0	0	0	0	0	0	0
4932412D23Rik	0	0	0	0	0	0	0	0	0	0	0	0	0	0	0	0	0	0	0	0	0	0	0	0	0	0	0	0	0	0	0
4932413F04Rik	0	0	0	0	0	0	0	0	0	0	0	0	0	0	0	0	0	0	0	0	0	0	0	0	0	0	0	0	0	0	0
4932414J04Rik	0	0	0	0	0	0	0	0	0	0	0	0	0	0	0	1	0	0	0	0	0	0	0	0	0	0	0	0	0	0	0
4932414N04Rik	0	0	0	0	0	0	0	0	0	0	0	0	0	0	0	0	0	0	0	0	0	0	0	0	0	0	0	0	0	0	0
4932415M13Rik	0	0	0	0	0	0	0	0	0	0	0	0	0	0	0	0	0	0	0	0	0	0	0	0	0	0	0	0	0	0	0
4932416H05Rik	4	10	1	8	9	9	17	12	10	0	6	10	13	5	8	3	11	13	8	9	2	1	6	6	14	28	8	6	7	7	15
4932429P05Rik	0	0	0	0	0	0	0	0	0	0	0	0	0	0	0	0	0	0	0	0	0	0	0	0	0	0	0	0	0	0	0
4932435O22Rik	0	0	0	0	0	0	0	0	0	0	0	0	0	0	0	0	0	0	0	0	0	0	0	0	0	0	0	0	0	0	0
4932438A13Rik	1923	3923	3353	4624	3232	2919	2958	3700	1806	3708	1898	4277	2643	4493	1909	3829	3167	4918	2090	2754	2335	4333	2067	4415	2996	4910	3066	3278	3708	2361	4587
4932438H23Rik	0	0	0	0	0	0	0	0	0	0	0	2	0	0	0	0	0	0	0	0	1	0	0	1	2	0	0	0	0	0	0
4932441J04Rik	0	0	0	0	0	0	0	0	0	0	0	0	0	0	0	0	0	0	0	0	0	0	0	0	0	0	0	0	0	0	0
4932443I19Rik	0	0	0	0	0	0	0	0	0	0	0	0	0	0	0	0	0	0	0	0	0	0	0	0	0	0	0	0	0	0	0
4932702P03Rik	0	0	0	0	0	0	0	0	0	0	0	0	0	0	0	0	0	0	0	0	0	0	0	0	0	0	0	0	0	0	0
4933400A11Rik	0	0	0	0	0	0	0	0	0	0	0	0	0	0	0	0	0	0	0	0	0	0	0	0	0	0	0	0	0	0	0
4933400B14Rik	0	0	0	0	0	0	0	0	0	0	0	0	0	0	0	0	0	0	0	0	0	0	0	0	0	0	0	0	0	0	0
4933400C23Rik	0	0	0	0	0	0	0	0	0	0	0	0	0	0	0	0	0	0	0	0	0	0	0	0	0	0	0	0	0	0	0
4933400F21Rik	0	0	0	0	0	0	0	0	0	0	0	0	0	0	0	0	0	0	0	0	0	0	0	0	0	0	0	0	0	0	1
4933400L20Rik	0	0	0	0	0	0	0	0	0	0	0	0	0	0	0	0	0	0	0	0	0	0	0	0	0	0	0	0	0	0	0
4933401B06Rik	0	0	0	0	0	0	0	0	0	0	0	0	0	0	0	0	0	0	0	0	0	0	0	0	0	0	0	0	0	0	0
4933401D09Rik	0	0	0	0	1	0	0	0	0	0	1	0	0	0	0	0	0	0	0	0	0	1	0	0	0	0	0	0	0	0	0
4933401H06Rik	0	0	0	0	0	0	0	0	0	0	0	0	0	0	0	0	0	0	0	0	0	0	0	0	0	0	0	0	0	0	0
4933402C06Rik	0	0	0	0	0	0	0	0	0	0	0	0	0	0	0	0	0	0	0	0	0	0	0	0	0	0	0	0	0	0	0
4933402D24Rik	0	0	0	0	0	0	0	0	0	0	0	0	0	0	0	0	0	0	0	0	0	0	0	0	0	0	0	0	0	2	0
4933402E13Rik	0	0	0	0	0	0	0	0	0	0	0	0	0	0	0	0	0	0	0	0	0	0	0	0	0	0	0	0	0	0	0
4933402J07Rik	0	0	0	0	0	0	0	0	0	0	0	0	0	0	0	0	0	0	0	1	0	0	0	0	0	0	0	0	0	0	0
4933402J10Rik	0	0	0	0	0	0	0	0	0	0	0	0	0	0	0	0	0	0	0	0	0	0	0	0	0	0	0	0	0	0	0
4933402J15Rik	0	0	0	0	0	0	0	0	0	0	0	0	0	0	0	0	0	0	0	0	0	0	0	0	0	0	0	0	0	0	0
4933402N03Rik	0	0	0	0	0	0	0	0	0	0	0	0	0	0	0	0	0	0	0	0	0	0	0	0	0	0	0	0	0	0	0
4933402N22Rik	0	0	0	0	0	0	0	0	0	0	0	0	0	0	0	0	0	0	0	0	0	0	0	0	0	0	0	0	0	0	0
4933402P03Rik	0	0	0	0	0	0	0	0	0	0	0	0	0	0	0	0	0	0	0	0	0	0	0	0	0	0	0	0	0	0	0
4933403O08Rik	0	0	0	0	0	0	0	0	0	0	0	0	0	1	0	0	0	0	0	0	0	0	0	0	0	0	0	0	0	0	0
4933404G15Rik	0	0	0	0	0	0	0	0	0	0	0	0	0	0	0	0	0	0	0	0	0	0	0	0	0	0	0	0	0	0	0
4933404K08Rik	0	0	0	0	0	0	0	0	0	0	0	0	0	0	0	0	0	0	0	0	0	0	0	0	0	0	0	0	0	0	0
4933404K13Rik	0	0	0	0	0	0	0	0	0	0	0	0	0	0	0	0	0	0	0	0	0	0	0	0	0	0	0	0	0	0	0
4933404O12Rik	67	97	58	51	56	51	54	47	28	61	48	46	48	53	60	57	66	88	61	54	44	35	62	68	100	115	56	41	41	34	30
4933405D12Rik	3	1	0	0	1	1	1	0	1	0	0	0	0	1	0	3	1	0	0	1	2	1	1	2	0	2	1	0	3	0	1
4933405E24Rik	0	0	0	0	0	0	0	0	0	0	0	0	0	0	0	0	0	0	0	0	0	0	0	0	0	0	0	0	0	0	0
4933405L10Rik	0	0	0	0	0	0	0	0	0	0	0	0	0	0	0	0	0	0	0	0	0	0	0	0	0	0	0	0	0	0	0
4933405O20Rik	0	0	0	0	0	0	0	0	0	0	0	0	0	0	0	0	0	0	0	0	0	0	0	0	0	0	0	0	0	0	0
4933406C10Rik	0	5	1	3	0	0	0	1	0	0	0	0	1	3	2	2	0	3	0	3	1	2	1	3	2	2	2	2	1	1	3
4933406D12Rik	0	0	0	0	0	0	0	0	0	0	0	0	0	0	0	0	0	0	0	0	0	0	0	0	0	0	0	0	0	0	0
4933406F09Rik	0	0	0	0	0	0	0	0	0	0	0	0	0	0	0	0	0	0	0	0	0	0	0	0	0	0	0	0	0	0	0
4933406G16Rik	0	0	0	0	0	0	0	0	0	0	0	0	0	0	0	0	0	1	0	0	0	0	0	0	0	0	0	0	0	0	0
4933406I18Rik	0	6	3	0	1	4	5	3	0	0	1	6	0	3	5	2	5	3	5	2	3	5	1	14	5	3	5	10	3	2	12
4933406J10Rik	0	0	0	0	0	0	0	0	0	0	0	0	0	0	0	0	0	0	0	0	0	0	0	0	0	0	0	0	0	0	0
4933406K04Rik	0	0	0	0	0	0	0	0	0	0	0	0	0	0	0	0	0	0	0	0	0	0	0	0	0	0	0	0	0	0	0
4933406M09Rik	0	0	0	0	0	0	0	0	0	0	0	0	0	0	0	0	0	0	0	0	0	0	0	0	0	0	0	0	0	0	0
4933407E24Rik	0	0	0	0	0	0	0	0	0	0	0	0	0	0	0	0	0	0	0	0	0	0	0	0	0	0	0	0	0	0	0
4933407G14Rik	7	10	3	2	7	4	4	1	3	0	0	5	9	5	2	4	1	5	6	8	0	1	3	8	13	12	6	7	6	0	4
4933407I05Rik	0	0	0	0	0	0	0	0	0	0	0	0	0	0	0	0	0	0	0	0	0	0	0	0	0	0	0	0	0	0	0
4933407K13Rik	17	45	33	40	38	22	39	39	3	25	19	40	23	46	21	42	36	43	32	29	30	37	17	48	34	58	23	31	31	28	47
4933407L21Rik	0	0	0	0	0	0	0	0	0	0	0	0	0	0	0	0	0	0	0	0	0	0	0	0	0	0	0	0	0	0	0
4933408B17Rik	3	7	4	10	6	5	9	3	2	29	3	16	7	14	3	7	2	7	3	2	1	12	4	5	2	10	2	10	7	1	6
4933408J17Rik	0	0	0	0	1	0	1	0	0	0	0	0	0	0	0	0	0	0	0	0	0	3	0	0	0	0	0	0	0	0	0
4933408N05Rik	0	0	0	0	0	0	0	0	0	0	0	0	0	0	0	0	0	0	0	0	0	0	0	0	0	0	0	0	0	0	0
4933409F18Rik	0	0	0	0	0	0	0	0	0	0	0	0	0	0	0	0	0	0	0	0	0	0	0	0	0	0	0	0	0	0	0
4933409G03Rik	0	0	0	0	0	0	0	0	0	0	0	0	0	0	0	0	0	0	0	0	0	0	0	0	0	0	0	0	0	0	0
4933409K07Rik	1	1	3	2	1	2	3	2	1	0	2	0	1	0	2	1	0	1	0	2	0	1	2	1	3	3	2	2	1	3	1
4933411E08Rik	0	0	0	0	0	0	0	0	0	0	0	0	0	0	0	0	0	0	0	0	0	0	0	0	0	0	0	0	0	0	0
4933411G06Rik	0	0	0	0	0	0	0	0	0	0	0	0	0	1	0	0	0	0	0	0	0	0	0	0	0	0	0	0	0	0	0
4933411K16Rik	110	259	153	202	104	121	92	155	85	193	54	134	158	208	103	223	171	221	144	152	131	142	50	172	140	340	167	138	165	89	188
4933412E12Rik	4	3	6	3	1	1	3	1	1	0	6	1	2	6	0	6	3	5	6	3	2	2	4	5	4	7	5	1	4	1	4
4933412E24Rik	0	0	0	0	0	0	0	0	0	0	0	0	0	0	0	0	0	0	0	0	0	0	0	0	0	0	0	0	0	0	0
4933412O06Rik	0	0	0	0	0	0	0	0	0	0	0	0	0	0	0	0	0	0	0	0	0	0	0	0	0	0	0	0	0	0	0
4933413G19Rik	0	0	0	0	0	0	0	0	0	0	0	0	0	0	0	0	0	0	0	0	0	0	0	0	0	0	0	0	0	0	0
4933413J09Rik	0	1	0	0	0	0	0	0	0	0	0	0	0	0	1	0	0	0	0	0	0	0	0	0	0	0	1	0	0	0	0
4933413L06Rik	0	0	0	0	0	0	0	0	0	0	0	0	0	0	0	0	0	0	0	0	0	0	0	0	0	0	0	0	0	0	0
4933415F23Rik	0	0	0	0	0	0	0	0	0	0	0	0	0	0	0	0	0	0	0	0	0	0	0	0	0	0	0	0	0	0	0
4933416C03Rik	0	0	0	0	0	0	0	0	0	0	0	0	0	0	0	0	0	0	0	0	0	0	0	0	0	0	0	0	0	0	0
4933416E03Rik	0	0	0	0	0	0	0	0	0	0	0	0	0	0	0	0	0	0	0	0	0	0	0	0	0	0	0	0	0	0	0
4933416I08Rik	0	0	0	0	0	0	0	0	0	0	0	0	0	0	0	0	0	0	0	0	0	0	0	0	0	0	0	0	0	0	0
4933416M06Rik	1	5	6	3	2	5	3	8	1	0	4	7	2	2	3	5	2	3	4	3	8	9	5	11	4	8	0	2	8	3	16
4933416M07Rik	0	0	0	0	0	0	0	0	0	0	0	0	0	0	0	0	0	0	0	1	0	0	0	0	0	0	0	4	1	0	0
4933416O17Rik	0	0	0	0	0	0	0	0	0	0	0	0	0	0	0	0	0	0	0	0	0	0	0	2	0	0	0	0	0	0	0
4933417A18Rik	0	0	0	0	0	0	0	0	0	0	0	0	0	0	0	0	0	0	0	0	0	0	0	0	0	0	0	0	0	0	0
4933417D19Rik	0	0	2	1	0	1	1	0	1	0	1	2	0	0	1	3	4	2	0	0	6	1	0	1	0	6	0	0	2	1	1
4933417E11Rik	0	0	0	0	0	0	0	0	0	0	0	0	0	0	0	0	0	0	0	0	0	0	0	0	0	0	0	0	0	0	0
4933417G07Rik	1	0	0	2	0	0	1	0	0	0	0	2	1	2	1	1	0	0	0	0	0	2	0	0	0	1	0	4	1	1	2
4933417O13Rik	0	0	0	0	0	0	0	0	0	0	0	0	0	0	0	0	0	0	0	0	0	0	0	0	0	1	0	0	0	0	0
4933421I07Rik	0	0	0	0	0	0	0	0	0	0	0	0	0	0	0	0	0	0	0	0	0	0	0	0	0	0	0	0	0	0	0
4933421O10Rik	36	50	73	74	71	56	60	61	31	88	32	60	115	139	40	59	127	130	39	37	49	57	43	80	68	82	50	44	56	46	64
4933422A05Rik	0	0	0	3	2	0	0	0	0	0	0	0	0	1	1	1	0	1	0	0	0	0	0	0	1	0	0	0	0	0	0
4933424G05Rik	0	0	0	0	0	0	0	0	0	0	0	0	0	0	0	0	0	0	0	0	0	0	0	0	0	0	0	0	0	0	0
4933424G06Rik	0	0	0	0	0	0	0	0	0	1	0	0	0	0	0	0	0	0	0	0	0	0	0	1	0	3	0	0	0	0	1
4933425B07Rik	0	2	0	0	0	0	0	0	0	0	0	0	0	1	0	0	0	1	0	0	0	1	0	0	0	0	1	0	0	0	0
4933425L06Rik	0	0	0	0	0	0	0	0	0	0	0	0	0	0	0	0	0	0	0	0	0	0	0	0	0	0	0	0	0	0	0
4933427D06Rik	0	0	0	0	0	0	0	0	0	0	0	0	0	0	0	0	0	0	0	0	0	0	0	0	0	0	0	0	0	0	0
4933427D14Rik	22	81	53	66	36	42	42	75	31	40	40	76	53	75	53	73	55	97	48	79	62	92	47	92	55	114	69	57	52	34	76
4933427E11Rik	0	0	0	0	0	0	1	0	1	0	0	0	2	0	1	0	0	0	1	2	1	0	1	5	0	0	1	0	0	2	1
4933427E13Rik	0	0	0	0	0	0	0	0	0	0	0	0	0	0	0	0	0	0	0	0	0	0	0	0	0	0	0	0	0	0	0
4933427I22Rik	0	0	0	0	0	0	0	0	0	0	0	0	0	0	0	0	0	0	0	0	0	0	0	0	0	0	0	0	0	0	0
4933428C19Rik	0	0	0	0	0	0	0	0	0	0	0	0	0	0	0	0	0	0	0	0	0	0	0	0	0	0	0	0	0	0	0
4933428G20Rik	0	0	0	0	0	0	0	0	0	0	0	0	0	0	0	0	0	0	1	0	0	0	0	0	0	0	0	0	0	1	0
4933429K18Rik	0	0	0	0	0	0	0	0	0	0	0	0	0	0	0	0	0	0	0	0	0	0	0	0	0	0	0	0	0	0	0
4933429O19Rik	0	0	0	0	0	0	0	0	0	0	0	0	0	0	0	0	0	0	0	0	0	0	0	0	0	0	0	0	0	0	0
4933430H16Rik	0	0	0	0	0	0	0	0	0	0	0	0	0	0	0	0	0	0	0	0	0	0	0	0	0	0	0	0	0	0	0
4933430I17Rik	1	2	2	0	0	0	0	0	1	0	0	1	0	1	0	0	1	0	3	4	0	0	2	1	2	3	1	2	0	2	3
4933430M04Rik	0	0	0	0	0	0	0	0	0	0	0	0	0	0	0	0	0	0	0	0	0	0	0	0	0	0	0	0	0	0	0
4933430N04Rik	0	0	0	0	0	0	0	0	0	0	0	0	0	0	0	0	0	0	0	0	0	0	0	0	0	0	0	0	0	0	0
4933431E20Rik	50	62	36	32	63	47	70	84	37	97	54	84	73	70	43	79	73	66	72	68	90	77	47	82	75	80	49	83	52	53	84
4933431G14Rik	0	0	0	0	0	0	0	0	0	0	0	0	0	0	0	0	0	0	0	0	0	0	0	0	1	0	0	2	0	0	0
4933432G23Rik	0	0	0	0	0	0	0	0	0	0	0	0	0	0	0	0	0	0	0	0	0	0	0	0	0	0	0	0	0	0	0
4933432I03Rik	0	0	0	0	0	0	0	0	0	0	0	0	1	0	0	0	0	0	0	0	0	0	1	0	0	0	0	0	0	0	0
4933432I09Rik	0	0	0	0	0	1	0	1	0	0	0	0	0	0	0	0	0	0	0	0	0	0	0	0	0	0	0	0	0	0	0
4933432K03Rik	0	0	0	0	0	0	0	0	0	0	0	0	0	0	0	0	0	0	0	0	0	0	0	0	0	0	0	0	0	0	0
4933433F19Rik	0	0	0	0	0	0	0	0	0	0	0	0	0	0	0	0	0	0	0	0	0	0	0	0	0	0	0	0	0	0	0
4933433G08Rik	0	0	0	0	0	0	0	0	0	0	0	0	0	0	0	0	0	0	0	0	0	0	0	0	0	0	0	0	0	0	0
4933433G15Rik	1	2	1	2	3	1	3	3	3	0	0	2	2	3	2	1	0	2	4	1	1	0	0	0	2	3	2	1	3	4	1
4933433G19Rik	0	1	0	0	0	0	1	0	0	0	1	0	0	0	0	3	1	0	1	6	0	3	0	1	1	2	1	0	1	1	3
4933433H22Rik	0	0	0	0	0	1	0	0	0	0	0	0	0	0	0	0	0	0	0	0	0	0	0	0	0	0	0	0	0	0	0
4933434E20Rik	226	411	268	358.999	380.999	324.999	245	343.999	155	300.001	260	516.001	315	521.001	207	404.001	298	387	285	305	271	414	255	490.998	245	518.999	314.999	331.999	395.001	243.87	414
4933436E23Rik	0	0	0	0	0	0	0	0	0	0	0	0	0	0	0	0	0	0	0	0	0	0	0	0	0	0	0	0	0	0	0
4933436H12Rik	0	0	0	0	0	0	0	0	0	0	0	0	0	0	0	0	0	0	0	0	0	0	0	0	0	0	0	0	0	0	0
4933436I01Rik	0	0	0	0	0	0	0	0	0	0	0	0	0	0	0	0	0	0	0	0	0	0	0	0	0	0	0	0	0	0	0
4933438B17Rik	0	0	0	0	0	0	0	0	0	0	0	0	0	0	0	0	0	0	0	0	0	0	0	0	0	0	0	0	0	0	0
4933438K21Rik	2	6	3	7	9	4	4	15	1	9	3	7	5	7	3	10	8	4	14	10	4	13	0	1	2	8	0	1	7	1	8
4933439C10Rik	24	42	27	30	16	23	20	34	7	16	24	45	12	12	9	44	19	38	19	31	27	25	20	43	29	57	13	30	44	20	35
4933439K11Rik	0	0	0	0	0	0	0	1	0	0	0	0	0	1	0	0	2	0	0	0	0	0	0	0	3	0	0	0	1	0	0
4933440J02Rik	0	0	2	3	0	0	2	0	0	0	0	1	3	1	0	0	4	1	0	0	0	0	0	0	0	1	1	0	1	0	0
4933440M02Rik	0	0	0	0	0	0	0	0	0	0	0	0	0	0	0	0	0	0	0	0	0	0	0	0	0	0	0	0	0	0	0
5031410I06Rik	0	0	0	0	0	0	0	0	0	0	0	0	0	0	0	0	0	0	0	0	0	0	0	0	0	0	0	0	0	0	0
5031425E22Rik	166	272	223	309	257	201	293	340	120	315	145	353	320	381	177	280	257	343	167	156	206	259	183	341	248	309	189	266	270	226	372
5031425F14Rik	2	3	1	3	0	1	5	4	0	3	3	4	1	6	1	1	9	6	6	1	0	1	2	3	5	4	2	4	1	2	0
5031426D15Rik	5	15	18	20	7	5	15	9	3	0	9	18	11	19	9	12	12	12	21	13	8	8	6	12	10	22	10	13	7	7	14
5031434C07Rik	0	0	0	0	0	0	0	0	0	0	0	0	0	0	0	0	0	0	0	0	0	0	0	1	0	0	0	0	0	0	0
5031434O11Rik	0	1	1	2	0	2	1	1	0	0	0	1	0	2	0	2	0	2	0	0	1	0	1	0	3	1	0	0	0	1	2
5031439G07Rik	874	905	565	548	832	600	1054	930	626	603	1312	1328	432	439	718	871	383	416	1254	940	1169	815	1089	1249	920	1122	255	1116	1210	637	1054
5033403F01Rik	5	8	1	4	6	5	6	6	3	3	0	11	0	7	5	9	4	5	15	6	6	0	11	11	12	10	7	4	11	4	18
5033403H07Rik	80	117	166	255	129	149	107	128	74	235	49	171	107	241	64	154	99	170	89	105	57	210	89	197	124	226	154	95	136	90	279
5033404E19Rik	0	0	0	0	0	0	0	0	0	0	0	0	0	0	0	0	0	0	0	0	0	0	0	0	0	0	0	0	0	0	0
5033406O09Rik	38	67	22	30	35	33	30	50	13	44	38	65	35	68	27	35	32	38	50	55	46	57	35	59	52	84	36	52	48	16	43
5033417F24Rik	19	20	20	21	16	13	10	7	15	31	10	19	24	27	15	20	12	22	19	26	8	16	11	22	27	42	28	15	13	11	7
5033428I22Rik	1	1	0	0	0	2	1	0	0	0	1	2	2	0	0	1	1	1	1	1	1	2	0	1	0	0	0	0	0	1	3
5330411J11Rik	0	1	0	0	0	0	0	0	0	0	0	0	0	0	0	0	0	1	1	5	1	0	0	2	0	1	2	0	1	0	0
5330413P13Rik	0	0	0	0	0	0	0	0	0	0	0	0	0	0	0	0	0	0	0	0	0	0	0	0	0	0	0	0	0	0	0
5330417C22Rik	8	8	11	21	15	17	25	36	15	10	12	34	12	10	9	17	6	15	27	23	15	29	11	24	14	34	7	26	26	11	20
5330434G04Rik	0	0	0	0	0	0	0	0	0	0	0	0	0	0	0	0	0	0	0	0	0	0	0	0	0	0	0	0	0	0	0
5330439B14Rik	0	0	0	0	0	0	0	0	0	0	0	0	0	0	0	0	0	0	0	0	0	0	0	0	0	0	0	0	0	0	0
5430401F13Rik	0	0	0	0	0	0	0	0	0	0	0	0	0	0	0	0	0	0	0	0	0	0	0	0	0	0	0	0	0	0	0
5430402E10Rik	0	0	0	0	0	0	0	0	0	0	0	0	0	0	0	0	0	0	0	0	0	0	0	0	0	0	0	0	0	0	0
5430402O13Rik	7	16	7	16	8	9	4	16	10	1	3	10	12	19	8	8	8	15	12	12	4	12	9	11	14	16	8	7	8	9	18
5430403N17Rik	0	0	0	0	0	0	0	0	0	0	0	0	0	0	0	0	0	0	0	0	0	0	0	0	0	0	0	0	0	0	0
5430405H02Rik	22	40	27	31	14	20	13	29	6	8	16	32	22	34	15	25	40	41	20	18	22	20	17	26	31	35	23	4	33	14	25
5430416N02Rik	3	12	11	19	16	5	5	12	2	11	2	15	9	28	1	12	10	18	4	7	5	15	6	9	2	29	12	3	15	7	12
5430416O09Rik	10	6	0	6	2	6	4	3	1	5	3	7	4	9	5	4	2	6	3	4	4	4	3	6	3	12	4	1	2	2	8
5430419D17Rik	0	0	0	0	0	0	0	0	0	0	0	0	0	0	0	0	0	0	0	0	0	0	0	0	0	0	0	0	0	0	0
5430421F17Rik	0	0	0	0	0	0	0	0	0	0	0	0	0	0	0	0	0	0	0	0	0	0	0	0	0	0	0	0	0	0	0
5430425K12Rik	0	0	0	0	0	0	0	0	0	0	0	0	0	0	0	0	0	0	0	0	0	0	0	0	0	0	0	0	0	0	0
5430427M07Rik	0	0	0	0	0	0	0	0	0	0	0	0	0	0	0	0	0	0	0	0	0	0	0	0	0	0	0	0	0	0	0
5430427O19Rik	3	16	2	5	2	3	9	10	2	18	8	21	4	13	1	6	6	9	10	8	6	15	5	17	8	6	15	5	10	7	11
5430428K19Rik	0	0	0	0	0	0	0	0	0	0	0	0	0	0	0	0	0	0	0	0	0	0	0	0	0	0	0	0	0	0	0
5430431A17Rik	0	0	0	0	0	0	0	0	0	0	0	0	0	0	0	0	0	0	0	0	0	0	0	0	0	0	0	0	0	0	0
5430434I15Rik	0	0	0	0	0	0	0	0	0	0	0	0	0	0	0	0	0	0	0	0	0	0	0	0	0	0	0	0	0	0	0
5430437J10Rik	0	1	0	0	1	0	0	0	0	0	0	1	0	0	0	0	0	0	3	1	0	0	0	1	0	2	0	0	1	0	0
5430440P10Rik	0	0	0	0	0	0	0	0	0	0	0	0	0	0	0	0	0	0	0	0	0	0	0	0	0	0	0	0	0	0	0
5530400C23Rik	0	0	0	0	0	0	0	0	0	0	0	0	0	0	0	0	0	0	0	0	0	0	0	0	0	0	0	0	0	0	0
5530401A14Rik	0	0	0	0	0	0	0	0	0	0	0	0	0	0	0	0	0	0	0	0	0	0	0	0	0	0	0	0	0	0	0
5530601H04Rik	24	56	41	47	48	15	28	44	16	24	17	37	31	61	18	39	30	46	26	36	28	54	9	45	34	54	48	17	31	34	42
5730403I07Rik	0	0	0	0	0	0	0	0	0	0	0	0	0	0	0	0	0	0	0	0	0	0	0	0	0	0	0	0	0	0	0
5730405O15Rik	11	13	9	12	14	14	18	10	12	56	5	21	22	30	10	14	16	17	8	9	13	27	5	27	14	17	5	15	13	15	31
5730408K05Rik	78	55	77	50	128	46	100	53	38	102	43	64	110	94	93	55	57	87	57	151	112	255	87	134	128	69	29	257	65	154	157
5730409E04Rik	65	77	43	70	65	66	85	73	53	26	63	65	50	85	44	105	68	93.0001	65	64	47	61	83	95	72	130	58	54	88	38	67
5730412P04Rik	0	0	0	0	0	0	0	0	0	0	0	0	0	0	0	0	0	0	0	0	0	0	0	0	0	0	0	0	0	0	0
5730416F02Rik	0	0	0	0	0	0	0	1	0	0	0	3	0	2	0	0	0	0	0	0	0	1	0	0	0	0	0	0	1	3	0
5730420D15Rik	0	0	7	2	1	1	2	11	1	0	0	4	0	2	0	2	0	0	2	0	0	2	1	2	4	2	5	0	0	0	0
5730422E09Rik	0	3	0	1	4	1	5	2	0	3	4	4	0	4	0	1	1	0	8	1	5	2	0	2	2	1	2	0	1	0	1
5730435O14Rik	1	5	3	7	3	0	1	5	1	10	0	0	5	10	1	1	3	5	2	3	0	2	1	3	3	2	11	1	2	2	1
5730455P16Rik	175	378	254	365	329	224	248	309	199	292	189	408	258	427	140	358	248	405	227	339	231	495	239	471	308	542	306	319	359	258	483
5730460C07Rik	0	0	0	0	0	0	0	0	0	0	0	0	0	0	0	0	0	0	0	0	0	0	0	0	0	0	0	0	0	0	0
5730480H06Rik	10	36	18	47	31	20	26	38	9	43	13	33	31	48	15	35	24	40	15	24	24	77	10	43	33	50	30	32	43	17	48
5730488B01Rik	0	0	0	0	0	0	0	0	0	0	0	0	0	0	0	0	0	0	0	0	0	0	0	0	0	0	0	0	0	0	0
5730507C01Rik	2	2	0	1	5	2	4	8	5	0	3	4	0	4	7	12	1	5	2	4	1	8	0	8	8	4	1	6	1	7	2
5730508B09Rik	15	22	25	35	31	34	29	39	18	17	24	39	19	63	23	32	22	41	35	39	19	54	19	61	32	41	32	23	34	48	72
5730522E02Rik	2	9	8	5	8	9	10	16	6	38	12	8	4	5	4	11	5	7	4	11	4	15	11	8	17	15	9	7	6	11	11
5730559C18Rik	0	0	0	0	0	0	0	0	0	0	6	0	4	4	2	1	1	0	2	0	5	0	1	0	2	1	0	0	1	1	0
5830411N06Rik	0	0	0	0	0	0	0	0	0	0	0	1	0	0	0	0	0	0	0	0	0	0	0	0	0	1	0	0	0	0	0
5830416I19Rik	0	0	0	0	0	0	0	0	0	0	0	0	0	0	0	0	0	0	0	0	0	0	0	0	0	0	0	0	0	0	0
5830417I10Rik	375.628	454.61	324.2	317.574	443.208	373.34	495.543	503.406	247.392	306.782	326.913	444.63	614.342	737.509	337.694	481.294	436.845	571.8	366.531	355.585	509.297	468.424	339.414	498.901	403.322	467.389	363.022	435.861	475.593	306.935	482.156
5830418P13Rik	0	0	0	0	0	0	0	0	0	0	0	0	0	0	0	1	0	0	0	0	0	0	0	0	0	0	0	0	0	0	0
5830428M24Rik	0	0	0	0	0	0	0	0	0	0	0	0	0	1	0	0	1	1	0	0	0	0	0	0	0	1	0	1	0	1	0
5830432E09Rik	0	3	0	1	2	0	1	3	0	0	0	2	0	4	0	2	0	1	1	0	2	0	0	5	1	0	0	2	1	0	0
5830444B04Rik	0	0	0	0	3	9	0	0	1	0	0	0	0	0	2	1	0	0	0	0	0	0	5	8	1	1	0	0	0	0	1
5830454E08Rik	5	7	5	5	6	3	3	1	0	0	1	8	7	13	2	6	2	9	1	10	3	8	8	6	6	21	4	2	3	2	9
5830473C10Rik	200	454	428	654	282	312	250	413	158	671	148	352	333	552	256	543	409	688	308	351	152	276	202	431	427	792	523	247	394	196	473
5930403L14Rik	2	1	3	4	5	3	2	9	3	0	1	3	9	1	3	3	6	4	10	0	12	11	4	2	4	6	4	11	2	0	8
5930412G12Rik	0	0	0	0	0	0	0	0	0	0	0	0	0	0	0	0	0	0	0	0	0	0	0	0	0	0	0	0	0	0	0
5930430L01Rik	48	127	88	121	70	70	75.0001	74	43	114	36	76	72	106	56	85	65	87	114	130	112	144	78	117	130	167	94.0001	81	102	51	116
5930438M14Rik	0	0	0	0	0	0	0	0	0	0	0	0	0	0	0	0	0	0	0	1	0	0	0	1	0	0	0	0	0	1	0
6030407O03Rik	2	0	0	0	0	1	0	0	0	0	0	0	0	0	0	0	0	1	0	0	0	0	0	0	0	0	0	0	0	0	0
6030408B16Rik	0	0	0	0	0	0	0	0	0	0	0	1	1	0	0	0	1	0	1	0	1	0	0	1	1	2	0	0	0	0	0
6030419C18Rik	1	0	0	0	1	0	3	0	1	0	2	1	4	0	1	1	0	2	0	0	2	0	1	0	1	0	1	1	1	1	0
6030440G07Rik	0	0	0	0	0	0	0	0	0	0	0	0	0	0	0	0	0	0	0	0	0	0	0	0	0	0	0	0	0	0	0
6030443J06Rik	19	29	39	39	47	37	41	43	12	48	15	31	44	64	30	38	44	51	20	33	40	52	23	40	28	54	21	35	27	34	33
6030458C11Rik	290	455	358	403	406	359	369	456	214	571	280	478	457	651	308	499	436	618	288	364	333	438	306	500	376	611	401	402	443	306	482
6030466F02Rik	0	1	1	1	1	1	0	0	2	0	3	2	0	3	0	2	1	1	0	1	0	0	0	2	4	3	3	0	1	0	4
6030468B19Rik	0	0	0	1	0	0	0	0	0	0	0	0	0	0	0	0	0	1	0	0	0	0	0	0	0	0	0	0	0	0	0
6030469F06Rik	0	0	0	0	0	0	0	0	0	0	0	0	0	0	0	0	0	0	0	0	0	0	0	0	0	0	0	0	0	0	0
6030471H07Rik	0	0	0	0	0	0	0	0	0	0	0	0	0	0	0	0	0	0	0	0	0	0	0	0	0	0	0	0	0	0	0
6030498E09Rik	0	0	0	1	1	3	0	0	0	0	1	0	0	1	0	0	1	0	0	0	0	0	3	1	2	0	1	0	1	0	1
6230400D17Rik	4	7	11	16	6	6	8	5	3	10	6	2	7	10	3	1	5	8	3	5	3	3	8	7	8	10	7	10	4	10	9
6330403K07Rik	0	0	0	0	0	0	1	0	0	0	0	0	0	0	0	0	0	0	0	0	0	0	0	0	2	0	0	1	1	0	0
6330407A03Rik	22	41	26	35	31	21	37	58	11	19	26	36	56	36	22	27	33	40	28	20	30	23	23	45	28	38	20	19	27	41	32
6330408A02Rik	28	29	19	17	19	17	18	30	14	35	21	28	22	24	17	23	17	35	15	18	14	16	25	19	30	45	14	25	30	14	23
6330409D20Rik	0	1	0	0	0	0	4	0	0	0	0	0	0	0	0	0	0	0	0	0	0	0	0	0	0	0	0	0	0	0	0
6330410L21Rik	0	0	0	0	0	0	0	0	0	0	0	0	0	0	0	0	0	0	0	0	0	0	0	1	0	0	0	0	0	0	0
6330415B21Rik	0	0	0	0	0	0	0	0	0	0	0	0	0	0	0	0	0	0	0	0	0	0	0	0	0	0	0	0	0	0	0
6330415G19Rik	9	8	12	3	12	2	3	12	1	0	10	8	9	11	3	3	6	14	7	9	8	14	11	13	11	15	12	6	9	10	7
6330418K02Rik	9	7	2	10	7	12	8	11	5	0	4	8	17	11	5	9	12	13	7	10	3	30	7	9	20	20	12	1	9	5	13
6330549D23Rik	20.849	52.7572	15	34.177	28.5663	22.6609	33	34.0786	14.1566	49.9445	20.3711	43.2393	31.1942	38.474	8.11509	39.2239	21.4979	34.3138	20.3247	26.7211	32.2204	24.6659	17.1584	46.0008	25	54.2289	27.4114	29.6256	41.7062	14.866	32.1704
6430411K18Rik	4	1	3	1	0	0	2	0	0	2	0	2	0	0	0	0	0	0	1	0	0	0	0	1	0	0	0	0	0	3	0
6430503K07Rik	0	0	0	0	0	0	0	0	0	0	0	0	0	0	0	0	0	0	0	0	0	0	0	0	0	0	0	0	0	0	0
6430531B16Rik	0	0	0	0	0	0	0	0	0	0	0	0	0	0	0	0	0	0	0	0	0	3	0	3	0	0	0	0	0	0	1
6430548M08Rik	122	132	86.9999	116	104	92	107	127	56	65	141	136	583.998	617.996	76	128	156	209	118	109	279	197	104	127	117	137	115	110	114	63	99
6430550D23Rik	13	20	17	27	19	11	26	31	16	38	7	33	18	16	13	27	18	29	20	19	24	38	13	31	25	23	14	16	28	14	33
6430562O15Rik	0	0	0	1	0	1	0	0	0	0	0	2	1	0	0	0	0	1	0	1	1	0	1	3	0	1	2	4	2	3	2
6430571L13Rik	12	8	12	7	8	9	5	16	1	4	5	7	7	7	13	7	13	16	4	8	4	5	9	6	10	15	7	9	7	2	4
6430573F11Rik	64	90	72	102	109	79	103	109	54	144	72	123	15	26	77	122	39	54	72	98	49	75	79	125	127	147	40	91	126	66	140
6430584L05Rik	0	0	0	0	0	0	0	0	0	0	0	2	0	0	0	0	0	2	0	0	0	0	0	0	0	0	1	0	0	0	0
6430706D22Rik	687.92	992.55	624.213	791.763	840.565	787.296	1162.61	1240.65	674.543	690.718	756.587	1455.25	789.388	1038.95	626.669	1036.05	862.821	1012.42	1248.46	1238.31	751.211	900.354	862.725	1589.84	1225.43	1827.24	552.936	1274.74	1370.61	884.816	1463.23
6430710C18Rik	0	5	3	1	5	5	9	3	2	0	3	7	1	2	1	2	0	2	6	3	0	1	4	12	6	8	2	4	3	8	13
6530402F18Rik	29.7924	31.7982	50.5419	40.8673	30.5665	12.6026	45	35.7906	26.6996	17	38	50.7274	62.2656	38.179	30.1946	35	55.866	61.7103	31.5076	22.1374	51.2409	18	31	13	35.781	30.0115	25.5851	43.3152	46.9179	24.6176	30.7972
6530403H02Rik	0	0	0	0	0	0	0	0	0	0	0	0	0	0	0	0	0	0	0	0	0	0	0	0	0	0	0	0	0	0	0
6530411M01Rik	0	0	0	0	0	0	0	0	0	0	0	0	0	0	0	0	0	0	0	0	0	0	0	0	0	0	0	0	0	0	0
6720468P15Rik	0	0	0	0	0	0	0	0	0	0	0	0	0	0	0	0	2	0	0	0	0	0	0	0	0	0	0	0	0	0	0
6720483E21Rik	0	0	0	0	0	1	0	0	0	0	0	0	0	0	0	0	0	0	0	0	0	0	0	0	0	0	0	0	0	0	0
6720489N17Rik	8	5	6	2	2	7	2	3	0	13	3	3	3	3	1	6	0	7	5	8.63965	2	7	0	8	2	9	7	4	8	2	3
6820408C15Rik	0	0	0	0	0	0	0	0	0	0	0	0	0	0	0	0	0	0	0	0	0	0	0	0	0	0	0	0	0	0	1
6820431F20Rik	1095.17	2124.24	2360.91	2413.95	2060.95	1552.71	1748.97	1980.23	906.642	1725.48	913.456	1823.43	1701.47	2392.56	1146.81	1921.1	1965.28	2368.25	1297.25	1688.91	1545.2	2674.14	1165.94	2606.78	2127.46	3080.62	1684.01	2286.67	1865.28	1902.04	2382.3
7420426K07Rik	0	0	0	0	0	0	0	0	0	0	0	0	0	0	0	0	0	0	0	0	0	0	0	0	0	0	0	0	0	0	0
7420461P10Rik	0	0	0	0	0	0	0	0	0	0	0	0	0	0	0	0	0	0	0	0	0	0	0	0	0	0	0	0	0	0	0
7420700N18Rik	0	0	0	0	0	0	0	0	0	0	0	0	0	0	0	0	0	0	0	0	0	0	0	0	0	0	0	0	0	0	0
7420701I03Rik	0	0	0	0	0	0	0	0	0	0	0	0	0	0	0	0	0	0	0	0	0	0	0	0	0	0	0	0	0	0	0
7530416G11Rik	0	0	0	0	0	0	0	0	0	0	0	0	0	0	0	0	0	0	0	0	0	0	0	0	0	0	0	0	0	0	0
7630403G23Rik	0	0	0	0	0	0	0	0	0	0	0	0	0	0	0	0	0	0	0	0	0	0	0	0	0	0	0	0	0	0	0
8030411F24Rik	0	0	0	0	0	0	0	0	0	0	0	0	0	0	0	0	0	0	0	0	0	0	0	0	0	0	0	0	0	0	0
8030423F21Rik	0	0	0	0	0	0	0	0	0	0	0	0	0	0	0	1	0	0	0	0	0	0	0	0	1	2	0	0	0	0	0
8030423J24Rik	0	0	0	0	0	0	0	0	0	0	0	0	0	0	0	0	0	0	0	0	0	0	0	0	0	0	0	0	0	0	0
8030442B05Rik	0	0	0	0	0	0	0	0	0	0	0	0	0	0	0	0	0	0	0	0	0	0	0	0	0	0	0	0	0	0	0
8030443G20Rik	0	0	0	0	0	0	0	0	0	0	0	0	0	0	0	0	0	0	0	0	0	0	0	0	0	0	0	0	0	0	0
8030451O07Rik	0	0	0	0	0	0	0	0	0	0	0	0	0	0	0	0	0	0	0	0	0	0	0	0	0	0	0	0	0	0	0
8030455M16Rik	0	0	0	0	0	0	0	0	0	0	0	0	0	0	0	0	0	0	0	0	0	0	0	0	0	0	0	0	0	0	0
8030462N17Rik	120	234	255	254	230	244	173	281	143	368	152	342	247	350	136	265	202	338	158	217	213	426	130	359	195	299	180	227	287	211	337
8430408G22Rik	728.002	1239.01	407.999	867.999	625.004	805.005	494.002	635.999	550.002	1031.99	594.998	1220.02	298	674.997	703.001	1620	1205	1733.99	750.003	811.998	782	913.008	722	1396.18	849.005	1990.04	755.001	860	1621.01	541.001	1360
8430422H06Rik	0	0	0	0	0	0	0	0	0	0	0	0	0	0	0	0	0	0	0	0	0	0	0	0	0	0	0	0	0	0	0
8430423G03Rik	0	0	0	0	0	0	0	0	0	0	0	0	0	0	0	0	0	0	0	0	0	0	0	0	0	0	0	0	0	0	0
8430426J06Rik	2	1	0	1	2	4	0	3	2	0	0	6	2	1	0	1	0	2	0	0	3	9	0	2	3	4	2	0	0	0	0
8430429K09Rik	8	11	18	10	9	13	17	10	2	17	10	13	13	13	6	21	17	15	4	7	9	6	12	16	10	18	13	10	8	10	10
8430430B14Rik	0	0	0	0	0	0	0	0	0	0	0	0	0	0	0	0	0	1	0	0	0	0	0	0	0	0	0	0	0	0	0
8430431K14Rik	15	22	18	26	28	19	25	15	6	1	20	14	17	36	19	14	25	36	13	14	23	33	13	14	21	23	16	43	19	32	15
8430436N08Rik	0	0	0	0	0	0	0	0	0	0	0	0	0	0	0	0	0	0	0	0	0	0	0	0	0	0	0	0	0	0	0
8430437L04Rik	0	0	0	0	0	0	0	0	0	0	0	0	0	0	0	0	0	0	0	0	1	0	0	0	0	0	0	0	0	0	0
9030025P20Rik	19.8131	59.7999	63.8545	60.7802	98.1645	63.6653	54.6749	45.5421	43.0152	73.515	29.6862	89.1953	71.8559	66.8277	44.3968	50.3475	34.8406	90.0898	55.1198	65.0152	79.6726	76.1171	40.2036	89.6314	49.8843	89.5275	51.8456	49.4439	73.7095	56.7857	101.685
9030204H09Rik	0	0	0	0	0	0	0	0	0	0	0	0	0	0	0	0	0	0	0	0	0	0	0	0	0	0	0	0	0	0	0
9030404E10Rik	0	0	0	0	0	0	0	0	0	0	0	0	0	0	0	0	0	0	0	0	0	0	0	0	0	0	0	0	0	0	0
9030612E09Rik	0	0	0	0	0	0	1	0	0	0	0	0	0	0	0	0	0	0	0	1	0	0	0	0	0	0	0	0	0	0	0
9030617O03Rik	307	522	173	296	266	308	353	412	201	469	367	570	163	347	211	454	277	417	307	342	249	294	333	615	416	648	311	306	445	207	476
9030619P08Rik	125	241	27	56	63	76	81	120	35	116	115	277	55	130	57	128	76	156	45	67	78	134	84	137	80	167	118	83	136	33	98
9030624G23Rik	0	0	0	0	0	0	0	0	0	0	2	0	0	0	0	0	0	0	0	1	0	2	0	0	0	0	1	1	0	0	1
9030624J02Rik	214	392	210	311	219	252	289	299	169	287	247	446	245	396	198	432	272	446	279	330	257	354	264	499	321	555	301	264	419	132	372
9030625G05Rik	1	0	0	0	0	0	0	0	0	0	4	0	0	0	0	0	0	0	0	0	0	0	0	0	0	0	1	0	1	0	0
9130008F23Rik	0	1	1	4	0	2	0	2	1	0	0	3	0	5	4	5	3	2	3	1	1	1	1	7	2	2	2	1	3	0	1
9130011E15Rik	71	111	64	123	103	86	104	133	70	157	71	133	110	133	91	119	94	153	108	99	124	121	84	135	106	150	89	116	140	74	133
9130015A21Rik	0	0	0	0	0	0	0	0	0	0	0	0	0	0	0	0	0	0	0	0	0	0	0	0	0	0	0	0	0	0	0
9130015L21Rik	0	0	0	0	0	0	0	0	0	0	0	0	0	0	0	0	0	0	0	0	0	0	0	0	0	0	0	0	0	0	0
9130019O22Rik	36.1438	65.0272	27.9978	43.475	41.1917	36.1615	42.681	41.3377	18.9862	42.8641	23.0528	57.4797	36.9685	54.138	32.5486	40.6989	48.1306	66.7993	42.0279	33.9187	39.0758	50.4313	15.0674	50.9033	53.506	111.992	47.2306	18.6854	38.3653	15.4569	63.6781
9130019P16Rik	0	0	1	0	0	0	0	0	0	0	0	0	0	0	0	0	0	0	0	0	0	0	0	0	0	0	0	0	1	1	0
9130023H24Rik	79	139.094	70	101	91	75	124	106	34	138	54	98	131	197	50	105	117	156	74	78	76	75	75	144	98	182	96	88	97	54	128
9130024F11Rik	2	0	2	0	0	0	0	0	0	0	0	0	4	0	0	0	2	0	0	0	1	1	0	0	0	1	0	0	0	0	0
9130204L05Rik	0	0	0	0	0	0	0	0	0	0	0	0	0	0	0	0	0	0	0	0	0	0	0	0	0	0	0	0	0	0	0
9130209A04Rik	0	0	0	0	0	0	0	0	0	0	0	0	0	0	0	0	0	0	0	0	0	0	0	0	0	0	0	0	0	0	0
9130221F21Rik	0	0	0	0	0	0	0	0	0	0	0	0	0	0	0	0	0	0	0	0	0	0	0	0	0	0	0	0	0	0	0
9130221H12Rik	31	48	45	47	30	22	64	53	21	42	26	42	47	59	33	43	60	74	29	28	40	36	30	49	31	76	30	34	25	37	42
9130227L01Rik	0	0	0	0	0	0	0	0	0	0	0	0	0	0	0	0	0	0	0	0	0	0	0	0	0	0	0	0	0	0	0
9130230L23Rik	0	0	2	2	1	1	1	4	0	0	0	5	1	0	0	0	0	1	0	0	1	0	0	0	2	0	2	0	0	0	5
9130401M01Rik	119	154	73	115	93	109	135	129	84	140	108	236	122	221	63	179	106	174	128	141	91	209	89	184	124	219	95	103	190	73	175
9130409I23Rik	42	85	73	66	256	216	195	246	110	228	82	221	49	103	101	227	23	44	130	212	161	483	108	279	247	386	20	229	367	192	400
9130409J20Rik	0	0	0	0	0	0	0	0	0	0	0	0	0	1	0	0	0	0	0	0	0	0	0	0	0	0	0	0	0	0	0
9230009I02Rik	0	0	0	0	0	0	0	0	0	0	0	0	0	0	0	0	0	0	0	0	0	0	0	0	0	0	0	0	0	0	1
9230102K24Rik	0	0	0	0	0	0	0	0	0	0	0	0	0	0	0	1	0	0	0	0	0	0	0	0	0	0	0	0	0	0	0
9230102O04Rik	0	0	0	0	0	0	0	0	0	0	0	0	0	0	0	0	0	0	0	0	0	0	0	0	0	0	0	0	0	0	0
9230104L09Rik	0	0	0	0	0	0	0	0	0	0	0	0	0	0	0	0	0	0	0	0	0	0	0	0	0	0	0	0	0	0	0
9230105E05Rik	0	0	0	0	0	0	0	0	0	0	0	0	0	0	0	0	0	0	0	0	0	0	0	0	0	0	0	0	0	0	0
9230110C19Rik	7	4	0	5	4	5	4	4	2	0	10	5	4	4	3	5	2	6	12	5	5	6	4	5	1	2	6	4	5	3	4
9230110F15Rik	0	1	0	0	0	0	0	0	0	0	0	0	0	0	0	0	0	0	0	0	0	0	0	0	0	0	0	0	0	0	0
9230112D13Rik	0	0	0	0	0	0	0	0	0	0	0	0	0	0	0	0	0	0	0	0	0	0	0	0	0	0	0	0	0	0	0
9230112J17Rik	0	0	0	0	0	0	0	0	0	0	0	0	6	1	0	0	0	0	0	0	0	0	0	0	0	0	0	0	0	0	1
9230114K14Rik	24	47	22	42	39	28	34	26	16	60	20	61	11	26	13	45	27	54	17	38	12	64	25	47	26	47	30	15	32	27	47
9230116L04Rik	0	0	0	1	1	1.01816	1.01599	1.01471	0	0	0	0	0	1.03249	0	0	3	2	1	0	1.03794	3	0	1.01114	3	3	1	2.02987	2.06463	3	0
9230116N13Rik	0	5	4	9	1	1	2	2	2	0	2	1	0	5	1	1	1	2	3	3	1	0	4	2	1	4	4	3	6	5	2
9230117E06Rik	0	0	0	0	0	0	0	0	0	0	0	0	0	0	0	0	0	0	0	0	0	0	0	0	0	0	0	0	0	0	0
9330020H09Rik	17	20	12	23	13	16	18	19	7	40	13	16	17	25	15	27	20	22	17	17	17	18	13	25	27	24	12	21	11	27	15
9330102E08Rik	21	21	19	8	12	4	17	13	4	9	8	23	10	18	13	13	12	15	21	20	11	21	16	26	22	18	13	16	18	18	10
9330111N05Rik	0	1	0	0	0	0	0	0	0	0	0	0	2	0	1	1	0	0	0	1	0	0	0	0	2	0	0	0	0	1	0
9330117O12Rik	0	0	0	0	0	0	0	0	0	0	0	0	0	0	0	0	0	0	0	0	0	0	0	0	0	0	0	0	0	0	0
9330133O14Rik	4	5	4	6	3	7	6	7	8	0	6	9	18	11	2	10	3	7	5	11	1	5	6	13	7	7	5	3	0	1	10
9330136K24Rik	5	9	10	10	3	7	4	12	6	13	2	7	4	6	6	5	6	10	3	5	6	16	2	10	21	10	7	6	3	10	7
9330151L19Rik	48	76	105	105	64	57	72	83	41	48	26	65	64	104	46	72	84	89	56	55	62	76	52	76	71	103	53	63	62	54	101
9330158H04Rik	0	0	0	0	0	0	0	0	0	0	0	0	0	0	0	0	0	0	0	0	0	0	0	0	0	0	0	0	0	1	0
9330159F19Rik	0	0	0	0	0	0	0	2	0	0	1	0	0	8	0	0	0	0	0	0	0	0	0	0	0	0	0	0	0	0	0
9330159M07Rik	47	66.1768	44	30.1459	90.074	73.3599	72.333	111.633	34.223	59.791	113	174.38	53.5769	56.325	54.2047	94.4153	44	46.1436	64.8619	54.8481	113.416	112.425	49.2907	85.8336	63.3492	88.1583	31	93.1707	105.947	57.1755	43.5755
9330162012Rik	56	66	60	73	65	56	70	65	43	115	34	54	74	103	55	76	64	83	77	98	94	122	61	86	85	127	58	57	69	50	86
9330162B11Rik	0	0	0	0	0	0	0	0	0	0	0	0	0	0	0	0	0	0	0	0	0	0	0	0	0	0	0	0	0	0	0
9330175E14Rik	7	7	2	6	6	4	7	4	2	0	2	4	20	15	6	6	15	7	6	11	7	6	5	11	5	12	5	9	6	4	4
9330175M20Rik	0	0	0	0	0	0	0	0	0	0	0	0	0	0	0	0	0	0	0	0	0	0	0	0	0	0	0	0	0	0	0
9330178D15Rik	0	0	0	0	0	0	0	0	0	0	0	0	0	0	0	0	0	0	0	0	0	0	0	0	0	0	0	0	0	0	0
9330179D12Rik	0	0	0	0	0	0	0	0	0	0	0	0	0	0	0	0	0	0	0	0	0	0	1	0	0	3	0	0	0	0	0
9330182L06Rik	1	6	1	2	2	4	5	12	1	14	1	11	1	6	1	7	1	8	3	2	2	6	3	8	8	14	9	2	6	9	2
9330182O14Rik	0	0	0	0	0	0	0	0	0	0	0	0	0	0	0	0	0	0	0	0	0	0	0	0	0	0	0	0	0	0	0
9330188P03Rik	0	0	0	0	0	0	0	0	0	0	0	0	0	0	0	0	0	0	0	0	0	0	0	0	0	0	0	0	0	0	0
9330199G10Rik	0	0	0	0	0	0	0	0	0	0	0	0	0	0	0	0	0	0	0	0	0	0	0	0	0	0	0	0	0	0	0
9430007A20Rik	0	0	0	0	0	0	0	0	0	0	0	0	0	0	0	0	0	0	0	0	0	0	0	0	0	0	0	0	0	0	0
9430014N10Rik	0	0	0	0	0	0	0	0	0	0	0	0	0	0	0	0	0	0	0	0	0	0	0	0	0	0	0	0	0	0	0
9430015G10Rik	48	128	86	72	63	65	81	70	34	47	42	95	68	118	57	85	83	88	58	62	91	69	52	79	112	150	29	69	70	31	74
9430018G01Rik	0	0	0	0	0	0	0	0	0	0	0	1	0	0	0	0	0	0	0	0	0	0	0	0	0	0	0	0	0	0	0
9430019J16Rik	0	0	0	0	0	0	0	0	0	0	0	0	0	0	0	0	0	0	0	0	0	0	0	0	0	0	0	0	0	0	0
9430020K01Rik	159	261	190	202	164	150	216	279	133	184	167	274	201	284	128	239	233	324	160	135	203	219	181	239	183	279	198	225	215	140	210
9430021M05Rik	0	0	0	0	0	0	0	0	0	0	0	0	0	0	0	0	0	0	0	0	0	0	0	0	0	0	0	0	0	0	0
9430037G07Rik	244	356.823	254	203.854	477.926	385.64	673.667	686.367	137.777	281.209	568	1255.62	261.423	336.675	243.795	416.585	540	687.856	187.138	235.152	811.583	1232.57	139.709	257.166	558.651	540.842	145	339.829	265.053	206.824	299.424
9430038I01Rik	29	48	16	36	28	37	34	38	34	25	34	44	7	21	32	49	26	36	47	58	22	45	23	84	59	92	36	48	56	40	69
9430041J12Rik	0	0	0	0	0	0	0	0	0	0	0	0	0	0	0	0	0	0	0	0	0	0	0	0	0	0	0	0	0	0	0
9430060I03Rik	5	3	2	0	1	1	2	5	0	0	5	1	0	5	4	1	1	1	2	3	2	4	1	4	1	5	2	8	0	1	7
9430065F17Rik	2	5	8	3	5	5	2	0	0	6	0	2	4	6	2	1	1	2	1	2	1	2	0	4	5	3	0	1	3	0	1
9430069I07Rik	0	0	0	0	0	0	0	0	0	0	0	2	0	0	0	0	0	0	0	0	0	0	0	0	0	0	0	0	0	0	0
9430078K24Rik	0	0	0	0	0	0	0	0	0	0	0	0	0	0	0	0	0	0	0	0	0	0	0	0	0	0	0	0	0	0	0
9430083A17Rik	17	47	22	26	8	7	11	10	6	10	4	13	21	29	9	16	15	27	20	14	16	17	15	15	47	39	30	6	9	9	6
9430091E24Rik	12	28	18	22	14	7	27	27	5	0	2	21	14	21	12	18	27	18	28	17	20	19	12	23	16	29	22	24	20	15	23
9530002B09Rik	0	0	0	0	0	0	0	0	0	0	0	0	0	0	0	0	0	0	0	0	0	0	0	0	0	0	0	0	0	0	0
9530003J23Rik	0	0	0	0	0	0	0	0	0	0	0	0	0	0	0	0	0	0	0	0	0	0	0	0	0	0	0	0	0	0	0
9530014B07Rik	0	0	0	0	0	0	0	0	0	0	0	0	0	0	0	0	0	0	0	0	0	0	0	0	0	0	0	0	0	0	0
9530020I12Rik	4	4	0	2	0	1	4	0	0	0	0	4	0	5	2	1	3	1	0	0	0	2	1	1	0	1	1	0	2	0	1
9530026F06Rik	0	0	0	0	0	0	0	0	0	0	0	0	0	0	0	0	0	0	0	0	0	0	0	0	0	0	0	0	0	0	0
9530026P05Rik	1	3	5	10	6	3	0	2	5	20	2	2	4	10	1	5	8	12	3	9	4	12	0	7	6	10	7	3	8	5	5
9530027J09Rik	0	0	0	0	0	0	0	0	0	0	0	0	0	0	0	0	0	0	0	1	1	1	0	0	0	1	0	0	0	0	1
9530036O11Rik	0	0	0	0	0	0	0	0	0	0	0	0	0	0	0	0	0	0	0	0	0	0	0	2	0	0	0	0	0	0	1
9530051G07Rik	0	1	0	4	5	2	5	3	0	2	0	5	0	2	2	3	1	2	1	3	3	7	2	7	3	2	5	12	3	4	2
9530052E02Rik	0	0	3	0	1	0	1	0	0	0	0	0	0	1	0	1	0	1	0	0	0	0	0	1	0	0	1	0	0	0	0
9530053A07Rik	0	0	0	0	0	0	0	3.89856e-39	0	0	0	0	0	0	0	0	0	0	0	0	0	0	0	0	0	0	0	2.19481e-24	0	0	0
9530059O14Rik	0	0	0	0	0	0	0	0	0	0	0	0	0	0	2	2	0	0	0	1	0	0	0	0	0	1	0	0	0	0	0
9530062K07Rik	1	3	1	0	3	1	6	0	0	0	1	4	0	3	0	5	0	2	0	1	0	0	0	4	2	8	2	0	2	0	0
9530068E07Rik	1382	2008	1490	2066	1487	1375	1623	1684	1056	1806	1509	2393	1470	2153	1095	1940	1558	2238	1578	1599	1532	2154	1380	2310	1692	2665	1352	1679	2087	1105	2037
9530077C05Rik	1	1	0	1	2	1	1	0	0	0	5	6	8	4	2	1	4	4	1	1	0	1	1	0	0	1	5	3	1	2	2
9530080O11Rik	4	13	9	10	15	16	12	26	7	6	8	9	19	32	10	21	9	15	11	21	3	32	14	24	13	23	10	26	12	9	21
9530082P21Rik	20	42	22	26	26	11	35	23	8	15	18	53	34	54	27	42	19	39	30	27	27	22	22	49	31	44	36	21	42	17	32
9530091C08Rik	136	143	134	125	111	73	177	154	42	96	96	127	63	71	100	94	113	119	141	104	87	86	104	201	184	182	106	122	121	118	153
9630001P10Rik	0	0	0	0	0	0	0	0	0	0	0	0	0	0	0	0	0	0	0	0	0	0	0	0	0	0	0	0	0	0	0
9630013A20Rik	0	0	0	0	0	0	0	0	0	0	0	0	0	0	0	0	0	0	0	0	0	0	0	0	0	0	0	0	0	0	0
9630013K17Rik	0	0	0	0	0	0	0	0	0	0	0	0	0	0	0	0	0	0	0	0	0	0	0	1	0	0	0	0	0	0	0
9630028B13Rik	0	0	0	0	0	0	0	0	0	0	0	0	0	0	0	0	0	0	0	0	0	0	0	0	0	0	0	0	0	0	0
9630028H03Rik	0	0	0	0	0	0	0	0	0	0	0	0	0	0	0	0	0	0	0	0	0	0	0	0	0	0	0	0	0	0	0
9630028I04Rik	0	0	0	0	0	0	0	0	0	0	0	1	0	0	0	0	0	0	0	0	0	0	0	0	0	3	0	0	0	0	2
9830107B12Rik	0	1	0	0	0	0	0	0	0	0	0	1	1	1	0	0	0	0	0	0	0	0	0	0	0	0	1	0	0	0	0
9830132P13Rik	0	0	0	0	0	0	0	0	0	0	0	0	0	0	0	0	0	0	0	0	0	0	0	0	0	0	0	0	0	0	0
9830166K06Rik	0	0	0	0	0	0	0	0	0	0	0	0	0	1	0	0	0	3	0	0	0	0	2	0	0	0	0	0	0	0	0
9930012K11Rik	2	4	6	6	2	1	3	5	0	1	3	11	1	12	4	3	0	2	3	9	3	7	4	6	2	5	9	5	7	6	1
9930014A18Rik	2	2	10	5	1	7	4	4	0	8	2	4	4	2	3	10	2	3	2	5	1	3	2	5	1	2	6	10	3	1	11
9930021J03Rik	351	679	580	746	801	642	585	720	411	778	386	722	534	794	372	785	626	878	518	563	484	915	485	906	621	1012	506	702	779	644	962
9930104L06Rik	62	77	56	83	68	57	85	78	44	71	55	68	100	96	41	80	91	121	54	58	55	86	63	72	56	96	50	69	78	46	86
9930111H07Rik	0	0	0	0	0	0	0	0	0	0	0	0	0	0	0	0	0	0	0	0	0	0	0	0	0	0	0	0	0	0	0
9930111J21Rik1	58.0676	112.995	61.7517	89.6417	79.989	70.814	99.9352	90.9782	29.9045	49.6913	73.6419	174.927	89.2853	146.018	36.9608	107.757	97.8176	149.714	73.8002	112.292	75.9035	122.316	77.9107	174.329	63.88	130.86	118.458	85.341	118.241	59.6967	122.861
9930111J21Rik2	44.1659	51.048	11.7229	65.7324	33.4904	36.3305	48.8178	75.9111	12.4642	95.5045	25.1012	59.7079	55.1456	73.2361	43.6025	34.3102	42.2389	61.1942	43.829	42.8383	39.4551	55.0761	28.7818	81.1821	34.0585	69.0052	46.6254	37.1539	58.4043	16.5897	21.7411
A130010J15Rik	106	149	103	153	133	108	122	103	73	91	85	166	108	139	65	133	89.9999	161	128	144	122	192	94	194	131	245	122	154	171	79	178
A130077B15Rik	0	1	1	0	1	1	5	1	0	0	1	1	1	2	0	3	3	3	1	2	1	1	0	7	2	1	1	0	2	1	0
A1bg	1	5	0	1	3	1	0	0	1	1	0	9	1	0	3	1	0	2	1	0	0	2	0	1	0	2	1	0	2	0	0
A1cf	2593	4700.56	4586	5017	6712	4538	4360	5379	2290	4312.67	3475	5072	3409	4607	2793	4809	3220	4659	4029	4445	3747	6214	3863	6663	5075	5957	2786	5785	5139	4910	6643
A230001M10Rik	5	3	7	5	1	4	3	10	4	0	6	7	4	8	2	2	5	9	5	5	3	3	1	1	6	6	3	9	1	3	3
A230009B12Rik	0	0	0	0	0	0	0	0	0	0	0	0	0	0	0	0	0	0	0	0	0	0	0	0	0	0	0	0	0	0	0
A230020J21Rik	0	0	0	0	0	0	0	0	0	0	0	0	0	0	0	0	0	0	0	0	0	0	0	1	0	0	0	0	0	0	0
A230028O05Rik	0	0	0	0	0	0	3	0	0	0	3	0	3	2	0	0	0	0	1	1	1	5	0	7	1	0	2	2	1	1	0
A230050P20Rik	210	217	298	255	191	137	298	264	167	278	158	263	339	303	177	219	415	375	247	185	189	113	208	204	247	368	220	198	229	146	211
A230056J06Rik	1	3	1	1	0	2	2	1	0	0	0	1	2	3	2	2	4	1	3	2	1	1	0	2	2	2	0	1	2	3	1
A230056P14Rik	7	6	4	6	7	9	6	2	0	5	5	14	6	8	1	6	4	15	6	10	8	6	3	11	5	14	6	9	4	8	10
A230057D06Rik	0	0	0	0	0	0	0	0	0	0	0	0	0	0	0	0	0	0	0	0	0	0	0	0	0	0	0	0	0	0	0
A230065H16Rik	0	0	0	0	0	0	0	0	0	0	0	0	0	0	0	0	0	0	0	0	0	0	0	0	0	0	0	0	0	0	0
A230070E04Rik	0	0	0	0	0	0	0	0	0	0	0	0	0	0	0	0	0	0	0	0	0	0	0	0	0	0	0	0	0	0	0
A230072C01Rik	30	46	24	40	41	40	36	48	26	110	24	42	55	67	23	62	34	49	33	32	40	82	21	54	48	63	37	30	28	25	38
A230072E10Rik	6	13	13	25	6	6	22	20	2	2	4	17	24	25	9	15	24	19	6	10	8	13	5	13	8	14	9	12	8	8	19
A230077H06Rik	0	0	0	0	0	0	0	0	0	0	0	0	0	0	0	0	0	0	0	0	0	0	0	0	0	0	0	0	0	0	0
A230103J11Rik	2	0	9	0	3	0	5	5	1	0	0	2	8	4	0	2	4	3	0	3	2	1	1	0	0	1	4	0	0	1	4
A230107N01Rik	1	4	1	4	1	1	3	8	0	10	5	11	1	4	2	5	3	3	4	5	9	8	3	5	2	7	3	5	10	1	5
A230108P19Rik	0	0	0	0	0	0	0	0	0	0	0	0	0	0	0	0	0	0	0	0	0	0	0	0	0	0	0	0	0	0	0
A2m	4	1	1	1	0	1	1	3	1	0	2	8	3	3	2	1	0	3	0	2	1	0	3	3	0	1	5	0	0	0	0
A2ml1	40	51	15	28	46	26	50	59	16	12	62	75	24	41	22	48	42	79	48	19	36	65	44	30	28	27	32	68	47	36	33
A330008L17Rik	0	0	0	0	0	0	0	0	0	0	0	0	0	0	0	0	0	0	0	0	0	0	0	0	0	0	0	0	0	0	0
A330009N23Rik	2	9	8	4	10	3	10	7	4	4	8	9	10	11	6	7	18	10	5	4	7	5	7	13	8	13	4	6	6	13	5
A330015K06Rik	0	0	0	0	0	0	0	0	0	0	0	0	0	0	0	0	0	0	0	0	0	0	0	0	0	0	0	0	0	0	0
A330023F24Rik	273	521	612	702	547	432	469	563	211	403	204	511	549	710	310	504	594	684	335	425	507	742	296	694	460	697	355	578	564	422	756
A330032B11Rik	1	1	0	0	0	0	0	0	0	0	0	0	0	0	0	0	0	0	0	0	0	0	0	0	2	1	0	0	0	0	0
A330033J07Rik	0	0	0	0	0	0	0	0	1	0	0	0	0	0	0	0	0	0	0	0	0	0	0	0	0	0	0	0	0	0	0
A330035P11Rik	19	17	40	24	17	18	26	50	14	12	26	22	20	39	11	33	26	35	25	13	16	23	19	20	27	46	14	9	18	18	35
A330040F15Rik	3	11	7	9	5	8	3	6	2	25	3	6	4	5	6	5	6	4	7	7	10	9	5	8	11	6	4	5	2	9	5
A330041J22Rik	1	6	9	8	3	5	3	1	1	0	3	1	4	5	1	7	4	1	0	0	0	9	1	1	8	3	2	0	1	2	2
A330048O09Rik	0	0	0	2	0	0	0	0	0	0	0	0	0	0	0	0	0	0	0	0	0	0	0	1	0	0	0	0	0	0	0
A330049N07Rik	2	0	0	0	0	0	0	0	0	0	0	0	0	0	0	0	0	0	0	0	0	0	0	0	0	0	0	0	0	1	0
A330069E16Rik	8	11	12	9	29	12	20	9	3	43	10	23	20	14	4	15	10	13	14	23	13	31	3	21	15	19	4	14	19	9	24
A330070K13Rik	0	0	0	0	0	0	0	0	0	0	0	0	0	0	0	0	0	0	0	0	0	0	0	0	0	0	0	0	0	0	0
A330074K22Rik	0	0	0	0	0	0	0	0	0	0	0	0	1	0	0	0	0	0	0	0	0	0	0	0	0	0	0	0	0	0	0
A330076C08Rik	0	0	0	0	0	0	0	0	0	0	0	0	0	0	0	0	0	0	0	0	0	0	0	0	0	0	0	0	0	0	0
A330076H08Rik	0	0	0	0	0	0	0	0	0	0	0	0	2	0	0	0	0	0	0	0	0	0	0	0	0	0	0	0	0	2	0
A330093E20Rik	0	0	0	0	0	0	0	0	0	7	0	0	0	0	0	0	0	0	0	2	0	0	0	0	0	0	0	0	0	0	3
A330102I10Rik	0	0	0	0	0	0	0	0	0	0	0	0	0	0	0	0	0	0	0	0	0	0	0	0	0	0	0	0	0	0	0
A3galt2	0	1	1	2	0	0	1	2	4	15	0	0	2	2	0	0	0	0	0	0	0	1	0	1	1	0	0	1	1	0	0
A430005L14Rik	166	236	136	231	163	190	194	203	98.9999	220	120	255.999	196	297.001	88.9999	238	175	311	171	179	121	208	149	210	174	366.001	153	135	235.999	94	208
A430033K04Rik	56	113	111	168.546	89.4294	99	83	107	35	111	58.5772	136.468	54	116	55	131.938	90	117	92	119	102	194	68	170.467	81	159	108	98	119.525	66.0397	122.458
A430035B10Rik	7	20	17	32	24	23	14	26	7	4	8	39	13	32	10	27	20	28	28	18	15	43	12	37	35	46	22	22	22	20	35
A430046D13Rik	23	37	33	39	46	38	23	30	11	112.001	21	40	22	35	28	35	33	43	29	37	22	30	30	51	28	52	25	47	27	37	67
A430057M04Rik	0	0	1	3	0	0	2	3	2	0	3	2	1	0	0	0	3	0	1	0	0	0	0	1	0	3	0	1	1	0	0
A430078G23Rik	0	1	1	1	1	0	4	0	0	0	2	1	0	1	4	3	0	3	0	1	1	2	2	1	2	2	0	2	1	0	3
A430078I02Rik	0	2	3	7	6	3	5	3	0	0	2	4	6	3	0	1	6	0	0	1	1	4	0	3	0	1	1	1	8	2	0
A430085M09Rik	0	0	0	0	0	0	0	0	0	0	0	0	0	0	0	0	0	0	0	0	0	0	0	0	0	0	0	0	0	0	0
A430088P11Rik	1	0	0	0	0	0	0	2	0	0	0	0	0	0	1	0	1	1	2	0	0	0	0	0	0	0	0	1	0	0	0
A430089I19Rik	0	0	0	0	0	0	0	0	0	0	0	0	0	0	0	0	0	0	0	0	0	0	0	0	0	0	0	0	0	0	0
A430090L17Rik	0	0	0	0	0	0	0	0	0	0	0	0	0	0	0	0	0	0	0	0	0	0	0	0	0	0	0	0	0	0	0
A430093F15Rik	0	0	1	0	0	0	0	0	0	0	0	0	2	0	0	0	0	0	0	0	0	0	0	1	0	0	0	0	0	0	0
A430105I19Rik	42	46	39	41	30	32	41	36	18	35	32	52	65	76	30	53	45	59	42	48	41	40	44	53	30	85	28	27	32	20	45
A4galt	3	11	3	4	10	3	5	2	3	11	6	7	3	7	2	1	3	5	8	7	9	1	1	12	8	4	7	4	3	1	3
A4gnt	0	0	0	1	0	0	0	0	2	0	1	0	0	0	2	0	1	0	0	0	0	0	0	0	1	3	0	0	0	0	1
A530006G24Rik	0	0	0	0	0	0	0	0	0	0	0	0	0	0	0	0	0	0	0	0	0	0	0	0	0	0	0	0	0	0	0
A530013C23Rik	6	6	8	7	4	9	6	12	5	0	5	9	6	15	9	6	6	5	7	4	7	8	7	5	5	17	2	3	11	7	5
A530016L24Rik	10	11	15	16	5	7	10	4	5	0	6	8	9	2	14	11	10	7	10	5	7	3	11	4	10	17	9	5	6	4	11
A530021J07Rik	0	0	0	0	0	0	0	0	0	0	0	0	0	0	0	0	0	0	0	0	0	0	0	0	0	0	0	0	0	0	0
A530032D15Rik	2.75503	1.18448	7.08949e-37	1.13278	0	0	1.05639	5.52263	0	9.91378	1.29129e-29	3.61495	0	5.38931	1	2.14133	1.12109	2.12051	3.96963	1.12667	1	1.15949	1.86472	2.31948	2.41548	3.41408	1.11323	4	0	1.96806e-32	0
A530046M15Rik	0	0	0	0	1	0	0	0	0	0	0	0	0	0	0	0	0	0	0	0	0	0	0	0	0	0	0	0	0	0	0
A530050N04Rik	0	0	0	0	0	0	0	0	0	0	0	0	0	0	0	0	0	0	0	0	0	0	0	0	0	0	0	0	0	0	0
A530053G22Rik	0	0	0	0	0	0	0	0	0	0	0	0	0	0	0	0	0	0	0	0	0	0	0	0	0	0	0	0	0	0	0
A530058N18Rik	0	0	0	0	0	0	0	0	0	0	0	0	0	0	0	0	0	0	0	0	0	0	0	0	0	0	0	0	0	0	0
A530064D06Rik	0	5	0	0	2	0	0	2	0	0	1	3	0	1.03731	0	1	0	2	2	3	1.20045	1.08732	1	0	4	2.53906e-29	2	0	1	0	1
A530065N20Rik	0	0	0	2	0	1	0	0	0	0	0	2	0	0	0	0	0	2	0	0	0	0	0	0	0	0	0	0	0	0	1
A530072M11Rik	5	6	10	2	10	9	14	13	0	0	10	7	7	14	2	16	3	3	8	14	6	9	9	10	1	10	6	6	13	1	9
A530088E08Rik	0	0	0	0	0	0	0	1	0	0	2	0	0	1	0	0	0	0	0	0	0	1	0	0	0	0	1	0	0	1	2
A530099J19Rik	0	0	0	0	1	1	0	1	0	0	1	2	3	1	1	1	0	0	2	1	5	1	0	0	0	0	1	0	1	0	7
A630001G21Rik	10	8	7	3	9	4	4	3	1	11	3	6	7	9	4	8	10	6	3	6	6	4	9	20	13	7	3	12	2	12	9
A630010A05Rik	0	0	0	0	0	0	0	0	0	0	0	0	0	0	0	0	0	0	0	0	0	0	0	0	0	0	0	0	0	0	0
A630012P03Rik	0	0	0	0	0	0	0	0	0	0	0	0	0	0	0	0	0	0	0	0	0	0	0	1	1	0	0	0	0	0	1
A630019I02Rik	0	0	0	0	0	0	0	2	0	0	0	0	0	1	0	1	0	0	0	0	0	0	0	0	2	0	0	0	0	0	1
A630020A06	1	0	0	0	2	1	4	3	0	13	0	0	0	1	0	2	0	2	0	2	1	0	0	3	2	4	2	1	0	0	0
A630023A22Rik	0	0	0	0	0	0	0	0	0	0	0	0	0	0	0	0	0	0	0	0	0	0	0	0	0	0	0	0	0	0	0
A630023P12Rik	0	0	0	0	0	0	0	0	0	0	0	0	0	0	1	0	0	1	0	1	0	0	0	1	0	0	0	0	0	1	0
A630033H20Rik	9	13	11	11	14	9	9	10	6	21	12	20	6	14	6	13	7	24	11	18	9	17	15	21	6	22	8	11	19	5	14
A630066F11Rik	4	20	9	15	11	7	10	10	6	37	3	10	10	12	6	15	7	17	11	10	5	17	10	19	13	21	17	10	14	7	15
A630072M18Rik	63	100	131	125	110	68	73	91	59	90	50	68	108	134	67	121	111	120	73	98	94	106	57	89	120	119	69	98	89	85	88
A630073D07Rik	0	0	0	0	0	0	0	0	0	0	0	0	0	0	0	0	0	0	0	0	0	0	0	0	0	0	0	0	0	0	0
A630075F10Rik	0	0	0	0	0	0	0	0	0	0	0	0	0	0	0	0	0	0	0	0	0	0	0	0	0	0	0	0	0	0	0
A630076J17Rik	0	0	0	0	0	0	0	0	0	0	0	0	0	0	0	0	0	0	0	0	0	0	0	0	1	0	0	0	0	0	0
A630077J23Rik	0	0	0	0	0	0	0	0	0	0	0	1	0	0	0	0	0	0	0	0	0	1	0	0	0	0	0	0	0	0	1
A630089N07Rik	4	10	3	4	10	9	11	16	4	30	6	22	7	29	4	19	7	27	12	9	13	15	5	13	6	13	9	14	12	4	16
A630095E13Rik	0	0	0	0	0	0	0	0	0	0	0	0	0	0	0	0	0	0	0	0	0	0	0	0	0	0	0	0	0	0	0
A630095N17Rik	0	0	0	0	0	0	0	0	0	0	0	0	0	0	0	0	0	0	2	0	0	0	0	0	0	0	0	0	0	0	0
A730004F24Rik	0	0	0	0	0	0	0	0	0	0	0	0	0	0	0	0	0	0	0	0	0	0	0	0	0	0	0	0	0	0	0
A730006G06Rik	0	0	0	0	0	0	0	0	0	0	0	0	0	0	0	0	0	0	0	0	0	0	0	0	0	0	0	0	0	0	0
A730008H23Rik	148.019	344.45	112.05	284.81	187.459	236.353	183.612	488.932	91.3035	442.436	62.7574	474.181	268.756	419.505	178.907	403.64	205.187	384.987	261.975	461.239	110.274	229.242	249.493	441.912	234.61	607.347	244.738	232.625	595.665	117.205	422.243
A730017C20Rik	0	0	0	0	0	0	0	0	0	0	0	0	0	0	0	0	0	0	0	0	0	0	0	0	0	0	0	0	0	0	0
A730017L22Rik	123	95	146	101	186	82	113	115	82	98	100	95	147	97	97	96	143	125	143	97	98	119	100	132	164	137	93	129	89	123	105
A730018C14Rik	0	0	0	0	0	0	0	0	0	0	0	0	0	0	0	0	0	0	0	0	0	0	0	0	0	0	0	0	0	0	0
A730020E08Rik	1	0	0	0	0	0	0	0	0	0	0	0	0	0	0	0	0	0	0	0	0	0	0	0	0	0	0	0	0	0	0
A730020M07Rik	0	2	2	0	1	0	0	1	3	0	0	0	0	3	0	2	4	3	1	2	0	0	0	1	2	2	0	0	0	1	1
A730036I17Rik	5	6	2	7	9	3	2	6	10	0	1	3	19	28	9	4	4	7	4	12	8	3	3	7	14	30	2	4	4	1	6
A730043L09Rik	0	2	0	0	0	0	0	0	0	0	0	0	0	0	0	1	0	0	0	0	0	0	0	0	0	0	0	0	0	0	0
A730046J19Rik	0	0	1	0	0	0	0	0	0	0	0	0	0	2	0	0	2	2	0	0	1	1	0	1	0	3	1	0	0	4	6
A730056A06Rik	0	0	0	0	0	0	0	0	0	0	0	0	0	0	0	1	0	0	0	1	1	0	0	0	0	1	0	0	0	0	0
A730082K24Rik	0	0	0	0	0	0	0	0	0	0	0	0	0	0	0	0	0	0	0	0	0	0	0	0	0	0	1	0	0	0	0
A730085K08Rik	0	0	0	0	0	0	0	0	0	0	0	0	0	0	0	0	0	0	0	0	0	0	0	0	0	0	0	0	0	0	0
A730090N16Rik	0	1	0	0	1	2	0	3	0	0	1	1	5	5	2	2	1	1	3	0	0	4	0	2	2	0	2	3	1	1	0
A830009L08Rik	0	1	0	0	0	0	0	0	0	0	0	0	0	0	0	0	0	0	0	0	0	1	0	0	0	0	0	0	0	4	0
A830010M20Rik	60	133	38	73	53	50	62	104	30	136	31	131	32	72	53	96	39	63	70	120	59	85	80	177	84	251	84	50	83	47	148
A830011K09Rik	0	0	0	0	0	0	0	0	0	0	0	0	0	3	0	0	0	0	0	0	0	0	0	0	0	0	0	0	0	0	0
A830018L16Rik	0	0	0	0	0	0	0	0	0	0	0	1	0	0	0	0	0	0	1	0	0	0	0	0	0	0	0	0	0	0	0
A830019L24Rik	0	0	0	0	0	0	0	0	0	0	0	0	0	0	0	0	0	0	0	0	0	0	0	0	0	0	0	0	0	0	0
A830029E22Rik	0	0	0	0	0	0	0	0	0	0	0	0	0	0	0	0	0	0	0	0	0	0	0	0	0	0	0	0	0	0	0
A830052D11Rik	0	12	0	2	5	3	1	4	3	13	6	7	2	2	2	7	2	4	4	2	4	1	7	4	7	13	4	5	2	2	3
A830080D01Rik	33	82	52	90	72	65	42	78	24	97	22	73	48	114	26	82	50	117	48	70	74	183	36	119	53	115	88	81	70	51	108
A830082K12Rik	1	9	7	5	2	2	5	3	0	0	1	6	3	7	2	4	3	12	4	4	0	7	1	5	2	7	5	9	3	2	7
A830082N09Rik	9	37	47	32	42	21	33	49	11	37	14	36	50	70	15	44	24	25	19	19	15	62	15	38	37	51	16	46	38	16	44
A930001A20Rik	0	0	0	0	0	0	0	1	0	0	0	0	0	0	0	0	0	0	0	0	0	0	0	0	0	1	0	0	0	0	0
A930001C03Rik	10	21	5	10	21	4	29	33	14	39	14	16	20	28	15	20	20	24	20	31	9	15	17	22	20	18	11	22	17	7	20
A930002C04Rik	0	0	0	2	0	0	0	2	0	0	0	0	0	2	0	3	0	6	2	0	0	2	0	2	2	4	1	0	0	0	0
A930003A15Rik	0	0	0	0	0	0	0	0	0	0	0	0	0	0	0	0	0	0	0	0	0	0	0	0	0	0	0	0	0	0	0
A930003O13Rik	0	0	0	0	0	0	0	0	0	0	0	0	0	0	0	0	0	0	0	0	0	0	0	0	0	0	0	0	0	0	0
A930004D18Rik	10	21	27	19	22	9	22	22	12	21	11	13	16	12	11	25	30	21	27	27	12	5	19	19	29	34	11	22	19	19	18
A930005H10Rik	29	64	55	74	55	44	41	58	25	56	38	71	58	64	37	74	50	84	41	49	37	51	40	73	55	73	44	53	66	30	66
A930006I01Rik	0	0	0	0	0	0	0	0	0	0	0	0	0	0	0	0	0	0	0	0	0	0	0	0	0	0	0	0	0	0	0
A930006K02Rik	2	3	2	0	2	0	1	2	1	16	2	4	5	5	0	1	2	2	0	2	1	3	0	2	1	2	2	5	2	0	3
A930007I19Rik	2	0	2	1	5	3	0	2	1	0	3	1	14	3	2	7	2	1	2	2	1	3	2	9	4	2	0	14	2	5	1
A930009A15Rik	0	0	0	0	0	0	0	0	0	0	0	0	0	0	0	0	0	0	0	0	0	0	0	0	0	0	0	0	0	0	0
A930011G23Rik	8	13	5	5	2	3	22	8	2	8	14	10	8	12	11	9	9	16	15	10	7	3	7	20	15	13	7	30	8	11	6
A930012L18Rik	1	0	0	0	0	0	0	0	1	0	0	0	0	1	0	0	2	0	0	1	0	0	0	0	0	0	0	1	0	1	0
A930013F10Rik	38	73	86	67	69	28	91	53	27	48	33	37	73	86	42	56	108	61	39	42	79	67	31	68	46	78	55	71	59	65	65
A930015D03Rik	5	8	3	6	5	5	2	7	1	4	2	7	6	33	1	6	10	14	6	2	4	17	3	8	6	11	9	4	9	0	8
A930016O22Rik	0	0	0	0	0	0	0	0	0	0	0	0	0	0	0	0	0	0	0	0	0	0	0	0	0	0	0	0	0	0	0
A930017M01Rik	0	0	0	0	0	0	0	0	0	0	0	1	0	0	0	0	0	0	0	0	0	0	0	0	0	0	0	0	0	0	0
A930018P22Rik	0	0	1	2	0	0	2	1	0	0	0	1	0	0	0	0	0	0	3	3	2	2	3	3	1	1	0	0	0	0	0
A930019D19Rik	0	0	0	0	0	0	0	0	0	0	0	0	0	0	0	0	0	0	0	0	0	0	0	0	0	0	0	0	0	1	0
A930024E05Rik	1	6	1	4	3	4	3	4	2	9	2	6	4	9	2	3	3	0	4	4	1	5	4	8	6	9	8	5	13	1	1
A930031H19Rik	0	0	0	0	0	0	0	0	0	0	0	0	0	0	0	0	0	0	0	0	0	0	0	0	0	0	0	0	0	0	0
A930033H14Rik	5	9	9	15	16	5	11	19	5	17	2	11	13	12	7	11	1	13	16	11	9	14	4	13	21	20	12	8	15	14	20
A930041C12Rik	0	0	0	0	0	0	0	0	0	0	0	0	0	2	0	0	0	0	0	0	0	0	0	0	0	0	0	0	0	0	0
AA387883	0	0	0	0	0	0	0	0	0	0	0	0	0	0	0	0	0	0	0	0	0	0	0	0	0	0	0	0	0	0	0
AA388235	4	5	1	1	4	0	1	1	0	0	0	4	0	3	0	2	1	3	0	2	2	0	0	3	1	3	0	4	3	1	0
AA413626	6	2	2	0	2	2	1	4	0	0	0	1	1	2	3	6	3	2	0	1	3	2	2	1	2	1	4	4	1	0	2
AA414768	2	0	4	4	2	2	1	2	2	0	0	2	4	3	1	0	0	3	2	5	0	1	0	0	2	3	4	2	1	0	3
AA465934	5	18	1	7	5	10	8.80558	9	5	7	1	12	3	19.9046	2	13	9	12.7887	5	10	9	12.5416	7.506	17	7	23.8125	8	10	12	3	22.8882
AA467197	0	0	0	0	0	0	0	0	0	0	0	2	0	0	0	0	0	0	0	0	0	0	0	0	0	0	1	0	0	0	0
AA536875	0	0	0	0	0	0	0	0	0	0	0	0	0	0	0	0	0	0	0	0	0	0	0	0	0	0	0	0	0	0	0
AA543186	4	9	6	12	15	10	8	10	2	21	1	6	5	10	3	17	4	9	7	7	7	8	6	13	15	18	8	5	8	3	8
AA543401	0	0	0	0	0	0	0	0	0	0	0	0	0	0	0	0	0	0	0	0	0	0	0	0	0	0	0	0	0	0	0
AA545190	0	0	0	0	0	0	0	0	0	0	0	0	0	0	0	0	0	0	0	0	0	0	0	0	0	1	0	0	0	0	0
AA619741	0	0	0	0	0	0	0	0	0	0	0	0	0	0	0	0	0	0	0	0	0	0	0	0	0	0	0	0	0	0	0
AA792892	0	0	0	0	0	0	0	0	0	0	0	0	0	1	0	0	0	0	0	0	0	0	0	1	0	0	0	0	0	0	0
AA986860	5	18	14	11	12	12	14	11	7	31	7	32	15	62	8	17	13	27	10	11	39	37	6	17	12	17	5	12	7	6	10
AB124611	22	30	20	16	11	16	33	25	3	4	27	44	22	30	9	23	19	34	23	25	14	17	24	42	31	36	33	17	26	4	16
AF067061	0	0	0	0	0	0	0	0	0	0	0	0	0	0	0	0	0	0	0	0	0	0	0	0	0	0	0	0	0	0	0
AF067063	0	0	0	0	0	0	0	0	0	0	0	0	0	0	0	0	0	0	0	0	0	0	0	0	0	0	0	0	0	0	0
AF357355	0	0	0	0	0	0	0	0	0	0	0	0	0	0	0	0	0	0	0	0	0	0	0	0	0	0	0	0	0	0	0
AF357359	0	0	0	0	0	0	0	0	0	0	0	0	0	0	0	0	0	0	0	0	0	0	0	0	0	0	0	0	0	0	0
AF357399	0	0	0	0	1	0	0	0	0	0	0	0	0	0	3	1	0	0	0	2	0	0	2	0	2	0	0	4	0	5	0
AF357425	0	0	0	0	0	0	0	0	0	0	0	0	0	0	0	0	0	0	0	0	0	0	0	0	0	0	0	0	0	0	0
AF357426	0	0	0	0	0	0	0	0	0	0	0	0	0	0	0	0	0	0	0	0	0	0	0	0	0	0	0	0	0	0	0
AF366264	0	0	0	0	0	0	0	0	0	0	1	0	0	0	0	0	0	0	0	0	2.29547e-15	1	1	0	1.28602e-10	0	0	0	0	0	0
AF529169	0	0	0	0	0	0	0	0	0	0	0	0	0	0	0	0	0	0	0	0	0	0	0	0	1	0	0	0	0	0	0
AI115009	0	0	0	0	0	0	0	0	0	0	0	0	0	0	0	0	0	0	0	1	0	0	0	0	0	0	0	0	0	0	0
AI182371	1869	5418.94	3109.97	6743.99	2811.95	3995.08	2523.99	4592.04	1736	5176.02	1568	4722.95	3379	7867.05	1655.01	5430.12	4243.94	8880.83	2258	3256.98	1785	4901.95	2025.01	5195.04	2461.05	7074.11	6595.02	2076.99	3827.06	1828.02	5130.88
AI197445	9	11	9	11	16	8	8	7	5	10	4	14	17	9	5	12	10	8	4	7	9	11	13	15	19	12	6	10	11	7	15
AI314180	1221	2654	1464	2419	2232	2165	1774	2338	1134	2648	1600	3475	1491	2830	1164	2647	1526	2642	1967	2722	1797	3548	1440	3395	1998	3635	1749	2506	3226	1440	2993
AI314278	0	0	1	0	0	0	0	0	0	0	1	0	0	1	0	0	0	0	0	1	0	0	0	0	0	3	0	0	3	0	1
AI413582	9	8	7	12	5	2	12	9	4	0	19	14	3	9	6	9	4	12	8	7	6	9	7	8	6	15	5	11	10	4	4
AI427809	1	0	0	0	1	0	0	3	0	0	2	3	2	0	1	2	1	1	4	4	1	2	1	0	2	0	1	7	1	0	0
AI429214	17	19	8	9	7	11	13	8	1	24	4	15	7	18	4	22	5	15	11	16	8	13	6	20	9	39	22	10	9	2	11
AI450353	7.47863	5	12	13	17	11	8.19442	11	10	0	0	8	13	8.09541	9.61539	6	13	13.2113	7	4	5	14.3786	9.494	10	16	21.1875	6	16.0256	12	10	11.1118
AI463170	1	1	1	3	0	3	0	4	3	0	2	1	2	3	1	2	0	8	2	0	0	1	0	2	3	6	1	0	0	0	2
AI464131	652	813.015	610	766	630	462	648	745	416	825	517	785	443	616	405	745	745	1001	643	615	482	528	520	701	623	991	608	527	735	378	673
AI467606	2	5	0	1	3	2	3	7	1	1	1	1	0	5	1	3	5	2	1	3	1	1	7	5	1	7	2	2	2	1	0
AI504432	8	3	12	9	10	3	6	10	2	4	6	5	9	11	6	8	12	12	3	3	8	6	5	6	8	5	4	7	6	11	5
AI506816	2	2	0	0	0	0	0	1	0	0	0	1	0	2	0	0	0	0	1	1	4	0	1	3	0	0	0	0	0	1	1
AI507597	0	0	0	0	1	0	0	0	0	0	0	0	0	1	0	0	0	0	0	0	0	1	0	0	1	0	0	0	0	0	0
AI593442	0	0	0	0	0	0	1	0	0	4	0	0	0	0	0	0	0	0	0	0	0	0	0	0	0	0	0	0	0	0	0
AI597479	122	295	207	384	272	270	201	284	109	250	159	341	224	412	175	329	223	411	200	248	220	461	151	387	197	428	189	259	292	175	359
AI606473	0	0	0	0	0	0	0	0	0	0	0	0	0	0	0	0	0	0	0	0	0	0	0	0	0	0	0	0	0	0	0
AI646519	0	0	0	0	0	0	0	0	0	0	0	0	0	0	0	0	0	0	0	0	0	0	0	0	0	0	0	0	0	0	0
AI661453	541	353	407	220	313	162	572	442	323	192	534	214	384	263	422	282	389	278	573	197	494	115	650	283	394	212	138	458	242	280	205
AI662270	22	42	10	30	18	30	24	31	9	61	26	43	40	53	13	35	20	35	24	49	22	40	21	47	15	39	30	35	47	26	29
AI837181	134	142	95	88.9999	93	86.9999	137	121	93	109	109	114	150	182	99.9999	126	148	188	139	90	150	75	128	121	141	173	79	96	114	45	106
AI839979	0	0	0	0	1	0	0	0	0	0	2	2	2	2	0	0	0	0	1	0	0	0	0	0	1	0	0	0	2	0	0
AI846148	35	35	16	20	36	22	31	30	25	19	31	51	77	54	22	38	45	45	35	20	39	35	31	35	26	52	32	37	36	15	41
AI847159	0	0	0	1	0	0	0	0	0	0	0	0	0	0	0	0	0	0	0	0	0	1	0	0	0	0	0	0	0	0	0
AI854703	0	1	0	0	0	0	0	2	0	0	0	3	0	1	0	0	1	0	1	2	0	0	0	0	0	0	0	0	0	0	0
AI987944	113.717	337.229	146.913	316.82	239.903	279.777	216.995	315.313	119.85	435.42	131.491	426.526	199.443	513.439	118.684	410.361	235.421	469.947	158.052	312.251	140.981	537.57	182.974	545.64	189.953	528.404	350.546	220.062	380.308	196.807	442.274
AU015228	0	1.03221	0	0	0	0	0	1.00402	0	0	0	0	0	0	0	0	0	0	0	0	0	0	0	0	0	1.01153	0	0	1.02443	0	0
AU015791	0	0	0	0	0	0	0	0	0	0	0	0	0	0	0	0	0	0	0	0	0	0	0	0	0	0	0	0	0	0	0
AU015836	0	0	0	0	0	0	0	0	0	0	0	0	0	0	0	0	0	0	0	0	0	0	0	0	0	0	0	0	0	0	0
AU016765	0	0	0	0	0	0	0	0	0	0	0	0	0	0	0	0	0	0	0	0	0	0	0	0	0	0	0	0	0	0	0
AU018091	0	1	0	0	0	0	0	0	0	0	0	1	0	0	0	0	0	0	0	0	0	1	0	0	1	1	0	0	1	0	2
AU019823	71	167	164	204	220	116	154	182	77	211	86	202	143	264	95	183	159	229	99	153	140	260	112	233	134	226	136	155	162	119	175
AU019990	0	0	0	0	0	0	1	0	0	0	0	0	0	0	0	0	0	0	0	0	3	0	0	0	0	0	0	0	0	0	0
AU021063	0	0	0	0	0	0	0	0	0	0	0	0	0	0	0	0	0	0	0	0	0	0	0	0	0	0	0	0	0	0	0
AU021092	6	13	15	14	6	12	8	11	8	0	13	25	8	15	15	15	10	21	18	11	9	15	11	8	10	23	8	8	17	6	19
AU022252	336	474	316	428	301	295	370	369	250	360	319	505	331	404	272	475	349	480	311	310	295	334	366	502	432	720	311	347	510	230	481
AU022751	0	0	0	0	0	0	0	0	0	0	0	0	0	0	0	0	0	0	0	0	0	0	0	0	0	0	0	0	0	0	0
AU022754	0	0	0	0	0	0	0	0	1	0	0	0	0	1	0	0	0	0	1	0	0	0	0	0	0	0	0	3	0	0	0
AU022793	0	0	0	0	0	0	0	0	0	0	0	0	0	0	0	0	0	0	0	0	0	1	1	2	0	1	0	0	0	0	0
AU023762	0	0	0	0	0	0	0	0	0	0	0	0	0	0	0	0	0	0	0	0	0	0	0	0	0	0	0	0	0	0	0
AU040320	420	517.998	301.001	336	357	315	409.001	483.001	237	355	394.001	599.003	407	460.001	323.001	493.002	372.001	521.001	489.999	421	415.001	356.001	430.001	480	463.002	640.996	281	376.999	435.001	244	470.001
AU040972	0	0	0	0	0	0	0	0	0	0	0	0	0	0	0	0	0	0	0	0	0	0	0	0	0	0	0	0	0	0	0
AU041133	24	98.3038	52	107	79	94	58	90	32	131	24	113	59	154	25	101	52	116	49	80	41	183	48	154	39	144	78	66	88	61	143
AV039307	5	6	1	2	0	1	1	7	1	15	0	2	5	0	0	1	0	0	3	1	0	1	1	7	2	2	2	3	3	1	4
AV051173	0	1	0	0	3	1	2	1	1	10	3	0	0	7	0	1	0	2	0	0	0	0	0	3	3	1	1	2	1	1	0
AV064505	0	0	0	0	0	0	0	0	0	0	0	0	0	0	0	0	0	0	0	0	0	0	0	0	0	0	0	0	0	0	0
AV320801	0	0	0	0	0	0	0	0	0	0	0	0	0	0	0	0	0	0	0	0	0	0	0	0	0	0	0	0	0	0	0
AW011738	44	53	70	45	64	43	64	57	18	24	35	71	311	275	50	55	109	134	52	45	73	66	41	57	43	69	53	45	36	33	54
AW046200	1	4	4	1	2	0	4	2	0	0	1	0	2	1	2	2	0	1	3	0	0	1	0	2	1	1	3	0	4	0	0
AW112010	307	665	278	542	518	501	427	608	184	515	243	792	364	628	189	648	376.49	783	374	657	321	865	335	835	428	914	551	339	524	331	666
AW146154	47.2833	154.77	67.0868	145.181	83.0969	112.223	84.0056	138.687	64.1499	170.581	32.5091	150.473	78.5568	225.56	64.3156	150.64	93.5786	182.052	75.9481	159.75	80.0186	271.428	48.0254	206.36	112.047	252.596	115.454	108.938	141.691	76.1932	181.725
AW209491	97	192	154	199	203	198	167	257	88	200	125	235	250	471	118	254	217	341	140	158	146	320.999	137	319	133	277	169	167	229	133	284
AW495222	0	0	1	0	0	0	0	0	0	2	0	0	0	0	0	0	0	0	0	2	1	0	0	0	0	0	0	1	0	1	4
AW549542	66	105	79	87	63	63	49	82	11	17	29	66	28	43	35	111	24	33	57	78	67	57	76	96	51	130	37	54	70	32	105
AW549877	532	985	741	948	1105	726	733	865	459	950	535	968	613	928	589	978	715	1047	779	855	623	1248	614	1331.08	1000	1452	826	877	843	843	1044
AW551984	0	2	0	2	0	2	1	1	1	0	0	1	1	1	0	2	1	1	0	2	0	4	4	1	1	4	1	0	2	0	2
AW554918	26	79	63	65	54	45	59	76	34	18	18	62	37	86	38	65	80	81	53	59	36	52	42	132	73	119	52	59	68	51	83
AW822252	0	0	0	0	0	0	0	0	0	0	0	0	0	0	0	0	0	0	0	0	0	0	0	0	0	0	0	0	1	0	0
AY074887	0	1	0	0	0	0	0	0	0	0	1	0	0	0	0	0	1	0	0	1	0	0	0	0	0	1	0	0	0	0	0
AY358078	4.02078	7	0	2.02309	2.016	2.02661	4	10.1633	2.01428	6	2	4.01121	2.01051	11.0176	1	1.01308	7	6.02639	2.03173	5.08579	5.02234	2.01127	6	5.01809	9	2.00657	3.04006	1.01208	4	2.0399	1.01084
AY512915	0	2	2	1	4	2	3	2	0	16	3	3	0	0	1	6	0	0	4	2	1	3	1	5	4	1	0	2	3	0	3
AY512931	0	4	0	0	0	0	1	1	0	0	1	3	0	0	0	1	2	0	2	0	0	6	1	0	0	0	0	0	0	2	1
AY702102	0	0	0	0	0	0	0	0	0	0	0	0	0	0	0	0	0	0	0	0	0	0	0	0	0	0	0	0	0	0	0
AY702103	0	0	0	0	0	0	0	0	0	0	0	0	0	1	0	0	0	0	0	0	0	0	0	0	0	0	0	0	0	0	0
AY761184	0	0	0	0	0	0	0	0	0	0	0	0	0	0	0	0	0	0	0	0	0	0	0	0	0	0	0	0	0	0	0
AY761185	0	0	0	0	0	0	0	0	0	0	0	0	0	0	0	0	0	0	0	0	0	0	0	0	0	0	0	0	0	0	0
Aaas	69	80	35	41	35	39	67	65	45	59	89	110	67	83	33	82	58	103	54	59	63	44	54	62	75	129	55	38	82	18	66
Aacs	259	485	137	180	766	760	1211	1369	728	982	994	1821	591	980	1061	1738	1296	1745	637	582	1025	1214	851	1297	214	581	266	1275	2209	691	1573
Aadac	1692	6133	2496	7868	4054	6066	2852	6539	2409	8011	2198	8780	2591	8186	1936	8577	3060	8712	3001	6885	2693	11621	2361	9466	3589	11868	3595	3957	8781	3043	11659
Aadacl2	0	0	0	0	0	0	0	0	0	0	0	0	0	16	0	0	0	0	0	0	0	0	0	0	0	0	0	0	0	0	0
Aadacl3	0	0	0	0	0	0	0	0	0	0	0	0	0	4	0	0	0	0	0	0	0	0	0	0	0	0	0	0	0	0	0
Aadat	969	2263	857	1807	1889	2348	1324	2064	802	2093	1019	2501	986	1992	840	2568	791.4	1760	1352	1673	1304	2983	1123	2359	1180	2744	1469	1276	2082	988	2198
Aaed1	241	575	377	560	386	333	314	424	217	629	308	604	261	481	253	519	299	503	357	450	337	605	341	594	410	821	389	354	522	251	564
Aagab	292	461	314	515	346	352	371	456	239	512	262	612	260	419	249	557	333	566	298	397	343	515	290	547	434	907	309	359	520	248	628
Aak1	612.997	815	691.001	717	889.999	665.999	857.999	822	480	575.001	534.001	822.996	1290	1322	541	794	817	1047	649.999	576.001	977.001	914	576	818.004	684	929.002	519	872.997	739.003	523.997	750
Aamdc	48	141	51	84	64	83	63	83	34	123	51	98	51	146	29	107	56	127	59	94	58	98	40	155	71	198	85	60	120	41	151
Aamp	750	1151	552	993.001	552	805.999	763.995	956.001	503.999	983.998	759	1312	837.003	1488	568.001	1227.99	746	1305	814	783	809	896.002	753	1038	719.004	1617	696.001	607.998	1255	383	928
Aanat	0	0	0	0	1	0	0	0	0	0	0	0	1	0	0	0	0	0	0	0	0	0	0	0	0	0	0	0	0	0	0
Aar2	253	345.999	198	322	276.001	245	288	291.001	144	376	224	372.001	296.001	492.998	170	379	248	407.001	282.001	218	219	360	246.001	401	246	501.001	223	265.999	320	126	341.001
Aard	5	5	2	9	9	5	11	4	5	6	4	15	7	8	4	18	4	10	5	4	3	34	6	14	15	16	8	6	7	11	13
Aars	1940	3328	1322	2322	1812	2370	2124	3363	1400	2686	1896	3393	3009	4830	1392	3403	2296	4789	2104	2357	2179	2863	1725	3039	1676	3310	2578	1890	3358	956	2759
Aars2	122	186	85	126	99	128	161	161	78	200	116	205	158	208	110	187	145	201	152	114	115	91	94	115	128	226	94	98	185	70	118
Aarsd1	83	165	66	154	96	118	110	177	77	298	85	244	104	235	71	174	102	222	109	146	119	152	86	162	120	253	90	115	224	63	192
Aasdh	101	210	148	163	148	131	146	220	85	154	94	174	110	208	134	204	156	207	126	106	120	166	105	247	188	333	131	134	171	124	218
Aasdhppt	259	651.002	379.001	692.001	797	682.997	489.999	715	322	869.006	309	1147.99	381.001	928.995	301	832.995	344.001	831.998	387.001	680.002	387	1430	355	1107	453	947.009	479.001	559	829.004	443.001	1093
Aass	2498	6371	2212	4864	3632	4498	3126	5235	1836	5252	2737	7226	2453	5072	1868	5648	2536	5704	2714	4195	2459	6195	2476	6471	3581	7792	4144	3125	5385	2215	5997
Aatf	58	216	107	197	132	171	112	198	66	255	80	204	136	318	85	201	109	263	86	153	105	193	94	200	100	299	137	130	208	77	207
Aatk	28	38	46	45	20	21	54	29	19	36	46	25	91	30	22	23	39	59	36	16	38	12	27	33	34	34	29	26	26	18	21
Abat	5133.93	8075.1	4883.88	6235.76	8254	7620.2	7506.55	9101.69	4693.02	8481.46	5976.66	9309.71	4634.8	6548.05	4713.2	9382.49	4427	6816.81	7000.49	6606.48	6725.02	8782.32	6106.16	9142	7144.11	11852.1	4484.95	7038.35	9620.52	5408.99	9947.58
Abca1	4262	8883	5849	9307	8101	8306	7569	10026	4143	8618	5570	12305	11720	19252	4650	10983	7788	13069	6139	7970	6640	12158	5273	11765	5149	10088	7600	6867	9911	5096	10563
Abca12	0	0	0	0	0	0	0	0	0	0	0	0	0	172	0	0	0	0	0	0	0	0	0	0	0	0	0	0	0	0	0
Abca13	0	0	0	0	0	0	0	0	1	0	2	0	0	0	0	0	0	0	3	4	0	0	1	1	1	0	0	0	0	1	0
Abca14	0	2	5	12	2	0	2	1	2	25	0	2	3	3	0	5	5	10	0	2	1	0	2	7	0	6	7	0	1	10	4
Abca15	0	0	0	0	0	0	0	0	0	0	0	0	0	0	0	0	0	0	0	0	0	2	0	0	0	0	0	0	0	0	0
Abca16	0	0	0	0	1	0	0	0	0	0	0	0	0	0	0	0	0	0	0	0	0	0	0	1	0	0	1	0	0	0	0
Abca17	0	0	0	0	0	1.00156	0	0	0	0	0	0	0	0	0	1.00176	0	0	0	0	0	0	0	0	0	0	1.00249	0	0	0	0
Abca2	859	754	694	652	366	283	830	812	373	369	564	486	1191	986	537	605	1341	1460	526	290	643	320	563	424	611	728	747	446	517	259	352
Abca3	2833	3103.05	2518.02	2623.06	2083.99	1594.98	2693.04	2689	1833	2407.03	2376.03	2497.96	3358.02	3547	1979	2819.04	3477.04	4528.09	2380	2114	2438.05	1965.99	2192.01	2829.98	2860.95	3650.02	1992	2355.02	2516.95	1318	2518.99
Abca4	1	1	2	3	0	1	2	3	0	0	1	6	1	2	4	1	0	3	0	2	0	3	0	3	4	2	4	0	3	0	3
Abca5	94	227	132	293	186	195	136	227	93	207	94	353	128	322	101	237.001	144	248	117	223	134	448	111	376	165	390	205	190	250	185	365
Abca6	2342	5945.98	3750.97	7470.03	3866.96	4329.02	3157.99	4549.98	2589.01	6935.87	2224.99	6007.02	3036.99	6740.92	2051.01	6207.14	3557.03	7265.11	3185.01	5911.97	3081.01	8262.15	2753.99	8442.9	4928.03	10609.9	5145.98	4147.03	6023.05	3161.99	8378.89
Abca7	86	109	69	108	70	57	88	106	60	85	86	131	107	99	68	89	99	116	118	70	77	62	79	70	80	144	69	79	93	43	89
Abca8a	838	1941	2054.68	4049	1730	1807	1205.54	1562	904.585	1972.61	620.386	1429	1361.17	2909.16	922.55	2218	1850.58	3193.16	1029.49	1557.46	927	2181.82	884.029	2545.51	1723.11	3681.1	1731	982.784	1334	936	2257.93
Abca8b	704	1843	1051.32	1965	1319	1466	1132.46	1715	706.415	1893.39	1085.61	2857	1060.83	2315.84	829.45	2104	1481.42	2978.84	1184.51	1977.54	1314	3472.18	917.971	2783.49	1524.89	3323.9	1592	1676.22	2375	1144	2863.07
Abca9	92	167	91	131	105	95	107	170	60	71	95	230	92	151	64	139	97	181	102	137	82	154	98	196	81	195	146	132	149	82	158
Abcb10	392	617	418	585	491	485	553	550	370	625	361	695	501	719	327	696	582	855	439	484	425	648	416	745	498	851	491	454	626	350	763
Abcb11	5892.03	13728	7392	14348	7422	8842	8440	13044	5388	13714	5465.34	13480	9074	17465	6045	16052	11228	21243	5830	9237	6983	15103	6071	16110	8553	20403	12027	8148	12850	6064	15542
Abcb1a	11.6496	33.325	8.03765	27.1522	24.5106	28.0999	24.1891	40.3405	18.6554	1.00222	15.2679	103.438	16.5187	20.3442	18.6667	29.8884	9.22663	26.1297	11.8947	40.3684	26.1609	38.1976	15.1245	41.8684	25.0906	42.8901	12.2161	43.1455	64.985	16.4383	66.3694
Abcb1b	21.3951	46.8002	21	17.8719	31.5664	15.9719	18.8934	22.7542	14.4084	35.0044	34.7841	74.8889	24.5481	59.7078	9.37761	31.1778	24.7934	35.8917	23.1467	25.6898	25.9213	59.8906	23.9444	23.1724	22.0265	29.1906	33.801	6.93423	18.1871	20.5943	18.7125
Abcb4	3422.96	7992.87	3314.96	6196.98	5958.92	6700.93	4030.92	6691.91	2858.94	7399	3596.95	9443.67	2429.93	5115.95	2843.96	8111	1874.98	3973.98	4745.96	7767.94	4996.92	10782.9	4228.93	10506.8	5774.88	13006.9	3497.98	5363.92	8704.83	3872.97	10328.9
Abcb5	0	0	0	0	0	0	0	0	0	0	0	0	0	0	0	0	0	0	0	0	0	0	0	0	0	0	0	0	0	0	0
Abcb6	550	675	508	595	532	490	566	601	366	682	614	812	492	649	405	700	448	647	674	696	644	611	586	746	533	947	422	596	870	385	773
Abcb7	623	1730	853	1614	1529	1449	985	1558	641	1932	742	2074	926	2025	656	1805	1022	2056	980	1604	995	2822	761	2173	1172	2439	1424	1288	1793	990	2101
Abcb8	326	367	207	241	243	237	303	364	206	335	361	510	312	393	239	417	280	397	330	302	346	287	278	292	304	525	207	304	469	164	387
Abcb9	25	23	14	14	17	14	22	18	12	6	13	21	16	13	30	5	12	18	27	20	13	9	30	9	21	24	9	18	16	13	21
Abcc1	46	43	27	44	39	29	36	44	18	15	33	56	57	86	19	39	51	48	51	44	36	32	40	74	33	61	40	34	56	19	33
Abcc10	136	98.9999	138	83	123	79	201	143	95	106	101	102	198	90	175	87	186	125	161	99.0001	188	59	121	100	163	112	49	147	96	69	99
Abcc12	1	6	0	0	6	1	6	4	1	0	4	9	0	0	1	5	0	4	1	4	7	3	2	12	4	11	3	3	3	3	8
Abcc2	4703	9160	6505	8894	8952	8332	7886	10798	5227	10968	6508	13534	5730	9122	4947	10524.6	5011	7831	7770	9647	7022.01	11149	6279	12663	7807	13134	5287	10310	13361	6833	12871
Abcc3	2612	4204	1315	1947	4456	4787	4404	5959	2923	5359	4587	7400	787	1220	2602	5368	366	774	5833	6372	4265	4884	4812	7611.43	4522	8180	395	4495	7700	3145	7138
Abcc4	24	45	18	50	26	20	42	36	15	48	46	57	39	74	40	40	26	41	29	34	35	43	32	64	41	66	28	63	76	34	46
Abcc5	61	85	69	90	53	54	81	83	33	79	57	111	100	97	60	67	99	116	66	75	71	111	60	109	70	101	65	62	84	49	87
Abcc6	1283	1463	1363	1484	938	788	1428	1459	822	1301	871	1126	1190	1443	911	1418	1537	1829	1290	870	932	723	1125	1193	1559	1967	886	931	1215	653	1171
Abcc8	0	0	0	0	0	0	0	0	0	0	0	0	0	0	0	0	0	0	0	0	0	0	0	0	0	0	0	0	0	0	0
Abcc9	564.999	932.999	572.003	1012	723.001	680.997	685.002	684.004	419.001	922.001	486.001	1139.01	715	1167	368.001	843.998	699.999	1161.01	527	690.998	556	948.002	447	856.002	635.997	1257.01	785.001	538	842.002	443.999	833.998
Abcd1	235	261	190	181	162	151	255	264	174	193	241	269	212	219	157	224	215	283	250	157	227	142	236	239	276	343	146	219	249	121	184
Abcd2	101	299	116	350	443	441	281	328	244	622	299	978	50	178	192	552	65	80	368	695	268	747	323	1091	345	950	70	813	1198	578	1285
Abcd3	10849.8	25264	8273	15340	26127	28937	20585	30198	13287	34493.3	17383	44949	5923	13080	13163	36026	5706	10683	19038	27096	17602	40057	15229	35848	19705	45051	6001	28454	48613	19143	42601
Abcd4	61	94	53	58	49	50	64	69	27	48	78	73	56	61	59	56	68	104	67	80	66	66	51	90	63	106	65	72	76	47	74
Abce1	693	1779	873	1392	1642	1661	1118	1594	708	1569	840	2600	1303	3038	678	2040	1173	2372	954	1557	1116	3223	865	2274	972	2148	1438	1400	2158	917	2146
Abcf1	514	724.024	414	601	458	562	561	772	349	504	534	820	652	869	395	748	558	839	547	493	537	507	502	672	494	860	484	457	695	281	556
Abcf2	291.001	532.997	243	451.001	295.001	389	345	480.999	213	481.003	282.999	672	431	804.997	219	589.999	313	693.998	300.999	408.999	311.001	493.998	326.001	621.002	276	635.003	345.001	298.999	578.002	211	538
Abcf3	310	670	307	536	386	504	409	634	287	593	395	676	765	1293	284	646	509	882	396	538	409	684	346	720	365	798	461	346	624	230	635
Abcg1	118	175	151	149	128	105	206	173	64	174	187	302	125	188	90	164	183	213	175	159	144	185	167	259	161	270	146	174	187	66	162
Abcg2	1399	4114	787	1942	3555	4972	2542	4977	1407	4768	2208	6391	788	2110	1347	5136.56	724	1885	2909	5854	2180	7135	1847	5475	2216	5969	997	2152	4983	1705	5587
Abcg3	25	77	8	49	29	37	40	66	20	31	47	114	30	54	19	55	50	54	41	71	24	62	50	138	32	75	65	56	58	28	55
Abcg4	0	2	0	0	1	0	0	0	0	0	0	0	0	0	0	0	0	0	0	0	0	4	0	0	2	1	0	0	2	2	0
Abcg5	551	1052	560	932	551	615	707	891	432	1041	585	1313	312	651	436	971	459	822	800	1015	539	850	548	1086	917	1593	638	740	1047	535	1189
Abcg8	1128	1640	1025	1432.01	946.999	783.999	1115	1338	825.999	1687.01	1023	1750.99	555	750	883.003	1561.01	820.999	1169	1487.02	1514	966.995	1037	1112	1796	1630	2622.02	922.002	1161	1678	911.002	1724.99
Abhd1	321	623.003	117	216	337	465.003	346.001	646.002	202	622.999	454.999	1024.99	118	233	219	587.002	131	261.999	449	587.999	368.001	488.999	347	607	260.999	702.998	166	468.998	1083.99	210	647
Abhd10	49	111	52	106	98	81	78	116	55	127	80	161	77	136	57	134	70	136	70	81	67	149	62	136	81	155	109	93	136	63	120
Abhd11	231	341	175	234	234	262	254	295	176	314	218	448.999	209	336.001	191	385	216	335	240	295	232	307	205	342.001	238	467.001	197	237	411	170	376.001
Abhd11os	0	0	2	1	0	0	0	1	0	1	0	0	0	1	2	0	1	1	0	0	1	0	1	3	2	2	1	0	0	0	0
Abhd12	200	278	185	233	211	201	256	251	184	176	224	353	278	293	201	274	266	355	267	255	262	261	265	348	287	401	240	212	276	198	288
Abhd12b	0	0	0	0	0	0	0	0	0	0	0	0	0	0	0	0	0	0	0	0	0	0	0	0	0	0	0	0	0	0	0
Abhd13	328	677.001	518.001	761.995	629	545.002	507.998	654.999	281	736.006	304	854	560.001	1066	291	697.001	478	964.005	401	543.999	432.998	926	363	745.002	452.999	934.007	587.002	523	587.001	397	742.994
Abhd14a	82	82	38	76	42	48	65	67	34	55	56	82	47	72	51	78	63	89	59	60	68	54	58	80	60	105	56	33	73	29	65
Abhd14b	553	920	852	1405	676	658	885	1103	644	1149	561	980	823	1359	620	1165	943	1329	775	871	705	752	721	1159	915	1740	799	628	1146	571	1170
Abhd15	564	682	630	681	621	484	751	726	403	561	575.002	777	381	381	509	684	483	591	692	617	500	517	639	806	760	924	328	601	693	483	765
Abhd16a	204	282	166	205	177	194	247	190	153	209	194	293	239	324	158	248	210	331	241	202	201	179	201	217	260	385	127	158	301	126	231
Abhd16b	0	0	0	0	0	0	0	0	0	0	0	0	0	0	0	0	0	0	0	0	0	0	0	0	0	0	0	0	0	0	0
Abhd17a	302	224	209	173	226	168	328	274	204	234	346	305	279	249	210	181	278	288	341	169	307	169	317	156	329	309	138	239	272	160	181
Abhd17b	165	321	286	481	454	356	285	412	166	342	157	565	273	593	148	358	365	644	248	425	257	801	170	499	245	445	366	318	364	259	472
Abhd17c	903	1099	993	1028	1041	688	960	1036	664	979	815	873	1084	1211	735	977	1152	1654	997	1095	892	1304	850	1311	1387	1409	981	914	748	690	1091
Abhd18	150	505.679	223.802	381	329.907	352.815	259.765	386.696	134.38	451	171	476.301	197	547	166.775	504.754	168	438.077	226.627	406	262.731	632.723	179	534.97	349.678	736.338	283	263	461	212.596	554.444
Abhd2	1546	1797	1225	1437	1711	1465	1381	1637	882	1200	1919	2119	1742	1818	797	1207	929	1495	1535	1515	2517	2511	1280	1909	1423	1600	1078	1509	1596	1143	1985
Abhd3	384	1139	376	836	685	1034	523	994	348	1060	600	1744	399	829	313	1134	440	939	652	1175	544	1648	496	1485	593	1510	657	597	1223	401	1333
Abhd4	477	519.003	291	385.998	457	347	611.001	620.999	339.999	430.001	751.001	847.992	379.999	418.999	415.999	620.003	351	449.002	682.997	620	633	526.001	596.997	820.999	605.999	766	242	766.007	917	363.999	598.004
Abhd5	318	691	315	551	1035	1139	986	1208	538	1156	863	1989	661	1384	556	1474	582	938	603	786	688	1373	532	1232	408	1023	482	806	1295	422	878
Abhd6	437	758.001	212	256	1047	944	716.998	1041	340	750.999	793.002	1629.01	147	252.001	368.999	773.002	184	243	844.002	925	655.999	1226	682	1279	519.002	776.001	165	1135	1538	613	1236.99
Abhd8	34	55	39	41	16	29	54	43	9	23	43	42	61	56	23	26	40	57	37	18	31	19	49	27	44	55	42	22	32	16	19
Abi1	372.999	744.001	574.001	823.002	680	655	520.999	731.999	342	913	465.001	902.001	646	985	328	817.997	565	913.999	492	687	618.001	1216	474	992.006	626	1146	598	719.999	781.998	488.999	974.002
Abi2	48	112	57	112	73	52	80	94	34	67	67	151	103	186	53	73	91	112	55	94.9999	115	229	64	128	78	173	63	93	107	75.9999	129
Abi3	67	42	48	52	50	26	71	54	22	34	65	74	66	49	30	44	45	73	61	41	74	38	79	63	74	55	46	51	49	33	42
Abi3bp	42	79	63	108	78	61	70	77	38	74	34	71	64	106	44	84.0001	57	113	59	86.9999	58	132	52	93	66	160	64	80	79	69	110
Abl1	430.999	505	398.999	414	404	259	523.999	550	298	378.001	393	440.999	484	476	353	426.001	510.999	590.999	443.999	330.999	358	298	394.999	499.002	484.999	589.999	322.001	395.001	422	266	494.001
Abl2	260	418.001	394.001	443.999	372.999	304.999	359	403.999	187	291	260	437	326.999	430	218	386.999	371	436	328	287	485.999	555.999	284	440	304	485.999	284	355	404	222	384.001
Ablim1	526.002	754.998	503	559.002	790.999	590	796.001	842.002	530.998	794.005	678.004	1013	549.999	877.997	499	790.999	777.001	1014	625.001	629	568.002	644.001	584.001	1023	741.998	1050	702.003	867.995	957.002	653.999	1028.01
Ablim2	21	30	40	12	12	6	24	27	7	16	12	24	19	18	13	20	29	22	21	17	13	10	18	9	26	20	25	15	19	10	14
Ablim3	525	574.998	424.998	430.002	565.001	450.999	549	524	312.999	390	496	557.998	502.999	542.001	384	537.001	534	668.001	519	441	577.999	454.998	348	410	549.002	755	290	343	463	227	407.001
Abo	0	0	0	0	0	0	0	0	0	0	0	0	0	6	0	0	0	0	0	0	0	0	0	0	0	0	0	0	0	0	0
Abr	72	131	41	68	73	54	123	96	28	115	127	176	97.9999	101	68	127	80.9999	114	93.0001	96	108	83	85	120	73	125	79	105	93	42	83
Abra	0	0	0	0	0	0	1	0	0	0	0	0	0	4	0	0	0	0	0	0	0	0	0	0	0	0	0	0	0	0	0
Abracl	41	67	21	77	55	44	38	52	19	89	44	129	41	100	24	69	47	86	40	77	21	140	42	92	54	104	70	65	72	51	91
Abt1	80	117	84	138	95	106	84	125	65	112	58	155	92	216	70	130	83	168	74	103	87	109	79	148	83	218	91	73	127	63	136
Abtb1	140	183	104	195	71	103	134	137	87	156	93	216	140	184	102	221	128	206	171	134	131	119	113	156	165	342	113	95	188	59	137
Abtb2	291	302	233	301	208	169	411	408	244	134	281	372	198	210	275	325	414	401	299	207	257	185	324	345	514	677	252	286	407	177	363
Acaa1a	1242.7	1688.78	653.242	1064.37	1316.82	1659.59	1583.9	1947.26	908.254	1728.86	1719.3	2865.16	689.769	1040.22	1002.17	1739.59	550.288	933.204	1942.15	1946.98	1641.81	1741.3	1521.16	1910.76	1235.05	2453.31	620.005	1423.86	2861.48	813.672	2169.9
Acaa1b	21648	36765	5827.75	8641.74	32349.7	38775.4	32671.8	44860.5	18340.7	39583.2	34403.6	70422	3263.21	5514.79	21472.9	44315.1	1531.72	2420.8	38675.7	42975.1	34584.8	42674.9	30916.9	46337.6	29574.1	58049.8	1046.99	40531.1	74546.4	20927.1	55910.7
Acaa2	4813	11334	3883	9444	7810	11169	6942	11373	4706	12765	6307	17602	4519	11175	4335	14205	4010	9123	7270	12014	6653.36	14159	5820	15048	7061	18719	5013	6897	16177	4416	16300
Acaca	1846	3569	1355	2418	2394	2638	3315	4042	2468	4142	3020	6554	2861	5562	2203	5315	5262	7177	2653	3223	3052	4457	2426	5282	2866	7442	1997	4125	6754	2462	5588
Acacb	2395	2988	1422	1853	2370	1944	4996	5036	3048	3042	4037	4223	1409	1880	3592	4685	3645	3497	3655	2621	3596.51	2462	2838	3118	3529	4807	557	4576	5475	2220	3703
Acad10	221.472	382.188	189.598	388.191	319.483	364.167	356.351	416.818	236.676	417.851	294.537	505.372	203.385	325.658	257.841	463.037	174.629	348.494	413.492	432.714	370.707	407.38	316.811	521.566	432.833	783.226	192.095	337.012	592.234	203.575	638.817
Acad11	4497.01	9556.5	4191	7258	8344	9806	6713	8616	4209	10191	6175	14798	3313	6806	4294	11141	2672	5172	7166	10133	6275	13476	6000	13835.3	6691	14482	4445	8643	14334	5534	14386
Acad12	71.5275	131.813	49.402	74.8088	103.517	129.833	104.649	149.182	50.3237	92.1496	69.4631	197.629	48.6155	100.342	72.1592	173.963	42.3711	83.5058	118.509	139.287	103.293	146.62	115.189	228.434	149.167	279.772	34.9049	89.9884	209.767	81.4254	219.183
Acad8	426	811	482	950	660	769	624	885	431	1204	429	1014	503	1011	411	1039	578	998	544	813	521	1020	501	1211	803	1553	599	586	888	446	1171
Acad9	247	609	239	418	493	427	412	562	259	588	335	788	316	569	257	646	310	607	367	553	396	844	348	779	408	846	354	475	739	369	803
Acadl	1605	3779	1451	2164	3967	3704	2525	4524	1746	3354	2765	4999	1068	2104	1754	3730	1023	2006	3436	4892	2941	5711	2547	5859.01	2931	4738	1169	4098	5510	2614	5254
Acadm	2677	6682	2096	4165	6801	8353	3829	6398	2461	6951.05	5048.77	13744	1451	3409	2669	7764.15	1197	2752	6032	9340	4644	10079	4637	10744	4276	10152	2259	6571	11343	3833	10624
Acads	1337	1919	801	1353	1258	1666	1488	2207	975	1627	1306	2418	1033	1715	1029	2121	876	1690	1560	1648	1555	1474	1388	1756	1537	2860	775	1147	2343	708	1960
Acadsb	1199	3129	1944	3778	2710	2854	1803	2990	1176	3812	959	2728	2091	4457	1168	3505	2039	4255	1373	2448	1422	4536	1266	3643	2131	4510	2846	1638	2364	1722	3562
Acadvl	2578	5897	1928	4216	3944	5763	3786	5906	2433	5856	3899	10044	2139	4897	2470	7046.75	1911	4313	4455	6983	3915	7361	3405	8027.12	3658	10086	2727	4181	9223	2354	8281
Acan	0	0	0	0	0	0	0	0	0	0	0	0	0	0	0	0	0	0	0	0	0	0	0	0	0	0	0	0	0	0	0
Acap1	15	15	16	21	4	15	17	15	8	7	14	22	24	18	8	20	14	23	8	12	12	16	9	10	20	23	11	13	14	7	10
Acap2	301	724	446	724	542	505	502	623	291	611	373	818	515	954	305	771	505	751	473	729	535	1133	401	1028	606	1080	515	559	779	460	906
Acap3	50	54	52	37	26	25	48	44	16	5	38	53	42	59	37	46	44	52	42	28	32	22	28	35	51	51	31	22	45	16	32
Acat1	2638	6524	3062	6571	6610	7825	3865	6316	2953	8695	3296	10284	2365	6226	2807	8657	2142	4561	5073	8533	4158	10771	3799	10673	5078	12083	2889	5432	9661	3834	11470
Acat2	610.505	1469.65	429.102	759.998	1113.75	1252.33	1536.2	1902.2	948.398	2031.76	1396.93	3573.03	505.752	1231.2	1120.13	2691.88	1078.58	1665.12	1299.45	1810.11	1269.31	2266.94	1120.8	2547.04	1213.1	3060.67	869.675	1819.36	3640.96	1126.86	2744.39
Acat3	2039.51	3750.34	2962.87	4482.98	2504.26	2720.7	2453.79	3437.8	1665.62	3845.14	1626.06	3398.97	3113.27	5084.78	1782.87	3539.09	2983.38	5172	1891.54	2323.91	2173.69	3309.07	2051.19	3987.95	2703.94	5582.23	3235.26	2058.64	3017.01	1626.13	4005.62
Acbd3	257	458	350	412	501	405	358	513	220	430	297	534	505	719	224	502	431	633	339	466	350	779	259	686	390	671	374	426	465	288	576
Acbd4	364	402	354	372	348	362	463	500	270	500	465	617	389	430	330	473	427	476	446	314	449	354	413	466	360	600	299	361	534	271	543
Acbd5	2337.02	7241.82	4190.91	8902.05	7025.93	7258.27	4187.97	7438.23	2563.01	9110.27	2847.03	10202	2545.98	6195.2	2443.98	8435.48	2847.97	6295.14	3697.97	7373.43	3568	13010.2	3332.01	11140.1	5490.84	12975.9	5036.93	6115.83	9103.03	5148.06	11709.9
Acbd6	114	111	62	104	80	93	112	119	89	136	107	144	119	148	71	105	145	154	133	106	124	139	104	133	134	136	79	128	117	73	107
Acbd7	0	0	0	2	0	0	0	0	0	0	0	0	0	0	0	0	0	0	2	0	0	0	0	0	0	0	0	0	1	0	0
Accs	26	32	14	22	10	7	17	25	15	9	12	30	14	21	16	31	23	37	28	17	14	21	19	39	42	63	15	19	29	17	28
Accsl	0	0	0	0	0	0	0	0	0	0	0	0	0	0	0	0	0	0	0	0	0	0	0	0	0	0	0	0	0	0	0
Acd	62	58	53	54	54	43	69	55	50	38	61	71	72	92	47	71	71	91.0001	95	33	69	32	66	63	76	74	44	63	75	32	47
Ace	9	15	4	17	14	6	18	22	6	6	4	16	17	24	3	15	14	12	8	9	11	11	10	18	11	20	8	16	15	3	9
Ace2	3	4	5	12	1	2	5	5	0	3	3	1	0	33	0	2	5	11	4	0	0	1	2	1	0	4	7	0	5	0	7
Ace3	0	0	0	0	0	0	0	0	0	0	0	0	0	0	0	0	0	0	0	0	0	0	0	0	0	0	0	0	0	0	0
Acer1	0	0	0	0	0	0	0	0	0	0	0	0	0	12	0	0	0	0	0	0	0	0	0	0	0	0	0	0	0	0	0
Acer2	245	445.001	171	258.999	233	204	276.999	258	157	260	363.001	549	250	394	167	326.999	209	298.001	253	320	359	588.999	168	432	282	511.002	136	276	359.999	183	388
Acer3	301	562	295	455	618	540	425	568	225	602	281	868	344	659	247	688	295	526	347	518	375	967	318	849	407	756	388	468	746	398	803
Ache	8	4	1	7	1	1	2	7	2	18	6	4	7	8	0	4	9	5	6	2	6	1	0	1	0	3	0	4	2	0	1
Acin1	535.001	922.006	577.001	765.001	586.003	532.001	641.001	853.998	362	543.003	477	848.998	832.002	1061	467.001	796.002	876.997	1088	570.002	528	640	696.001	485	713.002	605.001	926	632.002	586.001	811.998	419	690
Ackr1	22	28	15	17	12	19	30	29	11	28	32	23	22	30	14	28	17	40	24	22	28	27	20	24	16	26	10	30	28	20	24
Ackr2	72	110	44	42	38	56	37	52	35	4	54	112	40	40	61	88	38	43	79	83	134	144	53	89.9999	139	216	36	80	103	50	104
Ackr3	0	7	6	7	2	4	9	10	3	11	8	17	5	20	7	0	10	5	3	5	7	9	5	5	6	10	0	11	9	4	15
Ackr4	7	13	6	13	3	11	5	9	7	3	1	14	11	13	5	14	1	16	4	8	4	7	4	9	12	14	5	7	23	4	16
Acly	1647	3503	1408.99	2886.06	2116.97	2420	4549.09	7103.03	3971.04	7125.86	3532.02	8963.26	2766.96	6158.21	3382.97	8646.23	8191.68	12843.1	2594.04	3273.02	3397.01	5707.92	1957.99	5108.01	3228	8813.06	2722.95	6159.8	12416.7	3083.94	8491.16
Acmsd	151	272	145	218	92	111	141	185	72	192	100	254	215	401	89	226	368	632	82	98	90	238	82	213	147	244	323	160	225	152	208
Acnat1	4348.1	5992.8	4117.05	4448.59	6320.78	4208.76	5387.03	5581.64	3159.14	5073.87	4001.58	4742.7	6134	6932.69	3341.21	5059.86	4318.11	5317.68	4343.88	4185.83	4222.57	5489.24	4162.86	6336.62	5343.24	5715.08	3634.21	5247.06	4720.11	4692.92	6459.43
Acnat2	705.912	1116.19	145.941	179.406	773.19	676.242	475.963	731.328	329.854	760.125	1371.25	2313.29	757.02	982.307	314.783	635.142	342.895	638.308	831.126	858.151	846.412	1342.74	561.152	913.964	512.746	579.932	403.784	983.947	1108.9	319.084	610.598
Aco1	1907	3914	1736	3283	2973	3407	2928	4369	1788	4004	2244	4910	2077	4028	1680	4554	2136.96	4273	2543	3292	2565	4168	2443	4735	2769	5726	2320	2947	4828	1997	5178
Aco2	1357	2436	921	1586	1933	2221	1808	2745	1154	2098	1918	3904	1485	2482	1251	2758	1136	2090	1858	2181	2032	2679	1867	2902	1610	3802	1108	2441	4766	1275	3207
Acod1	0	0	3	1	0	1	1	0	0	10	0	6	3	2	0	2	0	3	5	6	4	2	6	17	3	4	1	1	1	1	1
Acot1	2115.37	3121.1	309.258	462.195	5098.79	5055.02	2643.49	3723.37	1290.63	2933.84	5478.96	11235.1	59.0801	50.714	1592.66	3524.1	19.1243	12.6197	5209.95	6110.42	3852	6561.15	3919.59	5851.56	2197.7	3581.07	16.5483	7796.97	11531.9	3683.24	7962.99
Acot10	3.44987	21.3814	4.47362	8	10.5968	9.21888	7	14.9456	1	14.0884	17.306	36.0401	6.41935	27.6825	6	12.2455	2	11.8943	15	21.9369	7.65363	15.4456	4	14.3533	7.53833	21.7384	18.466	5.15582	20.804	7.42365	7.50768
Acot11	83.9999	106	51	54	43	41	101	68	46	53	54	67	110	120	49	89	109	122	91.0001	70	67	44	58	52	43	78	67	39	51	18	60
Acot12	1192	2384	1812	2859	2646	2466	1950	2357	1237	2930	1552	4087	951	2052	1236	2945	983	1644	2032	2793	1921	4102	1733	3912	2464	4464	1493	2785	3827	2017	4501
Acot13	120	349	141	321	233	317	162	411	141	277	187	467	135	320	152	462	154	338	161	329	201	509	166	540	245	614	219	329	535	236	633
Acot2	870.853	1517.05	56.9993	80.8055	2889.12	2098.39	1073.01	1507.36	612.294	833.031	3948.67	6732.55	6.9199	32.286	602.325	1247.95	9.87567	9.38026	3127.72	3225.9	1815.97	2945.15	1756.96	2859.78	1021.65	1520.77	7.45175	5372.56	6547.22	2037.86	3506.19
Acot3	186.47	323.156	68	97	1187.26	1318.82	467.004	629.514	191.48	468.346	1103.21	2272.75	2	1	291.708	639.29	2	0	584.912	704.36	813.934	1428.93	629.341	1133.65	226.447	347.086	0	1559.4	2443.43	1056.41	2326.61
Acot4	420.282	581.637	407.742	400	1776.76	1251.72	774.519	950.763	427.591	696.766	1248.86	2215.79	126	181	466.301	894.404	81	103	879.454	1166.21	981.064	1695.83	792.053	1422	650.224	844.032	69	2146.91	2489.2	1319.48	2230.28
Acot5	0	1.01524	0	0	2.02534	0	0	3.02958	0	0	6.06047	10.0514	0	0	0	0	0	0	0	0	1.01939	1.01504	0	0	0	2.01678	0	11.1614	11.0746	0	4.01998
Acot6	8.00285	19	0	8	6.0029	10	11	16	2	9.00957	19.0246	21.0147	1	6	5	10.0022	1	1	17.0026	15	11	15.0069	12.0068	18	5	13	4	20	22	7.00139	20
Acot7	116	151	74	91	116	119	153	180	104	165	110	173	96	135	105	181	129	158	128	131	172	130	175	146	130	294.001	70	145	257.001	76	171
Acot8	136	181	70	106	187	187	143	221	77	141	202	325	69	119	119	199	68	79	211	233	180	223	166	227	148	256	75	158	341	116	230
Acot9	13.5501	57.6185	16.5264	41	28.4032	32.7811	37	37.0544	12	30.9116	40.694	116.96	27.5806	74.3175	25	42.7545	28	47.1057	38	55.0631	31.3464	61.5545	19	104.647	23.4617	89.2616	36.534	31.8442	55.196	11.5763	59.4923
Acox1	50927.8	95067.8	22380.7	33514.7	91280.7	90625	77570.7	105387	43423	89078.3	88460.2	165898	17485	30706.7	51132.5	109373	14633.6	24206.6	89927.3	106029	78279	115541	73914.6	134076	68023	121406	17892	110725	161558	66314.5	127101
Acox2	1800	3578.03	1339	2382	2806	3542.95	2605.04	4065.08	1575	3820	2284.01	5225.26	1739.99	3380	1458.99	3987.46	1451.99	3006.99	2731.93	3629	2615.04	3885.02	2203.04	4441.13	2119	4726.02	1671.01	2477.95	4700.9	1585.99	4478.16
Acox3	335	486	322	468	348	331	380	486	218	355	320	464	368	521	288	510	377	529	328	314	369	361	314	437	348	651	332	312	388	179	410
Acoxl	0	0	0	1	0	0	2	0	0	0	0	0	0	0	0	0	0	0	0	0	0	0	0	0	0	0	0	0	0	0	0
Acp1	292	655.997	299	560	458	499	385	495	242	559	358	862.001	406.999	725	285	663	416	705	402	544.001	384.999	883.999	351	706.997	430	987.003	530.999	513.999	714	370	815
Acp2	704	1165	715	811	940	830	938	1056	496	1063	714	1157	906	1237	610	1120	939	1292	781	898	734	1072	796	1407	831	1253	965	846	963	579	1134
Acp5	542	946.993	470	870.001	535	531.999	566.998	864.004	376	742.997	501	854.002	741.995	1231.01	409	799.003	655.001	1088.01	556	615.001	501	617.002	538.001	825	569	1040.01	618.001	423	676.999	276	716.998
Acp6	133	284	210	259	158	170	187	261	139	355	157	288	142	307	117	312	195	357	163	172	141	242	166	281	222	458	205	181	254	111	261
Acp7	0	0	0	0	0	0	0	0	0	0	0	0	0	18	0	0	0	0	0	0	0	0	0	0	0	0	0	0	0	0	0
Acpp	29	49	44	63	24	18	35	64	42	41	33	68	52	82	29	91	180	236	47	79	23	41	22	79	46	136	177	32	63	30	60
Acpt	0	0	0	0	0	0	0	0	0	0	0	0	0	0	0	0	0	0	0	0	0	0	0	0	0	0	0	0	0	0	0
Acr	0	0	0	1	0	0	1	0	0	0	0	0	0	1	1	0	0	0	0	0	2	0	0	0	0	0	2	0	0	0	0
Acrbp	22	45	43	48	29	32	37	44	13	22	30	31	44	39	34	26	31	53	25	18	41	34	23	38	29	48	12	21	38	28	50
Acrv1	0	0	0	0	0	1	0	0	0	0	0	0	0	0	0	0	0	0	0	0	0	0	0	0	0	0	0	0	0	0	0
Acsbg1	3	0	1	2	0	0	0	0	0	0	0	0	0	48	1	0	1	1	1	0	0	0	0	1	1	0	0	2	0	1	1
Acsbg2	0	0	0	0	0	0	0	0	0	0	0	0	0	0	0	0	0	0	0	0	0	0	0	0	0	0	0	0	0	0	0
Acsf2	1270	1320	635	603	1432	1018	1569	1741	901	1016	1712	1341	748	664	999	1253	568	675	1695	1112	1737	985	1464	1466	1509	1344	399	1579	1471	945	1186
Acsf3	295	305	153	181	285	234	335	406	232	283	378	361	228	212	292	299	187	268	372	311	354	251	304	384	313	487	111	328	408	157	355
Acsl1	19797.3	40199	24019.2	38187.8	55322.5	59998.4	37425.5	55002.8	20162.4	45905.8	33271.4	72494.6	11624.1	21724.1	23405.2	56340.3	7842.08	13742	34413.8	45202.4	34304.8	65943	31236.7	64283	31855.7	61865	9970.28	44469.9	68675	31663.5	74062
Acsl3	162.366	486.342	198.063	388.408	537.888	625.969	419.045	621.964	340.309	1088.16	459.674	1563.5	484.997	1287.87	313.612	1060.97	314.668	721.869	435.775	791.166	653.496	2175.08	393.852	1251.14	278.397	944.947	442.487	848.009	1500.38	558.945	1498.67
Acsl4	1057	2768.97	1076.99	1802.99	3329.03	2848.99	2268	3259	1258	2742.98	2294.98	5642.18	3189.98	6036.25	1480	3549.99	1791.03	3375.92	2186.99	3440.97	3129.88	8120	1653.99	4410.98	1866.99	3379.9	1487.01	3934.01	4608.03	2098.01	3815.97
Acsl5	3051	10041	2965	7948	6017	8935	5802	11537	4529	14536	5001	17516	2652	8357	3815	14570.7	3797.73	8967	5950	11421	5311	15429	4520	15431	5939	19664	2755	8856	18180	4713	17625
Acsl6	0	2	1	2	1	0	2	3	2	0	0	1	0	2	0	0	3	3	0	1	0	4	3	0	5	7	6	0	0	0	0
Acsm1	1986	4052	1782	3639	2385	3050	2374	3505	1400	3559	2037	4406	2754	5134	1491	3970	2427	4972	2402	3256	2059	3743	1855	3849	2145	4907	3287	1882	3519	1256	3818
Acsm2	39	57	15	36	57	35	35	45	12	54	54	89.0001	34	64	18	44	25	40	40	55	31	59	22	28	36	29	32	15	25	13	28
Acsm3	805.999	2023	832.997	1664.98	1643.01	2056	1125.01	1933.01	858.996	2268.03	905.004	2602.01	626.002	1492	753.997	2400.03	743.998	1544.01	1290.99	2081.99	1096.01	2915.02	1031	2832.94	1353.01	3378.04	1018.99	1477	2322.03	1024	2820.93
Acsm4	0	0	0	0	0	0	0	0	0	0	0	0	0	0	0	0	0	0	0	0	0	0	0	0	0	0	0	0	0	0	0
Acsm5	686	1529	865	1532	1124	1301	972	1473	642	1525	684	1602	993	1939	636	1552	910	1744	925	1211	835	1476	748	1661	997	2133	1031	836	1546	685	1784
Acss1	1	5	1	4	2	0	5	3	0	0	7	8	3	7	3	7	3	7	5	6	2	3	3	9	2	3	2	8	4	3	4
Acss2	978	2269	1199	2515	1755	2051	3468	4224	2524	4858	2101	5149	857	1895	2132	5611	2229	3801	2322	2946	2319	3979	1751	4190	2889	6645	814	3958	8036	2042	5243
Acss2os	0	0	0	0	0	2	0	0	0	0	0	0	0	0	0	0	0	0	0	0	0	0	0	0	0	0	0	3	0	0	0
Acss3	124	372	45	108	429.001	454	299	492.001	168	370.001	235	621.002	44	136	151	533.999	28	50	274	451.001	266	600.002	300	744.004	426	1012.01	38	429.999	738.003	277	876.003
Acta1	1	0	0	0	0	0	1	0	1.00018	0	2.00028	1.00008	0	635.004	0	0	0	1.00007	0	0	0	0	0	0	0	0	1	0	0	0	1.00015
Acta2	22	46	6	24	20	12	44	26	24	3	25	83	44	97	18	22	29	40	28	21	44	20	31	31	39	36	13	61	42	15	46
Actb	7565.67	12529.2	5730.5	9390.72	8071.71	8845.02	8372.18	11352.6	6110.09	10363.3	9199.51	16520.8	12164.4	19993.5	5514.04	12408.4	10810.7	17764.2	9098.6	7881.55	9382.88	9601.61	7443.3	9353.34	8057.58	14650	8772.76	7917.22	12920.7	4442.97	8649.88
Actbl2	0	0	0	0	0	0	0	0	0	0	0	0	0	0	0	0	0	0	0	0	0	0	0	0	0	0	0	0	0	0	0
Actc1	0	3	0	0	0	0	1	3	2	0	0	1	0	81	0	0	0	1	0	0	0	1	1	1	1	5	1	3	0	0	0
Actg1	1149	1466.99	725.118	1070	1331.14	1120.23	1773.55	1840.01	1163.32	1542	1789.31	2868.13	2996.01	4882.27	1037	1616.97	1539.53	1953	1311.14	1378.01	4456.82	5724.72	1560.98	2336.95	1206.99	1763.97	946.007	2397.58	2479.03	1396.02	2771.17
Actg2	0	1	1	2	1	3	3	0	2	0	1	1	0	18	2	0	4	0	0	1	13	1	4	1	3	1	1	7	0	1	0
Actl10	0	2	1	0	0	0	1	0	0	0	0	0	0	2	0	0	0	0	0	0	1	1	1	0	1	0	0	0	0	0	0
Actl11	0	0	0	0	0	0	0	0	0	0	0	0	0	0	0	0	0	0	0	0	0	0	0	0	0	0	0	0	0	0	0
Actl6a	79	192	82	157	149	171	102	208	83	203	116	275	169	355	87	257	149	259	111	197	128	264	122	266	130	265	170	158	277	70	288
Actl6b	0	0	0	0	0	0	0	0	0	0	0	0	0	0	0	0	0	0	0	0	0	0	0	0	0	0	0	0	0	0	0
Actl7a	0	0	0	0	0	0	0	0	0	0	0	0	0	0	0	0	0	0	0	0	0	0	0	0	0	0	0	0	0	0	0
Actl7b	0	0	0	0	0	0	0	0	0	6	0	0	0	0	0	0	0	0	0	0	0	0	0	0	0	0	0	0	0	0	0
Actl9	1	3	2	2	0	0	2	1	1	0	0	0	1	0	0	1	1	4	2	2	0	3	1	2	2	5	2	2	1	1	9
Actn1	263.999	334	230	306	254	192	302.999	397.001	160	184	280.001	355	319.999	416.998	167	221	346	559.003	337	334	260	361.001	244	415.001	264	290.001	283.999	336.999	275	165	259.999
Actn2	0	0	0	0	0	0	0	0	0	0	0	0	0	20	0	0	0	0	0	0	0	0	0	0	0	0	0	0	0	0	0
Actn3	0	0	0	0	2	0	0	0	0	0	0	0	0	57	0	0	0	0	0	0	0	3	0	0	0	0	0	0	0	0	1
Actn4	1288	1831	1156	1414	1240	1100	1410	1911	849	1350	1267	1581	1658	2179	1028	1551	1487	2060	1453	1093	1429	1321	1209	1618	1381	1839	1034	1235	1718	852	1436
Actr10	191	441	193	501	340	420	265	451	175	597	253	669	311	702	196	522	308	612	262	449	264	701	211	640	284	705	436	328	566	237	629
Actr1a	643	905	451	768	521	551	684	787	415	728	636	1022	855	1281	446	976	688	1069	631	651	646	788	580	1008	587	1125	682	635	982	331	863
Actr1b	427	524	327	469	366	348	411	532	313	330	430	682	547	692	362	536	429	690	434	420	439	543	408	572	501	752	352	447	608	287	618
Actr2	1272	2364	1720	2362	2413	1869	1825	2503	1262	2216	1557	2648	2077	3270	1179	2306	1984	3293	2486	3157	1608	3635	1446	2941	1988	2994	1926	2255	2178	1740	2703
Actr3	378	864	511.998	769.002	749.001	712	528	799.996	307	905.002	473	1082	623.996	1152.01	340	885	631.998	1132.01	497.001	864.997	563	1396	474	1250.99	573.998	1164.01	744.002	644.997	902.005	475.002	1102.01
Actr3b	5	7	1	4	2	3	3	3	2	0	1	3	2	4	0	0	1	4	3	0	2	4	2	8	2	5	1	0	2	0	2
Actr5	55	74	69	66	38	48	74	68	28	42	40	70	57	92	40	77	48	79	43	54	53	45	46	73	60	89	40	48	75	34	85
Actr6	39	152	77	180	137	176	83	152	49	271	61	239	79	188	49	176	75	162	57	193	77	331	68	245	108	282	101	121	201	108	227
Actr8	165	316.256	200	308	170	200	195	284	132	364	156	369	231	431	129	326	254	352	181	256	148	279	169	372	228	467	247	195	321	131	415
Actrt1	0	0	0	0	0	0	0	0	0	0	0	0	0	0	0	0	0	0	0	0	0	0	0	0	0	0	0	0	0	0	0
Actrt2	0	0	0	0	0	0	0	0	0	0	0	0	0	0	0	0	0	0	0	0	0	0	0	0	0	0	0	0	0	0	0
Actrt3	0	0	0	1	0	0	0	0	0	0	0	0	0	0	2	1	0	0	0	0	0	0	0	0	0	0	0	0	0	0	0
Acvr1	148	243	175	182	167	135	162	219	82	137	135	135	204	237	119	164	205	332	137	162	109	164	111	215	149	180	199	174	170	118	180
Acvr1b	106	125	100	140	73	69	112	112	54	78	72	92	119	130	69	120	108	177	117	112	57	79	99	117	126	201	102	88	125	43	106
Acvr1c	1	2	2	8	0	2	3	3	1	21	2	5	1	4	0	11	5	9	3	5	1	4	1	3	4	8	2	2	6	2	7
Acvr2a	313	783	593	1039	937	809	545	792	367	828	422	1000	521	1032	383	998	624	1132	474	712	605	1396	440	1205	629	1259	680	711	893	655	1194
Acvr2b	195	225	230	178	169	93	166	144	107	185	141	141	166	144	109	162	182	201	174	118	174	126	109	135	194	226	132	144	146	122	124
Acvrl1	33	34	33	17	15	14	32	34	18	7	42	35	31	45	25	33	38	35	46	30	37	15	25	30	31	43	23	23	39	24	34
Acy1	77	161	64	177	69	100	85	170	67	147	74	168	109	229	55	186	112	242	90	101	80	116	91.0001	156	107	248	121	41	175	52	182
Acy3	370	559.997	223	406	282	330	358.999	534.999	233	545.002	303.999	498.001	379	588.002	253.001	455.001	309	612.998	408	333	310	300.001	293	314.999	334.001	641.003	324.999	284	428.001	170	349
Acyp1	21	78	14	74	38	46	30	66	22	64	23	76	22	56	27	61	26	99	26	62	34	109	23	87	29	105	52	25	76	20	75
Acyp2	2	20	5	14	19	19	15	22	5	20	13	61	5	20	2	25	3	13	16	29	14	72	11	48	9	34	10	20	50	8	27
Ada	10	11	12	17	4	14	17	21	4	23	12	20	16	844.998	3	26	11	15	11	16	15	23	5	19	14	29	27	12	26	7	19
Adad1	0	0	0	0	0	0	0	0	0	0	0	0	0	0	0	0	0	0	0	0	0	0	0	0	0	0	0	0	0	0	0
Adad2	0	0	0	0	0	0	0	0	0	0	0	0	0	0	0	0	0	0	0	0	0	0	0	0	0	0	0	0	0	0	0
Adal	162	262	173	300	246	232	206	280	137	262	133	290	202	369	125	293	209	350	185	233	157	353.999	150	327	227	440.999	202	244	286	147	329
Adam10	418	938	470	675	713	572	631	841	336	639	490	1067	555	1038	414	832	589	1011	535	820	573	1215	502	1098	669	1121	692	856	843	539	923
Adam11	351.999	222	79	59	299	164	480.998	377	160	116	631	362	91	61	258	178	112	73	631.998	277	678.004	222	418.002	295	333	224	55	357	296.001	219	233
Adam12	23	31	25	22	16	16	28	42	14	32	27	45	21	21	24	13	33	26	25	18	34	22	22	31	24	28	16	26	22	16	25
Adam15	24	25	21	17	12	13	29	31	29	9	41	30	60	49	19	29	20	40	29	25	38	21	28	30	14	35	18	30	22	17	23
Adam17	339	638.001	278	467	416.001	412.001	386.001	523.999	220	545.999	291	737.003	405.001	704.999	241	618.002	410.999	699.999	337	515	410.999	787.999	406	739.999	347	800.998	443.999	406.999	596.998	294	581.999
Adam18	0	0	0	0	0	0	0	0	0	0	0	0	0	0	0	0	0	0	0	0	0	0	0	0	0	0	0	0	0	0	0
Adam19	33	32	26	40	39	33	53	37	17	18	47	52	64	46	29	46	32	39	42	35	45	37	54	61	47	51	18	56	37	33	56
Adam1a	28	45	38	57	21	35	40	41	13	75	21	52	28	50	30	41	23	50	19	30	20	36	15	36	37	57	27	25	40	16	44
Adam1b	2.13465e-18	1.62902e-15	3.67719e-18	1.53408e-20	3.10069e-34	6.56408e-18	4.28735e-24	2.54783e-36	2.8119e-30	1.26719e-13	3.44129e-19	1.23878e-33	1.64821e-16	9.92101e-31	8.92659e-27	1.65312e-26	0	4.19726e-27	2.91613e-27	5.58893e-37	3.7509e-18	4.25523e-28	4.4633e-27	7.46669e-22	1.95163e-22	2.20204e-25	1.08292e-19	4.23067e-33	1.55019e-16	1.89122e-28	4.02554e-26
Adam2	1	1	6	2	0	1	2	2	0	0	3	2	0	0	2	1	0	0	3	1	0	2	0	2	0	0	2	1	0	0	4
Adam20	0	0	0	0	0	0	0	0	0	0	0	0	0	0	0	0	0	0	0	0	0	0	0	0	0	0	0	0	0	0	0
Adam21	0	8	5	4	7	6	4	5	0	0	0	3	1	4	5	3	1	4	3	0	2	3	1	4	4	6	4	3	0	0	1
Adam22	4	7	1	7	4	0	3	10	3	4	5	13	3	3	5	4	3	3	10	3	7	12	5	15	6	10	5	7	4	0	8
Adam23	431	653	348	365	311	282	344	282	201	268	474	549	463	488	279	400	443	483	376	393	378	558	378	705	357	508	588	396	408	244	519
Adam24	0	0	0	1	0	0	0	0	0	0	0	0	0	0	0	0	0	0	0	0	0	0	0	0	1	0	0	0	0	0	1
Adam25	0	0	0	0	0	0	0	0	0	0	0	0	0	0	0	0	0	0	0	0	0	0	0	0	0	0	0	0	0	0	0
Adam26a	0	0	0	0	0	0	0	0	0	0	0	0	0	0	0	0	0	0	0	0	0	0	0	0	0	0	0	0	0	0	0
[truncated: 22,579 more rows]

## Sheet: Sheet1
Supplementary Information Table S32. Study 2A Low expression filtered (geometric mean of gene across all samples ≤1), counts per million normalized, log2 transformed gene counts quantified to MM10 Refseq 81 annotation model by Partek Expectation Maximization
Gene	29B_6K_DEHP_FFPE_L2_1.clipped	29B_6K_DEHP1_L7_1.clipped	32A_Control_FFPE_L1.D711_501_1.clipped	32A_CPTH1_L1.D710_1.clipped	35A_3K_DEHP_FFPE_L1.D702_502_1.clipped	35A_3K_DEHP4_L1.D709_1.clipped	3A_1_5K_DEHP_FFPE_L1.D705_501_1.clipped	3A_1_5K_DEHP3_L1.D705_502_1.clipped	40A_1_5K_DEHP_FFPE_L1.D709_501_1.clipped	40A_1_5K_DEHP4_L1_1.clipped	44A_6K_DEHP_FFPE_L5_1.clipped	44A_6K_DEHP3_L1.D706_502_1.clipped	45C_Control_FFPE_L1.D704_501_1.clipped	45C_CPTH2_L1.D704_502_1.clipped	60A_1_5K_DEHP_FFPE_L1.D701_501_1.clipped	60A_1_5K_DEHP1_L4_1.clipped	63A_Control_FFPE_L3_1.clipped	63A_CPTH3_L1.D707_502_1.clipped	64C_6K_DEHP_FFPE_L1.D710_501_1.clipped	64C_6K_DEHP4_L1.D707_503_1.clipped	67C_3K_DEHP_FFPE_L6_1.clipped	67C_3K_DEHP2_L1.D710_502_1.clipped	71A_3K_DEHP_FFPE_L1.D706_501_1.clipped	71A_3K_DEHP3_L8_1.clipped	72B_1_5K_DEHP_FFPE_L1.D705_501_1.clipped	72B_1_5K_DEHP2_L1.D702_502_1.clipped	75A_CPTH4_L1.D711_1.clipped	8C_6K_DEHP_FFPE_L1.D707_501_1.clipped	8C_6K_DEHP2_L1.D703_502_1.clipped	9A_3K_DEHP_FFPE_L1.D703_501_1.clipped	9A_3K_DEHP1_L1.D707_502_1.clipped
0610005C13Rik	4.29489	4.27553	4.64616	4.58343	4.13732	4.06211	4.00553	3.96974	4.12989	4.38854	3.58864	3.63483	4.35735	4.27374	3.92203	4.06962	4.42024	4.69226	4.02008	4.2349	3.92993	3.4475	4.01799	4.08322	4.13254	4.23045	4.66553	3.69498	3.56616	3.93299	3.91999
0610007P14Rik	3.82769	4.39226	3.68804	4.21077	4.43457	4.51547	4.1003	4.45219	4.34846	4.66335	4.27548	4.88557	3.38513	3.97628	4.34141	4.80604	4.003	4.36081	4.38409	4.8209	4.06831	4.54894	4.3065	4.89869	4.48027	4.83406	4.39252	4.72584	4.88732	4.71921	4.93914
0610009B22Rik	1.78609	3.1713	2.64392	3.09487	2.85192	3.12012	2.29017	2.82628	2.4194	3.77612	2.07657	3.19735	2.22305	3.18901	2.05479	3.25339	2.01183	2.9856	2.13805	3.15588	2.24474	3.64991	2.45489	3.42726	2.29566	3.1693	3.29788	2.70276	3.18571	2.80667	3.39436
0610009L18Rik	nan	nan	nan	nan	nan	nan	nan	nan	nan	nan	nan	nan	nan	nan	nan	nan	nan	nan	nan	nan	nan	nan	nan	nan	nan	nan	nan	nan	nan	nan	nan
0610009O20Rik	3.63664	3.73771	3.01344	3.27512	3.29614	3.61465	3.49434	3.36685	3.75004	3.63173	3.67403	3.6873	3.40077	3.51404	3.56936	3.8239	3.14613	3.51721	3.52752	3.56604	3.58112	3.22035	3.657	3.62039	3.58301	3.61802	3.22902	3.52554	3.7656	3.31747	3.61108
0610010B08Rik	-1.64241	0.364773	1.64399	1.22394	-0.292919	1.13336	-0.6462	1.02094	0.448152	-0.790837	-1.04759	1.32913	-0.980792	1.05063	0.64417	0.192973	0.0696568	0.014367	0.262443	1.43034	0.619861	1.25546	0.112538	0.649577	0.645108	1.08838	1.10711	1.64853	0.563905	1.38922	1.16948
0610010F05Rik	2.68271	3.69639	3.15849	3.69981	3.65133	3.64953	3.07507	3.40247	2.80127	3.85698	2.45025	3.97005	2.98962	3.85197	2.76616	3.75109	2.96412	3.57215	3.02008	3.88502	3.13702	4.33646	3.02897	3.79674	3.20761	3.64278	3.76839	3.60239	3.66752	3.31747	3.78441
0610010K14Rik	1.01286	1.27318	-0.102033	0.413505	0.238951	0.8471	0.665679	0.688778	1.18236	0.968768	0.816049	1.02969	0.450462	0.971779	0.716923	1.04214	0.951955	1.13474	0.678618	0.753784	0.617652	-0.0849888	0.954199	-0.0166589	0.0477353	1.3099	0.938804	0.33353	1.05326	0.193148	0.840767
0610012G03Rik	2.54438	2.62845	2.64392	2.7702	2.37065	2.67395	2.35684	2.42862	2.58446	2.79409	2.29717	2.79881	2.11342	2.43121	2.59139	2.93863	2.49557	2.5626	2.32771	2.69238	2.28567	2.44394	2.78331	2.9015	2.44861	2.91758	2.43761	2.94496	2.8188	2.19314	2.94185
0610030E20Rik	4.45309	4.30789	4.95143	4.42881	4.67505	3.99781	4.40714	4.47328	4.55491	3.96242	4.06081	3.78081	4.59171	4.34682	4.62381	4.24135	4.82085	4.64781	4.34331	4.20695	4.42271	4.08264	4.52114	4.51242	4.72369	4.02401	4.34598	4.46281	3.80568	4.53797	4.15803
0610031O16Rik	0.98639	0.734319	1.63493	1.67066	2.15149	1.06949	1.058	1.13238	0.834438	1.49343	0.623404	0.464907	0.565939	0.989701	1.37989	0.877748	1.09168	0.719706	1.46711	1.21945	0.1258	0.692617	1.62843	1.59632	1.70594	1.18062	1.48133	0.944963	0.615858	2.05708	0.952659
0610037L13Rik	1.83141	2.12534	1.63493	2.13277	1.89295	2.55281	1.80864	2.14295	2.03797	2.11316	0.785676	2.39564	1.60696	2.31518	1.56936	2.50358	1.79723	2.25812	1.74275	2.19435	1.69565	1.92528	1.85904	2.34708	1.97847	2.23228	2.39252	1.70276	2.57779	1.71921	2.45642
0610038B21Rik	nan	nan	nan	nan	nan	nan	nan	nan	nan	nan	nan	nan	nan	nan	nan	nan	nan	nan	nan	nan	nan	nan	nan	nan	nan	nan	nan	nan	nan	nan	nan
0610039H22Rik	nan	nan	nan	nan	nan	nan	nan	nan	nan	nan	nan	nan	nan	nan	nan	nan	nan	nan	nan	nan	nan	nan	nan	nan	nan	nan	nan	nan	nan	nan	nan
0610039K10Rik	nan	nan	nan	nan	nan	nan	nan	nan	nan	nan	nan	nan	nan	nan	nan	nan	nan	nan	nan	nan	nan	nan	nan	nan	nan	nan	nan	nan	nan	nan	nan
0610040B10Rik	-2.76846	-0.671669	-3.10199	-0.944041	-2.84848	-1.5452	-1.21884	-2.95504	-1.888	-0.616189	-3.76884	-1.53508	-1.67506	-1.54279	-3.45293	-1.27978	-1.93067	-1.35068	-1.61088	-1.83116	-2.55225	-0.821952	-1.27845	-1.10412	-1.1449	-0.156417	-1.12532	-2.02902	-2.64715	-2.45068	-0.469571
0610040F04Rik	nan	nan	nan	nan	nan	nan	nan	nan	nan	nan	nan	nan	nan	nan	nan	nan	nan	nan	nan	nan	nan	nan	nan	nan	nan	nan	nan	nan	nan	nan	nan
0610040J01Rik	3.46991	3.20607	3.32423	3.12204	3.35116	3.28767	3.49857	3.39807	3.84532	3.61161	3.05126	3.21979	3.64028	3.70513	3.32835	3.51961	3.79723	3.47374	3.49065	3.47521	3.63359	3.08951	3.20051	3.25343	3.45287	3.46293	3.22902	3.51233	3.38404	3.41347	3.53403
0610043K17Rik	-4.76836	-0.906133	-2.68697	-2.13667	-2.52656	-3.54515	-3.33428	-1.63314	-17.4977	-1.27915	-3.18391	-2.12004	-2.32713	-0.649706	-3.45293	-1.98022	-2.93065	-2.4502	-2.78078	-3.05353	-3.87413	-1.75483	-4.60025	-3.10409	-2.63031	-1.49745	-0.584752	-3.25139	-2.96907	-3.45064	-2.79148
1010001N08Rik	-0.961135	-0.671669	-1.10203	0.341356	-0.456192	-1.96023	-1.45984	-1.49564	-2.62495	0.0427715	-1.7689	-1.79812	-3.13447	-1.54279	-1.86802	-2.17286	-1.60875	-1.17011	-1.61088	-1.17909	-1.17375	-0.169877	-1.60037	-0.349233	-0.630334	-1.15641	-1.12532	-1.66646	-0.509669	-1.12877	-0.528464
1110002J07Rik	-0.8616	-0.238712	-0.780102	-0.484612	0.195882	-0.0216528	0.21	-0.0970947	-0.509509	0.59531	-0.520982	-0.365165	-0.964571	-1.44325	-0.452997	0.189694	-0.608755	-0.935641	-0.136955	0.361468	0.213262	0.0711301	-0.0768246	-0.460264	-0.864798	-0.596989	-0.584752	-0.192537	0.0752914	-0.128779	-0.0259653
1110002L01Rik	1.49829	1.91329	1.91291	2.03323	1.89295	1.8471	1.3845	1.53677	1.40475	1.09007	1.51649	1.92434	1.46541	1.47003	1.35435	1.61968	1.3731	1.67316	1.78904	1.8372	1.42958	1.72824	1.60906	1.94027	1.58689	1.70418	1.64406	2.03397	1.87638	1.69904	1.42573
1110004E09Rik	0.959423	1.48213	0.927711	1.30388	0.43689	1.77671	1.16818	1.25437	0.999497	1.13588	0.959007	1.71283	0.909892	1.75837	0.904549	1.20959	1.02351	1.76479	0.974074	1.42756	0.907158	1.19512	1.01432	1.72877	1.0701	1.64005	1.75509	1.04625	1.74514	1.59368	1.11539
1110004F10Rik	3.05168	3.82976	3.37369	3.76331	3.876	4.10224	3.49434	3.88097	3.64802	4.46903	3.14397	4.21979	3.26638	3.91664	3.09389	3.89935	3.3361	3.88708	3.36384	4.06537	3.33037	4.36881	3.32442	4.11019	3.41842	3.96416	3.97748	3.46281	4.20332	3.82541	4.17659
1110006O24Rik	-2.44654	-3.40859	-3.68693	-2.62209	-2.26353	-3.54515	-3.33428	-4.95494	-2.62495	-1.69418	-4.76877	-4.11999	-4.13443	-3.76514	-1.86802	-4.98009	-3.93062	-2.67259	-3.19581	-3.63846	-2.87417	-18.502	-4.60025	-18.3918	-2.95223	-4.40428	-4.58462	-3.83633	-3.96904	-4.45057	-5.11329
1110008F13Rik	4.95772	5.28205	4.97299	5.08524	5.4006	5.48545	5.11963	4.64855	5.10971	5.34898	5.48257	5.86649	4.70785	4.93525	5.01256	5.44813	4.64106	4.6174	5.61793	5.80751	5.27935	5.71572	5.40383	5.68214	5.18344	5.42458	5.23861	5.54406	5.90203	5.44107	5.64646
1110008L16Rik	2.36078	2.94891	2.47287	3.02749	2.8097	3.22296	2.26062	2.94579	2.47654	2.97508	2.19687	3.13261	2.60021	3.22728	2.13196	3.04213	2.3267	2.79227	2.46711	2.99082	2.52668	3.00004	2.78331	3.21329	2.59463	2.89943	2.61491	2.63121	3.0477	2.51507	3.08624
1110008P14Rik	2.2315	1.96059	0.985427	1.14341	1.39941	1.70271	1.9387	1.83934	1.81241	1.8638	2.72294	2.64149	1.46541	1.59236	1.59139	1.9505	1.51225	1.51061	2.19646	1.40586	1.97129	1.14328	1.79193	1.0857	1.42277	1.69368	1.62469	1.31335	1.86378	1.54929	0.995094
1110012L19Rik	0.903928	1.77458	0.670554	2.01015	0.610919	1.62471	1.058	1.56848	1.64802	1.2444	0.72294	2.33937	0.819695	1.59236	0.716923	1.73401	0.824199	1.73111	1.14992	2.08939	0.933153	1.49997	1.33035	2.29675	1.11382	2.20298	1.89097	1.31335	1.67475	0.975554	1.99509
1110015O18Rik	nan	nan	nan	nan	nan	nan	nan	nan	nan	nan	nan	nan	nan	nan	nan	nan	nan	nan	nan	nan	nan	nan	nan	nan	nan	nan	nan	nan	nan	nan	nan
1110017D15Rik	nan	nan	nan	nan	nan	nan	nan	nan	nan	nan	nan	nan	nan	nan	nan	nan	nan	nan	nan	nan	nan	nan	nan	nan	nan	nan	nan	nan	nan	nan	nan
1110019D14Rik	-0.0136071	1.15614	0.170984	1.10035	1.36094	1.26214	0.438269	0.504354	0.249478	1.3647	-0.598984	0.988468	-0.490642	0.173414	0.247439	0.4792	0.0235104	0.523786	0.467115	1.31566	0.447727	1.47223	0.444006	1.30527	0.930377	1.05508	0.841507	0.944963	0.785783	0.797217	1.19035
1110020A21Rik	-2.18351	0.46583	-0.517069	0.0559541	-0.456192	-0.375288	-1.11192	-0.562757	-0.402595	-1.27915	-1.44697	-0.213163	-2.32713	-0.957827	-0.365535	-0.172875	-1.34572	-1.17011	-0.780808	-1.05356	-1.87419	-0.513831	-0.899942	-0.104122	-0.197376	0.23951	0.059101	-0.514464	0.11836	-0.991269	0.346002
1110025L11Rik	nan	nan	nan	nan	nan	nan	nan	nan	nan	nan	nan	nan	nan	nan	nan	nan	nan	nan	nan	nan	nan	nan	nan	nan	nan	nan	nan	nan	nan	nan	nan
1110028F11Rik	1.06439	1.60631	2.25551	2.08937	1.7514	1.49918	0.724572	-0.0970948	1.46247	0.836318	-0.446981	0.83414	1.98444	1.91664	1.37989	1.54333	1.78356	1.82989	1.24155	1.78773	1.75515	1.85181	0.1545	1.27092	0.880624	1.26808	2.0446	1.73346	1.92571	1.81607	1.74455
1110028F18Rik	nan	nan	nan	nan	nan	nan	nan	nan	nan	nan	nan	nan	nan	nan	nan	nan	nan	nan	nan	nan	nan	nan	nan	nan	nan	nan	nan	nan	nan	nan	nan
1110032A03Rik	2.44096	3.1713	2.98542	3.15398	2.83798	3.24268	2.65814	3.19974	3.04743	3.48903	2.6234	3.21533	1.99478	2.92597	2.93931	3.28655	2.69867	3.10875	2.78143	3.17525	2.65718	3.01454	2.9542	3.00962	2.76198	3.3099	3.18342	2.9645	3.2108	2.97555	3.15803
1110032F04Rik	nan	nan	nan	nan	nan	nan	nan	nan	nan	nan	nan	nan	nan	nan	nan	nan	nan	nan	nan	nan	nan	nan	nan	nan	nan	nan	nan	nan	nan	nan	nan
1110034G24Rik	-0.598567	0.254327	0.400466	0.547806	0.321413	0.40898	-0.0613011	0.330325	0.433902	0.659441	-0.0684714	-0.419613	-0.180303	0.532494	0.190856	0.634478	-0.286829	0.470346	0.30665	0.609395	-0.414767	0.245159	-0.140955	0.895876	0.662444	0.640048	0.36944	-0.0290393	0.703321	-0.643349	0.530427
1110036E04Rik	nan	nan	nan	nan	nan	nan	nan	nan	nan	nan	nan	nan	nan	nan	nan	nan	nan	nan	nan	nan	nan	nan	nan	nan	nan	nan	nan	nan	nan	nan	nan
1110037F02Rik	3.46512	4.54167	3.80485	4.47169	4.17939	4.68118	3.92307	4.36006	3.77303	4.72083	3.58423	4.57516	3.8934	4.85688	3.76616	4.55503	3.76628	4.52213	3.91267	4.59029	3.8605	4.91372	3.91136	4.81921	3.79928	4.50103	4.59266	4.07649	4.56227	3.86217	4.59566
1110038B12Rik	-0.0136073	0.813753	0.313003	0.98669	0.823913	1.00937	0.16818	0.471187	0.696935	0.042771	0.0890691	1.12787	-0.276518	0.482742	0.501195	0.774655	0.561166	0.497313	1.46711	1.66525	0.710761	1.30929	0.647538	1.0044	0.855088	1.18062	0.772795	1.27213	1.38845	1.07285	0.693926
1110038F14Rik	0.479431	0.591361	0.357397	0.0101507	-0.324948	0.70271	0.366119	0.688779	0.648026	0.750589	0.31855	0.55237	0.72348	0.799598	0.794925	0.446033	0.317241	0.625068	1.14992	0.753784	0.769655	0.429583	0.923172	0.419439	0.930377	0.23951	0.80756	0.0704961	0.490327	0.249731	0.693925
1110046J04Rik	nan	nan	nan	nan	nan	nan	nan	nan	nan	nan	nan	nan	nan	nan	nan	nan	nan	nan	nan	nan	nan	nan	nan	nan	nan	nan	nan	nan	nan	nan	nan
1110051M20Rik	-2.76846	-2.18623	-1.51706	-2.13667	-1.67857	-1.96023	-1.59734	-2.95504	-1.888	-1.05676	-1.44697	-0.53509	-2.32713	-1.89071	-4.45286	-1.98022	-0.843219	-1.25757	-1.32137	-0.938085	-2.28922	-1.75483	-4.60025	-2.10411	-2.14489	-1.59698	-1.41482	-2.02902	-1.16174	-2.45068	-2.79148
1110058D11Rik	nan	nan	nan	nan	nan	nan	nan	nan	nan	nan	nan	nan	nan	nan	nan	nan	nan	nan	nan	nan	nan	nan	nan	nan	nan	nan	nan	nan	nan	nan	nan
1110059E24Rik	1.93194	2.93121	2.57039	2.91393	2.72134	3.22296	2.22027	2.94579	2.4194	3.2444	2.1259	3.12312	2.21423	2.85442	2.41736	3.13351	2.38219	3.17288	2.45759	3.23183	2.09158	2.78008	2.29443	3.2178	2.43144	3.2467	3.29788	2.7105	3.08618	2.57165	3.07144
1110059G10Rik	0.623821	2.02876	1.09436	2.17489	1.95884	2.28767	1.23046	2.14295	0.959969	2.62773	0.275482	2.24626	1.05532	2.26456	0.973262	2.27715	1.40916	2.28158	1.00055	2.12965	1.17019	2.49308	1.2325	1.75386	0.930377	2.27513	1.9544	1.33353	1.88887	1.43193	2.01585
1110065P20Rik	1.01286	1.11492	1.33537	1.49889	0.879408	1.75856	1.27054	1.11101	1.72078	1.64367	1.06398	1.64813	1.74814	1.97178	1.00643	1.35962	1.74174	1.76479	0.804149	1.26836	1.56874	1.17804	1.04347	1.48084	1.21766	1.23951	1.73717	0.292888	1.20082	0.975554	1.24412
1190002N15Rik	4.1857	5.24838	4.74554	5.25071	5.92627	6.19118	5.2368	5.67791	5.02844	5.74321	4.71086	5.64813	4.35935	5.1447	4.77581	5.66182	4.87988	5.21105	4.9824	5.69797	4.273	5.23694	5.09135	5.86957	4.93952	5.35637	5.24971	5.30187	5.34717	5.55069	5.80319
1190003K10Rik	nan	nan	nan	nan	nan	nan	nan	nan	nan	nan	nan	nan	nan	nan	nan	nan	nan	nan	nan	nan	nan	nan	nan	nan	nan	nan	nan	nan	nan	nan	nan
1190005I06Rik	-0.427589	0.398568	0.482539	0.579515	-0.941617	-0.54525	-0.528097	-0.254636	-0.209972	-2.86409	0.221641	-0.184978	-2.55101	-0.957827	0.0705617	-0.810303	-0.785234	-0.798145	0.348238	0.0619082	-0.179479	-0.892342	0.204485	-1.10412	0.440022	0.377013	-0.414829	-1.25144	0.118359	-1.45071	-0.589867
1190007I07Rik	0.87536	1.17975	0.772434	1.53168	1.52653	1.47715	0.753141	1.32518	1.2819	1.3838	0.690519	1.73792	0.257817	1.10716	0.634461	1.6177	0.847765	1.34234	1.24155	2.0455	0.613875	1.83921	1.3946	1.97074	1.14542	1.38771	1.2148	1.09409	1.52082	1.735	1.62561
1300002E11Rik	2.31896	2.64302	3.16475	3.01595	4.04933	3.79907	3.49434	3.44152	2.94991	2.78693	3.66571	3.7988	2.45046	1.92597	3.12442	3.16442	2.63155	2.46352	3.43835	3.44893	3.79114	3.41508	3.67573	3.72876	2.95462	2.77058	2.55479	4.34848	4.13418	3.95017	3.42184
1300017J02Rik	6.24133	7.41685	6.7261	7.91607	6.5908	7.50599	6.41499	7.42376	6.79847	7.55531	5.88482	7.14497	6.64398	7.88885	6.18271	7.49752	6.74967	7.83204	6.48187	7.38556	6.24668	7.13445	6.31474	7.38748	6.59366	7.68824	7.75035	6.07124	7.24552	6.08941	7.45713
1500004A13Rik	nan	nan	nan	nan	nan	nan	nan	nan	nan	nan	nan	nan	nan	nan	nan	nan	nan	nan	nan	nan	nan	nan	nan	nan	nan	nan	nan	nan	nan	nan	nan
1500009C09Rik	nan	nan	nan	nan	nan	nan	nan	nan	nan	nan	nan	nan	nan	nan	nan	nan	nan	nan	nan	nan	nan	nan	nan	nan	nan	nan	nan	nan	nan	nan	nan
1500009L16Rik	nan	nan	nan	nan	nan	nan	nan	nan	nan	nan	nan	nan	nan	nan	nan	nan	nan	nan	nan	nan	nan	nan	nan	nan	nan	nan	nan	nan	nan	nan	nan
1500011B03Rik	-3.18349	-0.671669	-1.68698	-0.944041	-1.8485	-1.5452	-1.45984	-2.14771	-1.04002	-18.1518	-1.06847	-0.950125	-1.96456	-1.35014	-17.7407	-1.39526	-2.3457	-1.93563	-1.45887	-1.63852	-1.70426	-1.89233	-1.60037	-1.19723	-1.95225	-1.40434	-1.99977	-1.51446	-1.16174	-2.45068	-1.94349
1500011K16Rik	0.623821	1.5142	1.06789	1.67066	1.7662	1.58406	1.21	1.62988	1.11197	2.3647	1.01245	1.98847	0.593419	1.56871	1.00643	1.76123	0.976202	1.57531	1.40901	1.66525	0.680387	2.42235	1.3065	1.53973	1.35151	1.97936	1.41524	1.48553	2.09698	1.77811	1.84076
1500012K07Rik	nan	nan	nan	nan	nan	nan	nan	nan	nan	nan	nan	nan	nan	nan	nan	nan	nan	nan	nan	nan	nan	nan	nan	nan	nan	nan	nan	nan	nan	nan	nan
1500015A07Rik	-1.44656	-0.349743	-0.294677	0.377881	-0.941616	-0.45775	-1.21884	-1.37011	-0.888018	0.968769	-1.18394	-0.365166	-1.43405	-0.220864	-0.868032	-0.7323	-0.843219	-0.12829	-0.873916	0.405862	-1.28923	-0.214271	-1.14095	-0.197231	-0.559945	-0.082417	0.459638	-1.13595	-0.576783	-1.12877	0.0564965
1500015L24Rik	nan	nan	nan	nan	nan	nan	nan	nan	nan	nan	nan	nan	nan	nan	nan	nan	nan	nan	nan	nan	nan	nan	nan	nan	nan	nan	nan	nan	nan	nan	nan
1500015O10Rik	nan	nan	nan	nan	nan	nan	nan	nan	nan	nan	nan	nan	nan	nan	nan	nan	nan	nan	nan	nan	nan	nan	nan	nan	nan	nan	nan	nan	nan	nan	nan
1500017E21Rik	3.61952	4.83929	5.89231	6.27512	4.98753	5.17246	3.98158	4.83445	4.91416	5.97587	2.99264	3.96209	4.14858	4.83596	4.09774	5.24738	4.19084	5.2039	3.9437	4.90062	3.97129	5.69412	4.16779	5.15679	5.12321	5.60828	4.34005	3.65545	4.08074	5.17682	5.42476
1500026H17Rik	-1.18353	-0.238712	-0.0431396	-0.420482	0.0583794	0.0397474	-0.671352	-0.562757	-0.624986	-1.40468	-2.44696	-0.872123	-0.964571	-0.826583	-1.45299	-0.336373	-1.12333	-1.00964	-0.693345	-0.468603	-1.87419	0.785726	-1.79302	0.450466	-1.04537	0.180617	-0.677861	-0.666466	-0.161747	-0.128779	0.346002
1600002D24Rik	nan	nan	nan	nan	nan	nan	nan	nan	nan	nan	nan	nan	nan	nan	nan	nan	nan	nan	nan	nan	nan	nan	nan	nan	nan	nan	nan	nan	nan	nan	nan
1600002H07Rik	4.17987	4.53192	4.13318	4.02749	3.52652	3.65935	3.66191	3.83282	3.42667	3.8638	3.42091	3.78382	4.30012	4.51094	3.21233	3.74769	4.28363	4.5546	3.71504	3.94266	3.27045	3.49308	2.73946	2.71605	4.04491	4.21404	3.39252	2.69498	3.18064	2.84391	3.11539
1600002K03Rik	-0.681029	0.0938626	-0.780101	-0.944041	-0.600581	-0.375288	-0.831816	-0.431513	-1.20994	-1.05676	-0.681445	0.30621	-0.227608	0.264562	0.0064319	0.189694	-0.230245	0.470346	-0.0803714	0.490751	-1.41476	0.309289	-0.0154245	0.873156	-0.308407	0.268079	0.459638	-0.514464	-0.0149065	-0.750263	0.410133
1600010M07Rik	nan	nan	nan	nan	nan	nan	nan	nan	nan	nan	nan	nan	nan	nan	nan	nan	nan	nan	nan	nan	nan	nan	nan	nan	nan	nan	nan	nan	nan	nan	nan
1600012H06Rik	3.15631	4.17632	3.78468	4.14342	4.07333	4.0658	3.47732	4.04492	3.82896	3.54102	3.43076	4.25716	3.23618	3.8372	3.30188	4.31668	3.41804	4.02319	3.62006	4.39213	3.54787	4.53225	3.59437	4.4447	4.09758	4.52047	4.08766	3.99332	4.09428	4.04514	4.39832
1600014C10Rik	6.04045	6.41947	6.32003	6.51127	6.03642	6.37143	5.98535	6.14163	5.9995	6.26644	5.83379	6.16935	5.46447	5.86417	5.84045	6.27361	5.91872	6.16761	6.09725	6.44295	5.96027	5.82534	6.07731	6.35631	6.11986	6.52458	6.23062	5.68421	6.123	5.72172	6.2214
1600014C23Rik	nan	nan	nan	nan	nan	nan	nan	nan	nan	nan	nan	nan	nan	nan	nan	nan	nan	nan	nan	nan	nan	nan	nan	nan	nan	nan	nan	nan	nan	nan	nan
1600015I10Rik	nan	nan	nan	nan	nan	nan	nan	nan	nan	nan	nan	nan	nan	nan	nan	nan	nan	nan	nan	nan	nan	nan	nan	nan	nan	nan	nan	nan	nan	nan	nan
1600019K03Rik	nan	nan	nan	nan	nan	nan	nan	nan	nan	nan	nan	nan	nan	nan	nan	nan	nan	nan	nan	nan	nan	nan	nan	nan	nan	nan	nan	nan	nan	nan	nan
1600020E01Rik	-1.06805	0.135683	0.598404	0.699809	0.932847	0.312765	-0.395719	-0.200188	-0.0400272	0.383807	-0.681445	0.30621	-0.379611	0.404739	-0.131071	0.412086	-0.230246	0.414852	-0.321378	0.21945	-0.0162186	0.567087	-0.278458	0.77852	0.00193145	0.377013	0.66317	0.0704961	0.278824	0.0728542	0.744551
1600023N17Rik	-4.76836	-3.40859	-4.68686	-2.13667	-2.26353	-2.96021	-2.11191	-2.37009	-17.4977	-18.1518	-4.76877	-2.31268	-3.13447	-1.6497	-3.45293	-2.39525	-2.60873	-2.93562	-1.45887	-2.6385	-2.28922	-3.21424	-3.01538	-2.29675	-4.95213	-1.9449	-4.58462	-2.25141	-2.96907	-4.45057	-2.52845
1600025M17Rik	nan	nan	nan	nan	nan	nan	nan	nan	nan	nan	nan	nan	nan	nan	nan	nan	nan	nan	nan	nan	nan	nan	nan	nan	nan	nan	nan	nan	nan	nan	nan
1600027J07Rik	nan	nan	nan	nan	nan	nan	nan	nan	nan	nan	nan	nan	nan	nan	nan	nan	nan	nan	nan	nan	nan	nan	nan	nan	nan	nan	nan	nan	nan	nan	nan
1600029I14Rik	nan	nan	nan	nan	nan	nan	nan	nan	nan	nan	nan	nan	nan	nan	nan	nan	nan	nan	nan	nan	nan	nan	nan	nan	nan	nan	nan	nan	nan	nan	nan
1600029O15Rik	nan	nan	nan	nan	nan	nan	nan	nan	nan	nan	nan	nan	nan	nan	nan	nan	nan	nan	nan	nan	nan	nan	nan	nan	nan	nan	nan	nan	nan	nan	nan
1700001C02Rik	nan	nan	nan	nan	nan	nan	nan	nan	nan	nan	nan	nan	nan	nan	nan	nan	nan	nan	nan	nan	nan	nan	nan	nan	nan	nan	nan	nan	nan	nan	nan
1700001C19Rik	1.55343	1.70684	2.21989	2.35057	1.34131	1.81233	1.9387	1.96379	1.64802	1.72084	1.42091	1.58038	1.42009	1.20444	1.73682	2.15932	1.93968	1.89217	1.42864	1.71902	1.19189	1.40043	2.01432	2.4733	2.13519	2.16551	1.87467	1.58987	2.01958	1.79721	2.09602
1700001D01Rik	nan	nan	nan	nan	nan	nan	nan	nan	nan	nan	nan	nan	nan	nan	nan	nan	nan	nan	nan	nan	nan	nan	nan	nan	nan	nan	nan	nan	nan	nan	nan
1700001F09Rik	nan	nan	nan	nan	nan	nan	nan	nan	nan	nan	nan	nan	nan	nan	nan	nan	nan	nan	nan	nan	nan	nan	nan	nan	nan	nan	nan	nan	nan	nan	nan
1700001G01Rik	nan	nan	nan	nan	nan	nan	nan	nan	nan	nan	nan	nan	nan	nan	nan	nan	nan	nan	nan	nan	nan	nan	nan	nan	nan	nan	nan	nan	nan	nan	nan
1700001G11Rik	nan	nan	nan	nan	nan	nan	nan	nan	nan	nan	nan	nan	nan	nan	nan	nan	nan	nan	nan	nan	nan	nan	nan	nan	nan	nan	nan	nan	nan	nan	nan
1700001G17Rik	nan	nan	nan	nan	nan	nan	nan	nan	nan	nan	nan	nan	nan	nan	nan	nan	nan	nan	nan	nan	nan	nan	nan	nan	nan	nan	nan	nan	nan	nan	nan
1700001J03Rik	nan	nan	nan	nan	nan	nan	nan	nan	nan	nan	nan	nan	nan	nan	nan	nan	nan	nan	nan	nan	nan	nan	nan	nan	nan	nan	nan	nan	nan	nan	nan
1700001J11Rik	nan	nan	nan	nan	nan	nan	nan	nan	nan	nan	nan	nan	nan	nan	nan	nan	nan	nan	nan	nan	nan	nan	nan	nan	nan	nan	nan	nan	nan	nan	nan
1700001K19Rik	nan	nan	nan	nan	nan	nan	nan	nan	nan	nan	nan	nan	nan	nan	nan	nan	nan	nan	nan	nan	nan	nan	nan	nan	nan	nan	nan	nan	nan	nan	nan
1700001K23Rik	nan	nan	nan	nan	nan	nan	nan	nan	nan	nan	nan	nan	nan	nan	nan	nan	nan	nan	nan	nan	nan	nan	nan	nan	nan	nan	nan	nan	nan	nan	nan
1700001L05Rik	1.7393	2.01762	1.89796	1.87613	1.5438	1.82982	1.65057	1.67428	1.49048	1.43966	1.6234	1.53815	2.20535	2.34334	1.27492	1.42916	2.42686	2.44286	1.80415	2.03389	2.62564	2.70459	1.2325	1.82661	1.29566	1.05508	1.48133	1.37306	1.07529	1.10388	1.54478
1700001L19Rik	nan	nan	nan	nan	nan	nan	nan	nan	nan	nan	nan	nan	nan	nan	nan	nan	nan	nan	nan	nan	nan	nan	nan	nan	nan	nan	nan	nan	nan	nan	nan
1700001O22Rik	nan	nan	nan	nan	nan	nan	nan	nan	nan	nan	nan	nan	nan	nan	nan	nan	nan	nan	nan	nan	nan	nan	nan	nan	nan	nan	nan	nan	nan	nan	nan
1700001P01Rik	nan	nan	nan	nan	nan	nan	nan	nan	nan	nan	nan	nan	nan	nan	nan	nan	nan	nan	nan	nan	nan	nan	nan	nan	nan	nan	nan	nan	nan	nan	nan
1700003C15Rik	nan	nan	nan	nan	nan	nan	nan	nan	nan	nan	nan	nan	nan	nan	nan	nan	nan	nan	nan	nan	nan	nan	nan	nan	nan	nan	nan	nan	nan	nan	nan
1700003D09Rik	nan	nan	nan	nan	nan	nan	nan	nan	nan	nan	nan	nan	nan	nan	nan	nan	nan	nan	nan	nan	nan	nan	nan	nan	nan	nan	nan	nan	nan	nan	nan
1700003E16Rik	nan	nan	nan	nan	nan	nan	nan	nan	nan	nan	nan	nan	nan	nan	nan	nan	nan	nan	nan	nan	nan	nan	nan	nan	nan	nan	nan	nan	nan	nan	nan
1700003E24Rik	nan	nan	nan	nan	nan	nan	nan	nan	nan	nan	nan	nan	nan	nan	nan	nan	nan	nan	nan	nan	nan	nan	nan	nan	nan	nan	nan	nan	nan	nan	nan
1700003F12Rik	nan	nan	nan	nan	nan	nan	nan	nan	nan	nan	nan	nan	nan	nan	nan	nan	nan	nan	nan	nan	nan	nan	nan	nan	nan	nan	nan	nan	nan	nan	nan
1700003G13Rik	nan	nan	nan	nan	nan	nan	nan	nan	nan	nan	nan	nan	nan	nan	nan	nan	nan	nan	nan	nan	nan	nan	nan	nan	nan	nan	nan	nan	nan	nan	nan
1700003G18Rik	nan	nan	nan	nan	nan	nan	nan	nan	nan	nan	nan	nan	nan	nan	nan	nan	nan	nan	nan	nan	nan	nan	nan	nan	nan	nan	nan	nan	nan	nan	nan
1700003H04Rik	nan	nan	nan	nan	nan	nan	nan	nan	nan	nan	nan	nan	nan	nan	nan	nan	nan	nan	nan	nan	nan	nan	nan	nan	nan	nan	nan	nan	nan	nan	nan
1700003I22Rik	nan	nan	nan	nan	nan	nan	nan	nan	nan	nan	nan	nan	nan	nan	nan	nan	nan	nan	nan	nan	nan	nan	nan	nan	nan	nan	nan	nan	nan	nan	nan
1700003L19Rik	nan	nan	nan	nan	nan	nan	nan	nan	nan	nan	nan	nan	nan	nan	nan	nan	nan	nan	nan	nan	nan	nan	nan	nan	nan	nan	nan	nan	nan	nan	nan
1700003M07Rik	nan	nan	nan	nan	nan	nan	nan	nan	nan	nan	nan	nan	nan	nan	nan	nan	nan	nan	nan	nan	nan	nan	nan	nan	nan	nan	nan	nan	nan	nan	nan
1700003P14Rik	nan	nan	nan	nan	nan	nan	nan	nan	nan	nan	nan	nan	nan	nan	nan	nan	nan	nan	nan	nan	nan	nan	nan	nan	nan	nan	nan	nan	nan	nan	nan
1700006A11Rik	nan	nan	nan	nan	nan	nan	nan	nan	nan	nan	nan	nan	nan	nan	nan	nan	nan	nan	nan	nan	nan	nan	nan	nan	nan	nan	nan	nan	nan	nan	nan
1700006E09Rik	nan	nan	nan	nan	nan	nan	nan	nan	nan	nan	nan	nan	nan	nan	nan	nan	nan	nan	nan	nan	nan	nan	nan	nan	nan	nan	nan	nan	nan	nan	nan
1700006F04Rik	nan	nan	nan	nan	nan	nan	nan	nan	nan	nan	nan	nan	nan	nan	nan	nan	nan	nan	nan	nan	nan	nan	nan	nan	nan	nan	nan	nan	nan	nan	nan
1700006H21Rik	nan	nan	nan	nan	nan	nan	nan	nan	nan	nan	nan	nan	nan	nan	nan	nan	nan	nan	nan	nan	nan	nan	nan	nan	nan	nan	nan	nan	nan	nan	nan
1700007B14Rik	nan	nan	nan	nan	nan	nan	nan	nan	nan	nan	nan	nan	nan	nan	nan	nan	nan	nan	nan	nan	nan	nan	nan	nan	nan	nan	nan	nan	nan	nan	nan
1700007F19Rik	-1.06805	-1.29315	-1.22756	-0.551726	-2.04114	-1.08578	-0.671352	-0.86761	-0.624986	-1.27915	-3.18391	-1.03259	-0.227608	-0.350147	-2.45297	-0.810302	-0.123331	-0.613715	-2.19583	-1.63852	-3.87413	-1.40691	-1.14095	-1.01665	-1.95225	-0.649456	-0.192437	-3.83633	-1.38413	-0.86574	-1.79149
1700007G11Rik	nan	nan	nan	nan	nan	nan	nan	nan	nan	nan	nan	nan	nan	nan	nan	nan	nan	nan	nan	nan	nan	nan	nan	nan	nan	nan	nan	nan	nan	nan	nan
1700007J10Rik	nan	nan	nan	nan	nan	nan	nan	nan	nan	nan	nan	nan	nan	nan	nan	nan	nan	nan	nan	nan	nan	nan	nan	nan	nan	nan	nan	nan	nan	nan	nan
1700007K09Rik	nan	nan	nan	nan	nan	nan	nan	nan	nan	nan	nan	nan	nan	nan	nan	nan	nan	nan	nan	nan	nan	nan	nan	nan	nan	nan	nan	nan	nan	nan	nan
1700007K13Rik	nan	nan	nan	nan	nan	nan	nan	nan	nan	nan	nan	nan	nan	nan	nan	nan	nan	nan	nan	nan	nan	nan	nan	nan	nan	nan	nan	nan	nan	nan	nan
1700007L15Rik	-1.59856	-0.60128	-4.68686	-1.03715	-1.52657	-0.84477	-1.91927	-1.95506	-1.20994	-0.776653	-0.245348	-0.0756599	-1.54953	-0.826583	-1.64563	-0.810302	-1.93067	-0.734009	-0.693345	-0.179098	-0.289236	-0.570414	-1.60037	-0.296766	-0.308407	-0.404344	-0.49729	-0.83639	0.11836	-0.280781	-0.206537
1700007P06Rik	nan	nan	nan	nan	nan	nan	nan	nan	nan	nan	nan	nan	nan	nan	nan	nan	nan	nan	nan	nan	nan	nan	nan	nan	nan	nan	nan	nan	nan	nan	nan
1700008C04Rik	nan	nan	nan	nan	nan	nan	nan	nan	nan	nan	nan	nan	nan	nan	nan	nan	nan	nan	nan	nan	nan	nan	nan	nan	nan	nan	nan	nan	nan	nan	nan
1700008J07Rik	-0.8616	-0.470036	0.170984	-0.13669	0.151489	-0.085783	-0.0123916	-0.147721	-0.750515	-0.279156	-0.309478	-0.0756599	-0.812568	-1.76518	0.131962	-0.172875	0.0693139	-0.257572	-0.321378	-0.638527	-0.48188	-0.169877	0.257593	0.025161	-0.428701	-0.944911	-0.336826	0.0215866	-1.79917	0.356646	-0.528464
1700008K24Rik	nan	nan	nan	nan	nan	nan	nan	nan	nan	nan	nan	nan	nan	nan	nan	nan	nan	nan	nan	nan	nan	nan	nan	nan	nan	nan	nan	nan	nan	nan	nan
1700008O03Rik	nan	nan	nan	nan	nan	nan	nan	nan	nan	nan	nan	nan	nan	nan	nan	nan	nan	nan	nan	nan	nan	nan	nan	nan	nan	nan	nan	nan	nan	nan	nan
1700008P02Rik	nan	nan	nan	nan	nan	nan	nan	nan	nan	nan	nan	nan	nan	nan	nan	nan	nan	nan	nan	nan	nan	nan	nan	nan	nan	nan	nan	nan	nan	nan	nan
1700009C05Rik	nan	nan	nan	nan	nan	nan	nan	nan	nan	nan	nan	nan	nan	nan	nan	nan	nan	nan	nan	nan	nan	nan	nan	nan	nan	nan	nan	nan	nan	nan	nan
1700009J07Rik	nan	nan	nan	nan	nan	nan	nan	nan	nan	nan	nan	nan	nan	nan	nan	nan	nan	nan	nan	nan	nan	nan	nan	nan	nan	nan	nan	nan	nan	nan	nan
1700009N14Rik	nan	nan	nan	nan	nan	nan	nan	nan	nan	nan	nan	nan	nan	nan	nan	nan	nan	nan	nan	nan	nan	nan	nan	nan	nan	nan	nan	nan	nan	nan	nan
1700010B08Rik	nan	nan	nan	nan	nan	nan	nan	nan	nan	nan	nan	nan	nan	nan	nan	nan	nan	nan	nan	nan	nan	nan	nan	nan	nan	nan	nan	nan	nan	nan	nan
1700010D01Rik	nan	nan	nan	nan	nan	nan	nan	nan	nan	nan	nan	nan	nan	nan	nan	nan	nan	nan	nan	nan	nan	nan	nan	nan	nan	nan	nan	nan	nan	nan	nan
1700010I02Rik	nan	nan	nan	nan	nan	nan	nan	nan	nan	nan	nan	nan	nan	nan	nan	nan	nan	nan	nan	nan	nan	nan	nan	nan	nan	nan	nan	nan	nan	nan	nan
1700010I14Rik	-0.520565	-0.470036	-1.10203	-0.551726	-0.941616	-2.54519	-0.334319	-0.785148	-2.20992	-3.27911	-0.376593	0.607865	-1.2276	-0.957827	-1.86802	-0.456667	-0.843219	0.0999791	-2.19583	-1.63852	-1.06684	-1.30738	-1.43045	-1.64468	-3.36726	0.0219197	-0.88431	-1.51446	-0.576783	-2.45068	-1.30607
1700010J16Rik	nan	nan	nan	nan	nan	nan	nan	nan	nan	nan	nan	nan	nan	nan	nan	nan	nan	nan	nan	nan	nan	nan	nan	nan	nan	nan	nan	nan	nan	nan	nan
1700010K23Rik	nan	nan	nan	nan	nan	nan	nan	nan	nan	nan	nan	nan	nan	nan	nan	nan	nan	nan	nan	nan	nan	nan	nan	nan	nan	nan	nan	nan	nan	nan	nan
1700011B04Rik	nan	nan	nan	nan	nan	nan	nan	nan	nan	nan	nan	nan	nan	nan	nan	nan	nan	nan	nan	nan	nan	nan	nan	nan	nan	nan	nan	nan	nan	nan	nan
1700011C11Rik	nan	nan	nan	nan	nan	nan	nan	nan	nan	nan	nan	nan	nan	nan	nan	nan	nan	nan	nan	nan	nan	nan	nan	nan	nan	nan	nan	nan	nan	nan	nan
1700011H14Rik	nan	nan	nan	nan	nan	nan	nan	nan	nan	nan	nan	nan	nan	nan	nan	nan	nan	nan	nan	nan	nan	nan	nan	nan	nan	nan	nan	nan	nan	nan	nan
1700011I03Rik	nan	nan	nan	nan	nan	nan	nan	nan	nan	nan	nan	nan	nan	nan	nan	nan	nan	nan	nan	nan	nan	nan	nan	nan	nan	nan	nan	nan	nan	nan	nan
1700011L22Rik	nan	nan	nan	nan	nan	nan	nan	nan	nan	nan	nan	nan	nan	nan	nan	nan	nan	nan	nan	nan	nan	nan	nan	nan	nan	nan	nan	nan	nan	nan	nan
1700011M02Rik	nan	nan	nan	nan	nan	nan	nan	nan	nan	nan	nan	nan	nan	nan	nan	nan	nan	nan	nan	nan	nan	nan	nan	nan	nan	nan	nan	nan	nan	nan	nan
1700012A03Rik	nan	nan	nan	nan	nan	nan	nan	nan	nan	nan	nan	nan	nan	nan	nan	nan	nan	nan	nan	nan	nan	nan	nan	nan	nan	nan	nan	nan	nan	nan	nan
1700012B07Rik	nan	nan	nan	nan	nan	nan	nan	nan	nan	nan	nan	nan	nan	nan	nan	nan	nan	nan	nan	nan	nan	nan	nan	nan	nan	nan	nan	nan	nan	nan	nan
1700012B09Rik	nan	nan	nan	nan	nan	nan	nan	nan	nan	nan	nan	nan	nan	nan	nan	nan	nan	nan	nan	nan	nan	nan	nan	nan	nan	nan	nan	nan	nan	nan	nan
1700012C14Rik	nan	nan	nan	nan	nan	nan	nan	nan	nan	nan	nan	nan	nan	nan	nan	nan	nan	nan	nan	nan	nan	nan	nan	nan	nan	nan	nan	nan	nan	nan	nan
1700012D01Rik	-1.96112	-0.745669	-1.10203	0.0101506	-2.52656	-1.73785	-2.3343	-0.955072	-1.20994	-0.340556	-2.44696	-1.12005	-0.549535	-0.649706	-1.64563	-1.27978	-0.230245	-0.865253	-1.61088	-0.390601	-1.41476	-0.629307	-2.27844	-1.01665	-0.95226	-0.450148	-0.262826	-1.51446	-1.38413	-1.4507	-1.94349
1700012D14Rik	nan	nan	nan	nan	nan	nan	nan	nan	nan	nan	nan	nan	nan	nan	nan	nan	nan	nan	nan	nan	nan	nan	nan	nan	nan	nan	nan	nan	nan	nan	nan
1700012D16Rik	nan	nan	nan	nan	nan	nan	nan	nan	nan	nan	nan	nan	nan	nan	nan	nan	nan	nan	nan	nan	nan	nan	nan	nan	nan	nan	nan	nan	nan	nan	nan
1700012H19Rik	nan	nan	nan	nan	nan	nan	nan	nan	nan	nan	nan	nan	nan	nan	nan	nan	nan	nan	nan	nan	nan	nan	nan	nan	nan	nan	nan	nan	nan	nan	nan
1700012I11Rik	nan	nan	nan	nan	nan	nan	nan	nan	nan	nan	nan	nan	nan	nan	nan	nan	nan	nan	nan	nan	nan	nan	nan	nan	nan	nan	nan	nan	nan	nan	nan
1700012P22Rik	nan	nan	nan	nan	nan	nan	nan	nan	nan	nan	nan	nan	nan	nan	nan	nan	nan	nan	nan	nan	nan	nan	nan	nan	nan	nan	nan	nan	nan	nan	nan
1700013D24Rik	nan	nan	nan	nan	nan	nan	nan	nan	nan	nan	nan	nan	nan	nan	nan	nan	nan	nan	nan	nan	nan	nan	nan	nan	nan	nan	nan	nan	nan	nan	nan
1700013F07Rik	nan	nan	nan	nan	nan	nan	nan	nan	nan	nan	nan	nan	nan	nan	nan	nan	nan	nan	nan	nan	nan	nan	nan	nan	nan	nan	nan	nan	nan	nan	nan
1700013G24Rik	nan	nan	nan	nan	nan	nan	nan	nan	nan	nan	nan	nan	nan	nan	nan	nan	nan	nan	nan	nan	nan	nan	nan	nan	nan	nan	nan	nan	nan	nan	nan
1700013H16Rik	nan	nan	nan	nan	nan	nan	nan	nan	nan	nan	nan	nan	nan	nan	nan	nan	nan	nan	nan	nan	nan	nan	nan	nan	nan	nan	nan	nan	nan	nan	nan
1700015F17Rik	nan	nan	nan	nan	nan	nan	nan	nan	nan	nan	nan	nan	nan	nan	nan	nan	nan	nan	nan	nan	nan	nan	nan	nan	nan	nan	nan	nan	nan	nan	nan
1700015G11Rik	nan	nan	nan	nan	nan	nan	nan	nan	nan	nan	nan	nan	nan	nan	nan	nan	nan	nan	nan	nan	nan	nan	nan	nan	nan	nan	nan	nan	nan	nan	nan
1700016C15Rik	nan	nan	nan	nan	nan	nan	nan	nan	nan	nan	nan	nan	nan	nan	nan	nan	nan	nan	nan	nan	nan	nan	nan	nan	nan	nan	nan	nan	nan	nan	nan
1700016D06Rik	nan	nan	nan	nan	nan	nan	nan	nan	nan	nan	nan	nan	nan	nan	nan	nan	nan	nan	nan	nan	nan	nan	nan	nan	nan	nan	nan	nan	nan	nan	nan
1700016G22Rik	nan	nan	nan	nan	nan	nan	nan	nan	nan	nan	nan	nan	nan	nan	nan	nan	nan	nan	nan	nan	nan	nan	nan	nan	nan	nan	nan	nan	nan	nan	nan
1700016H13Rik	nan	nan	nan	nan	nan	nan	nan	nan	nan	nan	nan	nan	nan	nan	nan	nan	nan	nan	nan	nan	nan	nan	nan	nan	nan	nan	nan	nan	nan	nan	nan
1700016K19Rik	nan	nan	nan	nan	nan	nan	nan	nan	nan	nan	nan	nan	nan	nan	nan	nan	nan	nan	nan	nan	nan	nan	nan	nan	nan	nan	nan	nan	nan	nan	nan
1700016L04Rik	nan	nan	nan	nan	nan	nan	nan	nan	nan	nan	nan	nan	nan	nan	nan	nan	nan	nan	nan	nan	nan	nan	nan	nan	nan	nan	nan	nan	nan	nan	nan
1700016L21Rik	nan	nan	nan	nan	nan	nan	nan	nan	nan	nan	nan	nan	nan	nan	nan	nan	nan	nan	nan	nan	nan	nan	nan	nan	nan	nan	nan	nan	nan	nan	nan
1700016P04Rik	nan	nan	nan	nan	nan	nan	nan	nan	nan	nan	nan	nan	nan	nan	nan	nan	nan	nan	nan	nan	nan	nan	nan	nan	nan	nan	nan	nan	nan	nan	nan
1700017B05Rik	3.19729	2.91329	2.89796	2.28477	2.78811	2.5633	3.90726	3.67791	2.90898	1.09007	4.08283	2.8743	2.81969	2.19674	3.2817	2.29589	3.6239	2.89217	3.28527	2.33874	4.88068	3.14328	3.23881	2.19966	2.67709	2.04686	1.96983	2.55592	2.52275	2.4441	2.44881
1700017D01Rik	nan	nan	nan	nan	nan	nan	nan	nan	nan	nan	nan	nan	nan	nan	nan	nan	nan	nan	nan	nan	nan	nan	nan	nan	nan	nan	nan	nan	nan	nan	nan
1700017G19Rik	nan	nan	nan	nan	nan	nan	nan	nan	nan	nan	nan	nan	nan	nan	nan	nan	nan	nan	nan	nan	nan	nan	nan	nan	nan	nan	nan	nan	nan	nan	nan
1700017J07Rik	nan	nan	nan	nan	nan	nan	nan	nan	nan	nan	nan	nan	nan	nan	nan	nan	nan	nan	nan	nan	nan	nan	nan	nan	nan	nan	nan	nan	nan	nan	nan
1700017L05Rik	nan	nan	nan	nan	nan	nan	nan	nan	nan	nan	nan	nan	nan	nan	nan	nan	nan	nan	nan	nan	nan	nan	nan	nan	nan	nan	nan	nan	nan	nan	nan
1700017N19Rik	nan	nan	nan	nan	nan	nan	nan	nan	nan	nan	nan	nan	nan	nan	nan	nan	nan	nan	nan	nan	nan	nan	nan	nan	nan	nan	nan	nan	nan	nan	nan
1700018A04Rik	nan	nan	nan	nan	nan	nan	nan	nan	nan	nan	nan	nan	nan	nan	nan	nan	nan	nan	nan	nan	nan	nan	nan	nan	nan	nan	nan	nan	nan	nan	nan
1700018B08Rik	nan	nan	nan	nan	nan	nan	nan	nan	nan	nan	nan	nan	nan	nan	nan	nan	nan	nan	nan	nan	nan	nan	nan	nan	nan	nan	nan	nan	nan	nan	nan
1700018B24Rik	nan	nan	nan	nan	nan	nan	nan	nan	nan	nan	nan	nan	nan	nan	nan	nan	nan	nan	nan	nan	nan	nan	nan	nan	nan	nan	nan	nan	nan	nan	nan
1700018C11Rik	nan	nan	nan	nan	nan	nan	nan	nan	nan	nan	nan	nan	nan	nan	nan	nan	nan	nan	nan	nan	nan	nan	nan	nan	nan	nan	nan	nan	nan	nan	nan
1700018F24Rik	nan	nan	nan	nan	nan	nan	nan	nan	nan	nan	nan	nan	nan	nan	nan	nan	nan	nan	nan	nan	nan	nan	nan	nan	nan	nan	nan	nan	nan	nan	nan
1700018G05Rik	nan	nan	nan	nan	nan	nan	nan	nan	nan	nan	nan	nan	nan	nan	nan	nan	nan	nan	nan	nan	nan	nan	nan	nan	nan	nan	nan	nan	nan	nan	nan
1700018L02Rik	-1.59856	-2.99357	-1.68698	-2.62209	-2.04114	-2.96021	0.366119	-0.431513	-0.402595	-0.616189	-0.446981	-1.95012	-1.81256	-1.89071	-1.45299	-2.39525	-1.34572	-1.93563	-1.61088	-4.63839	-1.87419	-2.89232	-1.43045	-2.78217	-1.36729	-5.4042	-1.26282	-2.51444	-18.2568	-1.86573	-18.4011
1700019A02Rik	nan	nan	nan	nan	nan	nan	nan	nan	nan	nan	nan	nan	nan	nan	nan	nan	nan	nan	nan	nan	nan	nan	nan	nan	nan	nan	nan	nan	nan	nan	nan
1700019B03Rik	nan	nan	nan	nan	nan	nan	nan	nan	nan	nan	nan	nan	nan	nan	nan	nan	nan	nan	nan	nan	nan	nan	nan	nan	nan	nan	nan	nan	nan	nan	nan
1700019B21Rik	nan	nan	nan	nan	nan	nan	nan	nan	nan	nan	nan	nan	nan	nan	nan	nan	nan	nan	nan	nan	nan	nan	nan	nan	nan	nan	nan	nan	nan	nan	nan
1700019C18Rik	nan	nan	nan	nan	nan	nan	nan	nan	nan	nan	nan	nan	nan	nan	nan	nan	nan	nan	nan	nan	nan	nan	nan	nan	nan	nan	nan	nan	nan	nan	nan
1700019D03Rik	nan	nan	nan	nan	nan	nan	nan	nan	nan	nan	nan	nan	nan	nan	nan	nan	nan	nan	nan	nan	nan	nan	nan	nan	nan	nan	nan	nan	nan	nan	nan
1700019E08Rik	nan	nan	nan	nan	nan	nan	nan	nan	nan	nan	nan	nan	nan	nan	nan	nan	nan	nan	nan	nan	nan	nan	nan	nan	nan	nan	nan	nan	nan	nan	nan
1700019G24Rik	nan	nan	nan	nan	nan	nan	nan	nan	nan	nan	nan	nan	nan	nan	nan	nan	nan	nan	nan	nan	nan	nan	nan	nan	nan	nan	nan	nan	nan	nan	nan
1700019M22Rik	nan	nan	nan	nan	nan	nan	nan	nan	nan	nan	nan	nan	nan	nan	nan	nan	nan	nan	nan	nan	nan	nan	nan	nan	nan	nan	nan	nan	nan	nan	nan
1700019N19Rik	nan	nan	nan	nan	nan	nan	nan	nan	nan	nan	nan	nan	nan	nan	nan	nan	nan	nan	nan	nan	nan	nan	nan	nan	nan	nan	nan	nan	nan	nan	nan
1700019P21Rik	nan	nan	nan	nan	nan	nan	nan	nan	nan	nan	nan	nan	nan	nan	nan	nan	nan	nan	nan	nan	nan	nan	nan	nan	nan	nan	nan	nan	nan	nan	nan
1700020A23Rik	nan	nan	nan	nan	nan	nan	nan	nan	nan	nan	nan	nan	nan	nan	nan	nan	nan	nan	nan	nan	nan	nan	nan	nan	nan	nan	nan	nan	nan	nan	nan
1700020D05Rik	-1.96112	-2.18623	-3.10199	-2.94401	-3.84844	-2.22326	-2.11191	-1.95506	-3.20989	-3.27911	-4.76877	-1.95012	-1.81256	-1.6497	-2.45297	-1.52079	-1.60875	-2.67259	-1.61088	-2.05355	-1.28923	-3.21424	-1.79302	-3.51912	-1.95225	-1.7039	-2.58472	-3.25139	-2.96907	-1.86573	-3.52842
1700020D14Rik	nan	nan	nan	nan	nan	nan	nan	nan	nan	nan	nan	nan	nan	nan	nan	nan	nan	nan	nan	nan	nan	nan	nan	nan	nan	nan	nan	nan	nan	nan	nan
1700020G17Rik	nan	nan	nan	nan	nan	nan	nan	nan	nan	nan	nan	nan	nan	nan	nan	nan	nan	nan	nan	nan	nan	nan	nan	nan	nan	nan	nan	nan	nan	nan	nan
1700020I14Rik	3.44095	4.2448	4.313	4.44611	4.58193	4.60707	4.032	4.30467	3.94991	4.75976	3.69869	4.4724	3.28756	3.84952	3.96062	4.46478	3.86047	4.19158	4.05208	4.6376	4.01149	4.66836	3.9808	4.68867	4.26691	4.51601	4.32813	4.75793	4.43391	4.6552	4.51957
1700020L24Rik	nan	nan	nan	nan	nan	nan	nan	nan	nan	nan	nan	nan	nan	nan	nan	nan	nan	nan	nan	nan	nan	nan	nan	nan	nan	nan	nan	nan	nan	nan	nan
1700020M21Rik	nan	nan	nan	nan	nan	nan	nan	nan	nan	nan	nan	nan	nan	nan	nan	nan	nan	nan	nan	nan	nan	nan	nan	nan	nan	nan	nan	nan	nan	nan	nan
1700020N01Rik	nan	nan	nan	nan	nan	nan	nan	nan	nan	nan	nan	nan	nan	nan	nan	nan	nan	nan	nan	nan	nan	nan	nan	nan	nan	nan	nan	nan	nan	nan	nan
1700020N15Rik	nan	nan	nan	nan	nan	nan	nan	nan	nan	nan	nan	nan	nan	nan	nan	nan	nan	nan	nan	nan	nan	nan	nan	nan	nan	nan	nan	nan	nan	nan	nan
1700020N18Rik	nan	nan	nan	nan	nan	nan	nan	nan	nan	nan	nan	nan	nan	nan	nan	nan	nan	nan	nan	nan	nan	nan	nan	nan	nan	nan	nan	nan	nan	nan	nan
1700021F05Rik	1.86086	2.76128	1.72239	2.43099	2.36094	2.75856	1.9262	2.89041	2.61022	2.84324	2.28637	3.10876	1.65991	2.66666	1.75645	3.16951	1.9148	2.86654	2.35874	2.77932	2.02061	3.46168	2.25759	3.16266	1.81592	3.04686	2.93094	2.39242	3.12365	2.60457	3.01069
1700021F07Rik	nan	nan	nan	nan	nan	nan	nan	nan	nan	nan	nan	nan	nan	nan	nan	nan	nan	nan	nan	nan	nan	nan	nan	nan	nan	nan	nan	nan	nan	nan	nan
1700021N21Rik	nan	nan	nan	nan	nan	nan	nan	nan	nan	nan	nan	nan	nan	nan	nan	nan	nan	nan	nan	nan	nan	nan	nan	nan	nan	nan	nan	nan	nan	nan	nan
1700022A21Rik	nan	nan	nan	nan	nan	nan	nan	nan	nan	nan	nan	nan	nan	nan	nan	nan	nan	nan	nan	nan	nan	nan	nan	nan	nan	nan	nan	nan	nan	nan	nan
1700022A22Rik	nan	nan	nan	nan	nan	nan	nan	nan	nan	nan	nan	nan	nan	nan	nan	nan	nan	nan	nan	nan	nan	nan	nan	nan	nan	nan	nan	nan	nan	nan	nan
1700022E09Rik	nan	nan	nan	nan	nan	nan	nan	nan	nan	nan	nan	nan	nan	nan	nan	nan	nan	nan	nan	nan	nan	nan	nan	nan	nan	nan	nan	nan	nan	nan	nan
1700022H01Rik	nan	nan	nan	nan	nan	nan	nan	nan	nan	nan	nan	nan	nan	nan	nan	nan	nan	nan	nan	nan	nan	nan	nan	nan	nan	nan	nan	nan	nan	nan	nan
1700022H16Rik	nan	nan	nan	nan	nan	nan	nan	nan	nan	nan	nan	nan	nan	nan	nan	nan	nan	nan	nan	nan	nan	nan	nan	nan	nan	nan	nan	nan	nan	nan	nan
1700022I11Rik	nan	nan	nan	nan	nan	nan	nan	nan	nan	nan	nan	nan	nan	nan	nan	nan	nan	nan	nan	nan	nan	nan	nan	nan	nan	nan	nan	nan	nan	nan	nan
1700023C21Rik	nan	nan	nan	nan	nan	nan	nan	nan	nan	nan	nan	nan	nan	nan	nan	nan	nan	nan	nan	nan	nan	nan	nan	nan	nan	nan	nan	nan	nan	nan	nan
1700023F02Rik	nan	nan	nan	nan	nan	nan	nan	nan	nan	nan	nan	nan	nan	nan	nan	nan	nan	nan	nan	nan	nan	nan	nan	nan	nan	nan	nan	nan	nan	nan	nan
1700023F06Rik	nan	nan	nan	nan	nan	nan	nan	nan	nan	nan	nan	nan	nan	nan	nan	nan	nan	nan	nan	nan	nan	nan	nan	nan	nan	nan	nan	nan	nan	nan	nan
1700024B18Rik	nan	nan	nan	nan	nan	nan	nan	nan	nan	nan	nan	nan	nan	nan	nan	nan	nan	nan	nan	nan	nan	nan	nan	nan	nan	nan	nan	nan	nan	nan	nan
1700024F13Rik	nan	nan	nan	nan	nan	nan	nan	nan	nan	nan	nan	nan	nan	nan	nan	nan	nan	nan	nan	nan	nan	nan	nan	nan	nan	nan	nan	nan	nan	nan	nan
1700024G13Rik	nan	nan	nan	nan	nan	nan	nan	nan	nan	nan	nan	nan	nan	nan	nan	nan	nan	nan	nan	nan	nan	nan	nan	nan	nan	nan	nan	nan	nan	nan	nan
1700024I08Rik	nan	nan	nan	nan	nan	nan	nan	nan	nan	nan	nan	nan	nan	nan	nan	nan	nan	nan	nan	nan	nan	nan	nan	nan	nan	nan	nan	nan	nan	nan	nan
1700024N05Rik	nan	nan	nan	nan	nan	nan	nan	nan	nan	nan	nan	nan	nan	nan	nan	nan	nan	nan	nan	nan	nan	nan	nan	nan	nan	nan	nan	nan	nan	nan	nan
1700024P04Rik	nan	nan	nan	nan	nan	nan	nan	nan	nan	nan	nan	nan	nan	nan	nan	nan	nan	nan	nan	nan	nan	nan	nan	nan	nan	nan	nan	nan	nan	nan	nan
1700024P16Rik	1.49829	2.2448	1.85216	2.04463	2.55236	3.07683	2.60427	3.59567	2.21631	2.69046	2.19687	3.5559	1.84278	2.54467	1.92203	2.75447	2.18825	2.44978	2.20787	2.54137	2.63359	3.28558	2.34212	3.172	1.63269	2.46602	2.31006	2.80023	3.08074	2.39478	3.21749
1700025B11Rik	nan	nan	nan	nan	nan	nan	nan	nan	nan	nan	nan	nan	nan	nan	nan	nan	nan	nan	nan	nan	nan	nan	nan	nan	nan	nan	nan	nan	nan	nan	nan
1700025C18Rik	nan	nan	nan	nan	nan	nan	nan	nan	nan	nan	nan	nan	nan	nan	nan	nan	nan	nan	nan	nan	nan	nan	nan	nan	nan	nan	nan	nan	nan	nan	nan
1700025F22Rik	nan	nan	nan	nan	nan	nan	nan	nan	nan	nan	nan	nan	nan	nan	nan	nan	nan	nan	nan	nan	nan	nan	nan	nan	nan	nan	nan	nan	nan	nan	nan
1700025F24Rik	nan	nan	nan	nan	nan	nan	nan	nan	nan	nan	nan	nan	nan	nan	nan	nan	nan	nan	nan	nan	nan	nan	nan	nan	nan	nan	nan	nan	nan	nan	nan
1700025G04Rik	1.40143	1.63575	1.75594	1.98669	1.56088	1.47715	1.68063	1.65963	1.64802	1.3647	1.33961	1.86863	1.43535	1.68327	1.27492	1.69219	1.66922	1.58791	1.42864	1.77086	1.39258	1.10765	1.4657	1.89588	1.90571	1.54985	1.77279	1.73346	1.45716	1.59368	1.65475
1700025J12Rik	nan	nan	nan	nan	nan	nan	nan	nan	nan	nan	nan	nan	nan	nan	nan	nan	nan	nan	nan	nan	nan	nan	nan	nan	nan	nan	nan	nan	nan	nan	nan
1700025K24Rik	nan	nan	nan	nan	nan	nan	nan	nan	nan	nan	nan	nan	nan	nan	nan	nan	nan	nan	nan	nan	nan	nan	nan	nan	nan	nan	nan	nan	nan	nan	nan
1700025M24Rik	nan	nan	nan	nan	nan	nan	nan	nan	nan	nan	nan	nan	nan	nan	nan	nan	nan	nan	nan	nan	nan	nan	nan	nan	nan	nan	nan	nan	nan	nan	nan
1700025N23Rik	nan	nan	nan	nan	nan	nan	nan	nan	nan	nan	nan	nan	nan	nan	nan	nan	nan	nan	nan	nan	nan	nan	nan	nan	nan	nan	nan	nan	nan	nan	nan
1700026D11Rik	nan	nan	nan	nan	nan	nan	nan	nan	nan	nan	nan	nan	nan	nan	nan	nan	nan	nan	nan	nan	nan	nan	nan	nan	nan	nan	nan	nan	nan	nan	nan
1700026F02Rik	nan	nan	nan	nan	nan	nan	nan	nan	nan	nan	nan	nan	nan	nan	nan	nan	nan	nan	nan	nan	nan	nan	nan	nan	nan	nan	nan	nan	nan	nan	nan
1700026J14Rik	nan	nan	nan	nan	nan	nan	nan	nan	nan	nan	nan	nan	nan	nan	nan	nan	nan	nan	nan	nan	nan	nan	nan	nan	nan	nan	nan	nan	nan	nan	nan
1700027A15Rik	nan	nan	nan	nan	nan	nan	nan	nan	nan	nan	nan	nan	nan	nan	nan	nan	nan	nan	nan	nan	nan	nan	nan	nan	nan	nan	nan	nan	nan	nan	nan
1700027F06Rik	nan	nan	nan	nan	nan	nan	nan	nan	nan	nan	nan	nan	nan	nan	nan	nan	nan	nan	nan	nan	nan	nan	nan	nan	nan	nan	nan	nan	nan	nan	nan
1700027F09Rik	nan	nan	nan	nan	nan	nan	nan	nan	nan	nan	nan	nan	nan	nan	nan	nan	nan	nan	nan	nan	nan	nan	nan	nan	nan	nan	nan	nan	nan	nan	nan
1700027H10Rik	nan	nan	nan	nan	nan	nan	nan	nan	nan	nan	nan	nan	nan	nan	nan	nan	nan	nan	nan	nan	nan	nan	nan	nan	nan	nan	nan	nan	nan	nan	nan
1700027I24Rik	nan	nan	nan	nan	nan	nan	nan	nan	nan	nan	nan	nan	nan	nan	nan	nan	nan	nan	nan	nan	nan	nan	nan	nan	nan	nan	nan	nan	nan	nan	nan
1700027J07Rik	nan	nan	nan	nan	nan	nan	nan	nan	nan	nan	nan	nan	nan	nan	nan	nan	nan	nan	nan	nan	nan	nan	nan	nan	nan	nan	nan	nan	nan	nan	nan
1700028B04Rik	nan	nan	nan	nan	nan	nan	nan	nan	nan	nan	nan	nan	nan	nan	nan	nan	nan	nan	nan	nan	nan	nan	nan	nan	nan	nan	nan	nan	nan	nan	nan
1700028D13Rik	nan	nan	nan	nan	nan	nan	nan	nan	nan	nan	nan	nan	nan	nan	nan	nan	nan	nan	nan	nan	nan	nan	nan	nan	nan	nan	nan	nan	nan	nan	nan
1700028E10Rik	-0.446565	0.0938626	0.442286	0.610542	0.00947003	-0.297286	-0.671352	-0.147721	-1.62497	-0.056764	-1.44697	-0.365166	-0.675066	0.00740443	-0.993561	-0.892764	-0.930682	-0.450217	0.219188	-0.0535676	-1.41476	-1.51382	-0.278458	0.510587	-0.308407	-0.35995	0.322134	-2.25141	-1.16174	-0.363243	-0.721108
1700028I16Rik	nan	nan	nan	nan	nan	nan	nan	nan	nan	nan	nan	nan	nan	nan	nan	nan	nan	nan	nan	nan	nan	nan	nan	nan	nan	nan	nan	nan	nan	nan	nan
1700028J19Rik	nan	nan	nan	nan	nan	nan	nan	nan	nan	nan	nan	nan	nan	nan	nan	nan	nan	nan	nan	nan	nan	nan	nan	nan	nan	nan	nan	nan	nan	nan	nan
1700028K03Rik	nan	nan	nan	nan	nan	nan	nan	nan	nan	nan	nan	nan	nan	nan	nan	nan	nan	nan	nan	nan	nan	nan	nan	nan	nan	nan	nan	nan	nan	nan	nan
1700028M03Rik	nan	nan	nan	nan	nan	nan	nan	nan	nan	nan	nan	nan	nan	nan	nan	nan	nan	nan	nan	nan	nan	nan	nan	nan	nan	nan	nan	nan	nan	nan	nan
1700028P14Rik	nan	nan	nan	nan	nan	nan	nan	nan	nan	nan	nan	nan	nan	nan	nan	nan	nan	nan	nan	nan	nan	nan	nan	nan	nan	nan	nan	nan	nan	nan	nan
1700028P15Rik	nan	nan	nan	nan	nan	nan	nan	nan	nan	nan	nan	nan	nan	nan	nan	nan	nan	nan	nan	nan	nan	nan	nan	nan	nan	nan	nan	nan	nan	nan	nan
1700029B22Rik	nan	nan	nan	nan	nan	nan	nan	nan	nan	nan	nan	nan	nan	nan	nan	nan	nan	nan	nan	nan	nan	nan	nan	nan	nan	nan	nan	nan	nan	nan	nan
1700029F12Rik	nan	nan	nan	nan	nan	nan	nan	nan	nan	nan	nan	nan	nan	nan	nan	nan	nan	nan	nan	nan	nan	nan	nan	nan	nan	nan	nan	nan	nan	nan	nan
1700029H14Rik	nan	nan	nan	nan	nan	nan	nan	nan	nan	nan	nan	nan	nan	nan	nan	nan	nan	nan	nan	nan	nan	nan	nan	nan	nan	nan	nan	nan	nan	nan	nan
1700029I15Rik	nan	nan	nan	nan	nan	nan	nan	nan	nan	nan	nan	nan	nan	nan	nan	nan	nan	nan	nan	nan	nan	nan	nan	nan	nan	nan	nan	nan	nan	nan	nan
1700029J03Rik	nan	nan	nan	nan	nan	nan	nan	nan	nan	nan	nan	nan	nan	nan	nan	nan	nan	nan	nan	nan	nan	nan	nan	nan	nan	nan	nan	nan	nan	nan	nan
1700029J07Rik	-0.961135	-0.823671	-0.517069	-0.300188	-0.678583	-0.638321	-2.91925	-0.431513	-1.04002	-0.694191	-1.44697	-0.419613	-0.964571	-1.10222	-1.28307	-0.395267	-0.608755	-1.55713	-1.32137	-0.390601	-1.55226	-0.570414	-1.43045	-0.856191	-0.492831	-0.23442	-0.414828	-0.588464	-1.38413	-0.543814	0.0564965
1700029M20Rik	nan	nan	nan	nan	nan	nan	nan	nan	nan	nan	nan	nan	nan	nan	nan	nan	nan	nan	nan	nan	nan	nan	nan	nan	nan	nan	nan	nan	nan	nan	nan
1700029N11Rik	nan	nan	nan	nan	nan	nan	nan	nan	nan	nan	nan	nan	nan	nan	nan	nan	nan	nan	nan	nan	nan	nan	nan	nan	nan	nan	nan	nan	nan	nan	nan
1700029P11Rik	nan	nan	nan	nan	nan	nan	nan	nan	nan	nan	nan	nan	nan	nan	nan	nan	nan	nan	nan	nan	nan	nan	nan	nan	nan	nan	nan	nan	nan	nan	nan
1700030A11Rik	nan	nan	nan	nan	nan	nan	nan	nan	nan	nan	nan	nan	nan	nan	nan	nan	nan	nan	nan	nan	nan	nan	nan	nan	nan	nan	nan	nan	nan	nan	nan
1700030C10Rik	nan	nan	nan	nan	nan	nan	nan	nan	nan	nan	nan	nan	nan	nan	nan	nan	nan	nan	nan	nan	nan	nan	nan	nan	nan	nan	nan	nan	nan	nan	nan
1700030F04Rik	nan	nan	nan	nan	nan	nan	nan	nan	nan	nan	nan	nan	nan	nan	nan	nan	nan	nan	nan	nan	nan	nan	nan	nan	nan	nan	nan	nan	nan	nan	nan
1700030F18Rik	nan	nan	nan	nan	nan	nan	nan	nan	nan	nan	nan	nan	nan	nan	nan	nan	nan	nan	nan	nan	nan	nan	nan	nan	nan	nan	nan	nan	nan	nan	nan
1700030J22Rik	-1.18353	-1.99359	-3.10199	-2.94401	-2.04114	-1.5452	-1.59734	-2.63312	-1.62497	-18.1518	-1.96154	-2.7981	-2.81255	-3.76514	-2.13105	-1.52079	-3.93062	-4.2575	-0.873916	-2.6385	-2.87417	-3.21424	-1.79302	-2.51914	-2.36728	-3.40431	-2.2628	-18.1241	-2.38412	-2.8657	-1.94349
1700030K09Rik	0.089486	0.839288	0.170984	0.756392	0.00947003	1.06949	0.366119	1.0222	-0.122489	0.383807	0.0890693	0.634832	1.03542	0.839675	0.501195	0.852657	0.198597	0.742426	0.919626	0.683396	0.933153	0.429583	1.18097	1.04562	0.333137	1.00504	0.459638	0.449007	0.985091	-0.128779	0.86385
1700030L20Rik	nan	nan	nan	nan	nan	nan	nan	nan	nan	nan	nan	nan	nan	nan	nan	nan	nan	nan	nan	nan	nan	nan	nan	nan	nan	nan	nan	nan	nan	nan	nan
1700030M09Rik	nan	nan	nan	nan	nan	nan	nan	nan	nan	nan	nan	nan	nan	nan	nan	nan	nan	nan	nan	nan	nan	nan	nan	nan	nan	nan	nan	nan	nan	nan	nan
1700030N03Rik	nan	nan	nan	nan	nan	nan	nan	nan	nan	nan	nan	nan	nan	nan	nan	nan	nan	nan	nan	nan	nan	nan	nan	nan	nan	nan	nan	nan	nan	nan	nan
1700030O20Rik	nan	nan	nan	nan	nan	nan	nan	nan	nan	nan	nan	nan	nan	nan	nan	nan	nan	nan	nan	nan	nan	nan	nan	nan	nan	nan	nan	nan	nan	nan	nan
1700031A10Rik	nan	nan	nan	nan	nan	nan	nan	nan	nan	nan	nan	nan	nan	nan	nan	nan	nan	nan	nan	nan	nan	nan	nan	nan	nan	nan	nan	nan	nan	nan	nan
1700031F05Rik	nan	nan	nan	nan	nan	nan	nan	nan	nan	nan	nan	nan	nan	nan	nan	nan	nan	nan	nan	nan	nan	nan	nan	nan	nan	nan	nan	nan	nan	nan	nan
1700031L13Rik	nan	nan	nan	nan	nan	nan	nan	nan	nan	nan	nan	nan	nan	nan	nan	nan	nan	nan	nan	nan	nan	nan	nan	nan	nan	nan	nan	nan	nan	nan	nan
1700031M16Rik	nan	nan	nan	nan	nan	nan	nan	nan	nan	nan	nan	nan	nan	nan	nan	nan	nan	nan	nan	nan	nan	nan	nan	nan	nan	nan	nan	nan	nan	nan	nan
1700031P21Rik	nan	nan	nan	nan	nan	nan	nan	nan	nan	nan	nan	nan	nan	nan	nan	nan	nan	nan	nan	nan	nan	nan	nan	nan	nan	nan	nan	nan	nan	nan	nan
1700034E13Rik	nan	nan	nan	nan	nan	nan	nan	nan	nan	nan	nan	nan	nan	nan	nan	nan	nan	nan	nan	nan	nan	nan	nan	nan	nan	nan	nan	nan	nan	nan	nan
1700034G24Rik	nan	nan	nan	nan	nan	nan	nan	nan	nan	nan	nan	nan	nan	nan	nan	nan	nan	nan	nan	nan	nan	nan	nan	nan	nan	nan	nan	nan	nan	nan	nan
1700034H15Rik	nan	nan	nan	nan	nan	nan	nan	nan	nan	nan	nan	nan	nan	nan	nan	nan	nan	nan	nan	nan	nan	nan	nan	nan	nan	nan	nan	nan	nan	nan	nan
1700034I23Rik	nan	nan	nan	nan	nan	nan	nan	nan	nan	nan	nan	nan	nan	nan	nan	nan	nan	nan	nan	nan	nan	nan	nan	nan	nan	nan	nan	nan	nan	nan	nan
1700034J05Rik	nan	nan	nan	nan	nan	nan	nan	nan	nan	nan	nan	nan	nan	nan	nan	nan	nan	nan	nan	nan	nan	nan	nan	nan	nan	nan	nan	nan	nan	nan	nan
1700034K08Rik	nan	nan	nan	nan	nan	nan	nan	nan	nan	nan	nan	nan	nan	nan	nan	nan	nan	nan	nan	nan	nan	nan	nan	nan	nan	nan	nan	nan	nan	nan	nan
1700034O15Rik	nan	nan	nan	nan	nan	nan	nan	nan	nan	nan	nan	nan	nan	nan	nan	nan	nan	nan	nan	nan	nan	nan	nan	nan	nan	nan	nan	nan	nan	nan	nan
1700034P13Rik	-4.76836	-2.40862	-2.68697	-2.62209	-2.84848	-1.5452	-18.207	-2.37009	-1.20994	-18.1518	-3.76884	-4.11999	-2.54952	-3.35012	-1.64563	-2.65828	-2.60873	-3.67257	-4.78067	-2.05355	-3.28919	-2.04433	-2.60036	-1.51915	-18.24	-1.59698	-2.2628	-2.83636	-2.64715	-1.86573	-2.30606
1700036G14Rik	nan	nan	nan	nan	nan	nan	nan	nan	nan	nan	nan	nan	nan	nan	nan	nan	nan	nan	nan	nan	nan	nan	nan	nan	nan	nan	nan	nan	nan	nan	nan
1700037C18Rik	nan	nan	nan	nan	nan	nan	nan	nan	nan	nan	nan	nan	nan	nan	nan	nan	nan	nan	nan	nan	nan	nan	nan	nan	nan	nan	nan	nan	nan	nan	nan
1700037H04Rik	0.360787	-0.293159	-0.59953	-0.622115	-0.0411555	-0.638321	0.473034	-0.000879615	0.0379748	0.890765	-0.309479	-0.213163	-0.0901054	-0.706289	0.190856	0.107232	-0.608755	-0.798139	-0.195848	-0.831171	-0.289236	-1.40691	0.100052	-0.519158	0.295662	0.54985	-0.192437	-0.929499	-0.50967	-0.363243	-0.255446
1700039E22Rik	nan	nan	nan	nan	nan	nan	nan	nan	nan	nan	nan	nan	nan	nan	nan	nan	nan	nan	nan	nan	nan	nan	nan	nan	nan	nan	nan	nan	nan	nan	nan
1700040L02Rik	-3.76843	-1.82366	-1.36506	-0.420482	-2.84848	-1.37528	-2.11191	-1.14772	-1.40258	-0.864115	-1.96154	-2.12004	-1.96456	-1.89071	-2.868	-1.17287	-2.60873	-1.79813	-1.45887	-2.05355	-1.87419	-2.04433	-2.27844	-1.64468	-1.63033	-1.15641	-1.58474	-1.51446	-1.06221	-1.12877	-0.865497
1700041A01Rik	nan	nan	nan	nan	nan	nan	nan	nan	nan	nan	nan	nan	nan	nan	nan	nan	nan	nan	nan	nan	nan	nan	nan	nan	nan	nan	nan	nan	nan	nan	nan
1700041C23Rik	nan	nan	nan	nan	nan	nan	nan	nan	nan	nan	nan	nan	nan	nan	nan	nan	nan	nan	nan	nan	nan	nan	nan	nan	nan	nan	nan	nan	nan	nan	nan
1700041M19Rik	nan	nan	nan	nan	nan	nan	nan	nan	nan	nan	nan	nan	nan	nan	nan	nan	nan	nan	nan	nan	nan	nan	nan	nan	nan	nan	nan	nan	nan	nan	nan
1700042G07Rik	nan	nan	nan	nan	nan	nan	nan	nan	nan	nan	nan	nan	nan	nan	nan	nan	nan	nan	nan	nan	nan	nan	nan	nan	nan	nan	nan	nan	nan	nan	nan
1700042G15Rik	nan	nan	nan	nan	nan	nan	nan	nan	nan	nan	nan	nan	nan	nan	nan	nan	nan	nan	nan	nan	nan	nan	nan	nan	nan	nan	nan	nan	nan	nan	nan
1700042O10Rik	nan	nan	nan	nan	nan	nan	nan	nan	nan	nan	nan	nan	nan	nan	nan	nan	nan	nan	nan	nan	nan	nan	nan	nan	nan	nan	nan	nan	nan	nan	nan
1700044C05Rik	nan	nan	nan	nan	nan	nan	nan	nan	nan	nan	nan	nan	nan	nan	nan	nan	nan	nan	nan	nan	nan	nan	nan	nan	nan	nan	nan	nan	nan	nan	nan
1700044K03Rik	nan	nan	nan	nan	nan	nan	nan	nan	nan	nan	nan	nan	nan	nan	nan	nan	nan	nan	nan	nan	nan	nan	nan	nan	nan	nan	nan	nan	nan	nan	nan
1700045H11Rik	nan	nan	nan	nan	nan	nan	nan	nan	nan	nan	nan	nan	nan	nan	nan	nan	nan	nan	nan	nan	nan	nan	nan	nan	nan	nan	nan	nan	nan	nan	nan
1700046C09Rik	nan	nan	nan	nan	nan	nan	nan	nan	nan	nan	nan	nan	nan	nan	nan	nan	nan	nan	nan	nan	nan	nan	nan	nan	nan	nan	nan	nan	nan	nan	nan
1700047A11Rik	nan	nan	nan	nan	nan	nan	nan	nan	nan	nan	nan	nan	nan	nan	nan	nan	nan	nan	nan	nan	nan	nan	nan	nan	nan	nan	nan	nan	nan	nan	nan
1700047E10Rik	nan	nan	nan	nan	nan	nan	nan	nan	nan	nan	nan	nan	nan	nan	nan	nan	nan	nan	nan	nan	nan	nan	nan	nan	nan	nan	nan	nan	nan	nan	nan
1700047G03Rik	nan	nan	nan	nan	nan	nan	nan	nan	nan	nan	nan	nan	nan	nan	nan	nan	nan	nan	nan	nan	nan	nan	nan	nan	nan	nan	nan	nan	nan	nan	nan
1700047I17Rik2	-1.24493	-0.906133	-0.879636	-0.814759	-1.04115	-1.45774	-1.52696	-0.910678	-1.5095	-2.86409	-1.44697	-0.476196	-0.849094	-0.765183	-1.45299	-1.81029	-0.645281	-0.672608	-1.45887	-0.731636	-1.48187	-1.16987	-1.89993	-1.19723	-0.782336	-0.450148	-1.12532	-0.978408	-1.11112	-0.806846	-0.9435
1700047L14Rik	nan	nan	nan	nan	nan	nan	nan	nan	nan	nan	nan	nan	nan	nan	nan	nan	nan	nan	nan	nan	nan	nan	nan	nan	nan	nan	nan	nan	nan	nan	nan
1700047M11Rik	-18.0562	-3.40859	-3.10199	-3.94398	-3.84844	-2.96021	-18.207	-3.95501	-2.62495	-1.86411	-2.76888	-2.7981	-5.13436	-2.76516	-4.45286	-3.39522	-4.93055	-5.25743	-3.19581	-4.63839	-2.28922	-2.4069	-3.60032	-2.78217	-4.95213	-2.81936	-3.58469	-4.83626	-2.64715	-4.45057	-2.52845
1700048M11Rik	nan	nan	nan	nan	nan	nan	nan	nan	nan	nan	nan	nan	nan	nan	nan	nan	nan	nan	nan	nan	nan	nan	nan	nan	nan	nan	nan	nan	nan	nan	nan
1700048O20Rik	-0.598567	-0.0867091	-2.68697	-2.62209	-0.848507	-1.73785	-2.11191	-0.0481854	-2.62495	-1.16367	-1.59898	-0.798123	-2.54952	-0.542791	-0.993561	-0.336373	-2.60873	-1.79813	-2.78078	-0.731636	-0.48188	-0.821952	-1.79302	-1.64468	-1.25182	-0.450148	0.059101	-1.13595	-1.64716	-1.4507	-0.589864
1700049E15Rik	nan	nan	nan	nan	nan	nan	nan	nan	nan	nan	nan	nan	nan	nan	nan	nan	nan	nan	nan	nan	nan	nan	nan	nan	nan	nan	nan	nan	nan	nan	nan
1700049E22Rik	nan	nan	nan	nan	nan	nan	nan	nan	nan	nan	nan	nan	nan	nan	nan	nan	nan	nan	nan	nan	nan	nan	nan	nan	nan	nan	nan	nan	nan	nan	nan
1700049L16Rik	nan	nan	nan	nan	nan	nan	nan	nan	nan	nan	nan	nan	nan	nan	nan	nan	nan	nan	nan	nan	nan	nan	nan	nan	nan	nan	nan	nan	nan	nan	nan
1700051A21Rik	nan	nan	nan	nan	nan	nan	nan	nan	nan	nan	nan	nan	nan	nan	nan	nan	nan	nan	nan	nan	nan	nan	nan	nan	nan	nan	nan	nan	nan	nan	nan
1700052I22Rik	nan	nan	nan	nan	nan	nan	nan	nan	nan	nan	nan	nan	nan	nan	nan	nan	nan	nan	nan	nan	nan	nan	nan	nan	nan	nan	nan	nan	nan	nan	nan
1700052K11Rik	0.318967	0.937135	0.739267	0.482218	1.21758	0.946635	1.27054	1.19467	0.5974	1.22334	0.816049	0.902312	0.0354252	0.173414	0.247439	0.852657	0.317241	0.808515	0.611504	0.719019	0.1258	0.107656	0.923172	1.10533	0.829093	0.724936	1.17013	0.449007	0.457161	1.30418	1.11539
1700054A03Rik	nan	nan	nan	nan	nan	nan	nan	nan	nan	nan	nan	nan	nan	nan	nan	nan	nan	nan	nan	nan	nan	nan	nan	nan	nan	nan	nan	nan	nan	nan	nan
1700054K19Rik	nan	nan	nan	nan	nan	nan	nan	nan	nan	nan	nan	nan	nan	nan	nan	nan	nan	nan	nan	nan	nan	nan	nan	nan	nan	nan	nan	nan	nan	nan	nan
1700054M17Rik	nan	nan	nan	nan	nan	nan	nan	nan	nan	nan	nan	nan	nan	nan	nan	nan	nan	nan	nan	nan	nan	nan	nan	nan	nan	nan	nan	nan	nan	nan	nan
1700055C04Rik	nan	nan	nan	nan	nan	nan	nan	nan	nan	nan	nan	nan	nan	nan	nan	nan	nan	nan	nan	nan	nan	nan	nan	nan	nan	nan	nan	nan	nan	nan	nan
1700056E22Rik	-2.76846	-3.40859	-3.68693	-2.94401	-2.26353	-2.54519	-1.33431	-2.95504	-2.20992	-3.27911	-3.76884	-2.7981	-3.54949	-18.6379	-2.45297	-4.98009	-2.93065	-3.25754	-2.19583	-3.05353	-2.87417	-2.62929	-2.27844	-2.51914	-1.63033	-2.59697	-4.58462	-3.83633	-1.79917	-1.64334	-2.52845
1700057G04Rik	nan	nan	nan	nan	nan	nan	nan	nan	nan	nan	nan	nan	nan	nan	nan	nan	nan	nan	nan	nan	nan	nan	nan	nan	nan	nan	nan	nan	nan	nan	nan
1700057H15Rik	nan	nan	nan	nan	nan	nan	nan	nan	nan	nan	nan	nan	nan	nan	nan	nan	nan	nan	nan	nan	nan	nan	nan	nan	nan	nan	nan	nan	nan	nan	nan
1700057H21Rik	nan	nan	nan	nan	nan	nan	nan	nan	nan	nan	nan	nan	nan	nan	nan	nan	nan	nan	nan	nan	nan	nan	nan	nan	nan	nan	nan	nan	nan	nan	nan
1700060C16Rik	nan	nan	nan	nan	nan	nan	nan	nan	nan	nan	nan	nan	nan	nan	nan	nan	nan	nan	nan	nan	nan	nan	nan	nan	nan	nan	nan	nan	nan	nan	nan
1700060C20Rik	nan	nan	nan	nan	nan	nan	nan	nan	nan	nan	nan	nan	nan	nan	nan	nan	nan	nan	nan	nan	nan	nan	nan	nan	nan	nan	nan	nan	nan	nan	nan
1700061F12Rik	nan	nan	nan	nan	nan	nan	nan	nan	nan	nan	nan	nan	nan	nan	nan	nan	nan	nan	nan	nan	nan	nan	nan	nan	nan	nan	nan	nan	nan	nan	nan
1700061G19Rik	nan	nan	nan	nan	nan	nan	nan	nan	nan	nan	nan	nan	nan	nan	nan	nan	nan	nan	nan	nan	nan	nan	nan	nan	nan	nan	nan	nan	nan	nan	nan
1700061I17Rik	-4.76836	-3.40859	-3.10199	-2.62209	-2.84848	-1.37528	-2.3343	-1.49564	-17.4977	-2.54217	-3.18391	-1.79812	-18.4222	-4.35008	-4.45286	-1.65829	-4.93055	-5.25743	-2.45886	-2.05355	-3.28919	-1.30738	-2.27844	-1.78218	-1.95225	-1.49745	-2.99975	-2.25141	-2.64715	-2.8657	-2.11341
1700061J23Rik	nan	nan	nan	nan	nan	nan	nan	nan	nan	nan	nan	nan	nan	nan	nan	nan	nan	nan	nan	nan	nan	nan	nan	nan	nan	nan	nan	nan	nan	nan	nan
1700063A18Rik	nan	nan	nan	nan	nan	nan	nan	nan	nan	nan	nan	nan	nan	nan	nan	nan	nan	nan	nan	nan	nan	nan	nan	nan	nan	nan	nan	nan	nan	nan	nan
1700063D05Rik	nan	nan	nan	nan	nan	nan	nan	nan	nan	nan	nan	nan	nan	nan	nan	nan	nan	nan	nan	nan	nan	nan	nan	nan	nan	nan	nan	nan	nan	nan	nan
1700063O14Rik	nan	nan	nan	nan	nan	nan	nan	nan	nan	nan	nan	nan	nan	nan	nan	nan	nan	nan	nan	nan	nan	nan	nan	nan	nan	nan	nan	nan	nan	nan	nan
1700064J06Rik	nan	nan	nan	nan	nan	nan	nan	nan	nan	nan	nan	nan	nan	nan	nan	nan	nan	nan	nan	nan	nan	nan	nan	nan	nan	nan	nan	nan	nan	nan	nan
1700064M15Rik	nan	nan	nan	nan	nan	nan	nan	nan	nan	nan	nan	nan	nan	nan	nan	nan	nan	nan	nan	nan	nan	nan	nan	nan	nan	nan	nan	nan	nan	nan	nan
1700065D16Rik	nan	nan	nan	nan	nan	nan	nan	nan	nan	nan	nan	nan	nan	nan	nan	nan	nan	nan	nan	nan	nan	nan	nan	nan	nan	nan	nan	nan	nan	nan	nan
1700065I16Rik	nan	nan	nan	nan	nan	nan	nan	nan	nan	nan	nan	nan	nan	nan	nan	nan	nan	nan	nan	nan	nan	nan	nan	nan	nan	nan	nan	nan	nan	nan	nan
1700065J11Rik	nan	nan	nan	nan	nan	nan	nan	nan	nan	nan	nan	nan	nan	nan	nan	nan	nan	nan	nan	nan	nan	nan	nan	nan	nan	nan	nan	nan	nan	nan	nan
1700065J18Rik	nan	nan	nan	nan	nan	nan	nan	nan	nan	nan	nan	nan	nan	nan	nan	nan	nan	nan	nan	nan	nan	nan	nan	nan	nan	nan	nan	nan	nan	nan	nan
1700065L07Rik	nan	nan	nan	nan	nan	nan	nan	nan	nan	nan	nan	nan	nan	nan	nan	nan	nan	nan	nan	nan	nan	nan	nan	nan	nan	nan	nan	nan	nan	nan	nan
1700065O20Rik	nan	nan	nan	nan	nan	nan	nan	nan	nan	nan	nan	nan	nan	nan	nan	nan	nan	nan	nan	nan	nan	nan	nan	nan	nan	nan	nan	nan	nan	nan	nan
1700066B17Rik	nan	nan	nan	nan	nan	nan	nan	nan	nan	nan	nan	nan	nan	nan	nan	nan	nan	nan	nan	nan	nan	nan	nan	nan	nan	nan	nan	nan	nan	nan	nan
1700066B19Rik	nan	nan	nan	nan	nan	nan	nan	nan	nan	nan	nan	nan	nan	nan	nan	nan	nan	nan	nan	nan	nan	nan	nan	nan	nan	nan	nan	nan	nan	nan	nan
1700066J03Rik	nan	nan	nan	nan	nan	nan	nan	nan	nan	nan	nan	nan	nan	nan	nan	nan	nan	nan	nan	nan	nan	nan	nan	nan	nan	nan	nan	nan	nan	nan	nan
1700066M21Rik	4.23432	5.31246	4.72239	5.29555	4.9147	5.36767	4.51534	4.98597	4.72962	5.25352	3.74284	5.13379	3.89616	4.95249	4.22295	5.26056	4.59874	5.10546	4.36639	5.26835	4.06831	5.46344	4.40523	5.55409	4.73598	5.27777	5.26855	4.85534	5.07392	5.23928	5.61704
1700066N21Rik	nan	nan	nan	nan	nan	nan	nan	nan	nan	nan	nan	nan	nan	nan	nan	nan	nan	nan	nan	nan	nan	nan	nan	nan	nan	nan	nan	nan	nan	nan	nan
1700066O22Rik	nan	nan	nan	nan	nan	nan	nan	nan	nan	nan	nan	nan	nan	nan	nan	nan	nan	nan	nan	nan	nan	nan	nan	nan	nan	nan	nan	nan	nan	nan	nan
1700067G17Rik	nan	nan	nan	nan	nan	nan	nan	nan	nan	nan	nan	nan	nan	nan	nan	nan	nan	nan	nan	nan	nan	nan	nan	nan	nan	nan	nan	nan	nan	nan	nan
1700067K01Rik	nan	nan	nan	nan	nan	nan	nan	nan	nan	nan	nan	nan	nan	nan	nan	nan	nan	nan	nan	nan	nan	nan	nan	nan	nan	nan	nan	nan	nan	nan	nan
1700067P10Rik	nan	nan	nan	nan	nan	nan	nan	nan	nan	nan	nan	nan	nan	nan	nan	nan	nan	nan	nan	nan	nan	nan	nan	nan	nan	nan	nan	nan	nan	nan	nan
1700069L16Rik	nan	nan	nan	nan	nan	nan	nan	nan	nan	nan	nan	nan	nan	nan	nan	nan	nan	nan	nan	nan	nan	nan	nan	nan	nan	nan	nan	nan	nan	nan	nan
1700069P05Rik	nan	nan	nan	nan	nan	nan	nan	nan	nan	nan	nan	nan	nan	nan	nan	nan	nan	nan	nan	nan	nan	nan	nan	nan	nan	nan	nan	nan	nan	nan	nan
1700071K01Rik	nan	nan	nan	nan	nan	nan	nan	nan	nan	nan	nan	nan	nan	nan	nan	nan	nan	nan	nan	nan	nan	nan	nan	nan	nan	nan	nan	nan	nan	nan	nan
1700071M16Rik	nan	nan	nan	nan	nan	nan	nan	nan	nan	nan	nan	nan	nan	nan	nan	nan	nan	nan	nan	nan	nan	nan	nan	nan	nan	nan	nan	nan	nan	nan	nan
1700072B07Rik	nan	nan	nan	nan	nan	nan	nan	nan	nan	nan	nan	nan	nan	nan	nan	nan	nan	nan	nan	nan	nan	nan	nan	nan	nan	nan	nan	nan	nan	nan	nan
1700072I22Rik	nan	nan	nan	nan	nan	nan	nan	nan	nan	nan	nan	nan	nan	nan	nan	nan	nan	nan	nan	nan	nan	nan	nan	nan	nan	nan	nan	nan	nan	nan	nan
1700072O05Rik	nan	nan	nan	nan	nan	nan	nan	nan	nan	nan	nan	nan	nan	nan	nan	nan	nan	nan	nan	nan	nan	nan	nan	nan	nan	nan	nan	nan	nan	nan	nan
1700073E17Rik	nan	nan	nan	nan	nan	nan	nan	nan	nan	nan	nan	nan	nan	nan	nan	nan	nan	nan	nan	nan	nan	nan	nan	nan	nan	nan	nan	nan	nan	nan	nan
1700074H08Rik	nan	nan	nan	nan	nan	nan	nan	nan	nan	nan	nan	nan	nan	nan	nan	nan	nan	nan	nan	nan	nan	nan	nan	nan	nan	nan	nan	nan	nan	nan	nan
1700074P13Rik	nan	nan	nan	nan	nan	nan	nan	nan	nan	nan	nan	nan	nan	nan	nan	nan	nan	nan	nan	nan	nan	nan	nan	nan	nan	nan	nan	nan	nan	nan	nan
1700080E11Rik	nan	nan	nan	nan	nan	nan	nan	nan	nan	nan	nan	nan	nan	nan	nan	nan	nan	nan	nan	nan	nan	nan	nan	nan	nan	nan	nan	nan	nan	nan	nan
1700080N15Rik	nan	nan	nan	nan	nan	nan	nan	nan	nan	nan	nan	nan	nan	nan	nan	nan	nan	nan	nan	nan	nan	nan	nan	nan	nan	nan	nan	nan	nan	nan	nan
1700080O16Rik	nan	nan	nan	nan	nan	nan	nan	nan	nan	nan	nan	nan	nan	nan	nan	nan	nan	nan	nan	nan	nan	nan	nan	nan	nan	nan	nan	nan	nan	nan	nan
1700081H04Rik	nan	nan	nan	nan	nan	nan	nan	nan	nan	nan	nan	nan	nan	nan	nan	nan	nan	nan	nan	nan	nan	nan	nan	nan	nan	nan	nan	nan	nan	nan	nan
1700083H02Rik	nan	nan	nan	nan	nan	nan	nan	nan	nan	nan	nan	nan	nan	nan	nan	nan	nan	nan	nan	nan	nan	nan	nan	nan	nan	nan	nan	nan	nan	nan	nan
1700084D21Rik	nan	nan	nan	nan	nan	nan	nan	nan	nan	nan	nan	nan	nan	nan	nan	nan	nan	nan	nan	nan	nan	nan	nan	nan	nan	nan	nan	nan	nan	nan	nan
1700084E18Rik	nan	nan	nan	nan	nan	nan	nan	nan	nan	nan	nan	nan	nan	nan	nan	nan	nan	nan	nan	nan	nan	nan	nan	nan	nan	nan	nan	nan	nan	nan	nan
1700084F23Rik	nan	nan	nan	nan	nan	nan	nan	nan	nan	nan	nan	nan	nan	nan	nan	nan	nan	nan	nan	nan	nan	nan	nan	nan	nan	nan	nan	nan	nan	nan	nan
1700084J12Rik	nan	nan	nan	nan	nan	nan	nan	nan	nan	nan	nan	nan	nan	nan	nan	nan	nan	nan	nan	nan	nan	nan	nan	nan	nan	nan	nan	nan	nan	nan	nan
1700084M14Rik	nan	nan	nan	nan	nan	nan	nan	nan	nan	nan	nan	nan	nan	nan	nan	nan	nan	nan	nan	nan	nan	nan	nan	nan	nan	nan	nan	nan	nan	nan	nan
1700085C21Rik	nan	nan	nan	nan	nan	nan	nan	nan	nan	nan	nan	nan	nan	nan	nan	nan	nan	nan	nan	nan	nan	nan	nan	nan	nan	nan	nan	nan	nan	nan	nan
1700086L19Rik	nan	nan	nan	nan	nan	nan	nan	nan	nan	nan	nan	nan	nan	nan	nan	nan	nan	nan	nan	nan	nan	nan	nan	nan	nan	nan	nan	nan	nan	nan	nan
1700086O06Rik	-0.598567	-1.0867	-0.59953	-1.48461	-0.678583	-2.22326	-0.749354	-1.37011	-0.750515	-0.776653	-1.44697	-0.798123	-1.81256	-0.890713	-1.28307	-0.395266	-1.12333	-1.17011	-0.610884	-1.46859	-0.552269	-0.570414	-1.27845	-0.296766	-1.63033	-0.649456	-0.999786	-1.02903	-1.16174	-0.363243	-0.113428
1700088E04Rik	nan	nan	nan	nan	nan	nan	nan	nan	nan	nan	nan	nan	nan	nan	nan	nan	nan	nan	nan	nan	nan	nan	nan	nan	nan	nan	nan	nan	nan	nan	nan
1700091H14Rik	nan	nan	nan	nan	nan	nan	nan	nan	nan	nan	nan	nan	nan	nan	nan	nan	nan	nan	nan	nan	nan	nan	nan	nan	nan	nan	nan	nan	nan	nan	nan
1700092C02Rik	nan	nan	nan	nan	nan	nan	nan	nan	nan	nan	nan	nan	nan	nan	nan	nan	nan	nan	nan	nan	nan	nan	nan	nan	nan	nan	nan	nan	nan	nan	nan
1700092C10Rik	nan	nan	nan	nan	nan	nan	nan	nan	nan	nan	nan	nan	nan	nan	nan	nan	nan	nan	nan	nan	nan	nan	nan	nan	nan	nan	nan	nan	nan	nan	nan
1700092E19Rik	nan	nan	nan	nan	nan	nan	nan	nan	nan	nan	nan	nan	nan	nan	nan	nan	nan	nan	nan	nan	nan	nan	nan	nan	nan	nan	nan	nan	nan	nan	nan
1700092K14Rik	nan	nan	nan	nan	nan	nan	nan	nan	nan	nan	nan	nan	nan	nan	nan	nan	nan	nan	nan	nan	nan	nan	nan	nan	nan	nan	nan	nan	nan	nan	nan
1700092M07Rik	nan	nan	nan	nan	nan	nan	nan	nan	nan	nan	nan	nan	nan	nan	nan	nan	nan	nan	nan	nan	nan	nan	nan	nan	nan	nan	nan	nan	nan	nan	nan
1700093K21Rik	nan	nan	nan	nan	nan	nan	nan	nan	nan	nan	nan	nan	nan	nan	nan	nan	nan	nan	nan	nan	nan	nan	nan	nan	nan	nan	nan	nan	nan	nan	nan
1700094D03Rik	0.736192	1.21585	1.57979	1.83731	0.706076	1.09864	0.724572	1.29285	0.433902	0.836318	-0.0140238	0.879944	0.796236	1.04217	1.10159	0.801127	0.876667	1.08228	0.219188	0.315665	0.880686	0.643708	0.528894	1.53973	0.855089	1.05508	1.0591	1.22969	0.863785	1.01299	1.19035
1700094J05Rik	nan	nan	nan	nan	nan	nan	nan	nan	nan	nan	nan	nan	nan	nan	nan	nan	nan	nan	nan	nan	nan	nan	nan	nan	nan	nan	nan	nan	nan	nan	nan
1700094M24Rik	nan	nan	nan	nan	nan	nan	nan	nan	nan	nan	nan	nan	nan	nan	nan	nan	nan	nan	nan	nan	nan	nan	nan	nan	nan	nan	nan	nan	nan	nan	nan
1700095A21Rik	nan	nan	nan	nan	nan	nan	nan	nan	nan	nan	nan	nan	nan	nan	nan	nan	nan	nan	nan	nan	nan	nan	nan	nan	nan	nan	nan	nan	nan	nan	nan
1700095B10Rik	nan	nan	nan	nan	nan	nan	nan	nan	nan	nan	nan	nan	nan	nan	nan	nan	nan	nan	nan	nan	nan	nan	nan	nan	nan	nan	nan	nan	nan	nan	nan
1700095J12Rik	nan	nan	nan	nan	nan	nan	nan	nan	nan	nan	nan	nan	nan	nan	nan	nan	nan	nan	nan	nan	nan	nan	nan	nan	nan	nan	nan	nan	nan	nan	nan
1700096J18Rik	nan	nan	nan	nan	nan	nan	nan	nan	nan	nan	nan	nan	nan	nan	nan	nan	nan	nan	nan	nan	nan	nan	nan	nan	nan	nan	nan	nan	nan	nan	nan
1700096K18Rik	-0.520565	-0.993596	0.313003	-0.189158	-0.0936231	-0.375288	-0.671352	-0.431513	-0.30306	-1.69418	-1.18394	-0.950125	-0.886569	-0.649706	-1.28307	-0.0260341	-1.02379	-0.399591	-1.19584	-0.831171	-1.17375	0.107656	-0.208069	-0.24614	-0.197376	-0.118943	-0.677861	-1.25142	-0.881636	-0.0583899	-0.412987
1700096P03Rik	nan	nan	nan	nan	nan	nan	nan	nan	nan	nan	nan	nan	nan	nan	nan	nan	nan	nan	nan	nan	nan	nan	nan	nan	nan	nan	nan	nan	nan	nan	nan
1700097N02Rik	nan	nan	nan	nan	nan	nan	nan	nan	nan	nan	nan	nan	nan	nan	nan	nan	nan	nan	nan	nan	nan	nan	nan	nan	nan	nan	nan	nan	nan	nan	nan
1700099I09Rik	nan	nan	nan	nan	nan	nan	nan	nan	nan	nan	nan	nan	nan	nan	nan	nan	nan	nan	nan	nan	nan	nan	nan	nan	nan	nan	nan	nan	nan	nan	nan
1700100I10Rik	nan	nan	nan	nan	nan	nan	nan	nan	nan	nan	nan	nan	nan	nan	nan	nan	nan	nan	nan	nan	nan	nan	nan	nan	nan	nan	nan	nan	nan	nan	nan
1700100L14Rik	nan	nan	nan	nan	nan	nan	nan	nan	nan	nan	nan	nan	nan	nan	nan	nan	nan	nan	nan	nan	nan	nan	nan	nan	nan	nan	nan	nan	nan	nan	nan
1700101I11Rik	nan	nan	nan	nan	nan	nan	nan	nan	nan	nan	nan	nan	nan	nan	nan	nan	nan	nan	nan	nan	nan	nan	nan	nan	nan	nan	nan	nan	nan	nan	nan
1700101O22Rik	nan	nan	nan	nan	nan	nan	nan	nan	nan	nan	nan	nan	nan	nan	nan	nan	nan	nan	nan	nan	nan	nan	nan	nan	nan	nan	nan	nan	nan	nan	nan
1700102H20Rik	nan	nan	nan	nan	nan	nan	nan	nan	nan	nan	nan	nan	nan	nan	nan	nan	nan	nan	nan	nan	nan	nan	nan	nan	nan	nan	nan	nan	nan	nan	nan
1700102P08Rik	nan	nan	nan	nan	nan	nan	nan	nan	nan	nan	nan	nan	nan	nan	nan	nan	nan	nan	nan	nan	nan	nan	nan	nan	nan	nan	nan	nan	nan	nan	nan
1700104L18Rik	nan	nan	nan	nan	nan	nan	nan	nan	nan	nan	nan	nan	nan	nan	nan	nan	nan	nan	nan	nan	nan	nan	nan	nan	nan	nan	nan	nan	nan	nan	nan
1700105P06Rik	nan	nan	nan	nan	nan	nan	nan	nan	nan	nan	nan	nan	nan	nan	nan	nan	nan	nan	nan	nan	nan	nan	nan	nan	nan	nan	nan	nan	nan	nan	nan
1700108F19Rik	nan	nan	nan	nan	nan	nan	nan	nan	nan	nan	nan	nan	nan	nan	nan	nan	nan	nan	nan	nan	nan	nan	nan	nan	nan	nan	nan	nan	nan	nan	nan
1700108J01Rik	nan	nan	nan	nan	nan	nan	nan	nan	nan	nan	nan	nan	nan	nan	nan	nan	nan	nan	nan	nan	nan	nan	nan	nan	nan	nan	nan	nan	nan	nan	nan
1700109G14Rik	nan	nan	nan	nan	nan	nan	nan	nan	nan	nan	nan	nan	nan	nan	nan	nan	nan	nan	nan	nan	nan	nan	nan	nan	nan	nan	nan	nan	nan	nan	nan
1700109G15Rik	nan	nan	nan	nan	nan	nan	nan	nan	nan	nan	nan	nan	nan	nan	nan	nan	nan	nan	nan	nan	nan	nan	nan	nan	nan	nan	nan	nan	nan	nan	nan
1700109H08Rik	nan	nan	nan	nan	nan	nan	nan	nan	nan	nan	nan	nan	nan	nan	nan	nan	nan	nan	nan	nan	nan	nan	nan	nan	nan	nan	nan	nan	nan	nan	nan
1700109I08Rik	nan	nan	nan	nan	nan	nan	nan	nan	nan	nan	nan	nan	nan	nan	nan	nan	nan	nan	nan	nan	nan	nan	nan	nan	nan	nan	nan	nan	nan	nan	nan
1700109K24Rik	nan	nan	nan	nan	nan	nan	nan	nan	nan	nan	nan	nan	nan	nan	nan	nan	nan	nan	nan	nan	nan	nan	nan	nan	nan	nan	nan	nan	nan	nan	nan
1700110C19Rik	nan	nan	nan	nan	nan	nan	nan	nan	nan	nan	nan	nan	nan	nan	nan	nan	nan	nan	nan	nan	nan	nan	nan	nan	nan	nan	nan	nan	nan	nan	nan
1700110I01Rik	nan	nan	nan	nan	nan	nan	nan	nan	nan	nan	nan	nan	nan	nan	nan	nan	nan	nan	nan	nan	nan	nan	nan	nan	nan	nan	nan	nan	nan	nan	nan
1700110I07Rik	nan	nan	nan	nan	nan	nan	nan	nan	nan	nan	nan	nan	nan	nan	nan	nan	nan	nan	nan	nan	nan	nan	nan	nan	nan	nan	nan	nan	nan	nan	nan
1700110K17Rik	nan	nan	nan	nan	nan	nan	nan	nan	nan	nan	nan	nan	nan	nan	nan	nan	nan	nan	nan	nan	nan	nan	nan	nan	nan	nan	nan	nan	nan	nan	nan
1700111N16Rik	nan	nan	nan	nan	nan	nan	nan	nan	nan	nan	nan	nan	nan	nan	nan	nan	nan	nan	nan	nan	nan	nan	nan	nan	nan	nan	nan	nan	nan	nan	nan
1700112E06Rik	nan	nan	nan	nan	nan	nan	nan	nan	nan	nan	nan	nan	nan	nan	nan	nan	nan	nan	nan	nan	nan	nan	nan	nan	nan	nan	nan	nan	nan	nan	nan
1700112H15Rik	nan	nan	nan	nan	nan	nan	nan	nan	nan	nan	nan	nan	nan	nan	nan	nan	nan	nan	nan	nan	nan	nan	nan	nan	nan	nan	nan	nan	nan	nan	nan
1700112J05Rik	nan	nan	nan	nan	nan	nan	nan	nan	nan	nan	nan	nan	nan	nan	nan	nan	nan	nan	nan	nan	nan	nan	nan	nan	nan	nan	nan	nan	nan	nan	nan
1700112J16Rik	nan	nan	nan	nan	nan	nan	nan	nan	nan	nan	nan	nan	nan	nan	nan	nan	nan	nan	nan	nan	nan	nan	nan	nan	nan	nan	nan	nan	nan	nan	nan
1700113A16Rik	-0.8616	-0.293159	-0.879636	-0.420482	-0.761045	-1.08578	-0.671352	-1.37011	-1.888	0.0900769	-2.18393	-0.66062	-1.2276	-0.649706	-1.64563	-1.81029	-1.60875	-1.08764	-2.19583	-0.468603	-1.41476	-2.04433	-1.79302	-0.711802	-1.36729	-0.546363	-0.777396	-1.66646	-1.96909	-0.450705	-1.41298
1700113B09Rik	nan	nan	nan	nan	nan	nan	nan	nan	nan	nan	nan	nan	nan	nan	nan	nan	nan	nan	nan	nan	nan	nan	nan	nan	nan	nan	nan	nan	nan	nan	nan
1700113H08Rik	nan	nan	nan	nan	nan	nan	nan	nan	nan	nan	nan	nan	nan	nan	nan	nan	nan	nan	nan	nan	nan	nan	nan	nan	nan	nan	nan	nan	nan	nan	nan
1700116B05Rik	nan	nan	nan	nan	nan	nan	nan	nan	nan	nan	nan	nan	nan	nan	nan	nan	nan	nan	nan	nan	nan	nan	nan	nan	nan	nan	nan	nan	nan	nan	nan
1700119H24Rik	nan	nan	nan	nan	nan	nan	nan	nan	nan	nan	nan	nan	nan	nan	nan	nan	nan	nan	nan	nan	nan	nan	nan	nan	nan	nan	nan	nan	nan	nan	nan
1700120C14Rik	nan	nan	nan	nan	nan	nan	nan	nan	nan	nan	nan	nan	nan	nan	nan	nan	nan	nan	nan	nan	nan	nan	nan	nan	nan	nan	nan	nan	nan	nan	nan
1700120E14Rik	nan	nan	nan	nan	nan	nan	nan	nan	nan	nan	nan	nan	nan	nan	nan	nan	nan	nan	nan	nan	nan	nan	nan	nan	nan	nan	nan	nan	nan	nan	nan
1700120G07Rik	nan	nan	nan	nan	nan	nan	nan	nan	nan	nan	nan	nan	nan	nan	nan	nan	nan	nan	nan	nan	nan	nan	nan	nan	nan	nan	nan	nan	nan	nan	nan
1700120K04Rik	nan	nan	nan	nan	nan	nan	nan	nan	nan	nan	nan	nan	nan	nan	nan	nan	nan	nan	nan	nan	nan	nan	nan	nan	nan	nan	nan	nan	nan	nan	nan
1700121L16Rik	nan	nan	nan	nan	nan	nan	nan	nan	nan	nan	nan	nan	nan	nan	nan	nan	nan	nan	nan	nan	nan	nan	nan	nan	nan	nan	nan	nan	nan	nan	nan
1700121N20Rik	nan	nan	nan	nan	nan	nan	nan	nan	nan	nan	nan	nan	nan	nan	nan	nan	nan	nan	nan	nan	nan	nan	nan	nan	nan	nan	nan	nan	nan	nan	nan
1700122C19Rik	nan	nan	nan	nan	nan	nan	nan	nan	nan	nan	nan	nan	nan	nan	nan	nan	nan	nan	nan	nan	nan	nan	nan	nan	nan	nan	nan	nan	nan	nan	nan
1700122O11Rik	nan	nan	nan	nan	nan	nan	nan	nan	nan	nan	nan	nan	nan	nan	nan	nan	nan	nan	nan	nan	nan	nan	nan	nan	nan	nan	nan	nan	nan	nan	nan
1700123J17Rik	nan	nan	nan	nan	nan	nan	nan	nan	nan	nan	nan	nan	nan	nan	nan	nan	nan	nan	nan	nan	nan	nan	nan	nan	nan	nan	nan	nan	nan	nan	nan
1700123K08Rik	nan	nan	nan	nan	nan	nan	nan	nan	nan	nan	nan	nan	nan	nan	nan	nan	nan	nan	nan	nan	nan	nan	nan	nan	nan	nan	nan	nan	nan	nan	nan
1700123L14Rik	nan	nan	nan	nan	nan	nan	nan	nan	nan	nan	nan	nan	nan	nan	nan	nan	nan	nan	nan	nan	nan	nan	nan	nan	nan	nan	nan	nan	nan	nan	nan
1700123M08Rik	nan	nan	nan	nan	nan	nan	nan	nan	nan	nan	nan	nan	nan	nan	nan	nan	nan	nan	nan	nan	nan	nan	nan	nan	nan	nan	nan	nan	nan	nan	nan
1700123O12Rik	nan	nan	nan	nan	nan	nan	nan	nan	nan	nan	nan	nan	nan	nan	nan	nan	nan	nan	nan	nan	nan	nan	nan	nan	nan	nan	nan	nan	nan	nan	nan
1700123O20Rik	2.55343	3.29641	2.44228	3.18523	2.89968	3.28133	2.96946	2.98156	2.92959	3.39797	2.4599	3.49833	2.69205	3.4859	2.59139	3.35516	2.88949	3.22624	2.60289	3.17525	2.68804	3.17374	2.49764	3.17665	2.60997	3.15024	3.20314	2.80746	3.27407	2.4918	3.05148
1700123O21Rik	nan	nan	nan	nan	nan	nan	nan	nan	nan	nan	nan	nan	nan	nan	nan	nan	nan	nan	nan	nan	nan	nan	nan	nan	nan	nan	nan	nan	nan	nan	nan
1700124L16Rik	nan	nan	nan	nan	nan	nan	nan	nan	nan	nan	nan	nan	nan	nan	nan	nan	nan	nan	nan	nan	nan	nan	nan	nan	nan	nan	nan	nan	nan	nan	nan
1700125G02Rik	nan	nan	nan	nan	nan	nan	nan	nan	nan	nan	nan	nan	nan	nan	nan	nan	nan	nan	nan	nan	nan	nan	nan	nan	nan	nan	nan	nan	nan	nan	nan
1700125G22Rik	nan	nan	nan	nan	nan	nan	nan	nan	nan	nan	nan	nan	nan	nan	nan	nan	nan	nan	nan	nan	nan	nan	nan	nan	nan	nan	nan	nan	nan	nan	nan
1700125H03Rik	nan	nan	nan	nan	nan	nan	nan	nan	nan	nan	nan	nan	nan	nan	nan	nan	nan	nan	nan	nan	nan	nan	nan	nan	nan	nan	nan	nan	nan	nan	nan
1700125H20Rik	nan	nan	nan	nan	nan	nan	nan	nan	nan	nan	nan	nan	nan	nan	nan	nan	nan	nan	nan	nan	nan	nan	nan	nan	nan	nan	nan	nan	nan	nan	nan
1700126H18Rik	nan	nan	nan	nan	nan	nan	nan	nan	nan	nan	nan	nan	nan	nan	nan	nan	nan	nan	nan	nan	nan	nan	nan	nan	nan	nan	nan	nan	nan	nan	nan
1700128A07Rik	nan	nan	nan	nan	nan	nan	nan	nan	nan	nan	nan	nan	nan	nan	nan	nan	nan	nan	nan	nan	nan	nan	nan	nan	nan	nan	nan	nan	nan	nan	nan
1700128F08Rik	nan	nan	nan	nan	nan	nan	nan	nan	nan	nan	nan	nan	nan	nan	nan	nan	nan	nan	nan	nan	nan	nan	nan	nan	nan	nan	nan	nan	nan	nan	nan
1700129C05Rik	nan	nan	nan	nan	nan	nan	nan	nan	nan	nan	nan	nan	nan	nan	nan	nan	nan	nan	nan	nan	nan	nan	nan	nan	nan	nan	nan	nan	nan	nan	nan
1810006J02Rik	nan	nan	nan	nan	nan	nan	nan	nan	nan	nan	nan	nan	nan	nan	nan	nan	nan	nan	nan	nan	nan	nan	nan	nan	nan	nan	nan	nan	nan	nan	nan
1810007C17Rik	nan	nan	nan	nan	nan	nan	nan	nan	nan	nan	nan	nan	nan	nan	nan	nan	nan	nan	nan	nan	nan	nan	nan	nan	nan	nan	nan	nan	nan	nan	nan
1810007D17Rik	nan	nan	nan	nan	nan	nan	nan	nan	nan	nan	nan	nan	nan	nan	nan	nan	nan	nan	nan	nan	nan	nan	nan	nan	nan	nan	nan	nan	nan	nan	nan
1810008I18Rik	3.42626	4.44519	4.47539	5.08662	4.32641	4.46321	4.56654	5.05054	5.20155	5.49892	4.33961	5.0118	3.55898	4.55373	4.85533	5.61316	5.13307	5.3663	4.66005	5.26233	4.21326	5.25333	4.12753	5.29462	4.89479	5.31418	4.28252	5.68029	5.76983	5.45768	5.61364
1810009A15Rik	1.64089	2.72064	1.48293	2.51538	2.50021	2.95463	1.58851	2.5763	1.64802	3.48461	1.86044	3.14673	1.99478	3.02489	1.32836	2.87775	1.81078	2.86655	2.24155	2.97617	1.63359	3.10314	2.1545	2.86166	1.61759	2.66174	2.80756	1.99649	3.01958	1.77811	2.78743
1810009J06Rik	nan	nan	nan	nan	nan	nan	nan	nan	nan	nan	nan	nan	nan	nan	nan	nan	nan	nan	nan	nan	nan	nan	nan	nan	nan	nan	nan	nan	nan	nan	nan
1810010D01Rik	nan	nan	nan	nan	nan	nan	nan	nan	nan	nan	nan	nan	nan	nan	nan	nan	nan	nan	nan	nan	nan	nan	nan	nan	nan	nan	nan	nan	nan	nan	nan
1810010H24Rik	-0.681029	-1.53416	-1.22756	-1.03715	-2.26353	-1.73785	-1.33431	-1.25463	-0.402595	-1.16367	-1.96154	-1.03259	-1.2276	-1.02822	-1.64563	-0.587911	-0.843219	-1.35068	-0.780808	-0.638527	-1.28923	-0.513831	-0.352458	-0.782191	-0.559945	-0.23442	-0.777396	-0.251431	-0.111122	-1.4507	-0.255446
1810011H11Rik	-1.30906	-0.534166	-1.51706	-1.77411	-2.26353	-1.73785	-1.11192	-1.49564	-2.62495	-18.1518	-0.961551	-0.798123	-2.54952	-1.54279	-1.45299	-2.17286	-1.12333	-1.55713	-1.97344	-1.05356	-1.28923	-2.62929	-1.43045	-0.460264	-2.14489	-1.9449	0.000207568	-0.83639	-1.16174	-2.8657	-2.30606
1810011O10Rik	1.69093	2.3901	2.05447	2.69257	2.0463	1.64461	1.86207	2.1742	1.95997	1.76523	1.20837	2.19283	2.40466	3.56274	1.73682	2.16951	2.83749	2.88198	1.21919	1.88503	2.70323	3.13887	1.18097	2.1905	2.39646	3.0955	2.36944	1.86404	1.79908	1.73911	2.41795
1810012K16Rik	nan	nan	nan	nan	nan	nan	nan	nan	nan	nan	nan	nan	nan	nan	nan	nan	nan	nan	nan	nan	nan	nan	nan	nan	nan	nan	nan	nan	nan	nan	nan
1810013A23Rik	nan	nan	nan	nan	nan	nan	nan	nan	nan	nan	nan	nan	nan	nan	nan	nan	nan	nan	nan	nan	nan	nan	nan	nan	nan	nan	nan	nan	nan	nan	nan
1810013L24Rik	3.85721	4.65205	4.72451	4.84711	4.65928	4.77671	4.24058	4.48163	4.57794	5.3502	4.0255	4.75492	4.2621	4.62856	4.31848	4.69748	4.3267	4.56579	4.36129	5.05843	4.32055	4.95314	3.88745	4.57887	4.28614	4.50104	4.67968	4.48101	4.61961	4.38534	4.48089
1810014B01Rik	-0.961135	-0.0473921	0.0134437	0.547806	-0.526581	0.209672	-0.275425	-0.133487	-1.04002	0.750589	-1.30947	0.0893989	-1.96456	-0.437049	-0.645641	0.234398	-0.920734	-0.865253	-0.693345	0.071654	-1.16076	-0.119794	-0.494229	0.150706	0.277177	0.458137	0.0764188	0.0710042	-0.00931258	-0.52399	0.867958
1810018F18Rik	nan	nan	nan	nan	nan	nan	nan	nan	nan	nan	nan	nan	nan	nan	nan	nan	nan	nan	nan	nan	nan	nan	nan	nan	nan	nan	nan	nan	nan	nan	nan
1810019D21Rik	2.24273	2.74111	2.67055	2.50716	1.98438	2.54224	1.68063	1.98744	2.47654	2.53676	1.64048	2.21086	2.09432	2.45075	2.58042	2.58201	1.78356	1.89217	2.36893	2.69238	2.24474	1.38564	2.2325	1.88456	2.93648	2.59	2.62469	1.99649	2.45716	2.35664	2.19035
1810020O05Rik	nan	nan	nan	nan	nan	nan	nan	nan	nan	nan	nan	nan	nan	nan	nan	nan	nan	nan	nan	nan	nan	nan	nan	nan	nan	nan	nan	nan	nan	nan	nan
1810021B22Rik	-3.76843	-2.18623	-2.68697	-2.62209	-2.84848	-1.73785	-2.11191	-2.95504	-3.20989	-18.1518	-3.18391	-2.12004	-3.13447	-3.35012	-4.45286	-2.17286	-2.93065	-2.4502	-2.19583	-1.83116	-3.87413	-5.21413	-3.60032	-2.51914	-3.36726	-1.81937	-4.58462	-2.02902	-2.16173	-17.7384	-2.11341
1810022K09Rik	-0.124638	2.07249	0.120359	1.78387	1.7514	2.36167	0.572569	1.73142	0.919327	2.4305	0.588639	2.27226	0.223052	1.83968	-0.452997	2.14905	0.741738	1.68494	0.71104	2.00532	0.518117	2.45815	0.791928	2.04562	0.473999	2.23228	2.15671	1.208	2.53869	0.304179	1.73206
1810024B03Rik	nan	nan	nan	nan	nan	nan	nan	nan	nan	nan	nan	nan	nan	nan	nan	nan	nan	nan	nan	nan	nan	nan	nan	nan	nan	nan	nan	nan	nan	nan	nan
1810026B05Rik	2.6096	3.65843	4.0904	4.31992	4.28063	4.24312	3.47011	3.85159	3.16322	3.68346	2.63819	3.8881	3.2728	4.02608	3.40688	4.10574	3.74721	3.8567	3.01587	3.75125	3.54432	4.55062	2.92568	4.11045	3.50326	3.92172	3.95598	4.15708	4.05193	4.57068	4.28956
1810030O07Rik	1.11415	2.3901	1.95686	2.08937	2.31136	2.26214	1.88807	2.15344	2.26577	2.1693	1.6234	2.04987	1.83128	2.43121	1.547	2.34169	1.8242	2.44286	1.90569	2.41675	1.93315	2.59308	1.75716	2.41157	1.86791	2.44114	2.31006	2.34351	2.33467	1.99223	2.29596
1810032O08Rik	-1.18353	-0.470036	0.120359	0.303881	-0.0936232	0.361674	-0.0613009	0.132386	-1.20994	-1.40468	-1.96154	0.371798	-0.134499	-0.10222	0.0064319	-0.336373	0.156777	-0.12829	-0.610884	-0.468603	-0.350636	-0.966341	-1.27845	-0.856191	-0.0942831	0.150243	-0.677861	-0.192537	0.16018	-0.543814	-0.721108
1810034E14Rik	0.657768	1.13568	1.01344	0.783873	0.766197	1.15522	0.604278	1.13238	1.64802	1.79409	0.785675	1.30621	-0.675066	-0.492165	1.16171	1.57436	0.797233	0.470346	1.38911	1.59028	0.64936	0.785726	0.954199	1.38773	0.954624	1.64005	1.45964	1.25107	1.73133	0.456181	1.05649
1810037I17Rik	1.16224	2.66461	1.14589	2.42227	1.91967	2.49917	1.60428	1.96378	1.79004	2.98137	1.831	2.78683	1.25782	2.63284	1.67628	2.51961	1.54504	2.17705	1.32771	2.25628	1.44773	2.54728	1.4657	2.61012	1.89322	2.61802	2.40392	2.12939	2.55446	1.85307	2.29596
1810041H14Rik	nan	nan	nan	nan	nan	nan	nan	nan	nan	nan	nan	nan	nan	nan	nan	nan	nan	nan	nan	nan	nan	nan	nan	nan	nan	nan	nan	nan	nan	nan	nan
1810041L15Rik	nan	nan	nan	nan	nan	nan	nan	nan	nan	nan	nan	nan	nan	nan	nan	nan	nan	nan	nan	nan	nan	nan	nan	nan	nan	nan	nan	nan	nan	nan	nan
1810043G02Rik	0.959423	1.11492	-0.163433	0.756392	0.238951	0.312765	0.473034	0.402475	0.182364	-0.279156	0.401012	0.737925	-0.276518	-0.0647452	-0.060682	0.663624	0.239238	-0.17011	1.19647	0.916056	0.411201	0.27758	0.685013	0.703231	0.69159	1.25386	0.841507	0.411532	0.731335	0.072854	0.58701
1810044D09Rik	-1.59856	-1.82366	-2.10202	-0.856579	-1.26354	-1.96023	-2.59733	-2.14771	-2.20992	-1.27915	-2.18393	-1.95012	-2.54952	-2.35013	-1.64563	-2.17286	-0.760758	-1.45021	-1.45887	-1.17909	-1.41476	-2.04433	-0.512922	-1.40368	-1.25182	-1.23442	-1.26282	-1.66646	-1.38413	-1.4507	-1.30607
1810046K07Rik	-1.96112	-1.67166	-2.68697	-2.62209	-2.04114	-1.5452	-1.33431	-0.86761	-2.62495	-1.05676	-4.76877	-1.95012	-18.4222	-18.6379	-1.13106	-1.65829	-2.93065	-2.4502	-2.45886	-1.83116	-2.28922	-1.89233	-1.01542	-2.29675	-1.95225	-1.81937	-0.777396	-2.25141	-1.50966	-0.750263	-1.30607
1810053B23Rik	-3.18349	-2.99357	-4.68686	-3.94398	-18.1362	-4.54508	-4.91914	-2.95504	-4.20982	-18.1518	-4.76877	-2.53507	-4.13443	-2.76516	-17.7407	-2.65828	-4.93055	-3.67257	-3.19581	-1.83116	-2.28922	-1.89233	-2.27844	-1.29676	-1.25182	-1.15641	-1.58474	-1.83638	-1.96909	-4.45057	-3.52842
1810055G02Rik	3.2922	3.41154	2.79682	2.66328	3.11149	2.85566	3.08071	3.05615	3.40475	2.3647	2.91056	2.56644	4.29386	4.13568	2.95639	3.03099	3.25913	2.97124	3.58551	2.81268	3.76242	2.80809	2.70339	2.02516	3.77565	3.67247	1.9388	2.30315	2.37962	2.2075	2.02612
1810058I24Rik	3.98304	3.84245	4.0341	3.49058	4.4392	3.71687	4.06085	3.75572	4.375	4.02462	4.22261	3.76259	3.81678	3.60985	3.92203	3.55114	3.67664	3.30848	4.39661	3.95765	3.97755	3.34031	4.23881	3.64407	4.20761	3.9576	3.48133	3.98377	3.70332	4.25665	3.84366
1810062G17Rik	nan	nan	nan	nan	nan	nan	nan	nan	nan	nan	nan	nan	nan	nan	nan	nan	nan	nan	nan	nan	nan	nan	nan	nan	nan	nan	nan	nan	nan	nan	nan
1810062O18Rik	nan	nan	nan	nan	nan	nan	nan	nan	nan	nan	nan	nan	nan	nan	nan	nan	nan	nan	nan	nan	nan	nan	nan	nan	nan	nan	nan	nan	nan	nan	nan
1810063I02Rik	nan	nan	nan	nan	nan	nan	nan	nan	nan	nan	nan	nan	nan	nan	nan	nan	nan	nan	nan	nan	nan	nan	nan	nan	nan	nan	nan	nan	nan	nan	nan
1810064F22Rik	1.16224	2.07249	0.598404	1.10035	1.08222	1.09864	2.37533	2.73142	1.64802	0.750589	2.23108	3.67436	-0.610936	0.482742	0.868925	1.22922	1.37309	2.09115	0.947107	1.75378	1.63359	2.6059	1.25759	2.41157	0.539587	0.683116	1.77279	1.58987	1.16018	1.22171	1.82908
1810065E05Rik	nan	nan	nan	nan	nan	nan	nan	nan	nan	nan	nan	nan	nan	nan	nan	nan	nan	nan	nan	nan	nan	nan	nan	nan	nan	nan	nan	nan	nan	nan	nan
2010001A14Rik	-0.309062	-0.906133	-1.68698	-0.622115	-2.52656	-1.22328	-1.45984	-1.49564	-1.62497	-1.54218	-1.7689	-1.41961	-2.32713	-1.35014	-1.64563	-0.892764	-2.12332	-0.734009	-0.873916	-2.05355	-3.28919	-1.89233	-0.0768248	-0.934193	-0.782336	-0.450148	-1.12532	-1.51446	-0.969099	-0.202779	-0.791497
2010003K11Rik	2.83141	3.43685	1.67055	2.13277	2.47341	2.71217	2.56453	2.5763	2.8775	3.61969	3.6191	4.47053	3.27064	3.73466	2.26124	3.35068	1.88949	2.1433	3.49995	3.95392	3.40657	3.62493	3.62361	4.01741	3.04773	4.05098	2.54452	3.29288	3.94079	2.96714	3.49759
2010005H15Rik	nan	nan	nan	nan	nan	nan	nan	nan	nan	nan	nan	nan	nan	nan	nan	nan	nan	nan	nan	nan	nan	nan	nan	nan	nan	nan	nan	nan	nan	nan	nan
2010009K17Rik	nan	nan	nan	nan	nan	nan	nan	nan	nan	nan	nan	nan	nan	nan	nan	nan	nan	nan	nan	nan	nan	nan	nan	nan	nan	nan	nan	nan	nan	nan	nan
2010010A06Rik	nan	nan	nan	nan	nan	nan	nan	nan	nan	nan	nan	nan	nan	nan	nan	nan	nan	nan	nan	nan	nan	nan	nan	nan	nan	nan	nan	nan	nan	nan	nan
2010016I18Rik	nan	nan	nan	nan	nan	nan	nan	nan	nan	nan	nan	nan	nan	nan	nan	nan	nan	nan	nan	nan	nan	nan	nan	nan	nan	nan	nan	nan	nan	nan	nan
2010106C02Rik	nan	nan	nan	nan	nan	nan	nan	nan	nan	nan	nan	nan	nan	nan	nan	nan	nan	nan	nan	nan	nan	nan	nan	nan	nan	nan	nan	nan	nan	nan	nan
2010106E10Rik	nan	nan	nan	nan	nan	nan	nan	nan	nan	nan	nan	nan	nan	nan	nan	nan	nan	nan	nan	nan	nan	nan	nan	nan	nan	nan	nan	nan	nan	nan	nan
2010107E04Rik	3.42626	4.32832	2.93505	3.89515	4.18215	4.4688	3.54424	4.04492	3.56483	4.49782	3.6191	4.81805	2.81969	3.94217	3.65552	4.71673	3.06931	3.89977	3.80415	4.93322	3.82276	5.27155	3.79621	4.8631	3.7892	4.72751	3.84987	4.41863	4.96163	4.29748	5.06772
2010107G23Rik	0.0388602	-1.0867	-0.163433	-0.420482	-0.526581	-0.45775	-0.395719	-0.0970948	0.182364	-0.056764	-0.0684714	0.634832	-2.81255	-1.89071	-0.752555	0.0197694	-0.407122	-1.17011	0.504589	0.361468	0.170194	0.178045	-0.208069	0.322142	0.295662	-0.0120278	-0.49729	0.373058	0.0308971	-0.0583899	0.817307
2010109A12Rik	nan	nan	nan	nan	nan	nan	nan	nan	nan	nan	nan	nan	nan	nan	nan	nan	nan	nan	nan	nan	nan	nan	nan	nan	nan	nan	nan	nan	nan	nan	nan
2010109I03Rik	nan	nan	nan	nan	nan	nan	nan	nan	nan	nan	nan	nan	nan	nan	nan	nan	nan	nan	nan	nan	nan	nan	nan	nan	nan	nan	nan	nan	nan	nan	nan
2010111I01Rik	3.28678	3.98654	3.62134	4.01015	3.45526	3.71217	3.36148	3.72088	2.95997	3.90075	2.80094	3.88837	3.54145	3.93525	3.24048	3.54724	3.8441	4.00217	3.33813	4.03035	3.7405	3.96065	3.3826	3.86742	3.45287	3.951	4.08058	3.24575	3.69623	3.05708	3.71946
2010204K13Rik	nan	nan	nan	nan	nan	nan	nan	nan	nan	nan	nan	nan	nan	nan	nan	nan	nan	nan	nan	nan	nan	nan	nan	nan	nan	nan	nan	nan	nan	nan	nan
2010300C02Rik	nan	nan	nan	nan	nan	nan	nan	nan	nan	nan	nan	nan	nan	nan	nan	nan	nan	nan	nan	nan	nan	nan	nan	nan	nan	nan	nan	nan	nan	nan	nan
2010308F09Rik	nan	nan	nan	nan	nan	nan	nan	nan	nan	nan	nan	nan	nan	nan	nan	nan	nan	nan	nan	nan	nan	nan	nan	nan	nan	nan	nan	nan	nan	nan	nan
2010310C07Rik	nan	nan	nan	nan	nan	nan	nan	nan	nan	nan	nan	nan	nan	nan	nan	nan	nan	nan	nan	nan	nan	nan	nan	nan	nan	nan	nan	nan	nan	nan	nan
2010315B03Rik	2.16224	3.58382	2.75594	3.43965	3.55663	3.78569	2.86862	3.75228	2.82346	4.24179	2.21977	3.89117	2.552	3.48906	3.04684	3.84542	2.66177	3.11746	2.91962	4.16236	2.44773	3.97307	2.9542	4.00702	3.33775	3.80591	3.52376	3.01535	3.53074	3.45015	3.82614
2010320M18Rik	0.318967	1.11492	0.670554	1.34135	0.105685	1.12721	-0.459849	0.536775	0.648026	1.28563	0.137979	0.786835	0.291764	0.989701	0.190856	1.28655	0.654275	0.971244	0.428641	1.03389	-0.350636	0.0711301	0.757163	0.983339	0.405287	1.56144	0.874674	0.0215866	0.937786	0.00872405	0.693925
2200002D01Rik	0.401429	0.432664	-0.986551	-0.300188	-0.761045	-0.297286	-0.459849	0.717347	-1.04002	-1.86411	0.588639	1.53815	-0.180303	0.819776	-0.752555	0.189694	0.113708	0.829888	-0.0259238	0.753785	-0.350636	0.540614	-0.693493	0.288195	-0.630334	0.0875077	0.700645	-0.192537	0.24035	-0.643349	0.171973
2200002J24Rik	nan	nan	nan	nan	nan	nan	nan	nan	nan	nan	nan	nan	nan	nan	nan	nan	nan	nan	nan	nan	nan	nan	nan	nan	nan	nan	nan	nan	nan	nan	nan
2210010C04Rik	nan	nan	nan	nan	nan	nan	nan	nan	nan	nan	nan	nan	nan	nan	nan	nan	nan	nan	nan	nan	nan	nan	nan	nan	nan	nan	nan	nan	nan	nan	nan
2210011C24Rik	nan	nan	nan	nan	nan	nan	nan	nan	nan	nan	nan	nan	nan	nan	nan	nan	nan	nan	nan	nan	nan	nan	nan	nan	nan	nan	nan	nan	nan	nan	nan
2210013O21Rik	-0.961135	0.0507941	-1.10203	-1.03715	-1.14806	-0.960247	-1.33431	-0.633146	-1.20994	0.135881	-0.245348	-0.312698	-1.67506	-1.10222	-0.452997	-0.395267	-1.34572	-1.93563	-1.19584	-1.05356	-2.28922	-0.966341	-0.352458	-0.0166589	-0.864798	0.0219195	-0.414828	-1.25142	-0.161747	-0.450705	-0.589864
2210016F16Rik	2.63238	3.26849	2.60762	3.06157	3.00323	3.58406	2.8489	3.1742	2.55823	3.47127	2.99927	3.61465	2.7047	3.18901	2.55822	3.29123	2.73465	3.39706	3.07716	3.70576	2.90716	3.5638	3.07203	3.5683	2.78244	3.35054	3.41524	3.1636	3.61209	2.95017	3.33365
2210016L21Rik	0.0388602	0.432664	0.357397	0.913933	0.543805	0.70271	0.506981	0.999118	0.111975	1.06662	0.623404	1.53815	0.150902	0.779134	0.40498	0.90241	0.713168	1.02783	1.02654	0.976177	0.335253	0.458152	0.569536	1.0044	0.507166	1.19557	1.17013	0.918491	1.42321	0.503487	0.995094
2210039B01Rik	-0.768491	-0.906133	0.120359	-0.484612	0.00947003	-1.96023	-1.91927	-1.95506	-0.209951	0.528197	-1.18394	-1.41961	-1.2276	-1.54279	-0.452997	-0.520797	-0.843219	-1.79813	-0.693345	-0.0535676	-1.87419	-1.51382	-0.43046	-0.644688	-0.197376	0.150243	-0.584752	-0.666466	-0.268662	0.134254	-0.589864
2210404E10Rik	nan	nan	nan	nan	nan	nan	nan	nan	nan	nan	nan	nan	nan	nan	nan	nan	nan	nan	nan	nan	nan	nan	nan	nan	nan	nan	nan	nan	nan	nan	nan
2210406O10Rik	-2.44654	-2.40862	-2.36504	-1.77411	-1.26354	-2.22326	-2.59733	-3.37007	-1.62497	-4.86398	-2.44696	-2.31268	-5.13436	-2.54278	-1.64563	-2.9802	-2.93065	-2.4502	-3.19581	-0.731636	-1.28923	-5.21413	-3.01538	-2.78217	-2.63031	-2.40433	-4.58462	-2.83636	-3.96904	-3.45064	-2.52845
2210407C18Rik	nan	nan	nan	nan	nan	nan	nan	nan	nan	nan	nan	nan	nan	nan	nan	nan	nan	nan	nan	nan	nan	nan	nan	nan	nan	nan	nan	nan	nan	nan	nan
2210408F21Rik	1.40143	1.38144	1.46275	1.34135	1.39941	1.47715	1.10308	1.25437	1.18236	1.3058	1.47901	1.4498	0.291764	1.21971	0.716923	1.35962	1.09168	1.08228	1.17338	1.31566	0.740508	1.48617	1.07204	1.38773	1.21766	1.49047	1.34598	1.58987	1.67475	1.30418	1.24412
2210408I21Rik	0.959423	1.73432	0.985427	1.3958	1.5438	1.38552	1.18924	1.62988	0.744241	2.53676	0.931526	1.6873	1.20535	1.69424	0.756451	1.78795	1.25914	1.64931	1.38911	2.01968	0.798223	2.08951	1.20696	2.01482	1.55553	1.71459	1.9388	1.449	1.42321	1.40727	1.82908
2210409D07Rik	nan	nan	nan	nan	nan	nan	nan	nan	nan	nan	nan	nan	nan	nan	nan	nan	nan	nan	nan	nan	nan	nan	nan	nan	nan	nan	nan	nan	nan	nan	nan
2210409E12Rik	nan	nan	nan	nan	nan	nan	nan	nan	nan	nan	nan	nan	nan	nan	nan	nan	nan	nan	nan	nan	nan	nan	nan	nan	nan	nan	nan	nan	nan	nan	nan
2210414B05Rik	nan	nan	nan	nan	nan	nan	nan	nan	nan	nan	nan	nan	nan	nan	nan	nan	nan	nan	nan	nan	nan	nan	nan	nan	nan	nan	nan	nan	nan	nan	nan
2210416O15Rik	nan	nan	nan	nan	nan	nan	nan	nan	nan	nan	nan	nan	nan	nan	nan	nan	nan	nan	nan	nan	nan	nan	nan	nan	nan	nan	nan	nan	nan	nan	nan
2210417A02Rik	-4.76836	-0.823671	-2.10202	-0.622115	-1.38907	-1.96023	-2.91925	-1.78514	-1.62497	-0.694191	-2.44696	-1.95012	-2.13449	-3.02819	-1.86802	-1.52079	-1.47125	-1.79813	-1.32137	-1.46859	-4.87406	-1.6293	-0.899942	-1.78218	-1.95225	-1.08241	-1.12532	-1.13595	-1.26866	-1.28077	-1.79149
2210418O10Rik	2.59278	3.49079	2.93769	3.58146	3.48281	3.75705	2.87834	3.38592	2.80701	3.76125	2.62534	3.61831	2.99676	3.62285	2.96218	3.68549	2.94427	3.59727	3.13681	3.6677	2.97651	4.1164	3.07357	3.62015	3.17453	3.73711	3.5449	3.40716	3.87277	3.31233	3.61173
2210420H20Rik	nan	nan	nan	nan	nan	nan	nan	nan	nan	nan	nan	nan	nan	nan	nan	nan	nan	nan	nan	nan	nan	nan	nan	nan	nan	nan	nan	nan	nan	nan	nan
2300002M23Rik	nan	nan	nan	nan	nan	nan	nan	nan	nan	nan	nan	nan	nan	nan	nan	nan	nan	nan	nan	nan	nan	nan	nan	nan	nan	nan	nan	nan	nan	nan	nan
2300003K06Rik	nan	nan	nan	nan	nan	nan	nan	nan	nan	nan	nan	nan	nan	nan	nan	nan	nan	nan	nan	nan	nan	nan	nan	nan	nan	nan	nan	nan	nan	nan	nan
2300009A05Rik	0.723356	0.678824	1.35739	1.5478	1.8097	1.26214	0.963359	0.852277	1.21631	1.73579	0.479015	1.12787	0.257817	0.971779	1.10159	1.04214	0.528744	0.990353	0.833896	1.14283	0.213262	1.40044	1.25759	1.28819	1.57129	1.57293	1.17013	1.07049	1.13942	1.10388	1.53043
2310001H17Rik	0.589056	1.66461	1.01344	1.96284	1.62722	1.79463	1.01145	1.52065	1.34463	2.46679	0.360371	0.988468	1.27489	1.21971	1.19085	0.926658	1.39124	1.52378	0.974074	1.90062	0.880685	1.92528	1.25759	2.34709	1.42277	1.39007	1.70064	0.944964	0.83825	1.65781	1.31283
2310001K24Rik	nan	nan	nan	nan	nan	nan	nan	nan	nan	nan	nan	nan	nan	nan	nan	nan	nan	nan	nan	nan	nan	nan	nan	nan	nan	nan	nan	nan	nan	nan	nan
2310002D06Rik	nan	nan	nan	nan	nan	nan	nan	nan	nan	nan	nan	nan	nan	nan	nan	nan	nan	nan	nan	nan	nan	nan	nan	nan	nan	nan	nan	nan	nan	nan	nan
2310002F09Rik	nan	nan	nan	nan	nan	nan	nan	nan	nan	nan	nan	nan	nan	nan	nan	nan	nan	nan	nan	nan	nan	nan	nan	nan	nan	nan	nan	nan	nan	nan	nan
2310002L09Rik	nan	nan	nan	nan	nan	nan	nan	nan	nan	nan	nan	nan	nan	nan	nan	nan	nan	nan	nan	nan	nan	nan	nan	nan	nan	nan	nan	nan	nan	nan	nan
2310003N18Rik	nan	nan	nan	nan	nan	nan	nan	nan	nan	nan	nan	nan	nan	nan	nan	nan	nan	nan	nan	nan	nan	nan	nan	nan	nan	nan	nan	nan	nan	nan	nan
2310005A03Rik	nan	nan	nan	nan	nan	nan	nan	nan	nan	nan	nan	nan	nan	nan	nan	nan	nan	nan	nan	nan	nan	nan	nan	nan	nan	nan	nan	nan	nan	nan	nan
2310005E17Rik	nan	nan	nan	nan	nan	nan	nan	nan	nan	nan	nan	nan	nan	nan	nan	nan	nan	nan	nan	nan	nan	nan	nan	nan	nan	nan	nan	nan	nan	nan	nan
2310007B03Rik	0.185701	-0.293159	-0.365066	-0.774117	-0.941616	-1.96023	-0.0123916	-0.0970948	-0.624986	-1.16367	-1.18394	0.201873	-3.54949	0.457206	-0.993561	-0.225342	-0.471252	-0.557132	-0.321378	0.116357	-1.87419	-2.21426	-1.01542	-0.711802	-0.367301	-0.194892	-0.584752	-1.25142	-0.881636	-1.12877	-0.589864
2310008N11Rik	nan	nan	nan	nan	nan	nan	nan	nan	nan	nan	nan	nan	nan	nan	nan	nan	nan	nan	nan	nan	nan	nan	nan	nan	nan	nan	nan	nan	nan	nan	nan
2310009A05Rik	0.516906	1.46583	0.670554	1.49889	1.12877	1.8471	0.438269	1.29285	0.313608	1.59531	0.479015	1.75031	0.565939	1.12558	0.591392	1.66362	0.354715	1.49731	0.947107	1.60939	0.0799963	2.51365	0.444006	1.81474	0.954624	1.51452	1.75509	1.62303	1.47384	0.975554	2.11539
2310009B15Rik	-1.30906	-0.470036	-0.986551	-1.03715	0.195882	-0.375288	-0.111927	-0.495643	-0.0400272	-0.542189	-0.446981	0.237497	-0.675066	-0.180222	0.131962	-0.172875	-0.407122	-0.350681	-0.0803714	0.21945	-0.552269	0.643708	-0.600384	-0.856191	-0.428701	-0.23442	0.059101	-0.444075	-0.161747	0.834692	0.44116
2310010J17Rik	-1.30906	-0.823671	-0.163433	0.225879	0.280771	0.40898	-0.395719	-0.707146	-0.888018	0.0900772	-0.125055	0.339377	-1.04703	-0.140694	-0.546106	-0.172875	-1.12333	-0.502684	-0.458881	0.885029	-0.786733	0.211992	-1.43045	0.778519	0.135198	0.180617	-0.999786	0.163605	-0.111122	0.249731	0.88657
2310011J03Rik	2.02592	2.0064	2.06789	2.05595	1.91967	2.1827	1.90089	1.83934	2.26577	2.3058	2.23108	2.34755	1.99478	1.84952	2.10158	2.17964	1.78356	1.89217	2.05207	2.21945	2.27554	1.68054	2.45489	1.74137	2.2076	2.36384	1.77279	1.39242	2.08618	1.24973	1.95266
2310015A10Rik	1.20878	1.56099	2.44228	2.13277	1.7514	1.72157	1.99958	1.65963	1.72078	2.52819	1.25345	1.28933	1.73586	1.69424	2.24743	2.35962	1.93968	1.52378	1.59422	1.66525	1.50084	1.08951	2.02897	2.03543	2.50716	2.61246	1.56499	2.32347	1.49033	2.53797	2.29596
2310015D24Rik	nan	nan	nan	nan	nan	nan	nan	nan	nan	nan	nan	nan	nan	nan	nan	nan	nan	nan	nan	nan	nan	nan	nan	nan	nan	nan	nan	nan	nan	nan	nan
2310016D03Rik	nan	nan	nan	nan	nan	nan	nan	nan	nan	nan	nan	nan	nan	nan	nan	nan	nan	nan	nan	nan	nan	nan	nan	nan	nan	nan	nan	nan	nan	nan	nan
2310020H05Rik	nan	nan	nan	nan	nan	nan	nan	nan	nan	nan	nan	nan	nan	nan	nan	nan	nan	nan	nan	nan	nan	nan	nan	nan	nan	nan	nan	nan	nan	nan	nan
2310022A10Rik	0.553432	-0.293159	0.705319	-0.243606	0.00946986	-0.223286	0.695426	0.132386	1.07545	-0.404686	0.440541	-0.0756599	0.537925	0.00740443	-0.0606819	0.0641633	0.713168	-0.00964531	0.541115	-0.731636	0.769654	-0.629307	0.859042	-0.782191	-0.0942833	-0.316882	-0.0611926	0.117801	0.0752908	-0.202779	-0.653994
2310022B05Rik	2.68271	1.77458	2.44228	1.96284	2.094	1.75856	2.80863	2.25437	3.12989	1.51092	2.43076	1.64813	2.34123	1.9897	2.28846	1.60473	2.69867	2.40776	2.96065	2.23183	2.65718	1.71646	2.59928	1.89588	2.78244	1.92657	1.73717	2.65545	2.00817	2.05708	1.73206
2310030A07Rik	nan	nan	nan	nan	nan	nan	nan	nan	nan	nan	nan	nan	nan	nan	nan	nan	nan	nan	nan	nan	nan	nan	nan	nan	nan	nan	nan	nan	nan	nan	nan
2310030G06Rik	1.77066	2.62111	2.34642	2.53977	2.66718	2.8211	2.15753	2.53677	2.8775	3.03674	1.84579	2.73169	2.63368	3.1616	2.17635	2.86526	2.60847	3.01389	2.34847	2.76234	1.93315	2.31711	1.92317	2.61697	2.22764	2.86244	3.0002	2.64742	2.82531	2.53797	2.86956
2310033P09Rik	0.0388602	0.363951	0.522456	-0.0371551	-0.678583	0.0397474	0.29017	0.174206	-0.209951	0.305805	-0.183948	0.272262	0.113427	-0.0647452	0.247439	0.0197694	0.278767	0.719706	0.467115	-0.390601	0.1258	-0.754838	-0.43046	-0.197231	-0.0453736	-0.194891	0.874674	-0.0815065	0.352824	0.00872405	-0.159231
2310034C09Rik	nan	nan	nan	nan	nan	nan	nan	nan	nan	nan	nan	nan	nan	nan	nan	nan	nan	nan	nan	nan	nan	nan	nan	nan	nan	nan	nan	nan	nan	nan	nan
2310034G01Rik	nan	nan	nan	nan	nan	nan	nan	nan	nan	nan	nan	nan	nan	nan	nan	nan	nan	nan	nan	nan	nan	nan	nan	nan	nan	nan	nan	nan	nan	nan	nan
2310034O05Rik	nan	nan	nan	nan	nan	nan	nan	nan	nan	nan	nan	nan	nan	nan	nan	nan	nan	nan	nan	nan	nan	nan	nan	nan	nan	nan	nan	nan	nan	nan	nan
2310035C23Rik	3.2315	4.03706	4.07455	4.46533	4.08518	4.12367	3.72818	4.15867	3.74423	4.30831	3.26451	4.28509	3.4912	4.02706	3.72192	4.28185	3.85721	4.31608	3.51839	4.22874	3.50083	4.39305	3.809	4.62039	3.78582	4.23047	4.33708	4.06748	4.45506	3.95867	4.40424
2310036O22Rik	3.02592	3.22072	3.08118	3.16969	3.36094	3.37364	2.91992	3.11638	3.04743	3.34045	2.93152	3.48727	3.28335	3.51713	2.95639	3.10191	3.11916	3.36448	2.91962	3.45422	3.06243	3.09406	3.3065	3.40367	3.08665	3.06326	3.43761	2.93179	3.41027	3.19314	3.15335
2310039H08Rik	2.52612	2.88904	2.76421	3.42664	2.85192	2.90599	2.67317	2.59951	3.12989	3.1415	2.6234	3.25063	2.48021	2.96273	2.73682	3.27243	2.63155	2.73111	2.90568	2.85332	2.9267	3.13445	2.84255	2.89587	2.77565	3.19184	2.79028	2.58145	3.14983	2.63675	3.2085
2310039L15Rik	nan	nan	nan	nan	nan	nan	nan	nan	nan	nan	nan	nan	nan	nan	nan	nan	nan	nan	nan	nan	nan	nan	nan	nan	nan	nan	nan	nan	nan	nan	nan
2310040G24Rik	-0.961135	-0.0394036	-1.68698	-0.359082	-1.38907	-0.737856	-0.831816	-0.370113	-0.624986	-0.957224	-0.862016	0.30621	-2.54952	-1.02822	-1.64563	-0.980226	-1.34572	-0.17011	-0.610884	-0.831171	-1.55226	-0.629308	-0.600384	-0.580558	-0.864798	-0.404344	-0.584752	-1.51446	-0.384139	-0.0583899	-0.255446
2310043L19Rik	nan	nan	nan	nan	nan	nan	nan	nan	nan	nan	nan	nan	nan	nan	nan	nan	nan	nan	nan	nan	nan	nan	nan	nan	nan	nan	nan	nan	nan	nan	nan
2310043O21Rik	nan	nan	nan	nan	nan	nan	nan	nan	nan	nan	nan	nan	nan	nan	nan	nan	nan	nan	nan	nan	nan	nan	nan	nan	nan	nan	nan	nan	nan	nan	nan
2310050C09Rik	nan	nan	nan	nan	nan	nan	nan	nan	nan	nan	nan	nan	nan	nan	nan	nan	nan	nan	nan	nan	nan	nan	nan	nan	nan	nan	nan	nan	nan	nan	nan
2310057J18Rik	nan	nan	nan	nan	nan	nan	nan	nan	nan	nan	nan	nan	nan	nan	nan	nan	nan	nan	nan	nan	nan	nan	nan	nan	nan	nan	nan	nan	nan	nan	nan
2310057M21Rik	-0.598567	-0.0394036	-0.0431396	-0.13669	0.105685	0.8471	0.29017	0.471187	0.375008	-0.056764	0.185284	0.0498706	0.0354252	0.377772	0.546998	0.189694	-0.0237952	-0.12829	-0.388492	-0.390601	-0.414767	-0.0443468	-0.43046	0.217806	-0.492831	-0.450148	0.000207568	0.0215866	0.0752911	0.456181	0.171973
2310057N15Rik	nan	nan	nan	nan	nan	nan	nan	nan	nan	nan	nan	nan	nan	nan	nan	nan	nan	nan	nan	nan	nan	nan	nan	nan	nan	nan	nan	nan	nan	nan	nan
2310061I04Rik	2.42133	2.01762	2.08118	1.4135	1.8097	1.66423	2.11414	2.28332	2.51796	1.8083	2.19687	0.924338	1.74814	1.62713	2.34141	1.58962	2.14613	1.81924	2.60289	1.75378	2.05653	0.851815	2.54936	1.69029	2.00193	1.23951	1.2226	2.39242	1.93778	1.73911	1.22642
2310061N02Rik	nan	nan	nan	nan	nan	nan	nan	nan	nan	nan	nan	nan	nan	nan	nan	nan	nan	nan	nan	nan	nan	nan	nan	nan	nan	nan	nan	nan	nan	nan	nan
2310065F04Rik	nan	nan	nan	nan	nan	nan	nan	nan	nan	nan	nan	nan	nan	nan	nan	nan	nan	nan	nan	nan	nan	nan	nan	nan	nan	nan	nan	nan	nan	nan	nan
2310068J16Rik	nan	nan	nan	nan	nan	nan	nan	nan	nan	nan	nan	nan	nan	nan	nan	nan	nan	nan	nan	nan	nan	nan	nan	nan	nan	nan	nan	nan	nan	nan	nan
2310069B03Rik	nan	nan	nan	nan	nan	nan	nan	nan	nan	nan	nan	nan	nan	nan	nan	nan	nan	nan	nan	nan	nan	nan	nan	nan	nan	nan	nan	nan	nan	nan	nan
2310069G16Rik	nan	nan	nan	nan	nan	nan	nan	nan	nan	nan	nan	nan	nan	nan	nan	nan	nan	nan	nan	nan	nan	nan	nan	nan	nan	nan	nan	nan	nan	nan	nan
2310075C17Rik	nan	nan	nan	nan	nan	nan	nan	nan	nan	nan	nan	nan	nan	nan	nan	nan	nan	nan	nan	nan	nan	nan	nan	nan	nan	nan	nan	nan	nan	nan	nan
2310079G19Rik	nan	nan	nan	nan	nan	nan	nan	nan	nan	nan	nan	nan	nan	nan	nan	nan	nan	nan	nan	nan	nan	nan	nan	nan	nan	nan	nan	nan	nan	nan	nan
2310081J21Rik	nan	nan	nan	nan	nan	nan	nan	nan	nan	nan	nan	nan	nan	nan	nan	nan	nan	nan	nan	nan	nan	nan	nan	nan	nan	nan	nan	nan	nan	nan	nan
2400006E01Rik	nan	nan	nan	nan	nan	nan	nan	nan	nan	nan	nan	nan	nan	nan	nan	nan	nan	nan	nan	nan	nan	nan	nan	nan	nan	nan	nan	nan	nan	nan	nan
2410002F23Rik	0.755065	1.51419	1.46275	1.85037	1.26001	1.20967	1.50698	1.41996	0.313608	0.750589	0.516489	1.6873	1.50935	1.33635	1.30188	1.30517	1.15677	1.13474	1.6115	1.31566	1.21326	0.245159	1.20696	1.33882	1.31452	1.11921	1.2226	1.14088	0.888876	0.593684	1.2085
2410003L11Rik	nan	nan	nan	nan	nan	nan	nan	nan	nan	nan	nan	nan	nan	nan	nan	nan	nan	nan	nan	nan	nan	nan	nan	nan	nan	nan	nan	nan	nan	nan	nan
2410004B18Rik	0.138396	0.650255	0.120359	1.01015	0.0583794	0.542246	0.21	0.659632	-0.402595	1.01852	-0.598984	1.14673	0.509355	0.627131	0.40498	0.827122	0.156776	0.386282	0.467115	1.21945	0.447727	1.21199	0.100052	0.895876	0.135198	0.881055	0.737171	0.411532	0.937786	-0.128779	1.47153
2410004I01Rik	nan	nan	nan	nan	nan	nan	nan	nan	nan	nan	nan	nan	nan	nan	nan	nan	nan	nan	nan	nan	nan	nan	nan	nan	nan	nan	nan	nan	nan	nan	nan
2410004P03Rik	nan	nan	nan	nan	nan	nan	nan	nan	nan	nan	nan	nan	nan	nan	nan	nan	nan	nan	nan	nan	nan	nan	nan	nan	nan	nan	nan	nan	nan	nan	nan
2410006H16Rik	-0.244932	0.00640005	0.400466	0.783873	-0.941616	-0.638321	-0.919278	-0.0481854	-0.0400272	-0.957224	-0.245348	0.580384	-0.74218	0.0421698	-0.365535	0.229222	0.278767	-0.557132	0.30665	0.21945	0.0326906	0.716464	0.100052	-0.0597275	0.369663	0.881055	-0.777396	0.0215866	0.24035	-0.450705	0.558996
2410012E07Rik	nan	nan	nan	nan	nan	nan	nan	nan	nan	nan	nan	nan	nan	nan	nan	nan	nan	nan	nan	nan	nan	nan	nan	nan	nan	nan	nan	nan	nan	nan	nan
2410015M20Rik	3.12632	3.86438	2.8287	3.66328	3.55663	4.08049	3.3475	3.68516	3.44109	3.99074	3.4599	4.29357	2.92078	3.84214	3.36078	4.16951	3.19859	3.45323	3.38911	4.1461	3.40192	3.79695	3.61393	4.02516	3.49894	4.29088	3.39823	3.31335	4.4424	3.24277	4.21075
2410017I17Rik	nan	nan	nan	nan	nan	nan	nan	nan	nan	nan	nan	nan	nan	nan	nan	nan	nan	nan	nan	nan	nan	nan	nan	nan	nan	nan	nan	nan	nan	nan	nan
2410018L13Rik	nan	nan	nan	nan	nan	nan	nan	nan	nan	nan	nan	nan	nan	nan	nan	nan	nan	nan	nan	nan	nan	nan	nan	nan	nan	nan	nan	nan	nan	nan	nan
2410021H03Rik	nan	nan	nan	nan	nan	nan	nan	nan	nan	nan	nan	nan	nan	nan	nan	nan	nan	nan	nan	nan	nan	nan	nan	nan	nan	nan	nan	nan	nan	nan	nan
2410089E03Rik	2.57135	2.98939	2.79682	2.72838	2.82391	2.54224	2.73893	2.79981	2.34463	2.5022	2.39096	2.90785	2.50935	2.53859	2.41736	2.75448	2.66177	2.91235	2.52297	3.01252	2.33525	2.78572	2.78331	3.14854	2.83563	3.00928	3.12949	2.8501	2.74514	2.53797	2.70035
2410124H12Rik	nan	nan	nan	nan	nan	nan	nan	nan	nan	nan	nan	nan	nan	nan	nan	nan	nan	nan	nan	nan	nan	nan	nan	nan	nan	nan	nan	nan	nan	nan	nan
2410131K14Rik	1.42133	1.49825	1.85216	1.56375	1.30123	1.23614	1.42056	1.52065	1.34463	-0.616189	1.40101	1.38774	1.49485	0.839675	1.19085	1.4955	1.49558	1.41485	0.773775	1.03389	1.33525	0.692617	0.791928	1.18128	1.31452	1.76558	1.5027	1.18597	1.44029	0.636753	1.58701
2410137M14Rik	nan	nan	nan	nan	nan	nan	nan	nan	nan	nan	nan	nan	nan	nan	nan	nan	nan	nan	nan	nan	nan	nan	nan	nan	nan	nan	nan	nan	nan	nan	nan
2410141K09Rik	nan	nan	nan	nan	nan	nan	nan	nan	nan	nan	nan	nan	nan	nan	nan	nan	nan	nan	nan	nan	nan	nan	nan	nan	nan	nan	nan	nan	nan	nan	nan
2500002B13Rik	-1.76848	-0.745669	-0.879636	-0.359082	-0.389078	-1.08578	-1.33431	-1.04818	-1.04002	-0.404686	-1.44697	-0.950125	-2.32713	-1.44325	-1.45299	-0.587911	-2.60873	-0.935641	-0.610884	-0.831171	-3.28919	-0.892341	-1.27845	-0.580558	-0.630334	-0.81938	-0.999786	-1.02903	-1.38413	-1.64334	-0.791497
2500004C02Rik	-0.124638	-0.0867091	-0.102033	0.579515	-0.389078	-0.021653	-0.459849	-0.311219	-1.20994	0.305805	-1.59898	0.00922876	-0.886569	-0.957827	-0.205071	0.107232	-0.608755	-1.25757	-0.195848	0.0619092	0.255082	-0.35629	-0.793028	0.322142	0.21766	0.403009	-0.88431	-0.666466	-0.268662	-0.450705	0.378424
2510002D24Rik	1.81646	1.77458	1.9995	2.15398	2.08222	1.8471	1.88807	1.78639	2.21631	1.87734	1.55301	1.70012	1.67285	1.52021	1.97326	1.69219	1.93968	1.79771	2.19646	2.19436	1.99616	1.87319	2.1545	1.99391	2.12455	2.10345	2.11568	1.89152	1.92571	2.164	1.91999
2510003B16Rik	nan	nan	nan	nan	nan	nan	nan	nan	nan	nan	nan	nan	nan	nan	nan	nan	nan	nan	nan	nan	nan	nan	nan	nan	nan	nan	nan	nan	nan	nan	nan
2510009E07Rik	2.98639	3.54555	2.67055	2.86973	3.22295	3.16902	3.136	2.98156	2.76732	2.93678	3.53029	3.3718	2.68568	3.003	2.69674	3.31439	2.90851	3.2141	3.38409	3.59987	2.88735	3.28158	2.87534	3.41944	3.11919	3.29609	3.17679	2.93179	2.96753	3.24277	2.96338
2510039O18Rik	3.32953	3.0343	3.36828	3.02749	2.34131	2.93051	3.25564	3.01646	3.12096	3.4578	3.31855	2.80475	3.14162	2.9897	3.06269	2.93266	3.32198	3.09557	3.13805	2.55129	3.0858	2.00489	3.26379	2.58936	3.01352	2.90399	3.02995	2.72584	3.08074	2.50348	2.72577
2610001J05Rik	0.723356	1.48213	2.21989	1.85037	1.99698	2.23614	1.82218	1.96378	1.64802	2.412	1.65735	2.41132	1.24054	2.12558	1.52428	1.85266	1.83749	2.27381	1.89161	2.08939	1.50084	2.16943	1.6664	2.22679	1.60232	2.14255	2.10174	1.97096	2.29768	2.17864	2.10574
2610002M06Rik	3.0707	4.08321	3.61678	3.94165	3.85884	3.99781	3.46873	3.79646	3.33694	4.20734	3.26451	4.00406	4.02031	4.62426	3.3349	3.97977	3.91793	4.29893	3.52296	3.97617	3.6415	4.37069	3.37689	4.05575	3.53958	3.97719	4.34302	3.69498	3.79576	3.8667	4.07639
2610005L07Rik	3.73064	4.49367	4.38732	4.44184	3.91977	4.11395	3.89777	4.35043	3.68686	3.85537	3.00946	3.91214	3.82992	4.04949	3.88317	4.10989	4.09913	4.17438	3.63598	4.2565	3.62873	3.56335	3.94282	4.45454	4.16801	4.39876	4.39535	4.11864	4.30163	3.69865	4.1805
2610008E11Rik	2.12632	3.32832	2.94236	3.30388	2.80254	2.97834	2.51534	2.95181	2.62293	3.47127	1.31855	2.89675	2.71099	3.52943	2.59139	3.39914	2.49557	3.20186	2.49531	3.38937	2.54365	3.68054	2.3538	3.49579	2.91192	3.40622	3.52376	2.8847	2.90126	3.08845	3.44881
2610016A17Rik	nan	nan	nan	nan	nan	nan	nan	nan	nan	nan	nan	nan	nan	nan	nan	nan	nan	nan	nan	nan	nan	nan	nan	nan	nan	nan	nan	nan	nan	nan	nan
2610020C07Rik	nan	nan	nan	nan	nan	nan	nan	nan	nan	nan	nan	nan	nan	nan	nan	nan	nan	nan	nan	nan	nan	nan	nan	nan	nan	nan	nan	nan	nan	nan	nan
2610020H08Rik	-0.768491	0.621108	0.442286	0.265407	0.151489	0.914214	0.0349141	0.826282	-0.750515	1.99386	0.0384436	0.810682	-1.04703	-0.180222	0.131962	0.90241	-1.12333	0.134744	0.504589	1.2922	0.0326906	0.83012	-0.352458	0.895876	0.662444	0.745401	0.115684	-0.135954	-0.161747	0.072854	0.974033
2610027K06Rik	nan	nan	nan	nan	nan	nan	nan	nan	nan	nan	nan	nan	nan	nan	nan	nan	nan	nan	nan	nan	nan	nan	nan	nan	nan	nan	nan	nan	nan	nan	nan
2610028E06Rik	nan	nan	nan	nan	nan	nan	nan	nan	nan	nan	nan	nan	nan	nan	nan	nan	nan	nan	nan	nan	nan	nan	nan	nan	nan	nan	nan	nan	nan	nan	nan
2610028H24Rik	nan	nan	nan	nan	nan	nan	nan	nan	nan	nan	nan	nan	nan	nan	nan	nan	nan	nan	nan	nan	nan	nan	nan	nan	nan	nan	nan	nan	nan	nan	nan
2610035D17Rik	-4.76836	-3.40859	-1.87963	-2.62209	-2.84848	-2.54519	-1.33431	-1.49564	-1.888	-0.776653	-2.18393	-2.7981	-2.13449	-4.35008	-2.13105	-2.17286	-2.60873	-2.67259	-2.45886	-2.31658	-2.06683	-2.89232	-1.60037	-1.78218	-2.95223	-3.08239	-2.58472	-2.83636	-1.79917	-2.12876	-1.20653
2610035F20Rik	nan	nan	nan	nan	nan	nan	nan	nan	nan	nan	nan	nan	nan	nan	nan	nan	nan	nan	nan	nan	nan	nan	nan	nan	nan	nan	nan	nan	nan	nan	nan
2610037D02Rik	nan	nan	nan	nan	nan	nan	nan	nan	nan	nan	nan	nan	nan	nan	nan	nan	nan	nan	nan	nan	nan	nan	nan	nan	nan	nan	nan	nan	nan	nan	nan
2610042L04Rik	nan	nan	nan	nan	nan	nan	nan	nan	nan	nan	nan	nan	nan	nan	nan	nan	nan	nan	nan	nan	nan	nan	nan	nan	nan	nan	nan	nan	nan	nan	nan
2610044O15Rik8	-0.183531	0.839288	0.219894	0.783873	0.543805	1.03974	0.16818	0.330325	-0.122489	0.595311	-0.446981	0.810681	-0.0470367	0.264562	0.40498	1.01977	-0.230245	0.386282	-0.388492	0.719019	0.1258	1.30929	-0.0768248	0.961965	0.0921295	0.953205	1.02995	0.836029	0.554458	0.758743	1.24412
2610203C22Rik	-18.0562	-3.99353	-3.68693	-3.94398	-3.26351	-3.54515	-2.91925	-3.37007	-2.62495	-18.1518	-3.76884	-3.12002	-4.13443	-3.35012	-1.86802	-3.39522	-4.93055	-3.67257	-3.19581	-2.6385	-1.87419	-3.21424	-3.01538	-2.78217	-4.95213	-2.40433	-3.58469	-4.83626	-2.96907	-2.8657	-3.1134
2610206C17Rik	nan	nan	nan	nan	nan	nan	nan	nan	nan	nan	nan	nan	nan	nan	nan	nan	nan	nan	nan	nan	nan	nan	nan	nan	nan	nan	nan	nan	nan	nan	nan
2610301B20Rik	1.58905	1.80081	1.44228	1.88884	1.93285	2.12721	0.888071	1.83934	1.34463	1.3058	0.845796	1.6873	1.62039	1.83967	1.21942	1.60473	1.63917	1.89217	1.50459	2.33874	0.826238	1.91501	1.70339	2.42726	1.69159	1.81482	1.58517	1.58987	1.53869	1.83469	1.80543
2610306M01Rik	-1.30906	-0.0867091	-0.59953	-0.420482	-1.52657	-0.297286	-1.45984	-1.49564	-1.20994	-0.404686	-1.44697	-0.262072	-0.964571	-1.54279	-0.452997	-0.587911	-1.47125	-0.734009	-2.19583	-1.46859	-0.48188	-1.40691	-0.899942	-0.711802	-1.95225	-0.316882	-0.88431	-2.25141	-0.881636	-0.86574	-1.41298
2610307P16Rik	nan	nan	nan	nan	nan	nan	nan	nan	nan	nan	nan	nan	nan	nan	nan	nan	nan	nan	nan	nan	nan	nan	nan	nan	nan	nan	nan	nan	nan	nan	nan
2610316D01Rik	nan	nan	nan	nan	nan	nan	nan	nan	nan	nan	nan	nan	nan	nan	nan	nan	nan	nan	nan	nan	nan	nan	nan	nan	nan	nan	nan	nan	nan	nan	nan
2610318N02Rik	nan	nan	nan	nan	nan	nan	nan	nan	nan	nan	nan	nan	nan	nan	nan	nan	nan	nan	nan	nan	nan	nan	nan	nan	nan	nan	nan	nan	nan	nan	nan
2610507B11Rik	6.91493	7.12566	6.97389	6.95795	6.96887	6.96505	7.05513	6.92833	6.98726	6.87734	6.88796	6.98028	6.8338	6.94102	7.01918	7.1296	6.95081	7.01505	6.96149	6.95905	6.86768	6.59348	6.98785	7.05826	6.8703	6.96443	6.89552	6.89619	6.93666	6.74589	6.91516
2610507I01Rik	1.60654	2.44102	2.67932	2.69257	2.42761	2.39729	1.9136	2.36685	2.19943	2.96877	1.72294	2.37979	1.65991	2.21209	2.28846	2.35068	2.69136	2.51721	2.36893	2.77932	2.11448	1.79695	1.98457	2.5683	2.43144	2.80022	2.45963	1.99649	2.4146	2.26353	2.56605
2610524H06Rik	nan	nan	nan	nan	nan	nan	nan	nan	nan	nan	nan	nan	nan	nan	nan	nan	nan	nan	nan	nan	nan	nan	nan	nan	nan	nan	nan	nan	nan	nan	nan
2610528A11Rik	nan	nan	nan	nan	nan	nan	nan	nan	nan	nan	nan	nan	nan	nan	nan	nan	nan	nan	nan	nan	nan	nan	nan	nan	nan	nan	nan	nan	nan	nan	nan
2610528J11Rik	1.03886	1.17632	-0.439066	1.24578	0.958842	0.776711	1.01145	1.06729	1.40475	1.76523	0.401012	0.857224	-0.0901054	0.482742	0.756451	1.39481	1.04659	0.93225	0.611504	1.14283	0.0326906	0.340316	0.984573	0.983339	0.930377	1.84358	1.29788	-0.0290393	1.03089	-0.128779	1.3623
2700038G22Rik	-4.76836	-3.99353	-4.68686	-3.94398	-2.52656	-2.96021	-2.59733	-4.95494	-17.4977	-3.86405	-3.18391	-3.53505	-2.81255	-2.76516	-1.64563	-4.98009	-1.34572	-3.67257	-3.78074	-2.6385	-4.87406	-2.89232	-3.60032	-5.10398	-4.95213	-5.4042	-2.58472	-18.1241	-3.96904	-3.45064	-4.11336
2700046A07Rik	nan	nan	nan	nan	nan	nan	nan	nan	nan	nan	nan	nan	nan	nan	nan	nan	nan	nan	nan	nan	nan	nan	nan	nan	nan	nan	nan	nan	nan	nan	nan
2700046G09Rik	-3.18349	-1.29315	-0.780101	-1.2436	-1.52657	-1.08578	-2.59733	-1.25463	-0.750515	0.0427714	-0.768908	-0.727734	-1.43405	-0.890713	-1.13106	-1.65829	-2.60873	-1.55713	-0.458881	-0.731636	-1.06684	-0.821952	-1.27845	-1.10412	0.0477355	-0.546363	-0.336826	-1.13595	-1.26866	-1.4507	-0.653994
2700049A03Rik	1.57135	2.53778	1.86759	2.60284	2.50904	2.47715	1.92621	2.37584	1.97987	2.80831	1.65735	2.43453	1.73586	2.04217	2.07056	2.61968	2.08054	2.49062	2.08955	2.57092	1.66496	2.38564	1.64754	2.67724	2.09213	2.53816	2.58517	2.37306	2.30702	1.92433	2.3212
2700054A10Rik	nan	nan	nan	nan	nan	nan	nan	nan	nan	nan	nan	nan	nan	nan	nan	nan	nan	nan	nan	nan	nan	nan	nan	nan	nan	nan	nan	nan	nan	nan	nan
2700060E02Rik	3.00629	4.15614	3.34642	3.98373	3.88958	4.28767	3.43827	3.7244	3.53151	4.21269	3.39599	4.58903	3.12759	4.13769	3.29519	4.37512	3.34543	4.20595	3.63281	4.41946	3.26022	4.69562	3.57453	4.4995	3.55948	4.29088	4.28868	4.03397	4.37297	3.75386	4.62128
2700062C07Rik	-0.124638	0.960594	0.772433	0.913933	0.795343	1.62471	0.835603	1.58408	0.490485	1.20197	0.440541	0.902312	1.1509	1.54467	0.591392	1.37732	1.21906	1.38628	1.19647	1.2922	1.00844	1.54061	0.487074	1.0857	1.36966	1.22501	1.43761	0.918491	1.18064	0.54929	1.39436
2700069I18Rik	nan	nan	nan	nan	nan	nan	nan	nan	nan	nan	nan	nan	nan	nan	nan	nan	nan	nan	nan	nan	nan	nan	nan	nan	nan	nan	nan	nan	nan	nan	nan
2700070H01Rik	nan	nan	nan	nan	nan	nan	nan	nan	nan	nan	nan	nan	nan	nan	nan	nan	nan	nan	nan	nan	nan	nan	nan	nan	nan	nan	nan	nan	nan	nan	nan
2700081O15Rik	0.553432	0.432664	1.19564	0.610542	0.105685	0.0397474	0.781156	0.0893176	0.919327	-0.109231	0.440541	0.237497	0.450462	0.109284	0.939315	0.189694	0.528744	0.168691	0.173384	-0.551065	0.617652	-0.214271	0.609064	0.18128	0.905714	0.403009	0.115684	0.687166	-0.268662	-0.128779	0.0564965
2700089I24Rik	nan	nan	nan	nan	nan	nan	nan	nan	nan	nan	nan	nan	nan	nan	nan	nan	nan	nan	nan	nan	nan	nan	nan	nan	nan	nan	nan	nan	nan	nan	nan
2700097O09Rik	-0.598567	0.678823	-1.51706	0.100348	0.360941	0.914214	-0.334319	0.826282	-0.402595	1.26516	0.44054	1.0894	0.223052	1.12558	-0.131071	0.997047	0.113708	0.234279	-0.195848	1.11635	-0.119312	0.763007	0.206967	1.12469	-0.0942828	0.595653	0.322135	0.778314	0.913538	-0.202779	0.995094
2700099C18Rik	nan	nan	nan	nan	nan	nan	nan	nan	nan	nan	nan	nan	nan	nan	nan	nan	nan	nan	nan	nan	nan	nan	nan	nan	nan	nan	nan	nan	nan	nan	nan
2810001G20Rik	-1.18353	-0.671669	-1.10203	-0.774117	-2.26353	-1.73785	-2.59733	-0.785148	-2.62495	-2.27914	-1.7689	-1.12005	-1.43405	-0.262684	-1.64563	-1.07333	-1.02379	-0.798139	-1.45887	-1.05356	-2.06683	-1.40691	-2.60036	-0.460264	-2.14489	-1.40434	-0.777396	-1.51446	-0.647172	-2.8657	-1.52846
2810002D19Rik	-1.59856	-0.408636	-1.22756	-0.696115	-1.26354	-0.84477	-1.21884	-0.86761	-0.888018	-0.340556	-1.96154	0.165348	-0.675066	-0.765183	-0.993561	-0.587911	-0.930682	-0.865253	-1.45887	-0.316601	-0.874196	-0.821952	-0.793028	-0.349233	-1.49282	-0.944911	-0.336826	-0.192537	-0.721172	-0.643349	-0.35854
2810004N23Rik	2.42133	3.31928	2.56093	3.14341	2.97803	3.39729	2.79496	3.3487	2.75583	3.15268	2.66571	3.54883	2.20535	3.12963	2.55822	3.41637	2.38219	2.99981	2.74275	3.40038	2.84004	3.63435	2.68501	3.58587	2.71307	3.4222	2.76397	3.35836	3.66752	3.15662	3.65144
2810006K23Rik	1.58905	2.11492	1.37909	1.48222	1.62722	1.79463	0.938697	1.91529	1.3136	2.31579	1.33961	2.17456	1.62038	1.61563	1.30188	2.00845	1.54504	1.93225	1.64545	1.94643	1.76965	1.80809	1.89146	2.12469	1.31452	1.72494	2.01515	1.6714	1.86378	1.40727	1.51593
2810013P06Rik	1.69093	2.2448	2.32423	2.5478	2.50904	2.6446	2.03491	2.46277	1.93979	2.78693	0.959007	2.28082	1.552	1.99858	1.85078	2.57435	2.00005	2.23428	1.77377	2.25628	1.46565	1.86254	1.70339	2.39572	1.76198	2.42854	1.90709	1.8501	1.98509	2.07285	2.45642
2810021J22Rik	-0.124638	0.937135	0.219894	0.515385	0.542712	0.786743	0.540148	0.481364	0.834438	0.720841	-0.0140238	0.83414	0.959531	1.01231	1.00643	1.16951	0.713168	0.829888	0.487544	0.800527	0.0416239	0.894251	0.569536	1.32214	0.571296	1.44114	1.08767	0.80746	0.812255	1.00872	0.595578
2810025M15Rik	0.138396	0.46583	0.482927	0.377881	0.823912	0.0986408	0.506981	0.599511	0.375008	0.595311	1.01245	0.607865	0.150902	0.141705	0.301887	0.720207	0.592874	0.575316	0.773775	0.448931	0.411201	0.66837	0.685013	0.568302	0.539587	0.428544	0.36944	0.373058	0.457161	0.193148	0.66793
2810029C07Rik	nan	nan	nan	nan	nan	nan	nan	nan	nan	nan	nan	nan	nan	nan	nan	nan	nan	nan	nan	nan	nan	nan	nan	nan	nan	nan	nan	nan	nan	nan	nan
2810032G03Rik	nan	nan	nan	nan	nan	nan	nan	nan	nan	nan	nan	nan	nan	nan	nan	nan	nan	nan	nan	nan	nan	nan	nan	nan	nan	nan	nan	nan	nan	nan	nan
2810047C21Rik1	-1.96112	-1.0867	-3.10199	-2.13667	-1.38907	-2.96021	-2.59733	-1.63314	-1.40258	-0.957224	-0.961551	-1.53508	-2.13449	-0.890713	-1.28307	-1.17287	-1.47125	-0.865253	-2.19583	-0.638527	-1.55226	-2.04433	-2.01541	-2.10411	-0.95226	-0.703903	0.000207568	-1.66646	-0.881636	-2.8657	-1.65399
2810049E08Rik	nan	nan	nan	nan	nan	nan	nan	nan	nan	nan	nan	nan	nan	nan	nan	nan	nan	nan	nan	nan	nan	nan	nan	nan	nan	nan	nan	nan	nan	nan	nan
2810403A07Rik	3.65777	4.43476	4.31018	4.51128	4.34624	4.66179	4.09194	4.28571	3.97987	4.47573	3.29178	4.52199	4.2621	4.80213	4.01052	4.4792	4.31961	4.62659	3.93686	4.58547	4.41581	4.86254	3.70339	4.53431	4.11919	4.52787	4.42367	4.37792	4.63452	4.17864	4.45452
2810403D21Rik	nan	nan	nan	nan	nan	nan	nan	nan	nan	nan	nan	nan	nan	nan	nan	nan	nan	nan	nan	nan	nan	nan	nan	nan	nan	nan	nan	nan	nan	nan	nan
2810404M03Rik	nan	nan	nan	nan	nan	nan	nan	nan	nan	nan	nan	nan	nan	nan	nan	nan	nan	nan	nan	nan	nan	nan	nan	nan	nan	nan	nan	nan	nan	nan	nan
2810405F15Rik	nan	nan	nan	nan	nan	nan	nan	nan	nan	nan	nan	nan	nan	nan	nan	nan	nan	nan	nan	nan	nan	nan	nan	nan	nan	nan	nan	nan	nan	nan	nan
2810408A11Rik	nan	nan	nan	nan	nan	nan	nan	nan	nan	nan	nan	nan	nan	nan	nan	nan	nan	nan	nan	nan	nan	nan	nan	nan	nan	nan	nan	nan	nan	nan	nan
2810408I11Rik	-1.06805	0.00640005	-1.51706	-0.189158	-0.0936231	-0.638321	-0.275425	0.29285	-0.888018	-0.404686	-1.06847	-0.66062	-0.675066	0.204441	-0.868032	0.107232	-0.471253	0.549781	-0.610884	-0.551065	-1.41476	-0.513831	-1.01542	-0.711802	-0.428701	0.0550863	0.36944	-2.02902	-0.268662	-1.12877	-0.9435
2810410L24Rik	-1.30906	-0.993596	-1.68698	-1.62211	-1.67857	-1.73785	-1.45984	-1.63314	-2.20992	-2.27914	-2.76888	-1.79812	-0.276518	-3.35012	-1.28307	-3.39522	-1.34572	-1.79813	-1.45887	-2.05355	-1.70426	-1.6293	-2.01541	-2.51914	-1.95225	-1.81937	-2.58472	-2.83636	-1.50966	-1.12877	-3.1134
2810428I15Rik	1.78609	2.0064	1.14589	1.79742	1.3803	2.11299	1.69542	1.91529	1.67269	1.90406	1.94533	2.41132	1.72348	1.9897	1.77581	1.9505	1.65427	1.96159	1.75834	1.60939	1.4112	1.26146	2.33035	1.12469	1.77565	2.05508	1.45964	1.27213	2.19076	1.24973	1.37842
2810429I04Rik	nan	nan	nan	nan	nan	nan	nan	nan	nan	nan	nan	nan	nan	nan	nan	nan	nan	nan	nan	nan	nan	nan	nan	nan	nan	nan	nan	nan	nan	nan	nan
2810433D01Rik	nan	nan	nan	nan	nan	nan	nan	nan	nan	nan	nan	nan	nan	nan	nan	nan	nan	nan	nan	nan	nan	nan	nan	nan	nan	nan	nan	nan	nan	nan	nan
2810442N19Rik	nan	nan	nan	nan	nan	nan	nan	nan	nan	nan	nan	nan	nan	nan	nan	nan	nan	nan	nan	nan	nan	nan	nan	nan	nan	nan	nan	nan	nan	nan	nan
2810454H06Rik	-1.59856	-1.0867	-0.517069	-0.551726	-1.14806	-1.5452	-3.33428	-1.49564	-1.888	0.595311	-4.76877	-1.66061	-1.96456	-0.826583	-0.868032	-0.6583	-1.47125	-1.17011	-2.19583	-1.17909	-2.06683	-1.89233	-2.27844	-1.29676	-0.95226	-0.35995	-0.414828	-1.37695	-2.16173	-0.991269	-1.41298
2810459M11Rik	5.36207	5.56291	5.52367	5.39914	5.45868	5.47853	5.33574	5.29403	5.21421	5.28689	5.08751	5.3363	5.11698	5.19868	5.21588	5.28186	5.21142	5.19054	5.62646	5.66981	5.24603	5.31222	5.48442	5.61441	5.45606	5.50705	5.60135	5.31968	5.15371	5.25492	5.38142
2810468N07Rik	nan	nan	nan	nan	nan	nan	nan	nan	nan	nan	nan	nan	nan	nan	nan	nan	nan	nan	nan	nan	nan	nan	nan	nan	nan	nan	nan	nan	nan	nan	nan
2810471M01Rik	nan	nan	nan	nan	nan	nan	nan	nan	nan	nan	nan	nan	nan	nan	nan	nan	nan	nan	nan	nan	nan	nan	nan	nan	nan	nan	nan	nan	nan	nan	nan
2810474O19Rik	3.19762	4.26378	4.63041	5.11394	4.76619	5.0132	4.95108	5.58019	4.55159	5.29196	4.06714	5.35972	3.56941	4.41307	4.15062	4.8932	4.49976	5.01971	3.83757	4.4804	4.52025	5.58821	3.444	4.3512	3.95161	4.49952	4.57511	4.2243	4.24521	4.07284	4.30231
2900005J15Rik	-1.44656	0.398716	-0.163433	-0.484612	0.321413	-0.085783	-0.597352	-0.86761	-0.509509	0.305805	-1.7689	-1.31269	0.257817	0.322277	0.40498	-0.172875	-0.230245	-0.399591	-0.0259238	0.00532592	0.170194	-0.690708	0.0434689	-0.0166589	-0.197376	0.0875077	-0.0611927	-0.588464	-0.268662	-0.128779	0.134499
2900009J06Rik	nan	nan	nan	nan	nan	nan	nan	nan	nan	nan	nan	nan	nan	nan	nan	nan	nan	nan	nan	nan	nan	nan	nan	nan	nan	nan	nan	nan	nan	nan	nan
2900011O08Rik	nan	nan	nan	nan	nan	nan	nan	nan	nan	nan	nan	nan	nan	nan	nan	nan	nan	nan	nan	nan	nan	nan	nan	nan	nan	nan	nan	nan	nan	nan	nan
2900026A02Rik	5.90393	5.39977	6.18951	5.362	6.18698	5.63096	6.57608	6.35551	6.80478	5.52174	6.51767	5.43932	5.69919	5.02055	6.62044	5.83196	5.51433	5.05532	6.66784	5.70798	6.21527	4.66071	6.51467	5.5911	5.64949	4.83645	4.69833	6.48212	6.04209	6.21817	5.60252
2900041M22Rik	nan	nan	nan	nan	nan	nan	nan	nan	nan	nan	nan	nan	nan	nan	nan	nan	nan	nan	nan	nan	nan	nan	nan	nan	nan	nan	nan	nan	nan	nan	nan
2900052N01Rik	nan	nan	nan	nan	nan	nan	nan	nan	nan	nan	nan	nan	nan	nan	nan	nan	nan	nan	nan	nan	nan	nan	nan	nan	nan	nan	nan	nan	nan	nan	nan
2900055J20Rik	nan	nan	nan	nan	nan	nan	nan	nan	nan	nan	nan	nan	nan	nan	nan	nan	nan	nan	nan	nan	nan	nan	nan	nan	nan	nan	nan	nan	nan	nan	nan
2900057B20Rik	nan	nan	nan	nan	nan	nan	nan	nan	nan	nan	nan	nan	nan	nan	nan	nan	nan	nan	nan	nan	nan	nan	nan	nan	nan	nan	nan	nan	nan	nan	nan
2900060B14Rik	-0.681029	-1.0867	-1.36506	-1.62211	1.12877	0.312765	-0.749354	-0.955072	-1.04002	0.779735	-0.183948	-0.53509	-0.276518	0.293708	0.0064319	-0.520797	0.278767	-0.613715	-0.780808	0.0619092	0.1258	0.83012	-0.600384	-0.782191	0.473999	-2.08241	-0.999786	1.25107	-1.06221	1.69904	-0.306072
2900076A07Rik	-1.59856	-1.0867	-1.87963	-1.13669	-1.52657	-0.545212	-1.59734	-1.04818	-1.40258	0.180274	-1.59898	-1.31269	-1.43405	-0.706289	-2.13105	-1.81029	-0.682755	-0.257572	-1.61088	-0.551065	-2.28922	0.0711301	-2.27844	-0.934193	-1.63033	-1.7039	-1.58474	-1.25142	-1.16174	-2.12876	-1.65399
2900079G21Rik	nan	nan	nan	nan	nan	nan	nan	nan	nan	nan	nan	nan	nan	nan	nan	nan	nan	nan	nan	nan	nan	nan	nan	nan	nan	nan	nan	nan	nan	nan	nan
2900092C05Rik	nan	nan	nan	nan	nan	nan	nan	nan	nan	nan	nan	nan	nan	nan	nan	nan	nan	nan	nan	nan	nan	nan	nan	nan	nan	nan	nan	nan	nan	nan	nan
2900092D14Rik	nan	nan	nan	nan	nan	nan	nan	nan	nan	nan	nan	nan	nan	nan	nan	nan	nan	nan	nan	nan	nan	nan	nan	nan	nan	nan	nan	nan	nan	nan	nan
2900097C17Rik	6.49065	6.95257	6.86998	6.95379	6.94061	7.03786	6.71462	6.74536	6.89005	7.11851	6.47604	6.90854	6.82187	7.06004	6.69356	6.99812	6.80825	7.00217	6.90656	7.32905	6.89274	7.1975	6.73667	7.22118	6.96994	7.10047	6.95003	6.96126	6.97304	6.74035	6.92549
3000002C10Rik	-0.961135	-0.906133	-0.986551	-1.62211	-1.26354	-1.73785	-1.74935	-0.785148	-1.888	-18.1518	-0.125055	-1.41961	0.0749535	0.141705	-1.64563	-1.07333	-0.843219	-0.450217	-1.7808	-2.31658	-0.786733	-1.40691	-1.14095	-0.782191	-2.36728	-1.59698	-0.999786	-2.02902	-1.64716	-1.28077	-2.30606
3010001F23Rik	nan	nan	nan	nan	nan	nan	nan	nan	nan	nan	nan	nan	nan	nan	nan	nan	nan	nan	nan	nan	nan	nan	nan	nan	nan	nan	nan	nan	nan	nan	nan
3010003L21Rik	nan	nan	nan	nan	nan	nan	nan	nan	nan	nan	nan	nan	nan	nan	nan	nan	nan	nan	nan	nan	nan	nan	nan	nan	nan	nan	nan	nan	nan	nan	nan
3100003L05Rik	nan	nan	nan	nan	nan	nan	nan	nan	nan	nan	nan	nan	nan	nan	nan	nan	nan	nan	nan	nan	nan	nan	nan	nan	nan	nan	nan	nan	nan	nan	nan
3110002H16Rik	1.81646	2.89514	2.09436	2.74245	2.11727	2.99394	2.19966	2.56848	2.50429	3.29069	2.11373	2.96209	1.72348	2.59822	1.95639	2.87151	1.9022	2.49731	2.30665	2.63759	2.19189	2.69861	2.01432	2.94572	2.16667	2.69894	2.60506	2.25106	2.71037	1.87122	2.88657
3110009E18Rik	-3.76843	-1.82366	-1.68698	-1.48461	-2.26353	-1.5452	-1.91927	-1.95506	-2.20992	-18.1518	-2.18393	-2.31268	-3.54949	-2.35013	-17.7407	-2.17286	-2.60873	-1.35068	-1.45887	-1.31659	-2.87417	-2.89232	-3.60032	-3.10409	-1.95225	-1.15641	-1.26282	-1.83638	-1.38413	-2.8657	-1.41298
3110009F21Rik	nan	nan	nan	nan	nan	nan	nan	nan	nan	nan	nan	nan	nan	nan	nan	nan	nan	nan	nan	nan	nan	nan	nan	nan	nan	nan	nan	nan	nan	nan	nan
3110015C05Rik	nan	nan	nan	nan	nan	nan	nan	nan	nan	nan	nan	nan	nan	nan	nan	nan	nan	nan	nan	nan	nan	nan	nan	nan	nan	nan	nan	nan	nan	nan	nan
3110021A11Rik	nan	nan	nan	nan	nan	nan	nan	nan	nan	nan	nan	nan	nan	nan	nan	nan	nan	nan	nan	nan	nan	nan	nan	nan	nan	nan	nan	nan	nan	nan	nan
3110035E14Rik	nan	nan	nan	nan	nan	nan	nan	nan	nan	nan	nan	nan	nan	nan	nan	nan	nan	nan	nan	nan	nan	nan	nan	nan	nan	nan	nan	nan	nan	nan	nan
3110039I08Rik	-0.681028	0.135683	-0.439067	-0.13669	-1.14807	-0.960247	-1.01239	-1.25463	-1.40258	-18.1518	-0.768908	-1.53508	-1.04703	0.00740443	-2.13105	-0.6583	-1.12333	-0.450217	-0.693345	-0.551065	-0.552269	-0.966341	0.100052	-0.349233	-0.0942831	-0.649456	-0.999786	-0.135954	-0.799174	-0.750263	-0.528464
3110039M20Rik	nan	nan	nan	nan	nan	nan	nan	nan	nan	nan	nan	nan	nan	nan	nan	nan	nan	nan	nan	nan	nan	nan	nan	nan	nan	nan	nan	nan	nan	nan	nan
3110040N11Rik	0.138396	1.0064	0.522456	1.01015	0.543805	0.946635	0.125112	0.852277	-0.122489	1.54527	0.657351	1.6873	-0.0901054	1.09279	0.190856	1.18969	-0.123331	0.829888	0.504589	1.38383	0.255082	1.55391	0.528894	1.23573	0.539587	1.05508	1.02995	0.373058	1.20082	0.871217	1.37842
3110043O21Rik	2.45067	3.18132	2.66173	3.1381	2.91967	3.5633	2.96336	3.23968	2.88807	3.46231	2.77024	3.62813	2.6664	3.52637	2.54699	3.28186	2.52874	2.97604	2.89866	3.44893	3.78757	4.69562	2.26997	3.28819	3.2523	3.51153	3.20966	2.80746	3.18064	2.90684	3.24412
3110045C21Rik	-1.59856	-0.906133	-3.10199	-0.856579	-0.526581	-0.545212	-0.597352	-0.562757	-0.888018	-0.616189	-1.06847	0.201873	-3.13447	-1.54279	-0.752555	-0.0733396	-1.02379	-1.25757	-0.973451	-0.246212	-1.17375	-0.214271	-0.693493	0.450466	-0.630334	-0.81938	-0.0611927	-0.0815065	0.352824	0.503487	-0.206537
3110056K07Rik	-0.681029	0.498252	1.04092	0.413505	0.238951	0.812334	0.604278	0.688778	-0.122489	-0.340556	-0.768908	0.201873	0.772389	0.580589	-0.283073	0.574357	0.654275	0.414852	0.348471	0.268359	-0.704272	0.0336554	-0.512922	0.355309	-0.559945	-0.0120277	0.415244	-0.251431	0.0308971	0.871217	0.530427
3110062M04Rik	1.31897	1.31018	1.313	0.863307	0.906374	1.12721	1.27054	1.31171	1.1476	0.968769	1.11373	1.18372	0.909892	0.627132	1.03885	1.24981	1.4787	1.26599	0.645452	0.885029	0.853718	0.763006	1.25759	1.12469	0.748173	0.704177	0.663171	1.14088	1.49033	1.164	0.86385
3110070M22Rik	nan	nan	nan	nan	nan	nan	nan	nan	nan	nan	nan	nan	nan	nan	nan	nan	nan	nan	nan	nan	nan	nan	nan	nan	nan	nan	nan	nan	nan	nan	nan
3110079O15Rik	nan	nan	nan	nan	nan	nan	nan	nan	nan	nan	nan	nan	nan	nan	nan	nan	nan	nan	nan	nan	nan	nan	nan	nan	nan	nan	nan	nan	nan	nan	nan
3110082I17Rik	-1.59856	-0.993596	-1.36506	-0.551726	-1.52657	-0.223286	0.328644	-0.370112	0.182364	0.493431	-1.44697	0.272262	-0.180303	0.604048	-2.13105	-0.520797	0.156776	-0.12829	-0.532882	-1.05356	-0.173759	-0.0443468	-1.43045	-0.782191	-2.14489	-0.760487	0.624696	-0.748928	-0.214215	-1.4507	-1.20653
3110082J24Rik	nan	nan	nan	nan	nan	nan	nan	nan	nan	nan	nan	nan	nan	nan	nan	nan	nan	nan	nan	nan	nan	nan	nan	nan	nan	nan	nan	nan	nan	nan	nan
3110099E03Rik	nan	nan	nan	nan	nan	nan	nan	nan	nan	nan	nan	nan	nan	nan	nan	nan	nan	nan	nan	nan	nan	nan	nan	nan	nan	nan	nan	nan	nan	nan	nan
3200001D21Rik	nan	nan	nan	nan	nan	nan	nan	nan	nan	nan	nan	nan	nan	nan	nan	nan	nan	nan	nan	nan	nan	nan	nan	nan	nan	nan	nan	nan	nan	nan	nan
3300002I08Rik	nan	nan	nan	nan	nan	nan	nan	nan	nan	nan	nan	nan	nan	nan	nan	nan	nan	nan	nan	nan	nan	nan	nan	nan	nan	nan	nan	nan	nan	nan	nan
3300002P13Rik	nan	nan	nan	nan	nan	nan	nan	nan	nan	nan	nan	nan	nan	nan	nan	nan	nan	nan	nan	nan	nan	nan	nan	nan	nan	nan	nan	nan	nan	nan	nan
3300005D01Rik	nan	nan	nan	nan	nan	nan	nan	nan	nan	nan	nan	nan	nan	nan	nan	nan	nan	nan	nan	nan	nan	nan	nan	nan	nan	nan	nan	nan	nan	nan	nan
3425401B19Rik	nan	nan	nan	nan	nan	nan	nan	nan	nan	nan	nan	nan	nan	nan	nan	nan	nan	nan	nan	nan	nan	nan	nan	nan	nan	nan	nan	nan	nan	nan	nan
3632451O06Rik	nan	nan	nan	nan	nan	nan	nan	nan	nan	nan	nan	nan	nan	nan	nan	nan	nan	nan	nan	nan	nan	nan	nan	nan	nan	nan	nan	nan	nan	nan	nan
3632454L22Rik	nan	nan	nan	nan	nan	nan	nan	nan	nan	nan	nan	nan	nan	nan	nan	nan	nan	nan	nan	nan	nan	nan	nan	nan	nan	nan	nan	nan	nan	nan	nan
3830403N18Rik	nan	nan	nan	nan	nan	nan	nan	nan	nan	nan	nan	nan	nan	nan	nan	nan	nan	nan	nan	nan	nan	nan	nan	nan	nan	nan	nan	nan	nan	nan	nan
3830406C13Rik	2.06439	2.96059	2.57979	2.61054	2.7514	3.00167	2.28039	2.62235	2.26578	2.97508	1.77024	2.98323	2.18742	2.80972	2.32835	2.87775	2.20886	2.61279	2.18497	2.99809	2.32547	2.86254	2.55948	3.04054	2.30512	2.96197	3.35775	2.74856	2.93778	2.95868	2.96338
3830408C21Rik	nan	nan	nan	nan	nan	nan	nan	nan	nan	nan	nan	nan	nan	nan	nan	nan	nan	nan	nan	nan	nan	nan	nan	nan	nan	nan	nan	nan	nan	nan	nan
3830417A13Rik	nan	nan	nan	nan	nan	nan	nan	nan	nan	nan	nan	nan	nan	nan	nan	nan	nan	nan	nan	nan	nan	nan	nan	nan	nan	nan	nan	nan	nan	nan	nan
3830432H09Rik	nan	nan	nan	nan	nan	nan	nan	nan	nan	nan	nan	nan	nan	nan	nan	nan	nan	nan	nan	nan	nan	nan	nan	nan	nan	nan	nan	nan	nan	nan	nan
3930402G23Rik	0.903928	1.15615	0.63493	0.44827	0.958841	1.15522	1.40264	0.799809	-0.624986	-1.16367	1.57093	2.04987	-2.54952	-1.10222	0.756451	1.42916	0.354715	-0.672609	0.678618	1.11635	0.255083	0.643708	0.954199	1.40367	0.571296	1.07139	0.624697	0.864044	0.812255	0.871217	0.840767
4430402I18Rik	-1.96112	-0.745669	-1.22756	-1.77411	-2.26353	-2.22326	-2.3343	-2.37009	-2.62495	-1.86411	-2.18393	-1.03259	-2.54952	-1.76518	-2.45297	-1.98022	-1.34572	-1.08764	-2.19583	-0.938085	-1.55226	-1.21427	-3.01538	-0.856191	-1.36729	-1.59698	-0.192437	-0.514464	-1.64716	-1.86573	-0.653994
4631405J19Rik	nan	nan	nan	nan	nan	nan	nan	nan	nan	nan	nan	nan	nan	nan	nan	nan	nan	nan	nan	nan	nan	nan	nan	nan	nan	nan	nan	nan	nan	nan	nan
4632404H12Rik	-0.961135	0.0938626	0.86759	0.783873	0.195882	-0.152897	0.366119	0.174206	0.037975	0.0900769	-0.520982	0.434534	-1.67506	-0.220864	-0.060682	0.0641635	-0.175798	0.234279	0.219188	0.268359	-0.414767	-0.214271	-0.693493	0.322142	0.775654	0.350541	-0.414828	0.292888	-0.445539	-0.450705	-0.159231
4632415L05Rik	1.40143	2.32832	2.60762	2.30388	2.11727	2.27496	2.11414	2.25437	1.67269	2.47573	1.08907	1.78683	1.88787	2.13367	1.85078	2.25817	2.43563	2.40776	1.72698	2.15588	1.89398	2.17804	1.48707	1.98334	2.15626	2.35054	2.54452	2.27213	2.13942	2.41965	2.16269
4632427E13Rik	-1.44656	0.621108	0.170984	0.783873	0.0583794	0.664236	-0.526963	0.568484	-1.40258	-0.404686	-0.862016	-0.120054	0.257817	0.935253	-0.205071	0.341697	0.391241	0.649316	-1.19584	-0.114968	-0.173759	0.0336554	-0.512922	0.596316	-0.95226	0.526391	0.841507	-0.444075	0.457161	-0.750263	1.03632
4632428C04Rik	-0.961135	-0.0394036	-1.68698	-1.13669	-0.526581	-0.45775	-0.919278	-0.707146	-1.40258	-2.27914	-1.7689	-0.262072	-1.04703	-1.76518	-0.868032	-0.0733396	-1.23024	-2.67259	0.0771694	0.361468	-1.41476	-0.690708	-0.208069	-0.24614	-0.630334	0.150243	-0.677861	-0.929499	0.200822	-1.28077	0.0960249
4732416N19Rik	nan	nan	nan	nan	nan	nan	nan	nan	nan	nan	nan	nan	nan	nan	nan	nan	nan	nan	nan	nan	nan	nan	nan	nan	nan	nan	nan	nan	nan	nan	nan
4732471J01Rik	-0.8616	-0.823671	-0.365066	-0.243605	-0.456192	-0.45775	-0.749354	-1.37011	-0.750515	-0.109231	-1.96154	-1.03259	-1.54953	-1.44325	-0.546106	-0.27979	-0.760758	-1.17011	-1.19584	0.00532592	-0.48188	-0.406916	-1.60037	-0.24614	-1.1449	-0.596989	-0.999786	-0.588464	-0.969099	-1.12877	-0.589864
4732490B19Rik	nan	nan	nan	nan	nan	nan	nan	nan	nan	nan	nan	nan	nan	nan	nan	nan	nan	nan	nan	nan	nan	nan	nan	nan	nan	nan	nan	nan	nan	nan	nan
4732491K20Rik	-2.44654	-1.67166	-1.51706	-1.62211	-1.38907	-0.737856	-1.45984	-1.37011	-1.62497	-0.957224	-1.7689	-1.53508	-2.13449	-1.44325	-1.45299	-1.81029	-2.12332	-1.25757	-1.61088	-0.831171	-0.967304	-1.75483	-2.01541	-0.519158	-2.63031	-0.81938	-0.677861	-0.666466	-0.647172	-0.86574	-1.65399
4831407H17Rik	nan	nan	nan	nan	nan	nan	nan	nan	nan	nan	nan	nan	nan	nan	nan	nan	nan	nan	nan	nan	nan	nan	nan	nan	nan	nan	nan	nan	nan	nan	nan
4831440E17Rik	0.318967	1.07249	2.13318	1.48222	1.34131	1.26214	0.328644	0.599511	0.313608	2.01852	0.0890693	1.0894	0.72348	0.556742	0.973262	1.12829	0.876667	0.91235	1.42864	1.62825	1.03269	1.34031	0.984573	1.30527	1.27655	1.37701	0.907095	0.655457	0.758816	1.38218	1.03632
4833411C07Rik	2.15036	2.90121	2.89043	2.98076	2.34131	3.12012	2.72457	2.73142	2.29784	1.93029	1.95901	2.92434	1.64686	1.70513	2.41736	2.99131	1.9148	1.66129	2.53207	2.74517	2.43868	1.9854	2.657	2.82661	2.81592	3.22501	3.20314	2.43039	2.77236	2.4441	2.75693
4833412C05Rik	nan	nan	nan	nan	nan	nan	nan	nan	nan	nan	nan	nan	nan	nan	nan	nan	nan	nan	nan	nan	nan	nan	nan	nan	nan	nan	nan	nan	nan	nan	nan
4833415N18Rik	nan	nan	nan	nan	nan	nan	nan	nan	nan	nan	nan	nan	nan	nan	nan	nan	nan	nan	nan	nan	nan	nan	nan	nan	nan	nan	nan	nan	nan	nan	nan
4833417C18Rik	-3.76843	-2.18623	-3.10199	-2.13667	-2.84848	-1.08578	-2.3343	-3.37007	-4.20982	-18.1518	-4.76877	-5.11991	-2.32713	-2.02821	-4.45286	-1.81029	-3.34568	-3.25754	-4.78067	-1.83116	-2.87417	-3.62927	-3.60032	-1.40368	-2.36728	-1.31688	-1.77739	-1.83638	-2.64715	-2.12876	-1.65399
4833418N02Rik	-1.44656	-0.745669	-0.102033	0.143417	-1.14806	-1.22328	-0.919278	-0.200188	-1.62497	0.345333	-1.96154	-1.12005	-0.74218	-0.492165	-0.993561	-1.81029	-0.843219	-0.557132	-1.32137	0.00532592	-2.06683	-1.6293	-0.278458	-0.296766	-0.251824	-0.596989	-0.0611927	-0.0815065	-0.881636	-0.86574	-0.528464
4833419F23Rik	nan	nan	nan	nan	nan	nan	nan	nan	nan	nan	nan	nan	nan	nan	nan	nan	nan	nan	nan	nan	nan	nan	nan	nan	nan	nan	nan	nan	nan	nan	nan
4833420G17Rik	2.12632	3.07249	2.87524	3.30388	2.43689	2.55281	2.31912	2.51253	2.49048	2.10166	1.42091	2.62141	1.96353	2.72667	2.42964	2.98555	2.12459	3.00452	2.38911	3.11635	2.25508	3.00489	2.29443	3.20876	2.97255	3.2359	2.82463	2.46738	2.44875	2.38218	2.79346
4833422C13Rik	-0.598567	-0.534166	-0.686993	0.265407	0.00947003	-0.545212	-1.21884	-1.14772	-0.509509	-0.957224	-1.30947	-0.262072	-0.886569	-0.39595	-0.645641	-0.6583	-0.471253	-0.613715	-0.321378	0.268359	0.1258	0.245159	-0.899942	0.143805	-0.367301	-0.596989	-0.192437	-0.666466	-0.576783	0.00872405	0.0960249
4833422M21Rik	nan	nan	nan	nan	nan	nan	nan	nan	nan	nan	nan	nan	nan	nan	nan	nan	nan	nan	nan	nan	nan	nan	nan	nan	nan	nan	nan	nan	nan	nan	nan
4833423E24Rik	nan	nan	nan	nan	nan	nan	nan	nan	nan	nan	nan	nan	nan	nan	nan	nan	nan	nan	nan	nan	nan	nan	nan	nan	nan	nan	nan	nan	nan	nan	nan
4833427F10Rik	nan	nan	nan	nan	nan	nan	nan	nan	nan	nan	nan	nan	nan	nan	nan	nan	nan	nan	nan	nan	nan	nan	nan	nan	nan	nan	nan	nan	nan	nan	nan
4833427G06Rik	nan	nan	nan	nan	nan	nan	nan	nan	nan	nan	nan	nan	nan	nan	nan	nan	nan	nan	nan	nan	nan	nan	nan	nan	nan	nan	nan	nan	nan	nan	nan
4833428L15Rik	nan	nan	nan	nan	nan	nan	nan	nan	nan	nan	nan	nan	nan	nan	nan	nan	nan	nan	nan	nan	nan	nan	nan	nan	nan	nan	nan	nan	nan	nan	nan
4833439L19Rik	4.86309	4.66676	4.90844	4.46568	4.84587	4.66714	5.06426	4.93696	5.02041	4.40893	4.92579	4.85706	5.03718	4.90205	4.7347	4.75625	4.94957	4.8589	4.74292	4.57173	4.88695	4.61726	4.94651	4.77176	4.66156	4.54651	4.56452	4.8094	4.7087	4.82775	4.61841
4921501E09Rik	nan	nan	nan	nan	nan	nan	nan	nan	nan	nan	nan	nan	nan	nan	nan	nan	nan	nan	nan	nan	nan	nan	nan	nan	nan	nan	nan	nan	nan	nan	nan
4921504A21Rik	nan	nan	nan	nan	nan	nan	nan	nan	nan	nan	nan	nan	nan	nan	nan	nan	nan	nan	nan	nan	nan	nan	nan	nan	nan	nan	nan	nan	nan	nan	nan
4921504E06Rik	nan	nan	nan	nan	nan	nan	nan	nan	nan	nan	nan	nan	nan	nan	nan	nan	nan	nan	nan	nan	nan	nan	nan	nan	nan	nan	nan	nan	nan	nan	nan
4921507P07Rik	nan	nan	nan	nan	nan	nan	nan	nan	nan	nan	nan	nan	nan	nan	nan	nan	nan	nan	nan	nan	nan	nan	nan	nan	nan	nan	nan	nan	nan	nan	nan
4921508D12Rik	nan	nan	nan	nan	nan	nan	nan	nan	nan	nan	nan	nan	nan	nan	nan	nan	nan	nan	nan	nan	nan	nan	nan	nan	nan	nan	nan	nan	nan	nan	nan
4921509C19Rik	nan	nan	nan	nan	nan	nan	nan	nan	nan	nan	nan	nan	nan	nan	nan	nan	nan	nan	nan	nan	nan	nan	nan	nan	nan	nan	nan	nan	nan	nan	nan
4921509O07Rik	nan	nan	nan	nan	nan	nan	nan	nan	nan	nan	nan	nan	nan	nan	nan	nan	nan	nan	nan	nan	nan	nan	nan	nan	nan	nan	nan	nan	nan	nan	nan
4921511C10Rik	nan	nan	nan	nan	nan	nan	nan	nan	nan	nan	nan	nan	nan	nan	nan	nan	nan	nan	nan	nan	nan	nan	nan	nan	nan	nan	nan	nan	nan	nan	nan
4921511C20Rik	nan	nan	nan	nan	nan	nan	nan	nan	nan	nan	nan	nan	nan	nan	nan	nan	nan	nan	nan	nan	nan	nan	nan	nan	nan	nan	nan	nan	nan	nan	nan
4921511H03Rik	nan	nan	nan	nan	nan	nan	nan	nan	nan	nan	nan	nan	nan	nan	nan	nan	nan	nan	nan	nan	nan	nan	nan	nan	nan	nan	nan	nan	nan	nan	nan
4921511I17Rik	nan	nan	nan	nan	nan	nan	nan	nan	nan	nan	nan	nan	nan	nan	nan	nan	nan	nan	nan	nan	nan	nan	nan	nan	nan	nan	nan	nan	nan	nan	nan
4921511M17Rik	nan	nan	nan	nan	nan	nan	nan	nan	nan	nan	nan	nan	nan	nan	nan	nan	nan	nan	nan	nan	nan	nan	nan	nan	nan	nan	nan	nan	nan	nan	nan
4921513I03Rik	nan	nan	nan	nan	nan	nan	nan	nan	nan	nan	nan	nan	nan	nan	nan	nan	nan	nan	nan	nan	nan	nan	nan	nan	nan	nan	nan	nan	nan	nan	nan
4921515E04Rik	nan	nan	nan	nan	nan	nan	nan	nan	nan	nan	nan	nan	nan	nan	nan	nan	nan	nan	nan	nan	nan	nan	nan	nan	nan	nan	nan	nan	nan	nan	nan
4921517D22Rik	nan	nan	nan	nan	nan	nan	nan	nan	nan	nan	nan	nan	nan	nan	nan	nan	nan	nan	nan	nan	nan	nan	nan	nan	nan	nan	nan	nan	nan	nan	nan
4921518K17Rik	nan	nan	nan	nan	nan	nan	nan	nan	nan	nan	nan	nan	nan	nan	nan	nan	nan	nan	nan	nan	nan	nan	nan	nan	nan	nan	nan	nan	nan	nan	nan
4921524J17Rik	0.816465	1.34625	0.897964	1.65586	1.19588	1.52087	0.938696	1.33032	0.648026	2.75059	0.185284	1.90231	0.672853	1.69424	0.247439	1.60473	1.15677	1.64931	0.71104	1.60939	1.44773	2.36316	0.721538	1.77852	0.748174	1.69368	1.43761	0.623036	1.20082	0.54929	1.44116
4921524L21Rik	nan	nan	nan	nan	nan	nan	nan	nan	nan	nan	nan	nan	nan	nan	nan	nan	nan	nan	nan	nan	nan	nan	nan	nan	nan	nan	nan	nan	nan	nan	nan
4921525O09Rik	nan	nan	nan	nan	nan	nan	nan	nan	nan	nan	nan	nan	nan	nan	nan	nan	nan	nan	nan	nan	nan	nan	nan	nan	nan	nan	nan	nan	nan	nan	nan
4921529L05Rik	nan	nan	nan	nan	nan	nan	nan	nan	nan	nan	nan	nan	nan	nan	nan	nan	nan	nan	nan	nan	nan	nan	nan	nan	nan	nan	nan	nan	nan	nan	nan
4921530L21Rik	nan	nan	nan	nan	nan	nan	nan	nan	nan	nan	nan	nan	nan	nan	nan	nan	nan	nan	nan	nan	nan	nan	nan	nan	nan	nan	nan	nan	nan	nan	nan
4921531C22Rik	-0.681029	-0.534166	-0.102033	-0.420482	-0.456192	-0.737856	-0.334319	-0.86761	-0.509509	-4.86398	-0.309478	-0.365166	-0.886569	-0.0647452	-0.752555	-0.336373	-1.12333	-0.502684	-0.780808	-0.551065	-0.704272	-1.30738	-0.899942	0.065803	-1.36729	-0.23442	0.222599	-0.376961	-0.969099	-0.643349	-0.35854
4921531P14Rik	nan	nan	nan	nan	nan	nan	nan	nan	nan	nan	nan	nan	nan	nan	nan	nan	nan	nan	nan	nan	nan	nan	nan	nan	nan	nan	nan	nan	nan	nan	nan
4921533I20Rik	nan	nan	nan	nan	nan	nan	nan	nan	nan	nan	nan	nan	nan	nan	nan	nan	nan	nan	nan	nan	nan	nan	nan	nan	nan	nan	nan	nan	nan	nan	nan
4921534H16Rik	nan	nan	nan	nan	nan	nan	nan	nan	nan	nan	nan	nan	nan	nan	nan	nan	nan	nan	nan	nan	nan	nan	nan	nan	nan	nan	nan	nan	nan	nan	nan
4921536K21Rik	nan	nan	nan	nan	nan	nan	nan	nan	nan	nan	nan	nan	nan	nan	nan	nan	nan	nan	nan	nan	nan	nan	nan	nan	nan	nan	nan	nan	nan	nan	nan
4921539E11Rik	nan	nan	nan	nan	nan	nan	nan	nan	nan	nan	nan	nan	nan	nan	nan	nan	nan	nan	nan	nan	nan	nan	nan	nan	nan	nan	nan	nan	nan	nan	nan
4922502D21Rik	nan	nan	nan	nan	nan	nan	nan	nan	nan	nan	nan	nan	nan	nan	nan	nan	nan	nan	nan	nan	nan	nan	nan	nan	nan	nan	nan	nan	nan	nan	nan
4922502H24Rik	nan	nan	nan	nan	nan	nan	nan	nan	nan	nan	nan	nan	nan	nan	nan	nan	nan	nan	nan	nan	nan	nan	nan	nan	nan	nan	nan	nan	nan	nan	nan
4922502N22Rik	nan	nan	nan	nan	nan	nan	nan	nan	nan	nan	nan	nan	nan	nan	nan	nan	nan	nan	nan	nan	nan	nan	nan	nan	nan	nan	nan	nan	nan	nan	nan
4930401C15Rik	nan	nan	nan	nan	nan	nan	nan	nan	nan	nan	nan	nan	nan	nan	nan	nan	nan	nan	nan	nan	nan	nan	nan	nan	nan	nan	nan	nan	nan	nan	nan
4930401O10Rik	nan	nan	nan	nan	nan	nan	nan	nan	nan	nan	nan	nan	nan	nan	nan	nan	nan	nan	nan	nan	nan	nan	nan	nan	nan	nan	nan	nan	nan	nan	nan
4930401O12Rik	nan	nan	nan	nan	nan	nan	nan	nan	nan	nan	nan	nan	nan	nan	nan	nan	nan	nan	nan	nan	nan	nan	nan	nan	nan	nan	nan	nan	nan	nan	nan
4930402F06Rik	nan	nan	nan	nan	nan	nan	nan	nan	nan	nan	nan	nan	nan	nan	nan	nan	nan	nan	nan	nan	nan	nan	nan	nan	nan	nan	nan	nan	nan	nan	nan
4930402F11Rik	nan	nan	nan	nan	nan	nan	nan	nan	nan	nan	nan	nan	nan	nan	nan	nan	nan	nan	nan	nan	nan	nan	nan	nan	nan	nan	nan	nan	nan	nan	nan
4930402H24Rik	4.53756	5.05215	4.77858	5.01014	5.26523	5.44913	5.15887	5.32337	5.14538	5.34776	5.05922	5.56119	3.93428	4.19868	5.11685	5.46271	4.45086	4.67759	5.14843	5.62238	4.84347	5.0952	5.24824	5.67311	5.08801	5.39005	4.55224	5.39361	5.57488	5.27721	5.68586
4930402K13Rik	nan	nan	nan	nan	nan	nan	nan	nan	nan	nan	nan	nan	nan	nan	nan	nan	nan	nan	nan	nan	nan	nan	nan	nan	nan	nan	nan	nan	nan	nan	nan
4930404A05Rik	nan	nan	nan	nan	nan	nan	nan	nan	nan	nan	nan	nan	nan	nan	nan	nan	nan	nan	nan	nan	nan	nan	nan	nan	nan	nan	nan	nan	nan	nan	nan
4930404H11Rik	-3.18349	-3.99353	-1.87963	-1.62211	-0.848507	-1.5452	-2.3343	-1.95506	-4.20982	-18.1518	-18.0566	-2.7981	-18.4222	-3.35012	-2.868	-1.81029	-2.60873	-1.55713	-3.78074	-2.31658	-3.87413	-5.21413	-3.60032	-2.51914	-2.63031	-1.59698	-4.58462	-3.83633	-3.3841	-1.86573	-1.79149
4930404I05Rik	nan	nan	nan	nan	nan	nan	nan	nan	nan	nan	nan	nan	nan	nan	nan	nan	nan	nan	nan	nan	nan	nan	nan	nan	nan	nan	nan	nan	nan	nan	nan
4930404N11Rik	nan	nan	nan	nan	nan	nan	nan	nan	nan	nan	nan	nan	nan	nan	nan	nan	nan	nan	nan	nan	nan	nan	nan	nan	nan	nan	nan	nan	nan	nan	nan
4930405A10Rik	nan	nan	nan	nan	nan	nan	nan	nan	nan	nan	nan	nan	nan	nan	nan	nan	nan	nan	nan	nan	nan	nan	nan	nan	nan	nan	nan	nan	nan	nan	nan
4930405A21Rik	nan	nan	nan	nan	nan	nan	nan	nan	nan	nan	nan	nan	nan	nan	nan	nan	nan	nan	nan	nan	nan	nan	nan	nan	nan	nan	nan	nan	nan	nan	nan
4930405D11Rik	nan	nan	nan	nan	nan	nan	nan	nan	nan	nan	nan	nan	nan	nan	nan	nan	nan	nan	nan	nan	nan	nan	nan	nan	nan	nan	nan	nan	nan	nan	nan
4930405J17Rik	nan	nan	nan	nan	nan	nan	nan	nan	nan	nan	nan	nan	nan	nan	nan	nan	nan	nan	nan	nan	nan	nan	nan	nan	nan	nan	nan	nan	nan	nan	nan
4930405L22Rik	nan	nan	nan	nan	nan	nan	nan	nan	nan	nan	nan	nan	nan	nan	nan	nan	nan	nan	nan	nan	nan	nan	nan	nan	nan	nan	nan	nan	nan	nan	nan
4930405O22Rik	-0.961135	-0.0394036	0.63493	0.640915	0.958842	0.664236	-1.11192	-0.0481854	-1.40258	-3.27911	-1.44697	-1.12005	-0.0901054	0.173414	-0.060682	0.0641635	0.198597	0.442866	-1.19584	0.268359	-0.119312	-0.0849888	-0.0768248	-0.0597275	0.135198	-0.450148	0.170132	-0.514464	-0.268662	0.134254	0.134499
4930406D18Rik	nan	nan	nan	nan	nan	nan	nan	nan	nan	nan	nan	nan	nan	nan	nan	nan	nan	nan	nan	nan	nan	nan	nan	nan	nan	nan	nan	nan	nan	nan	nan
4930407G08Rik	nan	nan	nan	nan	nan	nan	nan	nan	nan	nan	nan	nan	nan	nan	nan	nan	nan	nan	nan	nan	nan	nan	nan	nan	nan	nan	nan	nan	nan	nan	nan
4930407I10Rik	nan	nan	nan	nan	nan	nan	nan	nan	nan	nan	nan	nan	nan	nan	nan	nan	nan	nan	nan	nan	nan	nan	nan	nan	nan	nan	nan	nan	nan	nan	nan
4930407I19Rik	nan	nan	nan	nan	nan	nan	nan	nan	nan	nan	nan	nan	nan	nan	nan	nan	nan	nan	nan	nan	nan	nan	nan	nan	nan	nan	nan	nan	nan	nan	nan
4930412B13Rik	nan	nan	nan	nan	nan	nan	nan	nan	nan	nan	nan	nan	nan	nan	nan	nan	nan	nan	nan	nan	nan	nan	nan	nan	nan	nan	nan	nan	nan	nan	nan
4930412C18Rik	0.623821	1.23522	1.04092	0.640915	0.795343	0.40898	0.781156	0.826282	0.313608	1.76523	-0.376592	0.988468	-0.549535	-0.10222	0.190856	1.20959	-0.0237952	0.234279	0.71104	1.26836	-0.414767	0.785726	0.609064	1.51059	1.33314	1.60688	1.27322	0.80746	0.937786	0.975554	0.66793
4930412O13Rik	nan	nan	nan	nan	nan	nan	nan	nan	nan	nan	nan	nan	nan	nan	nan	nan	nan	nan	nan	nan	nan	nan	nan	nan	nan	nan	nan	nan	nan	nan	nan
4930413E15Rik	nan	nan	nan	nan	nan	nan	nan	nan	nan	nan	nan	nan	nan	nan	nan	nan	nan	nan	nan	nan	nan	nan	nan	nan	nan	nan	nan	nan	nan	nan	nan
4930413F20Rik	nan	nan	nan	nan	nan	nan	nan	nan	nan	nan	nan	nan	nan	nan	nan	nan	nan	nan	nan	nan	nan	nan	nan	nan	nan	nan	nan	nan	nan	nan	nan
4930413G21Rik	nan	nan	nan	nan	nan	nan	nan	nan	nan	nan	nan	nan	nan	nan	nan	nan	nan	nan	nan	nan	nan	nan	nan	nan	nan	nan	nan	nan	nan	nan	nan
4930413M19Rik	nan	nan	nan	nan	nan	nan	nan	nan	nan	nan	nan	nan	nan	nan	nan	nan	nan	nan	nan	nan	nan	nan	nan	nan	nan	nan	nan	nan	nan	nan	nan
4930414N06Rik	nan	nan	nan	nan	nan	nan	nan	nan	nan	nan	nan	nan	nan	nan	nan	nan	nan	nan	nan	nan	nan	nan	nan	nan	nan	nan	nan	nan	nan	nan	nan
4930415F15Rik	nan	nan	nan	nan	nan	nan	nan	nan	nan	nan	nan	nan	nan	nan	nan	nan	nan	nan	nan	nan	nan	nan	nan	nan	nan	nan	nan	nan	nan	nan	nan
4930415L06Rik	nan	nan	nan	nan	nan	nan	nan	nan	nan	nan	nan	nan	nan	nan	nan	nan	nan	nan	nan	nan	nan	nan	nan	nan	nan	nan	nan	nan	nan	nan	nan
4930415O20Rik	nan	nan	nan	nan	nan	nan	nan	nan	nan	nan	nan	nan	nan	nan	nan	nan	nan	nan	nan	nan	nan	nan	nan	nan	nan	nan	nan	nan	nan	nan	nan
4930417O13Rik	nan	nan	nan	nan	nan	nan	nan	nan	nan	nan	nan	nan	nan	nan	nan	nan	nan	nan	nan	nan	nan	nan	nan	nan	nan	nan	nan	nan	nan	nan	nan
4930417O22Rik	nan	nan	nan	nan	nan	nan	nan	nan	nan	nan	nan	nan	nan	nan	nan	nan	nan	nan	nan	nan	nan	nan	nan	nan	nan	nan	nan	nan	nan	nan	nan
4930419G24Rik	nan	nan	nan	nan	nan	nan	nan	nan	nan	nan	nan	nan	nan	nan	nan	nan	nan	nan	nan	nan	nan	nan	nan	nan	nan	nan	nan	nan	nan	nan	nan
4930423M02Rik	nan	nan	nan	nan	nan	nan	nan	nan	nan	nan	nan	nan	nan	nan	nan	nan	nan	nan	nan	nan	nan	nan	nan	nan	nan	nan	nan	nan	nan	nan	nan
4930425K10Rik	nan	nan	nan	nan	nan	nan	nan	nan	nan	nan	nan	nan	nan	nan	nan	nan	nan	nan	nan	nan	nan	nan	nan	nan	nan	nan	nan	nan	nan	nan	nan
4930425L21Rik	nan	nan	nan	nan	nan	nan	nan	nan	nan	nan	nan	nan	nan	nan	nan	nan	nan	nan	nan	nan	nan	nan	nan	nan	nan	nan	nan	nan	nan	nan	nan
4930425O10Rik	nan	nan	nan	nan	nan	nan	nan	nan	nan	nan	nan	nan	nan	nan	nan	nan	nan	nan	nan	nan	nan	nan	nan	nan	nan	nan	nan	nan	nan	nan	nan
4930426D05Rik	nan	nan	nan	nan	nan	nan	nan	nan	nan	nan	nan	nan	nan	nan	nan	nan	nan	nan	nan	nan	nan	nan	nan	nan	nan	nan	nan	nan	nan	nan	nan
4930426L09Rik	nan	nan	nan	nan	nan	nan	nan	nan	nan	nan	nan	nan	nan	nan	nan	nan	nan	nan	nan	nan	nan	nan	nan	nan	nan	nan	nan	nan	nan	nan	nan
4930427A07Rik	nan	nan	nan	nan	nan	nan	nan	nan	nan	nan	nan	nan	nan	nan	nan	nan	nan	nan	nan	nan	nan	nan	nan	nan	nan	nan	nan	nan	nan	nan	nan
4930428D20Rik	nan	nan	nan	nan	nan	nan	nan	nan	nan	nan	nan	nan	nan	nan	nan	nan	nan	nan	nan	nan	nan	nan	nan	nan	nan	nan	nan	nan	nan	nan	nan
4930428E07Rik	nan	nan	nan	nan	nan	nan	nan	nan	nan	nan	nan	nan	nan	nan	nan	nan	nan	nan	nan	nan	nan	nan	nan	nan	nan	nan	nan	nan	nan	nan	nan
4930428G15Rik	nan	nan	nan	nan	nan	nan	nan	nan	nan	nan	nan	nan	nan	nan	nan	nan	nan	nan	nan	nan	nan	nan	nan	nan	nan	nan	nan	nan	nan	nan	nan
4930428O21Rik	nan	nan	nan	nan	nan	nan	nan	nan	nan	nan	nan	nan	nan	nan	nan	nan	nan	nan	nan	nan	nan	nan	nan	nan	nan	nan	nan	nan	nan	nan	nan
4930429B21Rik	nan	nan	nan	nan	nan	nan	nan	nan	nan	nan	nan	nan	nan	nan	nan	nan	nan	nan	nan	nan	nan	nan	nan	nan	nan	nan	nan	nan	nan	nan	nan
4930429D17Rik	nan	nan	nan	nan	nan	nan	nan	nan	nan	nan	nan	nan	nan	nan	nan	nan	nan	nan	nan	nan	nan	nan	nan	nan	nan	nan	nan	nan	nan	nan	nan
4930429F11Rik	nan	nan	nan	nan	nan	nan	nan	nan	nan	nan	nan	nan	nan	nan	nan	nan	nan	nan	nan	nan	nan	nan	nan	nan	nan	nan	nan	nan	nan	nan	nan
4930429F24Rik	nan	nan	nan	nan	nan	nan	nan	nan	nan	nan	nan	nan	nan	nan	nan	nan	nan	nan	nan	nan	nan	nan	nan	nan	nan	nan	nan	nan	nan	nan	nan
4930430A15Rik	nan	nan	nan	nan	nan	nan	nan	nan	nan	nan	nan	nan	nan	nan	nan	nan	nan	nan	nan	nan	nan	nan	nan	nan	nan	nan	nan	nan	nan	nan	nan
4930430F08Rik	0.318967	1.70684	0.522456	1.30388	1.50904	1.74018	1.08072	1.59951	0.249478	0.863799	0.588639	1.89117	0.796236	1.60405	0.591392	1.85266	0.623901	1.57531	0.863042	1.71902	-0.0162188	1.90467	0.647538	1.63734	1.00193	2.03028	1.36944	1.02158	1.86378	1.164	1.79346
4930430F21Rik	nan	nan	nan	nan	nan	nan	nan	nan	nan	nan	nan	nan	nan	nan	nan	nan	nan	nan	nan	nan	nan	nan	nan	nan	nan	nan	nan	nan	nan	nan	nan
4930430J02Rik	nan	nan	nan	nan	nan	nan	nan	nan	nan	nan	nan	nan	nan	nan	nan	nan	nan	nan	nan	nan	nan	nan	nan	nan	nan	nan	nan	nan	nan	nan	nan
4930431F12Rik	nan	nan	nan	nan	nan	nan	nan	nan	nan	nan	nan	nan	nan	nan	nan	nan	nan	nan	nan	nan	nan	nan	nan	nan	nan	nan	nan	nan	nan	nan	nan
4930431P03Rik	nan	nan	nan	nan	nan	nan	nan	nan	nan	nan	nan	nan	nan	nan	nan	nan	nan	nan	nan	nan	nan	nan	nan	nan	nan	nan	nan	nan	nan	nan	nan
4930432J09Rik	nan	nan	nan	nan	nan	nan	nan	nan	nan	nan	nan	nan	nan	nan	nan	nan	nan	nan	nan	nan	nan	nan	nan	nan	nan	nan	nan	nan	nan	nan	nan
4930432K21Rik	nan	nan	nan	nan	nan	nan	nan	nan	nan	nan	nan	nan	nan	nan	nan	nan	nan	nan	nan	nan	nan	nan	nan	nan	nan	nan	nan	nan	nan	nan	nan
4930432M17Rik	nan	nan	nan	nan	nan	nan	nan	nan	nan	nan	nan	nan	nan	nan	nan	nan	nan	nan	nan	nan	nan	nan	nan	nan	nan	nan	nan	nan	nan	nan	nan
4930433B08Rik	nan	nan	nan	nan	nan	nan	nan	nan	nan	nan	nan	nan	nan	nan	nan	nan	nan	nan	nan	nan	nan	nan	nan	nan	nan	nan	nan	nan	nan	nan	nan
4930433I11Rik	nan	nan	nan	nan	nan	nan	nan	nan	nan	nan	nan	nan	nan	nan	nan	nan	nan	nan	nan	nan	nan	nan	nan	nan	nan	nan	nan	nan	nan	nan	nan
4930433N12Rik	nan	nan	nan	nan	nan	nan	nan	nan	nan	nan	nan	nan	nan	nan	nan	nan	nan	nan	nan	nan	nan	nan	nan	nan	nan	nan	nan	nan	nan	nan	nan
4930434J06Rik	nan	nan	nan	nan	nan	nan	nan	nan	nan	nan	nan	nan	nan	nan	nan	nan	nan	nan	nan	nan	nan	nan	nan	nan	nan	nan	nan	nan	nan	nan	nan
4930435E12Rik	nan	nan	nan	nan	nan	nan	nan	nan	nan	nan	nan	nan	nan	nan	nan	nan	nan	nan	nan	nan	nan	nan	nan	nan	nan	nan	nan	nan	nan	nan	nan
4930438E09Rik	nan	nan	nan	nan	nan	nan	nan	nan	nan	nan	nan	nan	nan	nan	nan	nan	nan	nan	nan	nan	nan	nan	nan	nan	nan	nan	nan	nan	nan	nan	nan
4930440C22Rik	nan	nan	nan	nan	nan	nan	nan	nan	nan	nan	nan	nan	nan	nan	nan	nan	nan	nan	nan	nan	nan	nan	nan	nan	nan	nan	nan	nan	nan	nan	nan
4930440I19Rik	nan	nan	nan	nan	nan	nan	nan	nan	nan	nan	nan	nan	nan	nan	nan	nan	nan	nan	nan	nan	nan	nan	nan	nan	nan	nan	nan	nan	nan	nan	nan
4930441H08Rik	nan	nan	nan	nan	nan	nan	nan	nan	nan	nan	nan	nan	nan	nan	nan	nan	nan	nan	nan	nan	nan	nan	nan	nan	nan	nan	nan	nan	nan	nan	nan
4930441J16Rik	nan	nan	nan	nan	nan	nan	nan	nan	nan	nan	nan	nan	nan	nan	nan	nan	nan	nan	nan	nan	nan	nan	nan	nan	nan	nan	nan	nan	nan	nan	nan
4930442J19Rik	nan	nan	nan	nan	nan	nan	nan	nan	nan	nan	nan	nan	nan	nan	nan	nan	nan	nan	nan	nan	nan	nan	nan	nan	nan	nan	nan	nan	nan	nan	nan
4930442L01Rik	nan	nan	nan	nan	nan	nan	nan	nan	nan	nan	nan	nan	nan	nan	nan	nan	nan	nan	nan	nan	nan	nan	nan	nan	nan	nan	nan	nan	nan	nan	nan
4930443O20Rik	nan	nan	nan	nan	nan	nan	nan	nan	nan	nan	nan	nan	nan	nan	nan	nan	nan	nan	nan	nan	nan	nan	nan	nan	nan	nan	nan	nan	nan	nan	nan
4930444F02Rik	nan	nan	nan	nan	nan	nan	nan	nan	nan	nan	nan	nan	nan	nan	nan	nan	nan	nan	nan	nan	nan	nan	nan	nan	nan	nan	nan	nan	nan	nan	nan
4930444G20Rik	nan	nan	nan	nan	nan	nan	nan	nan	nan	nan	nan	nan	nan	nan	nan	nan	nan	nan	nan	nan	nan	nan	nan	nan	nan	nan	nan	nan	nan	nan	nan
4930444M15Rik	nan	nan	nan	nan	nan	nan	nan	nan	nan	nan	nan	nan	nan	nan	nan	nan	nan	nan	nan	nan	nan	nan	nan	nan	nan	nan	nan	nan	nan	nan	nan
4930444P10Rik	nan	nan	nan	nan	nan	nan	nan	nan	nan	nan	nan	nan	nan	nan	nan	nan	nan	nan	nan	nan	nan	nan	nan	nan	nan	nan	nan	nan	nan	nan	nan
4930445N18Rik	nan	nan	nan	nan	nan	nan	nan	nan	nan	nan	nan	nan	nan	nan	nan	nan	nan	nan	nan	nan	nan	nan	nan	nan	nan	nan	nan	nan	nan	nan	nan
4930447A16Rik	nan	nan	nan	nan	nan	nan	nan	nan	nan	nan	nan	nan	nan	nan	nan	nan	nan	nan	nan	nan	nan	nan	nan	nan	nan	nan	nan	nan	nan	nan	nan
4930447C04Rik	nan	nan	nan	nan	nan	nan	nan	nan	nan	nan	nan	nan	nan	nan	nan	nan	nan	nan	nan	nan	nan	nan	nan	nan	nan	nan	nan	nan	nan	nan	nan
4930447F24Rik	nan	nan	nan	nan	nan	nan	nan	nan	nan	nan	nan	nan	nan	nan	nan	nan	nan	nan	nan	nan	nan	nan	nan	nan	nan	nan	nan	nan	nan	nan	nan
4930447J18Rik	nan	nan	nan	nan	nan	nan	nan	nan	nan	nan	nan	nan	nan	nan	nan	nan	nan	nan	nan	nan	nan	nan	nan	nan	nan	nan	nan	nan	nan	nan	nan
4930447K03Rik	nan	nan	nan	nan	nan	nan	nan	nan	nan	nan	nan	nan	nan	nan	nan	nan	nan	nan	nan	nan	nan	nan	nan	nan	nan	nan	nan	nan	nan	nan	nan
4930447M23Rik	nan	nan	nan	nan	nan	nan	nan	nan	nan	nan	nan	nan	nan	nan	nan	nan	nan	nan	nan	nan	nan	nan	nan	nan	nan	nan	nan	nan	nan	nan	nan
4930447N08Rik	nan	nan	nan	nan	nan	nan	nan	nan	nan	nan	nan	nan	nan	nan	nan	nan	nan	nan	nan	nan	nan	nan	nan	nan	nan	nan	nan	nan	nan	nan	nan
4930448C13Rik	nan	nan	nan	nan	nan	nan	nan	nan	nan	nan	nan	nan	nan	nan	nan	nan	nan	nan	nan	nan	nan	nan	nan	nan	nan	nan	nan	nan	nan	nan	nan
4930448F12Rik	nan	nan	nan	nan	nan	nan	nan	nan	nan	nan	nan	nan	nan	nan	nan	nan	nan	nan	nan	nan	nan	nan	nan	nan	nan	nan	nan	nan	nan	nan	nan
4930448H16Rik	nan	nan	nan	nan	nan	nan	nan	nan	nan	nan	nan	nan	nan	nan	nan	nan	nan	nan	nan	nan	nan	nan	nan	nan	nan	nan	nan	nan	nan	nan	nan
4930448I06Rik	nan	nan	nan	nan	nan	nan	nan	nan	nan	nan	nan	nan	nan	nan	nan	nan	nan	nan	nan	nan	nan	nan	nan	nan	nan	nan	nan	nan	nan	nan	nan
4930448I18Rik	nan	nan	nan	nan	nan	nan	nan	nan	nan	nan	nan	nan	nan	nan	nan	nan	nan	nan	nan	nan	nan	nan	nan	nan	nan	nan	nan	nan	nan	nan	nan
4930448K20Rik	nan	nan	nan	nan	nan	nan	nan	nan	nan	nan	nan	nan	nan	nan	nan	nan	nan	nan	nan	nan	nan	nan	nan	nan	nan	nan	nan	nan	nan	nan	nan
4930449E01Rik	nan	nan	nan	nan	nan	nan	nan	nan	nan	nan	nan	nan	nan	nan	nan	nan	nan	nan	nan	nan	nan	nan	nan	nan	nan	nan	nan	nan	nan	nan	nan
4930449E18Rik	nan	nan	nan	nan	nan	nan	nan	nan	nan	nan	nan	nan	nan	nan	nan	nan	nan	nan	nan	nan	nan	nan	nan	nan	nan	nan	nan	nan	nan	nan	nan
4930449I24Rik	nan	nan	nan	nan	nan	nan	nan	nan	nan	nan	nan	nan	nan	nan	nan	nan	nan	nan	nan	nan	nan	nan	nan	nan	nan	nan	nan	nan	nan	nan	nan
4930451G09Rik	-1.30906	-2.40862	-0.986551	-2.62209	-2.26353	-1.37528	-2.91925	-2.95504	-2.20992	-3.86405	-2.76888	-1.79812	-1.67506	-2.76516	-2.13105	-1.27978	-1.02379	-1.55713	-1.45887	-1.46859	-2.87417	-2.04433	-3.01538	-1.29676	-1.49282	-1.40434	-1.41482	-2.51444	-2.16173	-2.45068	-1.65399
4930451I11Rik	nan	nan	nan	nan	nan	nan	nan	nan	nan	nan	nan	nan	nan	nan	nan	nan	nan	nan	nan	nan	nan	nan	nan	nan	nan	nan	nan	nan	nan	nan	nan
4930452A19Rik	nan	nan	nan	nan	nan	nan	nan	nan	nan	nan	nan	nan	nan	nan	nan	nan	nan	nan	nan	nan	nan	nan	nan	nan	nan	nan	nan	nan	nan	nan	nan
4930452B06Rik	-2.76846	-0.906133	-0.879636	-0.551726	-2.26353	-1.73785	-1.01239	-1.14772	-1.40258	-0.957224	-1.18394	-0.872123	-0.610936	-1.54279	-1.64563	-0.810302	0.0693139	-0.0096454	-2.19583	-2.31658	-2.87417	-1.89233	-3.60032	-2.29675	-0.95226	-1.08241	-1.41482	-1.51446	-1.38413	-2.12876	-2.30606
4930452G13Rik	nan	nan	nan	nan	nan	nan	nan	nan	nan	nan	nan	nan	nan	nan	nan	nan	nan	nan	nan	nan	nan	nan	nan	nan	nan	nan	nan	nan	nan	nan	nan
4930452N14Rik	nan	nan	nan	nan	nan	nan	nan	nan	nan	nan	nan	nan	nan	nan	nan	nan	nan	nan	nan	nan	nan	nan	nan	nan	nan	nan	nan	nan	nan	nan	nan
4930453H23Rik	nan	nan	nan	nan	nan	nan	nan	nan	nan	nan	nan	nan	nan	nan	nan	nan	nan	nan	nan	nan	nan	nan	nan	nan	nan	nan	nan	nan	nan	nan	nan
4930453L07Rik	nan	nan	nan	nan	nan	nan	nan	nan	nan	nan	nan	nan	nan	nan	nan	nan	nan	nan	nan	nan	nan	nan	nan	nan	nan	nan	nan	nan	nan	nan	nan
4930453N24Rik	2.72335	3.61742	3.36285	3.68166	3.57775	3.85566	3.01735	3.7138	3.06617	3.3647	2.99264	3.73792	3.37725	4.0052	3.07056	3.73744	3.37309	3.75365	2.99397	3.79192	3.11448	3.9854	3.1478	3.98068	3.23756	3.51749	3.90308	3.50345	3.75199	3.6261	3.79346
4930455B14Rik	nan	nan	nan	nan	nan	nan	nan	nan	nan	nan	nan	nan	nan	nan	nan	nan	nan	nan	nan	nan	nan	nan	nan	nan	nan	nan	nan	nan	nan	nan	nan
4930455C13Rik	nan	nan	nan	nan	nan	nan	nan	nan	nan	nan	nan	nan	nan	nan	nan	nan	nan	nan	nan	nan	nan	nan	nan	nan	nan	nan	nan	nan	nan	nan	nan
4930455D15Rik	nan	nan	nan	nan	nan	nan	nan	nan	nan	nan	nan	nan	nan	nan	nan	nan	nan	nan	nan	nan	nan	nan	nan	nan	nan	nan	nan	nan	nan	nan	nan
4930455F16Rik	nan	nan	nan	nan	nan	nan	nan	nan	nan	nan	nan	nan	nan	nan	nan	nan	nan	nan	nan	nan	nan	nan	nan	nan	nan	nan	nan	nan	nan	nan	nan
4930455G09Rik	nan	nan	nan	nan	nan	nan	nan	nan	nan	nan	nan	nan	nan	nan	nan	nan	nan	nan	nan	nan	nan	nan	nan	nan	nan	nan	nan	nan	nan	nan	nan
4930455H04Rik	nan	nan	nan	nan	nan	nan	nan	nan	nan	nan	nan	nan	nan	nan	nan	nan	nan	nan	nan	nan	nan	nan	nan	nan	nan	nan	nan	nan	nan	nan	nan
4930455J16Rik	nan	nan	nan	nan	nan	nan	nan	nan	nan	nan	nan	nan	nan	nan	nan	nan	nan	nan	nan	nan	nan	nan	nan	nan	nan	nan	nan	nan	nan	nan	nan
4930456L15Rik	nan	nan	nan	nan	nan	nan	nan	nan	nan	nan	nan	nan	nan	nan	nan	nan	nan	nan	nan	nan	nan	nan	nan	nan	nan	nan	nan	nan	nan	nan	nan
4930459C07Rik	-2.76846	-2.67165	-3.10199	-2.35906	-3.26351	-4.54508	-2.91925	-2.95504	-3.20989	-18.1518	-3.18391	-3.12002	-3.13447	-2.02821	-2.868	-3.39522	-2.3457	-1.79813	-3.19581	-2.6385	-18.1619	-3.21424	-3.01538	-1.78218	-2.95223	-1.7039	-1.26282	-3.25139	-3.3841	-2.8657	-3.52842
4930459L07Rik	nan	nan	nan	nan	nan	nan	nan	nan	nan	nan	nan	nan	nan	nan	nan	nan	nan	nan	nan	nan	nan	nan	nan	nan	nan	nan	nan	nan	nan	nan	nan
4930461G14Rik	nan	nan	nan	nan	nan	nan	nan	nan	nan	nan	nan	nan	nan	nan	nan	nan	nan	nan	nan	nan	nan	nan	nan	nan	nan	nan	nan	nan	nan	nan	nan
4930463O16Rik	nan	nan	nan	nan	nan	nan	nan	nan	nan	nan	nan	nan	nan	nan	nan	nan	nan	nan	nan	nan	nan	nan	nan	nan	nan	nan	nan	nan	nan	nan	nan
4930465K10Rik	nan	nan	nan	nan	nan	nan	nan	nan	nan	nan	nan	nan	nan	nan	nan	nan	nan	nan	nan	nan	nan	nan	nan	nan	nan	nan	nan	nan	nan	nan	nan
4930465M20Rik	nan	nan	nan	nan	nan	nan	nan	nan	nan	nan	nan	nan	nan	nan	nan	nan	nan	nan	nan	nan	nan	nan	nan	nan	nan	nan	nan	nan	nan	nan	nan
4930467D21Rik	nan	nan	nan	nan	nan	nan	nan	nan	nan	nan	nan	nan	nan	nan	nan	nan	nan	nan	nan	nan	nan	nan	nan	nan	nan	nan	nan	nan	nan	nan	nan
4930467E23Rik	nan	nan	nan	nan	nan	nan	nan	nan	nan	nan	nan	nan	nan	nan	nan	nan	nan	nan	nan	nan	nan	nan	nan	nan	nan	nan	nan	nan	nan	nan	nan
4930467K11Rik	nan	nan	nan	nan	nan	nan	nan	nan	nan	nan	nan	nan	nan	nan	nan	nan	nan	nan	nan	nan	nan	nan	nan	nan	nan	nan	nan	nan	nan	nan	nan
4930469G21Rik	nan	nan	nan	nan	nan	nan	nan	nan	nan	nan	nan	nan	nan	nan	nan	nan	nan	nan	nan	nan	nan	nan	nan	nan	nan	nan	nan	nan	nan	nan	nan
4930470H14Rik	nan	nan	nan	nan	nan	nan	nan	nan	nan	nan	nan	nan	nan	nan	nan	nan	nan	nan	nan	nan	nan	nan	nan	nan	nan	nan	nan	nan	nan	nan	nan
4930470O06Rik	nan	nan	nan	nan	nan	nan	nan	nan	nan	nan	nan	nan	nan	nan	nan	nan	nan	nan	nan	nan	nan	nan	nan	nan	nan	nan	nan	nan	nan	nan	nan
4930470P17Rik	nan	nan	nan	nan	nan	nan	nan	nan	nan	nan	nan	nan	nan	nan	nan	nan	nan	nan	nan	nan	nan	nan	nan	nan	nan	nan	nan	nan	nan	nan	nan
4930471C04Rik	nan	nan	nan	nan	nan	nan	nan	nan	nan	nan	nan	nan	nan	nan	nan	nan	nan	nan	nan	nan	nan	nan	nan	nan	nan	nan	nan	nan	nan	nan	nan
4930471G03Rik	nan	nan	nan	nan	nan	nan	nan	nan	nan	nan	nan	nan	nan	nan	nan	nan	nan	nan	nan	nan	nan	nan	nan	nan	nan	nan	nan	nan	nan	nan	nan
4930471M09Rik	nan	nan	nan	nan	nan	nan	nan	nan	nan	nan	nan	nan	nan	nan	nan	nan	nan	nan	nan	nan	nan	nan	nan	nan	nan	nan	nan	nan	nan	nan	nan
4930473A02Rik	nan	nan	nan	nan	nan	nan	nan	nan	nan	nan	nan	nan	nan	nan	nan	nan	nan	nan	nan	nan	nan	nan	nan	nan	nan	nan	nan	nan	nan	nan	nan
4930473O22Rik	nan	nan	nan	nan	nan	nan	nan	nan	nan	nan	nan	nan	nan	nan	nan	nan	nan	nan	nan	nan	nan	nan	nan	nan	nan	nan	nan	nan	nan	nan	nan
4930474G06Rik	nan	nan	nan	nan	nan	nan	nan	nan	nan	nan	nan	nan	nan	nan	nan	nan	nan	nan	nan	nan	nan	nan	nan	nan	nan	nan	nan	nan	nan	nan	nan
4930474H20Rik	nan	nan	nan	nan	nan	nan	nan	nan	nan	nan	nan	nan	nan	nan	nan	nan	nan	nan	nan	nan	nan	nan	nan	nan	nan	nan	nan	nan	nan	nan	nan
4930474M22Rik	nan	nan	nan	nan	nan	nan	nan	nan	nan	nan	nan	nan	nan	nan	nan	nan	nan	nan	nan	nan	nan	nan	nan	nan	nan	nan	nan	nan	nan	nan	nan
4930474N05Rik	nan	nan	nan	nan	nan	nan	nan	nan	nan	nan	nan	nan	nan	nan	nan	nan	nan	nan	nan	nan	nan	nan	nan	nan	nan	nan	nan	nan	nan	nan	nan
4930474N09Rik	nan	nan	nan	nan	nan	nan	nan	nan	nan	nan	nan	nan	nan	nan	nan	nan	nan	nan	nan	nan	nan	nan	nan	nan	nan	nan	nan	nan	nan	nan	nan
4930477N07Rik	nan	nan	nan	nan	nan	nan	nan	nan	nan	nan	nan	nan	nan	nan	nan	nan	nan	nan	nan	nan	nan	nan	nan	nan	nan	nan	nan	nan	nan	nan	nan
4930478L05Rik	nan	nan	nan	nan	nan	nan	nan	nan	nan	nan	nan	nan	nan	nan	nan	nan	nan	nan	nan	nan	nan	nan	nan	nan	nan	nan	nan	nan	nan	nan	nan
4930478P22Rik	nan	nan	nan	nan	nan	nan	nan	nan	nan	nan	nan	nan	nan	nan	nan	nan	nan	nan	nan	nan	nan	nan	nan	nan	nan	nan	nan	nan	nan	nan	nan
4930479D17Rik	nan	nan	nan	nan	nan	nan	nan	nan	nan	nan	nan	nan	nan	nan	nan	nan	nan	nan	nan	nan	nan	nan	nan	nan	nan	nan	nan	nan	nan	nan	nan
4930480E11Rik	nan	nan	nan	nan	nan	nan	nan	nan	nan	nan	nan	nan	nan	nan	nan	nan	nan	nan	nan	nan	nan	nan	nan	nan	nan	nan	nan	nan	nan	nan	nan
4930480G23Rik	-1.18353	0.00640005	-0.0431396	0.0559541	-0.148071	-0.84477	-1.21884	-1.04818	-1.04002	-0.279156	-0.768908	-0.262072	-1.96456	-0.649706	-0.993561	-0.980226	-1.02379	-1.35068	-0.257248	0.315665	-1.28923	-0.35629	-1.60037	0.419439	-0.197376	0.296094	0.059101	-0.514464	-0.384139	-0.0583899	0.0158547
4930480K15Rik	nan	nan	nan	nan	nan	nan	nan	nan	nan	nan	nan	nan	nan	nan	nan	nan	nan	nan	nan	nan	nan	nan	nan	nan	nan	nan	nan	nan	nan	nan	nan
4930480K23Rik	0.401429	1.41579	0.836564	0.938595	1.30123	1.60453	1.16818	1.31171	1.21631	1.20197	1.03844	1.4498	-0.0470367	0.580589	1.69674	1.24859	0.198597	0.892172	1.28527	1.33875	1.27554	1.96563	0.859042	1.9071	1.42277	1.52639	0.938804	1.25107	1.57005	1.59368	1.70675
4930480M12Rik	nan	nan	nan	nan	nan	nan	nan	nan	nan	nan	nan	nan	nan	nan	nan	nan	nan	nan	nan	nan	nan	nan	nan	nan	nan	nan	nan	nan	nan	nan	nan
4930481A15Rik	-0.681029	-0.349743	-0.163433	-0.622115	-3.84844	-0.545212	-0.526963	-1.14772	-1.40258	-2.54217	-0.961551	-1.12005	-0.227608	-0.262684	-1.28307	0.0641635	-0.538366	0.497313	-0.610884	-1.46859	-2.87417	-1.75483	-0.0154246	-1.10412	-0.864798	-0.649456	-0.584752	-0.666466	-0.799174	-0.991269	-0.791497
4930482G09Rik	nan	nan	nan	nan	nan	nan	nan	nan	nan	nan	nan	nan	nan	nan	nan	nan	nan	nan	nan	nan	nan	nan	nan	nan	nan	nan	nan	nan	nan	nan	nan
4930483J18Rik	nan	nan	nan	nan	nan	nan	nan	nan	nan	nan	nan	nan	nan	nan	nan	nan	nan	nan	nan	nan	nan	nan	nan	nan	nan	nan	nan	nan	nan	nan	nan
4930483K19Rik	nan	nan	nan	nan	nan	nan	nan	nan	nan	nan	nan	nan	nan	nan	nan	nan	nan	nan	nan	nan	nan	nan	nan	nan	nan	nan	nan	nan	nan	nan	nan
4930483O08Rik	nan	nan	nan	nan	nan	nan	nan	nan	nan	nan	nan	nan	nan	nan	nan	nan	nan	nan	nan	nan	nan	nan	nan	nan	nan	nan	nan	nan	nan	nan	nan
4930484H19Rik	nan	nan	nan	nan	nan	nan	nan	nan	nan	nan	nan	nan	nan	nan	nan	nan	nan	nan	nan	nan	nan	nan	nan	nan	nan	nan	nan	nan	nan	nan	nan
4930486F22Rik	nan	nan	nan	nan	nan	nan	nan	nan	nan	nan	nan	nan	nan	nan	nan	nan	nan	nan	nan	nan	nan	nan	nan	nan	nan	nan	nan	nan	nan	nan	nan
4930486I03Rik	nan	nan	nan	nan	nan	nan	nan	nan	nan	nan	nan	nan	nan	nan	nan	nan	nan	nan	nan	nan	nan	nan	nan	nan	nan	nan	nan	nan	nan	nan	nan
4930486L24Rik	nan	nan	nan	nan	nan	nan	nan	nan	nan	nan	nan	nan	nan	nan	nan	nan	nan	nan	nan	nan	nan	nan	nan	nan	nan	nan	nan	nan	nan	nan	nan
4930487D11Rik	nan	nan	nan	nan	nan	nan	nan	nan	nan	nan	nan	nan	nan	nan	nan	nan	nan	nan	nan	nan	nan	nan	nan	nan	nan	nan	nan	nan	nan	nan	nan
4930487H11Rik	nan	nan	nan	nan	nan	nan	nan	nan	nan	nan	nan	nan	nan	nan	nan	nan	nan	nan	nan	nan	nan	nan	nan	nan	nan	nan	nan	nan	nan	nan	nan
4930488B22Rik	nan	nan	nan	nan	nan	nan	nan	nan	nan	nan	nan	nan	nan	nan	nan	nan	nan	nan	nan	nan	nan	nan	nan	nan	nan	nan	nan	nan	nan	nan	nan
4930488L21Rik	nan	nan	nan	nan	nan	nan	nan	nan	nan	nan	nan	nan	nan	nan	nan	nan	nan	nan	nan	nan	nan	nan	nan	nan	nan	nan	nan	nan	nan	nan	nan
4930500F04Rik	nan	nan	nan	nan	nan	nan	nan	nan	nan	nan	nan	nan	nan	nan	nan	nan	nan	nan	nan	nan	nan	nan	nan	nan	nan	nan	nan	nan	nan	nan	nan
4930500L23Rik	nan	nan	nan	nan	nan	nan	nan	nan	nan	nan	nan	nan	nan	nan	nan	nan	nan	nan	nan	nan	nan	nan	nan	nan	nan	nan	nan	nan	nan	nan	nan
4930502A04Rik	nan	nan	nan	nan	nan	nan	nan	nan	nan	nan	nan	nan	nan	nan	nan	nan	nan	nan	nan	nan	nan	nan	nan	nan	nan	nan	nan	nan	nan	nan	nan
4930502E09Rik	nan	nan	nan	nan	nan	nan	nan	nan	nan	nan	nan	nan	nan	nan	nan	nan	nan	nan	nan	nan	nan	nan	nan	nan	nan	nan	nan	nan	nan	nan	nan
4930502E18Rik	nan	nan	nan	nan	nan	nan	nan	nan	nan	nan	nan	nan	nan	nan	nan	nan	nan	nan	nan	nan	nan	nan	nan	nan	nan	nan	nan	nan	nan	nan	nan
4930503B20Rik	nan	nan	nan	nan	nan	nan	nan	nan	nan	nan	nan	nan	nan	nan	nan	nan	nan	nan	nan	nan	nan	nan	nan	nan	nan	nan	nan	nan	nan	nan	nan
4930503E14Rik	nan	nan	nan	nan	nan	nan	nan	nan	nan	nan	nan	nan	nan	nan	nan	nan	nan	nan	nan	nan	nan	nan	nan	nan	nan	nan	nan	nan	nan	nan	nan
4930503E24Rik	-2.44654	-1.18624	-1.51706	-1.7699	-1.8485	-1.22328	-2.11191	-2.37009	-1.88383	-0.4718	-0.961551	-1.21316	-3.13447	-1.54135	-2.13105	-1.81029	-1.60875	-1.17011	-2.1876	-0.831171	-3.87413	-1.30563	-2.01541	-0.519158	-1.49282	-1.70258	-0.774832	-2.25141	-0.322062	-2.12876	-0.357163
4930503F20Rik	nan	nan	nan	nan	nan	nan	nan	nan	nan	nan	nan	nan	nan	nan	nan	nan	nan	nan	nan	nan	nan	nan	nan	nan	nan	nan	nan	nan	nan	nan	nan
4930503H13Rik	nan	nan	nan	nan	nan	nan	nan	nan	nan	nan	nan	nan	nan	nan	nan	nan	nan	nan	nan	nan	nan	nan	nan	nan	nan	nan	nan	nan	nan	nan	nan
4930503L19Rik	-0.376176	-0.0394036	-0.686993	0.143417	-0.456192	0.0397474	0.250642	0.174206	-0.209951	-0.4718	-0.520982	0.607865	0.0354252	0.264562	-0.283073	0.189694	-0.538366	0.134744	-0.257248	0.361468	-0.552269	0.785726	-0.352458	0.510587	-0.559945	0.150243	-0.0611927	-0.748928	0.352824	0.249731	0.410133
4930503O07Rik	nan	nan	nan	nan	nan	nan	nan	nan	nan	nan	nan	nan	nan	nan	nan	nan	nan	nan	nan	nan	nan	nan	nan	nan	nan	nan	nan	nan	nan	nan	nan
4930504C09Rik	nan	nan	nan	nan	nan	nan	nan	nan	nan	nan	nan	nan	nan	nan	nan	nan	nan	nan	nan	nan	nan	nan	nan	nan	nan	nan	nan	nan	nan	nan	nan
4930504O13Rik	nan	nan	nan	nan	nan	nan	nan	nan	nan	nan	nan	nan	nan	nan	nan	nan	nan	nan	nan	nan	nan	nan	nan	nan	nan	nan	nan	nan	nan	nan	nan
4930505A04Rik	nan	nan	nan	nan	nan	nan	nan	nan	nan	nan	nan	nan	nan	nan	nan	nan	nan	nan	nan	nan	nan	nan	nan	nan	nan	nan	nan	nan	nan	nan	nan
4930505G20Rik	nan	nan	nan	nan	nan	nan	nan	nan	nan	nan	nan	nan	nan	nan	nan	nan	nan	nan	nan	nan	nan	nan	nan	nan	nan	nan	nan	nan	nan	nan	nan
4930505K13Rik	nan	nan	nan	nan	nan	nan	nan	nan	nan	nan	nan	nan	nan	nan	nan	nan	nan	nan	nan	nan	nan	nan	nan	nan	nan	nan	nan	nan	nan	nan	nan
4930505K14Rik	nan	nan	nan	nan	nan	nan	nan	nan	nan	nan	nan	nan	nan	nan	nan	nan	nan	nan	nan	nan	nan	nan	nan	nan	nan	nan	nan	nan	nan	nan	nan
4930506A18Rik	nan	nan	nan	nan	nan	nan	nan	nan	nan	nan	nan	nan	nan	nan	nan	nan	nan	nan	nan	nan	nan	nan	nan	nan	nan	nan	nan	nan	nan	nan	nan
4930506C21Rik	nan	nan	nan	nan	nan	nan	nan	nan	nan	nan	nan	nan	nan	nan	nan	nan	nan	nan	nan	nan	nan	nan	nan	nan	nan	nan	nan	nan	nan	nan	nan
4930507D05Rik	nan	nan	nan	nan	nan	nan	nan	nan	nan	nan	nan	nan	nan	nan	nan	nan	nan	nan	nan	nan	nan	nan	nan	nan	nan	nan	nan	nan	nan	nan	nan
4930507D10Rik	nan	nan	nan	nan	nan	nan	nan	nan	nan	nan	nan	nan	nan	nan	nan	nan	nan	nan	nan	nan	nan	nan	nan	nan	nan	nan	nan	nan	nan	nan	nan
4930509E16Rik	nan	nan	nan	nan	nan	nan	nan	nan	nan	nan	nan	nan	nan	nan	nan	nan	nan	nan	nan	nan	nan	nan	nan	nan	nan	nan	nan	nan	nan	nan	nan
4930509J09Rik	nan	nan	nan	nan	nan	nan	nan	nan	nan	nan	nan	nan	nan	nan	nan	nan	nan	nan	nan	nan	nan	nan	nan	nan	nan	nan	nan	nan	nan	nan	nan
4930509K18Rik	nan	nan	nan	nan	nan	nan	nan	nan	nan	nan	nan	nan	nan	nan	nan	nan	nan	nan	nan	nan	nan	nan	nan	nan	nan	nan	nan	nan	nan	nan	nan
4930511A02Rik	nan	nan	nan	nan	nan	nan	nan	nan	nan	nan	nan	nan	nan	nan	nan	nan	nan	nan	nan	nan	nan	nan	nan	nan	nan	nan	nan	nan	nan	nan	nan
4930511A08Rik	-1.76848	-1.53416	-1.68698	-2.13667	-2.84848	-2.54519	-2.11191	-2.14771	-2.20992	-18.1518	-3.76884	-3.12002	-2.13449	-1.54279	-4.45286	-3.39522	-2.3457	-3.25754	-2.19583	-3.63846	-1.55226	-2.89232	-1.60037	-2.10411	-3.9522	-2.23441	-2.99975	-2.02902	-1.96909	-2.45068	-2.52845
4930511E03Rik	nan	nan	nan	nan	nan	nan	nan	nan	nan	nan	nan	nan	nan	nan	nan	nan	nan	nan	nan	nan	nan	nan	nan	nan	nan	nan	nan	nan	nan	nan	nan
4930511M06Rik	nan	nan	nan	nan	nan	nan	nan	nan	nan	nan	nan	nan	nan	nan	nan	nan	nan	nan	nan	nan	nan	nan	nan	nan	nan	nan	nan	nan	nan	nan	nan
4930512B01Rik	nan	nan	nan	nan	nan	nan	nan	nan	nan	nan	nan	nan	nan	nan	nan	nan	nan	nan	nan	nan	nan	nan	nan	nan	nan	nan	nan	nan	nan	nan	nan
4930512J16Rik	nan	nan	nan	nan	nan	nan	nan	nan	nan	nan	nan	nan	nan	nan	nan	nan	nan	nan	nan	nan	nan	nan	nan	nan	nan	nan	nan	nan	nan	nan	nan
4930512M02Rik	nan	nan	nan	nan	nan	nan	nan	nan	nan	nan	nan	nan	nan	nan	nan	nan	nan	nan	nan	nan	nan	nan	nan	nan	nan	nan	nan	nan	nan	nan	nan
4930513D17Rik	nan	nan	nan	nan	nan	nan	nan	nan	nan	nan	nan	nan	nan	nan	nan	nan	nan	nan	nan	nan	nan	nan	nan	nan	nan	nan	nan	nan	nan	nan	nan
4930513N10Rik	nan	nan	nan	nan	nan	nan	nan	nan	nan	nan	nan	nan	nan	nan	nan	nan	nan	nan	nan	nan	nan	nan	nan	nan	nan	nan	nan	nan	nan	nan	nan
4930513O06Rik	nan	nan	nan	nan	nan	nan	nan	nan	nan	nan	nan	nan	nan	nan	nan	nan	nan	nan	nan	nan	nan	nan	nan	nan	nan	nan	nan	nan	nan	nan	nan
4930515B02Rik	nan	nan	nan	nan	nan	nan	nan	nan	nan	nan	nan	nan	nan	nan	nan	nan	nan	nan	nan	nan	nan	nan	nan	nan	nan	nan	nan	nan	nan	nan	nan
4930515G01Rik	-2.44654	-1.67166	-3.68693	-2.13667	-3.84844	-2.96021	-3.91921	-2.95504	-4.20982	-4.86398	-18.0566	-3.12002	-18.4222	-1.26268	-4.45286	-1.65829	-3.34568	-1.08764	-2.45886	-1.63852	-3.87413	-1.6293	-17.8881	-1.64468	-2.63031	-2.08241	-3.58469	-4.83626	-3.3841	-2.45068	-2.30606
4930515G16Rik	nan	nan	nan	nan	nan	nan	nan	nan	nan	nan	nan	nan	nan	nan	nan	nan	nan	nan	nan	nan	nan	nan	nan	nan	nan	nan	nan	nan	nan	nan	nan
4930515L03Rik	nan	nan	nan	nan	nan	nan	nan	nan	nan	nan	nan	nan	nan	nan	nan	nan	nan	nan	nan	nan	nan	nan	nan	nan	nan	nan	nan	nan	nan	nan	nan
4930515L19Rik	nan	nan	nan	nan	nan	nan	nan	nan	nan	nan	nan	nan	nan	nan	nan	nan	nan	nan	nan	nan	nan	nan	nan	nan	nan	nan	nan	nan	nan	nan	nan
4930517E11Rik	nan	nan	nan	nan	nan	nan	nan	nan	nan	nan	nan	nan	nan	nan	nan	nan	nan	nan	nan	nan	nan	nan	nan	nan	nan	nan	nan	nan	nan	nan	nan
4930517M08Rik	nan	nan	nan	nan	nan	nan	nan	nan	nan	nan	nan	nan	nan	nan	nan	nan	nan	nan	nan	nan	nan	nan	nan	nan	nan	nan	nan	nan	nan	nan	nan
4930518J21Rik	nan	nan	nan	nan	nan	nan	nan	nan	nan	nan	nan	nan	nan	nan	nan	nan	nan	nan	nan	nan	nan	nan	nan	nan	nan	nan	nan	nan	nan	nan	nan
4930518P08Rik	nan	nan	nan	nan	nan	nan	nan	nan	nan	nan	nan	nan	nan	nan	nan	nan	nan	nan	nan	nan	nan	nan	nan	nan	nan	nan	nan	nan	nan	nan	nan
4930519D14Rik	nan	nan	nan	nan	nan	nan	nan	nan	nan	nan	nan	nan	nan	nan	nan	nan	nan	nan	nan	nan	nan	nan	nan	nan	nan	nan	nan	nan	nan	nan	nan
4930519F09Rik	-1.96112	-1.29315	-3.68693	-1.2436	-0.761045	-0.45775	-18.207	-0.955072	-17.4977	-0.279156	-2.18393	-2.53507	-2.81255	-0.595258	-3.45293	-0.892764	-2.12332	-1.35068	-1.45887	-0.390601	-0.967304	-1.6293	-1.43045	-1.19723	-0.95226	-0.760487	-0.584752	-2.25141	-0.509669	-2.8657	-2.52845
4930519F16Rik	nan	nan	nan	nan	nan	nan	nan	nan	nan	nan	nan	nan	nan	nan	nan	nan	nan	nan	nan	nan	nan	nan	nan	nan	nan	nan	nan	nan	nan	nan	nan
4930519F24Rik	nan	nan	nan	nan	nan	nan	nan	nan	nan	nan	nan	nan	nan	nan	nan	nan	nan	nan	nan	nan	nan	nan	nan	nan	nan	nan	nan	nan	nan	nan	nan
4930519G04Rik	nan	nan	nan	nan	nan	nan	nan	nan	nan	nan	nan	nan	nan	nan	nan	nan	nan	nan	nan	nan	nan	nan	nan	nan	nan	nan	nan	nan	nan	nan	nan
4930519H02Rik	nan	nan	nan	nan	nan	nan	nan	nan	nan	nan	nan	nan	nan	nan	nan	nan	nan	nan	nan	nan	nan	nan	nan	nan	nan	nan	nan	nan	nan	nan	nan
4930519K11Rik	nan	nan	nan	nan	nan	nan	nan	nan	nan	nan	nan	nan	nan	nan	nan	nan	nan	nan	nan	nan	nan	nan	nan	nan	nan	nan	nan	nan	nan	nan	nan
4930520O04Rik	nan	nan	nan	nan	nan	nan	nan	nan	nan	nan	nan	nan	nan	nan	nan	nan	nan	nan	nan	nan	nan	nan	nan	nan	nan	nan	nan	nan	nan	nan	nan
4930520P13Rik	nan	nan	nan	nan	nan	nan	nan	nan	nan	nan	nan	nan	nan	nan	nan	nan	nan	nan	nan	nan	nan	nan	nan	nan	nan	nan	nan	nan	nan	nan	nan
4930521E06Rik	nan	nan	nan	nan	nan	nan	nan	nan	nan	nan	nan	nan	nan	nan	nan	nan	nan	nan	nan	nan	nan	nan	nan	nan	nan	nan	nan	nan	nan	nan	nan
4930522H14Rik	nan	nan	nan	nan	nan	nan	nan	nan	nan	nan	nan	nan	nan	nan	nan	nan	nan	nan	nan	nan	nan	nan	nan	nan	nan	nan	nan	nan	nan	nan	nan
4930522O17Rik	nan	nan	nan	nan	nan	nan	nan	nan	nan	nan	nan	nan	nan	nan	nan	nan	nan	nan	nan	nan	nan	nan	nan	nan	nan	nan	nan	nan	nan	nan	nan
4930523C07Rik	2.03886	2.63575	2.97834	3.01015	3.1904	3.22957	3.06371	3.38922	2.74424	2.93678	2.50721	3.02969	1.40466	1.95363	2.9307	3.10723	1.96413	1.96159	2.75834	2.93132	2.72572	2.93038	2.64754	3.20876	2.52347	3.06326	2.2226	2.89152	3.13942	2.92433	3.12497
4930523O13Rik	nan	nan	nan	nan	nan	nan	nan	nan	nan	nan	nan	nan	nan	nan	nan	nan	nan	nan	nan	nan	nan	nan	nan	nan	nan	nan	nan	nan	nan	nan	nan
4930524B15Rik	nan	nan	nan	nan	nan	nan	nan	nan	nan	nan	nan	nan	nan	nan	nan	nan	nan	nan	nan	nan	nan	nan	nan	nan	nan	nan	nan	nan	nan	nan	nan
4930524B17Rik	nan	nan	nan	nan	nan	nan	nan	nan	nan	nan	nan	nan	nan	nan	nan	nan	nan	nan	nan	nan	nan	nan	nan	nan	nan	nan	nan	nan	nan	nan	nan
4930524C18Rik	nan	nan	nan	nan	nan	nan	nan	nan	nan	nan	nan	nan	nan	nan	nan	nan	nan	nan	nan	nan	nan	nan	nan	nan	nan	nan	nan	nan	nan	nan	nan
4930524N10Rik	nan	nan	nan	nan	nan	nan	nan	nan	nan	nan	nan	nan	nan	nan	nan	nan	nan	nan	nan	nan	nan	nan	nan	nan	nan	nan	nan	nan	nan	nan	nan
4930524O05Rik	nan	nan	nan	nan	nan	nan	nan	nan	nan	nan	nan	nan	nan	nan	nan	nan	nan	nan	nan	nan	nan	nan	nan	nan	nan	nan	nan	nan	nan	nan	nan
4930524O08Rik	nan	nan	nan	nan	nan	nan	nan	nan	nan	nan	nan	nan	nan	nan	nan	nan	nan	nan	nan	nan	nan	nan	nan	nan	nan	nan	nan	nan	nan	nan	nan
4930525C09Rik	nan	nan	nan	nan	nan	nan	nan	nan	nan	nan	nan	nan	nan	nan	nan	nan	nan	nan	nan	nan	nan	nan	nan	nan	nan	nan	nan	nan	nan	nan	nan
4930525D18Rik	nan	nan	nan	nan	nan	nan	nan	nan	nan	nan	nan	nan	nan	nan	nan	nan	nan	nan	nan	nan	nan	nan	nan	nan	nan	nan	nan	nan	nan	nan	nan
4930525G20Rik	-1.96112	-0.534166	-1.87963	-1.03715	-1.38907	-3.54515	-2.91925	-1.37011	-4.20982	-2.05675	-18.0566	-4.11999	-2.54952	-2.35013	-4.45286	-2.39525	-1.93067	-1.6726	-2.19583	-1.17909	-2.55225	-2.4069	-4.60025	-2.10411	-1.95225	-2.23441	-1.41482	-2.83636	-1.96909	-1.86573	-2.79148
4930526H09Rik	nan	nan	nan	nan	nan	nan	nan	nan	nan	nan	nan	nan	nan	nan	nan	nan	nan	nan	nan	nan	nan	nan	nan	nan	nan	nan	nan	nan	nan	nan	nan
4930526I15Rik	-0.768491	-3.99353	-1.68698	-2.94401	-2.26353	-1.96023	-1.33431	-1.78514	-3.20989	-18.1518	-0.768908	-1.79812	-1.43405	-2.54278	-4.45286	-1.81029	-2.93065	-2.25756	-0.693345	-3.63846	-3.28919	-2.89232	-1.14095	-3.51912	-3.9522	-1.7039	-1.99977	-1.51446	-2.16173	-2.8657	-2.79148
4930526L06Rik	nan	nan	nan	nan	nan	nan	nan	nan	nan	nan	nan	nan	nan	nan	nan	nan	nan	nan	nan	nan	nan	nan	nan	nan	nan	nan	nan	nan	nan	nan	nan
4930527F14Rik	nan	nan	nan	nan	nan	nan	nan	nan	nan	nan	nan	nan	nan	nan	nan	nan	nan	nan	nan	nan	nan	nan	nan	nan	nan	nan	nan	nan	nan	nan	nan
4930527G23Rik	nan	nan	nan	nan	nan	nan	nan	nan	nan	nan	nan	nan	nan	nan	nan	nan	nan	nan	nan	nan	nan	nan	nan	nan	nan	nan	nan	nan	nan	nan	nan
4930528A17Rik	nan	nan	nan	nan	nan	nan	nan	nan	nan	nan	nan	nan	nan	nan	nan	nan	nan	nan	nan	nan	nan	nan	nan	nan	nan	nan	nan	nan	nan	nan	nan
4930528D03Rik	nan	nan	nan	nan	nan	nan	nan	nan	nan	nan	nan	nan	nan	nan	nan	nan	nan	nan	nan	nan	nan	nan	nan	nan	nan	nan	nan	nan	nan	nan	nan
4930528G23Rik	nan	nan	nan	nan	nan	nan	nan	nan	nan	nan	nan	nan	nan	nan	nan	nan	nan	nan	nan	nan	nan	nan	nan	nan	nan	nan	nan	nan	nan	nan	nan
4930528H21Rik	nan	nan	nan	nan	nan	nan	nan	nan	nan	nan	nan	nan	nan	nan	nan	nan	nan	nan	nan	nan	nan	nan	nan	nan	nan	nan	nan	nan	nan	nan	nan
4930528P14Rik	nan	nan	nan	nan	nan	nan	nan	nan	nan	nan	nan	nan	nan	nan	nan	nan	nan	nan	nan	nan	nan	nan	nan	nan	nan	nan	nan	nan	nan	nan	nan
4930529C04Rik	nan	nan	nan	nan	nan	nan	nan	nan	nan	nan	nan	nan	nan	nan	nan	nan	nan	nan	nan	nan	nan	nan	nan	nan	nan	nan	nan	nan	nan	nan	nan
4930529K09Rik	nan	nan	nan	nan	nan	nan	nan	nan	nan	nan	nan	nan	nan	nan	nan	nan	nan	nan	nan	nan	nan	nan	nan	nan	nan	nan	nan	nan	nan	nan	nan
4930529L06Rik	nan	nan	nan	nan	nan	nan	nan	nan	nan	nan	nan	nan	nan	nan	nan	nan	nan	nan	nan	nan	nan	nan	nan	nan	nan	nan	nan	nan	nan	nan	nan
4930532I03Rik	nan	nan	nan	nan	nan	nan	nan	nan	nan	nan	nan	nan	nan	nan	nan	nan	nan	nan	nan	nan	nan	nan	nan	nan	nan	nan	nan	nan	nan	nan	nan
4930532M18Rik	nan	nan	nan	nan	nan	nan	nan	nan	nan	nan	nan	nan	nan	nan	nan	nan	nan	nan	nan	nan	nan	nan	nan	nan	nan	nan	nan	nan	nan	nan	nan
4930533B01Rik	nan	nan	nan	nan	nan	nan	nan	nan	nan	nan	nan	nan	nan	nan	nan	nan	nan	nan	nan	nan	nan	nan	nan	nan	nan	nan	nan	nan	nan	nan	nan
4930533N22Rik	nan	nan	nan	nan	nan	nan	nan	nan	nan	nan	nan	nan	nan	nan	nan	nan	nan	nan	nan	nan	nan	nan	nan	nan	nan	nan	nan	nan	nan	nan	nan
4930533P14Rik	nan	nan	nan	nan	nan	nan	nan	nan	nan	nan	nan	nan	nan	nan	nan	nan	nan	nan	nan	nan	nan	nan	nan	nan	nan	nan	nan	nan	nan	nan	nan
4930539C22Rik	nan	nan	nan	nan	nan	nan	nan	nan	nan	nan	nan	nan	nan	nan	nan	nan	nan	nan	nan	nan	nan	nan	nan	nan	nan	nan	nan	nan	nan	nan	nan
4930539E08Rik	nan	nan	nan	nan	nan	nan	nan	nan	nan	nan	nan	nan	nan	nan	nan	nan	nan	nan	nan	nan	nan	nan	nan	nan	nan	nan	nan	nan	nan	nan	nan
4930539J05Rik	nan	nan	nan	nan	nan	nan	nan	nan	nan	nan	nan	nan	nan	nan	nan	nan	nan	nan	nan	nan	nan	nan	nan	nan	nan	nan	nan	nan	nan	nan	nan
4930539M17Rik	nan	nan	nan	nan	nan	nan	nan	nan	nan	nan	nan	nan	nan	nan	nan	nan	nan	nan	nan	nan	nan	nan	nan	nan	nan	nan	nan	nan	nan	nan	nan
4930539N22Rik	nan	nan	nan	nan	nan	nan	nan	nan	nan	nan	nan	nan	nan	nan	nan	nan	nan	nan	nan	nan	nan	nan	nan	nan	nan	nan	nan	nan	nan	nan	nan
4930540M03Rik	nan	nan	nan	nan	nan	nan	nan	nan	nan	nan	nan	nan	nan	nan	nan	nan	nan	nan	nan	nan	nan	nan	nan	nan	nan	nan	nan	nan	nan	nan	nan
4930542C21Rik	nan	nan	nan	nan	nan	nan	nan	nan	nan	nan	nan	nan	nan	nan	nan	nan	nan	nan	nan	nan	nan	nan	nan	nan	nan	nan	nan	nan	nan	nan	nan
4930542D17Rik	nan	nan	nan	nan	nan	nan	nan	nan	nan	nan	nan	nan	nan	nan	nan	nan	nan	nan	nan	nan	nan	nan	nan	nan	nan	nan	nan	nan	nan	nan	nan
4930543E12Rik	nan	nan	nan	nan	nan	nan	nan	nan	nan	nan	nan	nan	nan	nan	nan	nan	nan	nan	nan	nan	nan	nan	nan	nan	nan	nan	nan	nan	nan	nan	nan
4930543N07Rik	nan	nan	nan	nan	nan	nan	nan	nan	nan	nan	nan	nan	nan	nan	nan	nan	nan	nan	nan	nan	nan	nan	nan	nan	nan	nan	nan	nan	nan	nan	nan
4930544D05Rik	nan	nan	nan	nan	nan	nan	nan	nan	nan	nan	nan	nan	nan	nan	nan	nan	nan	nan	nan	nan	nan	nan	nan	nan	nan	nan	nan	nan	nan	nan	nan
4930544G11Rik	nan	nan	nan	nan	nan	nan	nan	nan	nan	nan	nan	nan	nan	nan	nan	nan	nan	nan	nan	nan	nan	nan	nan	nan	nan	nan	nan	nan	nan	nan	nan
4930544M13Rik	nan	nan	nan	nan	nan	nan	nan	nan	nan	nan	nan	nan	nan	nan	nan	nan	nan	nan	nan	nan	nan	nan	nan	nan	nan	nan	nan	nan	nan	nan	nan
4930545E07Rik	nan	nan	nan	nan	nan	nan	nan	nan	nan	nan	nan	nan	nan	nan	nan	nan	nan	nan	nan	nan	nan	nan	nan	nan	nan	nan	nan	nan	nan	nan	nan
4930545H06Rik	nan	nan	nan	nan	nan	nan	nan	nan	nan	nan	nan	nan	nan	nan	nan	nan	nan	nan	nan	nan	nan	nan	nan	nan	nan	nan	nan	nan	nan	nan	nan
4930545L23Rik	nan	nan	nan	nan	nan	nan	nan	nan	nan	nan	nan	nan	nan	nan	nan	nan	nan	nan	nan	nan	nan	nan	nan	nan	nan	nan	nan	nan	nan	nan	nan
4930546C10Rik	nan	nan	nan	nan	nan	nan	nan	nan	nan	nan	nan	nan	nan	nan	nan	nan	nan	nan	nan	nan	nan	nan	nan	nan	nan	nan	nan	nan	nan	nan	nan
4930546K05Rik	nan	nan	nan	nan	nan	nan	nan	nan	nan	nan	nan	nan	nan	nan	nan	nan	nan	nan	nan	nan	nan	nan	nan	nan	nan	nan	nan	nan	nan	nan	nan
4930547E08Rik	nan	nan	nan	nan	nan	nan	nan	nan	nan	nan	nan	nan	nan	nan	nan	nan	nan	nan	nan	nan	nan	nan	nan	nan	nan	nan	nan	nan	nan	nan	nan
4930547E14Rik	nan	nan	nan	nan	nan	nan	nan	nan	nan	nan	nan	nan	nan	nan	nan	nan	nan	nan	nan	nan	nan	nan	nan	nan	nan	nan	nan	nan	nan	nan	nan
4930548G14Rik	nan	nan	nan	nan	nan	nan	nan	nan	nan	nan	nan	nan	nan	nan	nan	nan	nan	nan	nan	nan	nan	nan	nan	nan	nan	nan	nan	nan	nan	nan	nan
4930548H24Rik	nan	nan	nan	nan	nan	nan	nan	nan	nan	nan	nan	nan	nan	nan	nan	nan	nan	nan	nan	nan	nan	nan	nan	nan	nan	nan	nan	nan	nan	nan	nan
4930548J01Rik	nan	nan	nan	nan	nan	nan	nan	nan	nan	nan	nan	nan	nan	nan	nan	nan	nan	nan	nan	nan	nan	nan	nan	nan	nan	nan	nan	nan	nan	nan	nan
4930548K13Rik	nan	nan	nan	nan	nan	nan	nan	nan	nan	nan	nan	nan	nan	nan	nan	nan	nan	nan	nan	nan	nan	nan	nan	nan	nan	nan	nan	nan	nan	nan	nan
4930549C01Rik	nan	nan	nan	nan	nan	nan	nan	nan	nan	nan	nan	nan	nan	nan	nan	nan	nan	nan	nan	nan	nan	nan	nan	nan	nan	nan	nan	nan	nan	nan	nan
4930549C15Rik	nan	nan	nan	nan	nan	nan	nan	nan	nan	nan	nan	nan	nan	nan	nan	nan	nan	nan	nan	nan	nan	nan	nan	nan	nan	nan	nan	nan	nan	nan	nan
4930549G23Rik	nan	nan	nan	nan	nan	nan	nan	nan	nan	nan	nan	nan	nan	nan	nan	nan	nan	nan	nan	nan	nan	nan	nan	nan	nan	nan	nan	nan	nan	nan	nan
4930550C14Rik	nan	nan	nan	nan	nan	nan	nan	nan	nan	nan	nan	nan	nan	nan	nan	nan	nan	nan	nan	nan	nan	nan	nan	nan	nan	nan	nan	nan	nan	nan	nan
4930550C17Rik	nan	nan	nan	nan	nan	nan	nan	nan	nan	nan	nan	nan	nan	nan	nan	nan	nan	nan	nan	nan	nan	nan	nan	nan	nan	nan	nan	nan	nan	nan	nan
4930550L24Rik	nan	nan	nan	nan	nan	nan	nan	nan	nan	nan	nan	nan	nan	nan	nan	nan	nan	nan	nan	nan	nan	nan	nan	nan	nan	nan	nan	nan	nan	nan	nan
4930552N02Rik	nan	nan	nan	nan	nan	nan	nan	nan	nan	nan	nan	nan	nan	nan	nan	nan	nan	nan	nan	nan	nan	nan	nan	nan	nan	nan	nan	nan	nan	nan	nan
4930552P12Rik	nan	nan	nan	nan	nan	nan	nan	nan	nan	nan	nan	nan	nan	nan	nan	nan	nan	nan	nan	nan	nan	nan	nan	nan	nan	nan	nan	nan	nan	nan	nan
4930553C11Rik	nan	nan	nan	nan	nan	nan	nan	nan	nan	nan	nan	nan	nan	nan	nan	nan	nan	nan	nan	nan	nan	nan	nan	nan	nan	nan	nan	nan	nan	nan	nan
4930553E22Rik	nan	nan	nan	nan	nan	nan	nan	nan	nan	nan	nan	nan	nan	nan	nan	nan	nan	nan	nan	nan	nan	nan	nan	nan	nan	nan	nan	nan	nan	nan	nan
4930553J12Rik	nan	nan	nan	nan	nan	nan	nan	nan	nan	nan	nan	nan	nan	nan	nan	nan	nan	nan	nan	nan	nan	nan	nan	nan	nan	nan	nan	nan	nan	nan	nan
4930554C24Rik	nan	nan	nan	nan	nan	nan	nan	nan	nan	nan	nan	nan	nan	nan	nan	nan	nan	nan	nan	nan	nan	nan	nan	nan	nan	nan	nan	nan	nan	nan	nan
4930554G24Rik	nan	nan	nan	nan	nan	nan	nan	nan	nan	nan	nan	nan	nan	nan	nan	nan	nan	nan	nan	nan	nan	nan	nan	nan	nan	nan	nan	nan	nan	nan	nan
4930554H23Rik	nan	nan	nan	nan	nan	nan	nan	nan	nan	nan	nan	nan	nan	nan	nan	nan	nan	nan	nan	nan	nan	nan	nan	nan	nan	nan	nan	nan	nan	nan	nan
4930554I06Rik	nan	nan	nan	nan	nan	nan	nan	nan	nan	nan	nan	nan	nan	nan	nan	nan	nan	nan	nan	nan	nan	nan	nan	nan	nan	nan	nan	nan	nan	nan	nan
4930555B11Rik	nan	nan	nan	nan	nan	nan	nan	nan	nan	nan	nan	nan	nan	nan	nan	nan	nan	nan	nan	nan	nan	nan	nan	nan	nan	nan	nan	nan	nan	nan	nan
4930555B12Rik	nan	nan	nan	nan	nan	nan	nan	nan	nan	nan	nan	nan	nan	nan	nan	nan	nan	nan	nan	nan	nan	nan	nan	nan	nan	nan	nan	nan	nan	nan	nan
4930555G01Rik	nan	nan	nan	nan	nan	nan	nan	nan	nan	nan	nan	nan	nan	nan	nan	nan	nan	nan	nan	nan	nan	nan	nan	nan	nan	nan	nan	nan	nan	nan	nan
4930555G21Rik	nan	nan	nan	nan	nan	nan	nan	nan	nan	nan	nan	nan	nan	nan	nan	nan	nan	nan	nan	nan	nan	nan	nan	nan	nan	nan	nan	nan	nan	nan	nan
4930555K05Rik	nan	nan	nan	nan	nan	nan	nan	nan	nan	nan	nan	nan	nan	nan	nan	nan	nan	nan	nan	nan	nan	nan	nan	nan	nan	nan	nan	nan	nan	nan	nan
4930556C24Rik	nan	nan	nan	nan	nan	nan	nan	nan	nan	nan	nan	nan	nan	nan	nan	nan	nan	nan	nan	nan	nan	nan	nan	nan	nan	nan	nan	nan	nan	nan	nan
4930556G01Rik	nan	nan	nan	nan	nan	nan	nan	nan	nan	nan	nan	nan	nan	nan	nan	nan	nan	nan	nan	nan	nan	nan	nan	nan	nan	nan	nan	nan	nan	nan	nan
4930556J02Rik	nan	nan	nan	nan	nan	nan	nan	nan	nan	nan	nan	nan	nan	nan	nan	nan	nan	nan	nan	nan	nan	nan	nan	nan	nan	nan	nan	nan	nan	nan	nan
4930556L07Rik	nan	nan	nan	nan	nan	nan	nan	nan	nan	nan	nan	nan	nan	nan	nan	nan	nan	nan	nan	nan	nan	nan	nan	nan	nan	nan	nan	nan	nan	nan	nan
4930556M19Rik	1.70724	2.10443	2.34642	2.31334	2.79534	2.6446	2.40264	2.52874	1.72078	1.73579	2.08907	2.4035	1.52371	1.3641	2.14691	2.25817	1.56116	2.0462	2.18497	2.62825	1.89398	1.84101	2.04346	2.78462	2.18728	2.26808	1.92304	2.07049	2.23057	2.164	2.35417
4930556N09Rik	nan	nan	nan	nan	nan	nan	nan	nan	nan	nan	nan	nan	nan	nan	nan	nan	nan	nan	nan	nan	nan	nan	nan	nan	nan	nan	nan	nan	nan	nan	nan
4930556N13Rik	nan	nan	nan	nan	nan	nan	nan	nan	nan	nan	nan	nan	nan	nan	nan	nan	nan	nan	nan	nan	nan	nan	nan	nan	nan	nan	nan	nan	nan	nan	nan
4930557F10Rik	nan	nan	nan	nan	nan	nan	nan	nan	nan	nan	nan	nan	nan	nan	nan	nan	nan	nan	nan	nan	nan	nan	nan	nan	nan	nan	nan	nan	nan	nan	nan
4930557J02Rik	nan	nan	nan	nan	nan	nan	nan	nan	nan	nan	nan	nan	nan	nan	nan	nan	nan	nan	nan	nan	nan	nan	nan	nan	nan	nan	nan	nan	nan	nan	nan
4930557K07Rik	nan	nan	nan	nan	nan	nan	nan	nan	nan	nan	nan	nan	nan	nan	nan	nan	nan	nan	nan	nan	nan	nan	nan	nan	nan	nan	nan	nan	nan	nan	nan
4930558C23Rik	nan	nan	nan	nan	nan	nan	nan	nan	nan	nan	nan	nan	nan	nan	nan	nan	nan	nan	nan	nan	nan	nan	nan	nan	nan	nan	nan	nan	nan	nan	nan
4930558F17Rik	nan	nan	nan	nan	nan	nan	nan	nan	nan	nan	nan	nan	nan	nan	nan	nan	nan	nan	nan	nan	nan	nan	nan	nan	nan	nan	nan	nan	nan	nan	nan
4930558G05Rik	nan	nan	nan	nan	nan	nan	nan	nan	nan	nan	nan	nan	nan	nan	nan	nan	nan	nan	nan	nan	nan	nan	nan	nan	nan	nan	nan	nan	nan	nan	nan
4930558J18Rik	nan	nan	nan	nan	nan	nan	nan	nan	nan	nan	nan	nan	nan	nan	nan	nan	nan	nan	nan	nan	nan	nan	nan	nan	nan	nan	nan	nan	nan	nan	nan
4930558K02Rik	nan	nan	nan	nan	nan	nan	nan	nan	nan	nan	nan	nan	nan	nan	nan	nan	nan	nan	nan	nan	nan	nan	nan	nan	nan	nan	nan	nan	nan	nan	nan
4930559C10Rik	nan	nan	nan	nan	nan	nan	nan	nan	nan	nan	nan	nan	nan	nan	nan	nan	nan	nan	nan	nan	nan	nan	nan	nan	nan	nan	nan	nan	nan	nan	nan
4930562C15Rik	nan	nan	nan	nan	nan	nan	nan	nan	nan	nan	nan	nan	nan	nan	nan	nan	nan	nan	nan	nan	nan	nan	nan	nan	nan	nan	nan	nan	nan	nan	nan
4930562F07Rik	nan	nan	nan	nan	nan	nan	nan	nan	nan	nan	nan	nan	nan	nan	nan	nan	nan	nan	nan	nan	nan	nan	nan	nan	nan	nan	nan	nan	nan	nan	nan
4930563D23Rik	nan	nan	nan	nan	nan	nan	nan	nan	nan	nan	nan	nan	nan	nan	nan	nan	nan	nan	nan	nan	nan	nan	nan	nan	nan	nan	nan	nan	nan	nan	nan
4930563E18Rik	nan	nan	nan	nan	nan	nan	nan	nan	nan	nan	nan	nan	nan	nan	nan	nan	nan	nan	nan	nan	nan	nan	nan	nan	nan	nan	nan	nan	nan	nan	nan
4930563E22Rik	-3.76843	-2.99357	-3.10199	-2.35906	-2.04114	-2.96021	-2.3343	-3.95501	-2.20992	-0.163679	-18.0566	-2.31268	-2.81255	-2.18021	-1.86802	-2.39525	-2.3457	-1.93563	-3.78074	-1.83116	-2.28922	-1.75483	-2.01541	-2.29675	-2.95223	-1.59698	-2.58472	-3.25139	-3.3841	-2.45068	-2.30606
4930563F08Rik	nan	nan	nan	nan	nan	nan	nan	nan	nan	nan	nan	nan	nan	nan	nan	nan	nan	nan	nan	nan	nan	nan	nan	nan	nan	nan	nan	nan	nan	nan	nan
4930563H07Rik	nan	nan	nan	nan	nan	nan	nan	nan	nan	nan	nan	nan	nan	nan	nan	nan	nan	nan	nan	nan	nan	nan	nan	nan	nan	nan	nan	nan	nan	nan	nan
4930563M20Rik	nan	nan	nan	nan	nan	nan	nan	nan	nan	nan	nan	nan	nan	nan	nan	nan	nan	nan	nan	nan	nan	nan	nan	nan	nan	nan	nan	nan	nan	nan	nan
4930563M21Rik	nan	nan	nan	nan	nan	nan	nan	nan	nan	nan	nan	nan	nan	nan	nan	nan	nan	nan	nan	nan	nan	nan	nan	nan	nan	nan	nan	nan	nan	nan	nan
4930564C03Rik	nan	nan	nan	nan	nan	nan	nan	nan	nan	nan	nan	nan	nan	nan	nan	nan	nan	nan	nan	nan	nan	nan	nan	nan	nan	nan	nan	nan	nan	nan	nan
4930564D02Rik	nan	nan	nan	nan	nan	nan	nan	nan	nan	nan	nan	nan	nan	nan	nan	nan	nan	nan	nan	nan	nan	nan	nan	nan	nan	nan	nan	nan	nan	nan	nan
4930565D16Rik	nan	nan	nan	nan	nan	nan	nan	nan	nan	nan	nan	nan	nan	nan	nan	nan	nan	nan	nan	nan	nan	nan	nan	nan	nan	nan	nan	nan	nan	nan	nan
4930565N06Rik	nan	nan	nan	nan	nan	nan	nan	nan	nan	nan	nan	nan	nan	nan	nan	nan	nan	nan	nan	nan	nan	nan	nan	nan	nan	nan	nan	nan	nan	nan	nan
4930567H12Rik	nan	nan	nan	nan	nan	nan	nan	nan	nan	nan	nan	nan	nan	nan	nan	nan	nan	nan	nan	nan	nan	nan	nan	nan	nan	nan	nan	nan	nan	nan	nan
4930567H17Rik	nan	nan	nan	nan	nan	nan	nan	nan	nan	nan	nan	nan	nan	nan	nan	nan	nan	nan	nan	nan	nan	nan	nan	nan	nan	nan	nan	nan	nan	nan	nan
4930567J20Rik	nan	nan	nan	nan	nan	nan	nan	nan	nan	nan	nan	nan	nan	nan	nan	nan	nan	nan	nan	nan	nan	nan	nan	nan	nan	nan	nan	nan	nan	nan	nan
4930567K12Rik	nan	nan	nan	nan	nan	nan	nan	nan	nan	nan	nan	nan	nan	nan	nan	nan	nan	nan	nan	nan	nan	nan	nan	nan	nan	nan	nan	nan	nan	nan	nan
4930567K20Rik	nan	nan	nan	nan	nan	nan	nan	nan	nan	nan	nan	nan	nan	nan	nan	nan	nan	nan	nan	nan	nan	nan	nan	nan	nan	nan	nan	nan	nan	nan	nan
4930568D16Rik	nan	nan	nan	nan	nan	nan	nan	nan	nan	nan	nan	nan	nan	nan	nan	nan	nan	nan	nan	nan	nan	nan	nan	nan	nan	nan	nan	nan	nan	nan	nan
4930568E12Rik	nan	nan	nan	nan	nan	nan	nan	nan	nan	nan	nan	nan	nan	nan	nan	nan	nan	nan	nan	nan	nan	nan	nan	nan	nan	nan	nan	nan	nan	nan	nan
4930568G15Rik	nan	nan	nan	nan	nan	nan	nan	nan	nan	nan	nan	nan	nan	nan	nan	nan	nan	nan	nan	nan	nan	nan	nan	nan	nan	nan	nan	nan	nan	nan	nan
4930570G19Rik	nan	nan	nan	nan	nan	nan	nan	nan	nan	nan	nan	nan	nan	nan	nan	nan	nan	nan	nan	nan	nan	nan	nan	nan	nan	nan	nan	nan	nan	nan	nan
4930571K23Rik	nan	nan	nan	nan	nan	nan	nan	nan	nan	nan	nan	nan	nan	nan	nan	nan	nan	nan	nan	nan	nan	nan	nan	nan	nan	nan	nan	nan	nan	nan	nan
4930571O06Rik	nan	nan	nan	nan	nan	nan	nan	nan	nan	nan	nan	nan	nan	nan	nan	nan	nan	nan	nan	nan	nan	nan	nan	nan	nan	nan	nan	nan	nan	nan	nan
4930572K03Rik	nan	nan	nan	nan	nan	nan	nan	nan	nan	nan	nan	nan	nan	nan	nan	nan	nan	nan	nan	nan	nan	nan	nan	nan	nan	nan	nan	nan	nan	nan	nan
4930572O03Rik	nan	nan	nan	nan	nan	nan	nan	nan	nan	nan	nan	nan	nan	nan	nan	nan	nan	nan	nan	nan	nan	nan	nan	nan	nan	nan	nan	nan	nan	nan	nan
4930572O13Rik	nan	nan	nan	nan	nan	nan	nan	nan	nan	nan	nan	nan	nan	nan	nan	nan	nan	nan	nan	nan	nan	nan	nan	nan	nan	nan	nan	nan	nan	nan	nan
4930573O16Rik	nan	nan	nan	nan	nan	nan	nan	nan	nan	nan	nan	nan	nan	nan	nan	nan	nan	nan	nan	nan	nan	nan	nan	nan	nan	nan	nan	nan	nan	nan	nan
4930577N17Rik	nan	nan	nan	nan	nan	nan	nan	nan	nan	nan	nan	nan	nan	nan	nan	nan	nan	nan	nan	nan	nan	nan	nan	nan	nan	nan	nan	nan	nan	nan	nan
4930578C19Rik	nan	nan	nan	nan	nan	nan	nan	nan	nan	nan	nan	nan	nan	nan	nan	nan	nan	nan	nan	nan	nan	nan	nan	nan	nan	nan	nan	nan	nan	nan	nan
4930578E11Rik	nan	nan	nan	nan	nan	nan	nan	nan	nan	nan	nan	nan	nan	nan	nan	nan	nan	nan	nan	nan	nan	nan	nan	nan	nan	nan	nan	nan	nan	nan	nan
4930578I06Rik	nan	nan	nan	nan	nan	nan	nan	nan	nan	nan	nan	nan	nan	nan	nan	nan	nan	nan	nan	nan	nan	nan	nan	nan	nan	nan	nan	nan	nan	nan	nan
4930578M01Rik	nan	nan	nan	nan	nan	nan	nan	nan	nan	nan	nan	nan	nan	nan	nan	nan	nan	nan	nan	nan	nan	nan	nan	nan	nan	nan	nan	nan	nan	nan	nan
4930578N18Rik	nan	nan	nan	nan	nan	nan	nan	nan	nan	nan	nan	nan	nan	nan	nan	nan	nan	nan	nan	nan	nan	nan	nan	nan	nan	nan	nan	nan	nan	nan	nan
4930579F01Rik	nan	nan	nan	nan	nan	nan	nan	nan	nan	nan	nan	nan	nan	nan	nan	nan	nan	nan	nan	nan	nan	nan	nan	nan	nan	nan	nan	nan	nan	nan	nan
4930579G18Rik	nan	nan	nan	nan	nan	nan	nan	nan	nan	nan	nan	nan	nan	nan	nan	nan	nan	nan	nan	nan	nan	nan	nan	nan	nan	nan	nan	nan	nan	nan	nan
4930579G24Rik	-0.520565	-0.906133	-0.686993	-0.484612	0.280771	0.209672	-0.597352	0.174206	0.182364	0.180274	0.440541	1.21979	-1.54953	-1.54279	0.453889	0.267696	-1.93067	-1.45021	0.0265435	-0.316601	-0.704272	0.107656	-0.352458	0.568302	-0.782336	0.0219195	-1.12532	0.207999	0.585484	0.356646	0.0960249
4930579H20Rik	nan	nan	nan	nan	nan	nan	nan	nan	nan	nan	nan	nan	nan	nan	nan	nan	nan	nan	nan	nan	nan	nan	nan	nan	nan	nan	nan	nan	nan	nan	nan
4930579J19Rik	nan	nan	nan	nan	nan	nan	nan	nan	nan	nan	nan	nan	nan	nan	nan	nan	nan	nan	nan	nan	nan	nan	nan	nan	nan	nan	nan	nan	nan	nan	nan
4930579K19Rik	nan	nan	nan	nan	nan	nan	nan	nan	nan	nan	nan	nan	nan	nan	nan	nan	nan	nan	nan	nan	nan	nan	nan	nan	nan	nan	nan	nan	nan	nan	nan
4930579P08Rik	nan	nan	nan	nan	nan	nan	nan	nan	nan	nan	nan	nan	nan	nan	nan	nan	nan	nan	nan	nan	nan	nan	nan	nan	nan	nan	nan	nan	nan	nan	nan
4930581F22Rik	1.44096	2.55329	2.49291	2.96884	1.86573	2.11299	1.65057	2.14295	1.03797	1.95606	0.623404	2.0894	2.11342	2.86902	1.30188	1.89013	1.96413	2.62507	1.64545	1.85332	1.48335	1.78573	1.35381	2.38773	2.04773	2.75552	3.10174	1.33353	1.35282	0.593684	1.82908
4930583I09Rik	nan	nan	nan	nan	nan	nan	nan	nan	nan	nan	nan	nan	nan	nan	nan	nan	nan	nan	nan	nan	nan	nan	nan	nan	nan	nan	nan	nan	nan	nan	nan
4930583K01Rik	nan	nan	nan	nan	nan	nan	nan	nan	nan	nan	nan	nan	nan	nan	nan	nan	nan	nan	nan	nan	nan	nan	nan	nan	nan	nan	nan	nan	nan	nan	nan
4930583P06Rik	nan	nan	nan	nan	nan	nan	nan	nan	nan	nan	nan	nan	nan	nan	nan	nan	nan	nan	nan	nan	nan	nan	nan	nan	nan	nan	nan	nan	nan	nan	nan
4930584F24Rik	nan	nan	nan	nan	nan	nan	nan	nan	nan	nan	nan	nan	nan	nan	nan	nan	nan	nan	nan	nan	nan	nan	nan	nan	nan	nan	nan	nan	nan	nan	nan
4930586N03Rik	nan	nan	nan	nan	nan	nan	nan	nan	nan	nan	nan	nan	nan	nan	nan	nan	nan	nan	nan	nan	nan	nan	nan	nan	nan	nan	nan	nan	nan	nan	nan
4930587E11Rik	nan	nan	nan	nan	nan	nan	nan	nan	nan	nan	nan	nan	nan	nan	nan	nan	nan	nan	nan	nan	nan	nan	nan	nan	nan	nan	nan	nan	nan	nan	nan
4930590J08Rik	nan	nan	nan	nan	nan	nan	nan	nan	nan	nan	nan	nan	nan	nan	nan	nan	nan	nan	nan	nan	nan	nan	nan	nan	nan	nan	nan	nan	nan	nan	nan
4930590L20Rik	nan	nan	nan	nan	nan	nan	nan	nan	nan	nan	nan	nan	nan	nan	nan	nan	nan	nan	nan	nan	nan	nan	nan	nan	nan	nan	nan	nan	nan	nan	nan
4930591A17Rik	nan	nan	nan	nan	nan	nan	nan	nan	nan	nan	nan	nan	nan	nan	nan	nan	nan	nan	nan	nan	nan	nan	nan	nan	nan	nan	nan	nan	nan	nan	nan
4930591E09Rik	nan	nan	nan	nan	nan	nan	nan	nan	nan	nan	nan	nan	nan	nan	nan	nan	nan	nan	nan	nan	nan	nan	nan	nan	nan	nan	nan	nan	nan	nan	nan
4930592A05Rik	nan	nan	nan	nan	nan	nan	nan	nan	nan	nan	nan	nan	nan	nan	nan	nan	nan	nan	nan	nan	nan	nan	nan	nan	nan	nan	nan	nan	nan	nan	nan
4930592I03Rik	nan	nan	nan	nan	nan	nan	nan	nan	nan	nan	nan	nan	nan	nan	nan	nan	nan	nan	nan	nan	nan	nan	nan	nan	nan	nan	nan	nan	nan	nan	nan
4930593A02Rik	nan	nan	nan	nan	nan	nan	nan	nan	nan	nan	nan	nan	nan	nan	nan	nan	nan	nan	nan	nan	nan	nan	nan	nan	nan	nan	nan	nan	nan	nan	nan
4930593C16Rik	nan	nan	nan	nan	nan	nan	nan	nan	nan	nan	nan	nan	nan	nan	nan	nan	nan	nan	nan	nan	nan	nan	nan	nan	nan	nan	nan	nan	nan	nan	nan
4930594C11Rik	-1.95808	-2.67165	-2.68697	-2.94401	-1.38907	-0.960247	-1.74935	-3.37007	-1.62497	-4.86398	-3.18391	-2.7981	-2.54952	-3.35012	-4.45286	-2.39525	-2.60873	-2.08764	-2.19583	-3.63846	-1.87419	-2.62929	-2.01541	-2.29675	-1.95225	-3.08239	-1.77739	-2.25141	-2.38412	-2.8657	-3.52842
4930594O21Rik	nan	nan	nan	nan	nan	nan	nan	nan	nan	nan	nan	nan	nan	nan	nan	nan	nan	nan	nan	nan	nan	nan	nan	nan	nan	nan	nan	nan	nan	nan	nan
4930595D18Rik	nan	nan	nan	nan	nan	nan	nan	nan	nan	nan	nan	nan	nan	nan	nan	nan	nan	nan	nan	nan	nan	nan	nan	nan	nan	nan	nan	nan	nan	nan	nan
4930595M18Rik	nan	nan	nan	nan	nan	nan	nan	nan	nan	nan	nan	nan	nan	nan	nan	nan	nan	nan	nan	nan	nan	nan	nan	nan	nan	nan	nan	nan	nan	nan	nan
4930596D02Rik	nan	nan	nan	nan	nan	nan	nan	nan	nan	nan	nan	nan	nan	nan	nan	nan	nan	nan	nan	nan	nan	nan	nan	nan	nan	nan	nan	nan	nan	nan	nan
4930596I21Rik	nan	nan	nan	nan	nan	nan	nan	nan	nan	nan	nan	nan	nan	nan	nan	nan	nan	nan	nan	nan	nan	nan	nan	nan	nan	nan	nan	nan	nan	nan	nan
4930597A21Rik	nan	nan	nan	nan	nan	nan	nan	nan	nan	nan	nan	nan	nan	nan	nan	nan	nan	nan	nan	nan	nan	nan	nan	nan	nan	nan	nan	nan	nan	nan	nan
4930597G03Rik	nan	nan	nan	nan	nan	nan	nan	nan	nan	nan	nan	nan	nan	nan	nan	nan	nan	nan	nan	nan	nan	nan	nan	nan	nan	nan	nan	nan	nan	nan	nan
4930598F16Rik	nan	nan	nan	nan	nan	nan	nan	nan	nan	nan	nan	nan	nan	nan	nan	nan	nan	nan	nan	nan	nan	nan	nan	nan	nan	nan	nan	nan	nan	nan	nan
4930599N23Rik	nan	nan	nan	nan	nan	nan	nan	nan	nan	nan	nan	nan	nan	nan	nan	nan	nan	nan	nan	nan	nan	nan	nan	nan	nan	nan	nan	nan	nan	nan	nan
4931402G19Rik	nan	nan	nan	nan	nan	nan	nan	nan	nan	nan	nan	nan	nan	nan	nan	nan	nan	nan	nan	nan	nan	nan	nan	nan	nan	nan	nan	nan	nan	nan	nan
4931403E22Rik	nan	nan	nan	nan	nan	nan	nan	nan	nan	nan	nan	nan	nan	nan	nan	nan	nan	nan	nan	nan	nan	nan	nan	nan	nan	nan	nan	nan	nan	nan	nan
4931403G20Rik	nan	nan	nan	nan	nan	nan	nan	nan	nan	nan	nan	nan	nan	nan	nan	nan	nan	nan	nan	nan	nan	nan	nan	nan	nan	nan	nan	nan	nan	nan	nan
4931406B18Rik	nan	nan	nan	nan	nan	nan	nan	nan	nan	nan	nan	nan	nan	nan	nan	nan	nan	nan	nan	nan	nan	nan	nan	nan	nan	nan	nan	nan	nan	nan	nan
4931406C07Rik	6.42502	6.70073	5.89232	5.64277	7.32394	6.86311	6.74784	7.07422	6.71781	6.48348	6.87408	6.5851	5.36735	5.45477	6.43576	6.37125	5.57512	5.72685	7.1632	7.31019	6.82493	6.82357	6.87432	7.04497	6.76288	6.14977	5.13633	7.40949	7.03057	7.0476	6.72817
4931406H21Rik	2.50763	2.78776	3.13318	2.27512	1.95884	1.8471	2.51534	2.81971	2.49048	2.78693	1.44054	1.90231	2.42009	2.07611	2.37989	1.91458	2.79723	1.99981	2.6115	2.18164	3.22908	1.93547	1.99952	2.10533	2.53155	2.28914	2.1966	2.89831	2.29768	2.36947	2.29596
4931406P16Rik	3.36593	3.56098	3.86375	3.87932	3.70991	3.65935	3.53604	3.55667	3.46952	3.22334	3.41596	3.75031	3.2492	3.2235	3.43574	3.64182	3.6655	3.54978	3.27447	3.26233	3.58112	3.52719	3.53403	3.58237	3.40528	3.54402	3.36361	3.8466	3.73133	3.82541	3.69714
4931408C20Rik	nan	nan	nan	nan	nan	nan	nan	nan	nan	nan	nan	nan	nan	nan	nan	nan	nan	nan	nan	nan	nan	nan	nan	nan	nan	nan	nan	nan	nan	nan	nan
4931408D14Rik	0.959423	1.49825	2.2672	2.2057	0.984376	0.542246	1.50698	1.1742	2.51796	2.99386	1.75465	2.09911	0.842779	1.27921	1.37989	1.14905	1.44435	0.932249	2.84123	3.36146	3.66882	3.34797	1.9542	2.18128	2.73423	2.97503	1.52377	2.31335	2.56228	2.54929	2.39436
4931409K22Rik	nan	nan	nan	nan	nan	nan	nan	nan	nan	nan	nan	nan	nan	nan	nan	nan	nan	nan	nan	nan	nan	nan	nan	nan	nan	nan	nan	nan	nan	nan	nan
4931414P19Rik	0.931943	1.43266	-0.0431396	0.413505	-0.148071	0.946635	0.29017	0.688778	-0.122489	-1.27915	0.231088	0.403507	0.450462	-0.10222	-0.060682	0.54333	0.317241	0.523786	0.645452	0.753785	-0.119312	-0.35629	0.399612	0.288195	0.930377	1.16551	0.415244	-0.135954	0.352824	0.134254	0.312836
4931417E11Rik	nan	nan	nan	nan	nan	nan	nan	nan	nan	nan	nan	nan	nan	nan	nan	nan	nan	nan	nan	nan	nan	nan	nan	nan	nan	nan	nan	nan	nan	nan	nan
4931419H13Rik	nan	nan	nan	nan	nan	nan	nan	nan	nan	nan	nan	nan	nan	nan	nan	nan	nan	nan	nan	nan	nan	nan	nan	nan	nan	nan	nan	nan	nan	nan	nan
4931420L22Rik	nan	nan	nan	nan	nan	nan	nan	nan	nan	nan	nan	nan	nan	nan	nan	nan	nan	nan	nan	nan	nan	nan	nan	nan	nan	nan	nan	nan	nan	nan	nan
4931423N10Rik	nan	nan	nan	nan	nan	nan	nan	nan	nan	nan	nan	nan	nan	nan	nan	nan	nan	nan	nan	nan	nan	nan	nan	nan	nan	nan	nan	nan	nan	nan	nan
4931428F04Rik	0.0388604	-1.18624	-0.439067	-1.48461	-0.263548	-0.545212	-0.395719	-0.147721	-1.40258	-0.4718	-0.309479	-1.79812	0.420089	-0.262684	0.501194	-0.810302	-0.0237951	-1.6726	0.126079	-1.05356	-0.0668445	-2.62929	-0.076825	-1.40368	0.0477357	-0.81938	-1.12532	0.411532	-1.06221	-0.991269	-1.02596
4931428L18Rik	nan	nan	nan	nan	nan	nan	nan	nan	nan	nan	nan	nan	nan	nan	nan	nan	nan	nan	nan	nan	nan	nan	nan	nan	nan	nan	nan	nan	nan	nan	nan
4931429L15Rik	nan	nan	nan	nan	nan	nan	nan	nan	nan	nan	nan	nan	nan	nan	nan	nan	nan	nan	nan	nan	nan	nan	nan	nan	nan	nan	nan	nan	nan	nan	nan
4931429P17Rik	nan	nan	nan	nan	nan	nan	nan	nan	nan	nan	nan	nan	nan	nan	nan	nan	nan	nan	nan	nan	nan	nan	nan	nan	nan	nan	nan	nan	nan	nan	nan
4931430N09Rik	nan	nan	nan	nan	nan	nan	nan	nan	nan	nan	nan	nan	nan	nan	nan	nan	nan	nan	nan	nan	nan	nan	nan	nan	nan	nan	nan	nan	nan	nan	nan
4931431B13Rik	nan	nan	nan	nan	nan	nan	nan	nan	nan	nan	nan	nan	nan	nan	nan	nan	nan	nan	nan	nan	nan	nan	nan	nan	nan	nan	nan	nan	nan	nan	nan
4931431C16Rik	nan	nan	nan	nan	nan	nan	nan	nan	nan	nan	nan	nan	nan	nan	nan	nan	nan	nan	nan	nan	nan	nan	nan	nan	nan	nan	nan	nan	nan	nan	nan
4931431F19Rik	nan	nan	nan	nan	nan	nan	nan	nan	nan	nan	nan	nan	nan	nan	nan	nan	nan	nan	nan	nan	nan	nan	nan	nan	nan	nan	nan	nan	nan	nan	nan
4931440F15Rik	nan	nan	nan	nan	nan	nan	nan	nan	nan	nan	nan	nan	nan	nan	nan	nan	nan	nan	nan	nan	nan	nan	nan	nan	nan	nan	nan	nan	nan	nan	nan
4931440J10Rik	nan	nan	nan	nan	nan	nan	nan	nan	nan	nan	nan	nan	nan	nan	nan	nan	nan	nan	nan	nan	nan	nan	nan	nan	nan	nan	nan	nan	nan	nan	nan
4931440P22Rik	nan	nan	nan	nan	nan	nan	nan	nan	nan	nan	nan	nan	nan	nan	nan	nan	nan	nan	nan	nan	nan	nan	nan	nan	nan	nan	nan	nan	nan	nan	nan
4932411N23Rik	nan	nan	nan	nan	nan	nan	nan	nan	nan	nan	nan	nan	nan	nan	nan	nan	nan	nan	nan	nan	nan	nan	nan	nan	nan	nan	nan	nan	nan	nan	nan
4932412D23Rik	nan	nan	nan	nan	nan	nan	nan	nan	nan	nan	nan	nan	nan	nan	nan	nan	nan	nan	nan	nan	nan	nan	nan	nan	nan	nan	nan	nan	nan	nan	nan
4932413F04Rik	nan	nan	nan	nan	nan	nan	nan	nan	nan	nan	nan	nan	nan	nan	nan	nan	nan	nan	nan	nan	nan	nan	nan	nan	nan	nan	nan	nan	nan	nan	nan
4932414J04Rik	nan	nan	nan	nan	nan	nan	nan	nan	nan	nan	nan	nan	nan	nan	nan	nan	nan	nan	nan	nan	nan	nan	nan	nan	nan	nan	nan	nan	nan	nan	nan
4932414N04Rik	nan	nan	nan	nan	nan	nan	nan	nan	nan	nan	nan	nan	nan	nan	nan	nan	nan	nan	nan	nan	nan	nan	nan	nan	nan	nan	nan	nan	nan	nan	nan
4932415M13Rik	nan	nan	nan	nan	nan	nan	nan	nan	nan	nan	nan	nan	nan	nan	nan	nan	nan	nan	nan	nan	nan	nan	nan	nan	nan	nan	nan	nan	nan	nan	nan
4932416H05Rik	-2.76846	-1.67166	-4.68686	-1.94403	-1.67857	-1.37528	-0.831816	-1.37011	-0.888018	-18.1518	-2.18393	-1.79812	-1.43405	-3.02819	-1.45299	-3.39522	-1.47125	-1.55713	-1.7808	-1.46859	-3.87413	-5.21413	-2.01541	-2.51914	-1.1449	-0.596989	-1.58474	-2.25141	-2.16173	-1.64334	-1.20653
4932429P05Rik	nan	nan	nan	nan	nan	nan	nan	nan	nan	nan	nan	nan	nan	nan	nan	nan	nan	nan	nan	nan	nan	nan	nan	nan	nan	nan	nan	nan	nan	nan	nan
4932435O22Rik	nan	nan	nan	nan	nan	nan	nan	nan	nan	nan	nan	nan	nan	nan	nan	nan	nan	nan	nan	nan	nan	nan	nan	nan	nan	nan	nan	nan	nan	nan	nan
4932438A13Rik	6.14064	6.94414	7.02424	7.23088	6.8097	6.96604	6.61112	6.89823	6.60862	6.9923	6.12135	6.94233	6.23346	6.78331	6.4456	6.92252	6.69821	7.00628	6.24847	6.78878	6.315	6.86687	6.41293	7.00407	6.59655	6.85716	6.99738	6.8422	6.88732	6.75447	7.0499
4932438H23Rik	nan	nan	nan	nan	nan	nan	nan	nan	nan	nan	nan	nan	nan	nan	nan	nan	nan	nan	nan	nan	nan	nan	nan	nan	nan	nan	nan	nan	nan	nan	nan
4932441J04Rik	nan	nan	nan	nan	nan	nan	nan	nan	nan	nan	nan	nan	nan	nan	nan	nan	nan	nan	nan	nan	nan	nan	nan	nan	nan	nan	nan	nan	nan	nan	nan
4932443I19Rik	nan	nan	nan	nan	nan	nan	nan	nan	nan	nan	nan	nan	nan	nan	nan	nan	nan	nan	nan	nan	nan	nan	nan	nan	nan	nan	nan	nan	nan	nan	nan
4932702P03Rik	nan	nan	nan	nan	nan	nan	nan	nan	nan	nan	nan	nan	nan	nan	nan	nan	nan	nan	nan	nan	nan	nan	nan	nan	nan	nan	nan	nan	nan	nan	nan
4933400A11Rik	nan	nan	nan	nan	nan	nan	nan	nan	nan	nan	nan	nan	nan	nan	nan	nan	nan	nan	nan	nan	nan	nan	nan	nan	nan	nan	nan	nan	nan	nan	nan
4933400B14Rik	nan	nan	nan	nan	nan	nan	nan	nan	nan	nan	nan	nan	nan	nan	nan	nan	nan	nan	nan	nan	nan	nan	nan	nan	nan	nan	nan	nan	nan	nan	nan
4933400C23Rik	nan	nan	nan	nan	nan	nan	nan	nan	nan	nan	nan	nan	nan	nan	nan	nan	nan	nan	nan	nan	nan	nan	nan	nan	nan	nan	nan	nan	nan	nan	nan
4933400F21Rik	nan	nan	nan	nan	nan	nan	nan	nan	nan	nan	nan	nan	nan	nan	nan	nan	nan	nan	nan	nan	nan	nan	nan	nan	nan	nan	nan	nan	nan	nan	nan
4933400L20Rik	nan	nan	nan	nan	nan	nan	nan	nan	nan	nan	nan	nan	nan	nan	nan	nan	nan	nan	nan	nan	nan	nan	nan	nan	nan	nan	nan	nan	nan	nan	nan
4933401B06Rik	nan	nan	nan	nan	nan	nan	nan	nan	nan	nan	nan	nan	nan	nan	nan	nan	nan	nan	nan	nan	nan	nan	nan	nan	nan	nan	nan	nan	nan	nan	nan
4933401D09Rik	nan	nan	nan	nan	nan	nan	nan	nan	nan	nan	nan	nan	nan	nan	nan	nan	nan	nan	nan	nan	nan	nan	nan	nan	nan	nan	nan	nan	nan	nan	nan
4933401H06Rik	nan	nan	nan	nan	nan	nan	nan	nan	nan	nan	nan	nan	nan	nan	nan	nan	nan	nan	nan	nan	nan	nan	nan	nan	nan	nan	nan	nan	nan	nan	nan
4933402C06Rik	nan	nan	nan	nan	nan	nan	nan	nan	nan	nan	nan	nan	nan	nan	nan	nan	nan	nan	nan	nan	nan	nan	nan	nan	nan	nan	nan	nan	nan	nan	nan
4933402D24Rik	nan	nan	nan	nan	nan	nan	nan	nan	nan	nan	nan	nan	nan	nan	nan	nan	nan	nan	nan	nan	nan	nan	nan	nan	nan	nan	nan	nan	nan	nan	nan
4933402E13Rik	nan	nan	nan	nan	nan	nan	nan	nan	nan	nan	nan	nan	nan	nan	nan	nan	nan	nan	nan	nan	nan	nan	nan	nan	nan	nan	nan	nan	nan	nan	nan
4933402J07Rik	nan	nan	nan	nan	nan	nan	nan	nan	nan	nan	nan	nan	nan	nan	nan	nan	nan	nan	nan	nan	nan	nan	nan	nan	nan	nan	nan	nan	nan	nan	nan
4933402J10Rik	nan	nan	nan	nan	nan	nan	nan	nan	nan	nan	nan	nan	nan	nan	nan	nan	nan	nan	nan	nan	nan	nan	nan	nan	nan	nan	nan	nan	nan	nan	nan
4933402J15Rik	nan	nan	nan	nan	nan	nan	nan	nan	nan	nan	nan	nan	nan	nan	nan	nan	nan	nan	nan	nan	nan	nan	nan	nan	nan	nan	nan	nan	nan	nan	nan
4933402N03Rik	nan	nan	nan	nan	nan	nan	nan	nan	nan	nan	nan	nan	nan	nan	nan	nan	nan	nan	nan	nan	nan	nan	nan	nan	nan	nan	nan	nan	nan	nan	nan
[truncated: 23,403 more rows]

## Sheet: Sheet6
Supplementary Information Table S33. Study 2A Raw formalin-effected differentially expressed genes identified by Partek Gene Specific Analysis
[truncated: 13,360 more rows]

[truncated: 14 more sheets: Sheet15, Sheet7, Sheet8, Sheet9, Sheet10, Sheet11, Sheet13, Sheet14, Sheet20, Sheet2, Sheet17, Sheet4, Sheet18, Sheet16]
